# Supplementary material for: Disruption of male fertility-critical Dcaf17 dysregulates mouse testis transcriptome
Source: Sci Rep. 2022 Dec 12;12:21456. doi: 10.1038/s41598-022-25826-7 (PMC9744869; doi:10.1038/s41598-022-25826-7)
Supplement: Supplementary file 10 — Supplementary Table 1. [file 41598_2022_25826_MOESM10_ESM.xlsx]

## Sheet: Summary of Supplementary Tables
	Table Legend
Supplementary Table 1	Venn diagram 3 weeks vs 8 weeks
Supplementary Table 2	Transcriptome DAVID analysis of 3 weeks age group
Supplementary Table 3	Transcriptome DAVID analysis of 8 weeks age group
Supplementary Table 4	Reproduction associated phenotypes of DEGs
Supplementary Table 5	Tissue enrichment of DEGs
Supplementary Table 6	DEGs and DNA repair genes
Supplementary Table 7	RNF family
Supplementary Table 8	Primers

## Sheet: Venn Diagram
									2268 elements included exclusively in "3 weeks":					863 common elements in "3 weeks" and "8 weeks":					1961 elements included exclusively in "8 weeks":
									Ttc22					Has1					Krt80
									Fstl3					Cplx1					Hcn4
									Fcrls					Gm41257					Sstr3
									Pck1					Vil1					4930486L24Rik
									Psip1					LOC108167568					Col23a1
									Megf6					Mtmr7					Vgf
									Ubap1l					BC048559					Itgax
									Ptprv					Aqp3					Nptx2
									Olfr1510					Jph4					Tbx1
									Nfkbil1					4930511A02Rik					Gm5132
									Olfr541					Alg13					Sel1l3
									Lrrn1					Slc51a					Ambp
									Bcl2					Jak3					Dok4
									Foxe3					Kcnk2					Slc25a47
									Sgsm1					Ttyh3					Fzd9
									Siah1a					Calml3					Gm35772
									Rgs3					Slc25a48					Klk1b5
									Fcrla					Cd24a					Rassf8
									Pitx2					Uts2b					Ces2h
									Ccdc64					Zfp219					Sln
									Hpca					Unc5b					Dlx5
									Fuz					Utf1					Nuak1
									Plpp7					Meis3					C730002L08Rik
									Ceacam18					Gm4943					Nfil3
									Sox17					Mss51					Pnmt
									Adgrb3					Six4					Ffar4
Venn diagram of DEGs expressed in 3 weeks and 8 weeks old mice.									Syp					4930447F24Rik					Myoz2
									Relt					Olfr49					Gm35628
863 overlapping genes									Cxadr					Vaultrc5					Klk1b4
	3 weeks	8 weeks							Ier5l					Trim54					4930517M08Rik
Has1	5.47519	1.78251							Celf4					Gm12060					Osmr
Cplx1	3.53717	7.29843							Adamtsl2					Slc5a5					Timp1
Gm41257	3.35426	4.49121							Esrp2					Slco2b1					A830018L16Rik
Vil1	3.35316	1.59775							Oxct2b					Tmem251					Cldn4
LOC108167568	2.96654	2.83841							Rtn4rl1					Olfr307					Olfr1372-ps1
Mtmr7	2.90738	1.66327							Gpaa1					Syngr1					Igfbp3
BC048559	2.89976	3.01762							Olfr982					Padi2					Hey2
Aqp3	2.73102	2.29422							Cyhr1					Sox9					Lcp1
Jph4	2.72192	3.21452							Ifna4					Pstpip1					Mettl7b
4930511A02Rik	2.58978	2.37561							Sspo					Abcg8					4933433F19Rik
Alg13	2.58309	1.44383							Bri3					Smoc2					Tnfrsf12a
Slc51a	2.56516	3.28013							C1ql1					Col5a3					Tns4
Jak3	2.40253	1.97487							Atp13a2					Zbtb7b					Lrrc2
Kcnk2	2.37038	1.81491							Synm					Gabbr2					Gm34464
Ttyh3	2.3162	1.38649							Gsc2					2310030G06Rik					Serpina9
Calml3	2.20657	3.31101							Fibcd1					Galns					Robo3
Slc25a48	2.19013	2.70296							H2-DMa					Gm31704					Asb18
Cd24a	2.17148	2.99766							Dmbx1					Acads					Cadm4
Uts2b	2.1601	2.96801							Hcar1					Asb13					Chsy3
Zfp219	2.15053	-1.47182							Nat8l					Tmem51					LOC105245105
Unc5b	2.13943	3.82465							Oscar					Golgb1					LOC108167455
Utf1	2.12708	2.22328							Eva1b					2310033P09Rik					Akap14
Meis3	2.07975	2.3626							Tcerg1					Pax3					E2f2
Gm4943	2.02247	1.9604							Zfhx3					Vars					Fxyd2
Mss51	2.02139	1.98793							Pbld1					Myo18b					Ltc4s
Six4	1.99563	4.37377							Bdh1					Derl3					Rasa4
4930447F24Rik	1.97778	3.3504							Tpgs1					Mapk11					4930519F16Rik
Olfr49	1.95732	1.51388							Barhl1					Tmem179					Wnt4
Vaultrc5	1.95355	1.91577							Cdh1					Wbscr22					LOC101055749
Trim54	1.92541	1.8869							Fam222a					Ccrl2					Alox8
Gm12060	1.91365	-1.42352							Gm7694					Gm11517					4930407G08Rik
Slc5a5	1.91189	2.00824							Il6ra					Sipa1l3					Gm33440
Slco2b1	1.90124	2.0309							Bmp2					Hyi					Mctp2
Tmem251	1.88227	2.81869							Zbtb33					Msantd1					Slc18a3
Olfr307	1.87634	2.15166							Unkl					Ncor2					Hgfac
Syngr1	1.8759	2.20621							Zfp281					Prame					Nkain3
Padi2	1.87473	2.27529							4931428F04Rik					Foxj2					1700092K14Rik
Sox9	1.8692	1.42489							Ap3d1					Galnt18					Pappa2
Pstpip1	1.86291	2.4718							Nosip					2410004P03Rik					Unc5cl
Abcg8	1.86224	2.28674							Tmem40					Fam210b					Gria1
Smoc2	1.85417	1.51457							Ptrh1					Rapgef2					Gdf7
Col5a3	1.85034	1.37393							Agpat4					Dgkk					Ccdc93
Zbtb7b	1.84612	1.49057							Aim1l					Hyal4					Muc2
Gabbr2	1.84569	2.03655							Gm35392					Evc2					Stat6
2310030G06Rik	1.83685	1.56794							Pura					Sema3g					Clps
Galns	1.83662	1.55733							Gins2					Insc					Vstm2a
Gm31704	1.82663	1.5985							Cacna1i					Olfr313					Serpina3n
Acads	1.82402	1.34023							Cyp2d22					Defb45					4930598F16Rik
Asb13	1.82075	1.57523							Agt					Tssc4					Ncs1
Tmem51	1.8205	-1.6981							Rps21					Ubxn10					Arhgap8
Golgb1	1.81886	-1.29789							Sox18					B4galnt2					Neurog1
2310033P09Rik	1.81546	1.24268							Sox1					Hyal2					LOC102633322
Pax3	1.81427	2.29997							Pck2					Rhog					Serpinb7
Vars	1.80882	-1.25235							Igdcc4					Adamts7					Abcc6
Myo18b	1.80846	1.6053							Cbln2					P2rx4					Moxd2
Derl3	1.80703	1.32316							Bnip3					6330403K07Rik					Dsp
Mapk11	1.80388	1.53272							Atp13a1					Adamts1					Rrad
Tmem179	1.79217	1.86587							Krt8					Ppp1r3e					Spns2
Wbscr22	1.79035	1.27515							Pygb					LOC108167838					Arl5c
Ccrl2	1.78988	3.30237							Stra6					Gpr146					Ahr
Gm11517	1.78768	5.67511							Prkcdbp					Prkd2					Sox10
Sipa1l3	1.78082	-1.50818							Cyp4f17					LOC108169044					Liph
Hyi	1.78074	2.07909							Armcx6					Aldob					Ing1
Msantd1	1.77428	1.72337							Ssh3					Acot11					Pcdh17
Ncor2	1.76209	1.402							Ftsj1					Tubb3					Gm29243
Prame	1.75668	1.67706							Cd38					Rasl10a					Prkcg
Foxj2	1.75094	1.65484							Arhgef40					Casr					Enpp3
Galnt18	1.73647	1.56775							Zfp874a					Esyt3					Sh2b2
2410004P03Rik	1.7289	1.42176							Ywhag					E2f1					Ildr2
Fam210b	1.7278	1.77682							Gm2449					Dok7					LOC102637808
Rapgef2	1.72038	1.93155							Zcchc18					Car11					Lbh
Dgkk	1.71908	1.75646							Ids					Tmed8					Asphd1
Hyal4	1.71759	1.61976							Crtac1					Chtf18					Crmp1
Evc2	1.7151	1.28705							Scnn1a					Ppp2r5b					Fst
Sema3g	1.7108	1.28593							Col13a1					Prss35					Elavl4
Insc	1.70391	2.074							Orai2					Dlgap4					Lhx3
Olfr313	1.70165	1.77431							Ccdc92					Zmiz1					Mnx1
Defb45	1.69997	1.41015							5730409E04Rik					Lrg1					Tarsl2
Tssc4	1.6992	1.44961							Irgq					Rnf166					Mxd3
Ubxn10	1.69736	1.49635							Gas7					Scrn2					Dpf3
B4galnt2	1.69629	1.78479							Mmp11					Fuk					Abcg1
Hyal2	1.69578	1.33618							Gjb2					Abcc8					Speer4a
Rhog	1.69498	1.60474							Fbrsl1					Rhbdf2					Trim71
Adamts7	1.69011	1.63458							Zfp395					Zfp280b					Gadd45b
P2rx4	1.68927	1.40442							Kdsr					Snx10					Kcng1
6330403K07Rik	1.68775	1.13396							Ahdc1					2022-03-08					Mpzl2
Adamts1	1.68267	2.19417							Pcsk1n					Tecr					Map3k9
Ppp1r3e	1.67287	1.57285							Shank3					Kifc3					Crim1
LOC108167838	1.67276	2.48305							Fis1					Rtkn2					Capn8
Gpr146	1.67193	1.17253							Wdr13					Sh3bgrl3					Psg16
Prkd2	1.66874	2.37838							Lrrc14					1700055D18Rik					6430411K18Rik
LOC108169044	1.65952	2.00139							Snora62					Kcnd3					Slamf9
Aldob	1.65898	1.23922							Adam11					Rnf44					Phlda3
Acot11	1.65045	1.43776							B230219D22Rik					Olfr1444					Slc6a8
Tubb3	1.64724	1.71407							Olfr221					Letmd1					Tulp1
Rasl10a	1.64287	1.68498							Hist1h2bm					Yipf6					LOC108167896
Casr	1.64021	2.66686							Gna12					Cldn11					Cypt15
Esyt3	1.63929	1.35294							Cited2					Notch1					Vsig1
E2f1	1.6364	1.58215							Ubqln4					Hspa12b					H2-Eb1
Dok7	1.63548	1.6255							Arhgef15					Arhgap26					Spaca5
Car11	1.63503	1.53327							Marcksl1					Klf6					Syk
Tmed8	1.6329	1.24025							Thap3					Eda					Lpcat1
Chtf18	1.6286	1.64345							Rtkn					Nim1k					Muc6
Ppp2r5b	1.62774	1.46982							Matn2					Mical3					LOC102640328
Prss35	1.62287	1.46117							Aldh1b1					E030011O05Rik					Pik3cg
Dlgap4	1.61989	-1.345							Ctif					Pnpla3					Ldhd
Zmiz1	1.61904	1.44642							Diras2					Ablim2					Arhgef6
Lrg1	1.60791	2.09725							Slc36a1					Fan1					D730045A05Rik
Rnf166	1.60471	-1.26475							Akr1c13					Anxa5					Ltbp1
Scrn2	1.60281	1.3924							Bax					Fam73b					Slc26a9
Fuk	1.6007	-1.47876							Ahrr					Ttyh1					Syt12
Abcc8	1.60034	1.3269							Col20a1					Caln1					1700086O06Rik
Rhbdf2	1.59919	1.90784							4932416K20Rik					Ctso					Zbtb7c
Zfp280b	1.59898	1.25687							Fam184b					Chp2					Olfr308
Snx10	1.59726	1.90588							Jsrp1					Dbp					Clip2
44628	#N/A	#N/A							Map4k2					Scamp3					Hesx1
Tecr	1.58895	1.52124							Pomk					Cspp1					Disc1
Kifc3	1.58745	-1.39306							Gstt1					Epb41					Nrarp
Rtkn2	1.58619	-1.17696							Adcy4					Micall1					Fam47c
Sh3bgrl3	1.58167	1.50168							Dffa					Bcl6					Tspan4
1700055D18Rik	1.5764	1.36456							Ifnar2					Cand2					Rab3b
Kcnd3	1.57493	1.19655							Nfe2l3					Aard					Kif26b
Rnf44	1.57243	-1.29344							Klb					Daglb					Tmem2
Olfr1444	1.56878	1.56639							S1pr4					Sptbn4					Cpm
Letmd1	1.56747	1.33248							Cd276					Clvs2					Ss18l1
Yipf6	1.56633	-1.42606							5830454E08Rik					Slc17a9					Misp
Cldn11	1.56492	1.39645							Fiz1					Tgfb1i1					4930567H17Rik
Notch1	1.56203	1.54782							Sim1					Ddr1					Lck
Hspa12b	1.56203	-1.40014							Mid1ip1					Dzip1l					Rimbp2
Arhgap26	1.56203	1.42899							Cxcl12					Gm33790					Zfp385c
Klf6	1.55937	1.46443							Ptbp1					Slc47a1					Nlrp1b
Eda	1.55888	2.27124							Vamp1					Prelp					4930415L06Rik
Nim1k	1.55818	-1.86747							Kif5c					Myl1					Hes1
Mical3	1.55688	-1.79686							Sdk2					A430078G23Rik					Tspan15
E030011O05Rik	1.55613	1.45028							Jpx					Atoh8					1110008P14Rik
Pnpla3	1.55283	1.51664							6430548M08Rik					Aldh1a3					Evpl
Ablim2	1.54463	1.68375							Adamtsl4					Agap2					Adam23
Fan1	1.54396	1.40942							Ppp1r26					Fam102a					Klrg2
Anxa5	1.54061	1.51513							Steap3					BC023829					Cnp
Fam73b	1.53919	1.36373							Mef2c					Acacb					Rhox11
Ttyh1	1.53867	1.29028							Dmwd					Cdk5r1					Kcng3
Caln1	1.53766	1.68948							Nhs					Nfic					Aplp1
Ctso	1.53138	1.57774							Plin4					Adgre5					Rasgef1c
Chp2	1.52891	-1.34088							Fli1					Cnih1					Il12rb1
Dbp	1.52827	2.22974							Gm2381					Per1					Astn1
Scamp3	1.52491	1.54948							Crym					Uchl4					Inf2
Cspp1	1.52284	-1.40032							Timm13					Tubb5					Gm1141
Epb41	1.52162	1.83259							Zfp760					Fam131c					LOC108168792
Micall1	1.52105	1.58221							LOC108168335					D17Wsu92e					Etl4
Bcl6	1.52006	1.37522							Ccdc9					Nid1					Slc35e1
Cand2	1.51932	-1.371							Gaa					Il16					Hhipl2
Aard	1.51716	1.5584							Ssbp3					Igsf9					Kdr
Daglb	1.51674	1.54618							Gm36028					Nags					Psmd10
Sptbn4	1.51198	-1.7623							Gdpd5					Fam53a					Gm35208
Clvs2	1.50795	1.73088							Sh2d7					Anxa2					Cldn34b4
Slc17a9	1.50666	-1.20431							Tcf3					Slc16a2					Mmp17
Tgfb1i1	1.50553	-1.11909							Aldh9a1					Gga2					Oog4
Ddr1	1.50489	2.99416							Trim9					Marveld2					Ssxb2
Dzip1l	1.50422	3.4115							Sbk1					Cttnbp2nl					1700003G13Rik
Gm33790	1.50159	1.31682							Hes6					Dbt					Serinc2
Slc47a1	1.49956	1.50875							1110065P20Rik					Eps8l1					LOC108169171
Prelp	1.49821	1.68548							Zfp623					Sdc4					Tmem151a
Myl1	1.49648	1.71459							Mettl13					Txn1					Nr2e1
A430078G23Rik	1.49485	-1.65833							Fchsd1					Bfsp1					Tbx4
Atoh8	1.49468	1.38832							Aff4					Sh3tc2					Lgi4
Aldh1a3	1.49423	1.83021							Tmem236					Itpkb					Plcg2
Agap2	1.49351	1.46096							Madd					Kif1c					Gm30790
Fam102a	1.49347	1.51468							Rnf165					Mapk7					Sorcs3
BC023829	1.49101	1.89771							Arhgap39					Dip2a					LOC102638388
Acacb	1.48947	1.99402							Rabep2					2810025M15Rik					Gm590
Cdk5r1	1.48598	1.66334							Wrap73					Sphk2					Zfp954
Nfic	1.48446	-1.8082							LOC105247310					Fkbp10					Olfr93
Adgre5	1.48286	1.31289							Nav3					Ppp1r18					Olfr412
Cnih1	1.47953	1.31822							Fbxl22					Pbdc1					Angptl2
Per1	1.47917	-1.37765							Tmem256					Vim					Irf4
Uchl4	1.47737	1.36291							Wfikkn2					Bend4					Aqp8
Tubb5	1.47466	1.27887							Lpin3					Hist2h2ab					Dclk1
Fam131c	1.47129	1.47364							Chpf					Ppp1r8					Pdpn
D17Wsu92e	1.46876	-1.29215							Bcl3					Egf					Dcx
Nid1	1.45739	-1.64912							Srd5a3					Dusp1					Chrnb4
Il16	1.45701	1.3207							Clic3					Sart3					Calca
Igsf9	1.45616	-1.70782							Tfip11					Naprt					Rbp1
Nags	1.45301	2.64899							Scamp5					Chmp7					Cul4b
Fam53a	1.45133	1.28835							Gtpbp3					Lamc1					Stx3
Anxa2	1.44987	1.4073							Cyyr1					Hdac4					Ramp1
Slc16a2	1.44503	1.60654							Efnb1					Hnrnpul1					Crispld1
Gga2	1.44495	1.26996							Gpatch2					Park2					Fam46d
Marveld2	1.44455	1.40069							Grin2c					Wipi1					Tmem130
Cttnbp2nl	1.44434	1.48637							A430105I19Rik					Nans					Psen2
Dbt	1.44344	1.58038							Nle1					Arf5					E330034G19Rik
Eps8l1	1.44112	1.88296							Rcan3					Smc2os					Zc3h12d
Sdc4	1.44072	1.67232							Heatr5a					Acad11					1700054M17Rik
Txn1	1.43894	1.54681							Gpr179					Morn4					Hunk
Bfsp1	1.433	-1.51751							Iqgap3					L3mbtl2					Vsig8
Sh3tc2	1.42974	1.32338							Ctsf					Ninj1					Ppef1
Itpkb	1.42761	1.3916							Piwil1					Dynll1					Gm12505
Kif1c	1.42572	1.47272							Cic					Kif13b					Olfr975
Mapk7	1.42386	-1.28574							Snhg15					Wsb2					4930471C04Rik
Dip2a	1.42381	-1.35228							Adad2					Ski					Alk
2810025M15Rik	1.42044	1.11921							Ptrf					Ttc7					Gm34037
Sphk2	1.41638	-1.25245							Cilp2					Mrps12					Gm34526
Fkbp10	1.41338	1.58025							Clcn1					Tnip1					Blvrb
Ppp1r18	1.41104	-1.24723							Man2b1					Tspan17					D430020J02Rik
Pbdc1	1.41091	1.66026							Zbtb14					Cebpb					Pcdh7
Vim	1.41079	1.60751							Lhx2					Sertad1					Pik3ap1
Bend4	1.4089	1.33921							Abhd17a					Ace					Guk1
Hist2h2ab	1.40872	-1.40816							Mab21l3					Parva					Thbs2
Ppp1r8	1.40776	-1.25894							Pygl					Lhx8					Sik1
Egf	1.40622	2.16998							Calcoco2					Gpkow					Xirp2
Dusp1	1.40609	-1.32964							Bace1					Stk36					Gm33758
Sart3	1.40314	1.24605							Trak1					Mr1					Dusp23
Naprt	1.40061	1.56565							Rrbp1					Ankrd27					Mppe1
Chmp7	1.39854	1.20153							Zfp513					Tmsb4x					Scn4a
Lamc1	1.39721	1.42507							Dmrtb1					Rps6ka1					Pak6
Hdac4	1.38903	1.32644							Anapc5					Apex2					Kcnd1
Hnrnpul1	1.38845	-1.15752							Rps19-ps3					Amh					Olfr279
Park2	1.38774	-1.46351							Plcb2					Cox6b2					Parm1
Wipi1	1.38763	1.24889							Aprt					Cep78					Fbll1
Nans	1.38559	1.3671							Rarres2					Mmp28					Muc4
Arf5	1.37818	-1.19604							Cenpb					Shkbp1					Asxl3
Smc2os	1.3777	3.38911							Wdr18					Troap					Trip6
Acad11	1.37566	-1.17199							4930427A07Rik					Foxp4					Slc8b1
Morn4	1.37549	-1.31549							Gcdh					Itgb5					Palld
L3mbtl2	1.37324	-1.23554							Ddx27					Tgfbr3					Wwtr1
Ninj1	1.37175	1.44854							Acvr2b					Dctd					Gm15350
Dynll1	1.36838	-1.21586							Tnfrsf9					Hmgxb4					Cryab
Kif13b	1.36815	-1.22856							Rab5b					Ermard					Slc22a23
Wsb2	1.36619	1.18778							Samd14					Cd81					Ntn4
Ski	1.36609	1.36008							Rbmxl1					Zyx					Mep1a
Ttc7	1.36547	-2.83997							Anxa7					Cgnl1					Klk1
Mrps12	1.36513	1.42893							Plxna1					Mast3					Kcnh8
Tnip1	1.36463	1.40529							Spock2					Sirt2					Fosl2
Tspan17	1.36432	1.42632							Frs3					Tmem184a					Ppm1h
Cebpb	1.36414	2.0259							Gm5709					Polr1d					Rnf138rt1
Sertad1	1.36259	1.4023							Sox8					Ctdnep1					Bend7
Ace	1.36142	-1.41027							1700088E04Rik					Wdr90					Pdxk-ps
Parva	1.35957	2.24202							Abtb2					Pym1					Nptx1
Lhx8	1.35866	2.09482							Myo9b					Shb					Junb
Gpkow	1.35864	1.99152							Myh9					LOC108167794					2410004B18Rik
Stk36	1.35562	-1.29459							Tbc1d10c					Cerk					LOC102634533
Mr1	1.35454	1.29993							Csnk1g1					Mlx					5730480H06Rik
Ankrd27	1.35435	1.411							Eln					Tmc6					LOC108167867
Tmsb4x	1.35323	1.26301							Arhgef11					Gm4763					Itga9
Rps6ka1	1.35017	-1.91031							Uba1y					Gm14230					Hint2
Apex2	1.34922	1.58875							Sirpa					B4galnt1					Cyb5r2
Amh	1.34917	1.31566							Tmem11					Zbed4					Olfr1323
Cox6b2	1.34446	-1.21125							Slc13a4					Arf3					Btg2
Cep78	1.34312	-1.30997							Jdp2					Plekhm1					BC049702
Mmp28	1.34209	1.29819							BC051226					BC022687					Pcdhb1
Shkbp1	1.3418	1.26572							Hist1h2ak					Atp2b1					Cnn3
Troap	1.3382	1.53244							Rbbp5					Mfsd10					Gulo
Foxp4	1.3381	1.65679							2210011C24Rik					Gm36703					Tgm2
Itgb5	1.33768	-1.12838							Gigyf1					Mphosph9					Zfp92
Tgfbr3	1.3323	1.37276							Slc25a10					Plat					Gm10560
Dctd	1.32991	1.44898							2510039O18Rik					Ptov1					Flt1
Hmgxb4	1.32945	1.41596							Rhod					Rps2					LOC108168985
Ermard	1.32802	1.21009							Nat14					Ttyh2					Mecp2
Cd81	1.328	1.26663							Tenm4					Tln1					P2ry2
Zyx	1.31968	1.54406							Dock1					Slc25a18					Foxd2
Cgnl1	1.31928	1.40173							Fbxo27					Hs1bp3					Gm34193
Mast3	1.31926	1.30116							Srebf1					Sh2b3					Adgrl2
Sirt2	1.31926	-1.29242							Rhox2f					Tmem43					P4ha2
Tmem184a	1.31755	1.16412							Kifc2					Galnt10					LOC108169178
Polr1d	1.31735	1.30188							Syt10					Tsx					Bicc1
Ctdnep1	1.31537	-1.18343							Dxo					Gm30225					Cstb
Wdr90	1.31416	1.84293							Sirt5					Elac1					Nt5e
Pym1	1.31405	1.19364							Hcn3					Lgmn					Ptprn2
Shb	1.31393	2.46533							Lhfpl2					Sntb2					Bpifa6
LOC108167794	1.31378	2.3257							Lrrc8d					Zfp628					Ank3
Cerk	1.31222	1.19643							Gstm7					Dsn1					Zfp467
Mlx	1.31179	1.43118							Pgp					Gad2					Rasd1
Tmc6	1.31158	1.29032							Slc5a6					Wdr20					Prox1
Gm4763	1.31051	-1.12633							Miip					Prrc2a					Fbxw18
Gm14230	1.30724	-1.28331							Map3k5					Pdgfa					Olfr981
B4galnt1	1.30317	1.45685							Lrp1					Pou6f2					C430049B03Rik
Zbed4	1.30302	1.64967							Rasl10b					Cobl					Pdk4
Arf3	1.30297	1.22158							Mafa					Rab36					Nos1
Plekhm1	1.30247	-1.26709							8030462N17Rik					Ep300					Gm5523
BC022687	1.30141	-1.2963							Atg4d					Nhej1					Stra6l
Atp2b1	1.30103	1.18165							Tert					Wdr7					Sytl5
Mfsd10	1.30015	1.25356							Caskin2					Tbc1d20					Pdgfd
Gm36703	1.2958	2.12087							Dnmt3a					Fyco1					LOC105246441
Mphosph9	1.29507	-1.37704							Gpr137					2610203C22Rik					Padi1
Plat	1.29204	1.20631							Arhgef17					Ly6e					Scg2
Ptov1	1.29182	1.68137							Grm7					Ciao1					Reep3
Rps2	1.28994	-1.32836							Rnpepl1					Mpnd					Gm12108
Ttyh2	1.28983	1.85962							3110040M04Rik					Topbp1					Arg2
Tln1	1.28805	1.22363							Mdh2					Gm36037					Olfr976
Slc25a18	1.28575	1.33839							Kcnc3					Slit3					Aox4
Hs1bp3	1.28525	1.228							Sesn2					Pctp					4930583I09Rik
Sh2b3	1.28349	-1.14968							Ap1m2					Rsu1					Olfr1286
Tmem43	1.28037	1.49755							Cant1					Gm5779					Krt77
Galnt10	1.27615	1.50587							Dlx3					Baiap2					1700003P14Rik
Tsx	1.2694	1.15331							Pex19					Nek9					D830035M03Rik
Gm30225	1.26762	2.12708							Clec3b					Tmem176a					Gpr3
Elac1	1.26632	-1.40863							Slc12a5					Clint1					Nfkb2
Lgmn	1.26453	1.57378							Osr2					Emc10					7420461P10Rik
Sntb2	1.26402	1.27572							Radil					Med12l					Lrrc3
Zfp628	1.26322	1.28406							Hist1h2ab					Snx4					Asb5
Dsn1	1.26164	-1.16444							Faap20					Plbd2					Atp8b1
Gad2	1.26026	1.902							Irs2					Tnfrsf1a					Tbc1d9
Wdr20	1.2588	-1.23517							Acaa1a					Plekhj1					Aass
Prrc2a	1.25759	-1.14261							Lgals3bp					Pramef12					Lax1
Pdgfa	1.25739	1.2287							Uqcr11					Smim10l2a					Robo1
Pou6f2	1.25558	1.38218							Rexo1					Ehbp1					Itm2a
Cobl	1.25319	2.02387							Arhgap33os					Piezo2					Klhl32
Rab36	1.2486	-1.19298							Npepl1					Ucp2					Tmprss2
Ep300	1.24719	-1.21277							Zbtb7a					Ptpn11					Gm32284
Nhej1	1.24553	-1.1212							Trim16					Zmynd19					Gm9866
Wdr7	1.24529	-1.22464							Tnpo2					Serpine2					Sema6b
Tbc1d20	1.24518	-1.46019							Syngr2					Dhfr					Tnfsf13b
Fyco1	1.24487	-1.09197							Slc2a1					Eif5b					Rhoc
2610203C22Rik	1.24368	1.34779							Mvk					Tfr2					Rgs2
Ly6e	1.24188	1.95426							Mpp3					Gm5382					Gpr153
Ciao1	1.23977	1.29203							1700016A09Rik					Pcsk4					Mfge8
Mpnd	1.23629	1.4951							Ndufa13					Gatm					Slc6a20a
Topbp1	1.23032	-1.16243							Bcl9l					Hydin					Tm4sf5
Gm36037	1.2284	1.37516							Gar1					Zbtb6					Lamb2
Slit3	1.22387	1.20919							Rpap1					Tbc1d22b					Pde6a
Pctp	1.22235	1.26386							Nt5dc2					Hist1h4i					LOC108168922
Rsu1	1.22164	1.22989							Tpi1					Rnf115					Kcnip4
Gm5779	1.22164	1.27415							Actn3					Bcl2l13					4930453H23Rik
Baiap2	1.22104	1.21919							Slc2a6					Slc7a5					C3
Nek9	1.2175	1.11704							Ntn3					Dnmt1					LOC108167499
Tmem176a	1.21576	1.48207							Asb6					Spata2					Cmtm3
Clint1	1.2107	1.21828							Tor1b					Flywch1					Pcdhb6
Emc10	1.20863	-1.18577							Ezr					Ash2l					Arsb
Med12l	1.20631	1.16971							Bcl2l11					Gja1					Tex264
Snx4	1.20183	1.12326							Mrm2					Psat1					Pld1
Plbd2	1.20019	1.16114							Pzp					Pxdc1					Bok
Tnfrsf1a	1.19488	1.26721							Mesp2					Supt4a					4930563I02Rik
Plekhj1	1.19475	1.23197							Kdm1b					Eefsec					Ppp1r17
Pramef12	1.19439	1.16767							Trim35					Prss45					Kcnn4
Smim10l2a	1.18921	-1.11567							Ppdpf					Tgfbi					Emb
Ehbp1	1.18668	-1.11721							Jade1					Mdc1					Rbpms2
Piezo2	1.18627	1.55752							Fam219b					Rhpn2					1700060C16Rik
Ucp2	1.18528	1.25586							Samd12					Megf9					Bik
Ptpn11	1.18499	1.28386							Dhcr24					Pex12					LOC108167497
Zmynd19	1.1831	1.17295							Abhd14b					Cttn					Tnfrsf19
Serpine2	1.17837	-1.42476							Xab2					Vps4b					Dnajc6
Dhfr	1.17735	2.48073							Zfhx4					Carf					Gm19557
Eif5b	1.17459	1.31282							Ccdc120					Bod1					Plce1
Tfr2	1.17428	1.67994							Mbd1					Faim					Gm13373
Gm5382	1.17398	2.64924							Vegfa					Defb19					Ube2l6
Pcsk4	1.1718	-1.25522							Cltb					Ing3					Cldn34c1
Gatm	1.17122	1.12276							Tmem100					Msh5					Nxnl2
Hydin	1.17113	-1.1413							Nectin2					Klrg1					Frzb
Zbtb6	1.17105	-1.37893							Sod3					Nsrp1					Thbd
Tbc1d22b	1.16989	-1.262							Pkd1					Wdr45b					Nap1l2
Hist1h4i	1.16908	-1.22278							Adora1					Dnajb12					4930559C10Rik
Rnf115	1.16484	1.22519							Arl15					Pan3					Gm36756
Bcl2l13	1.16219	1.18764							Aff1					Dap					Akp3
Slc7a5	1.15464	1.19196							Myrf					Slc25a3					Fancd2os
Dnmt1	1.15255	-1.10175							Zc3h4					Arpc4					Psd4
Spata2	1.14918	1.2904							Tyw1					Nucks1					Itga6
Flywch1	1.14574	-1.07289							Mrps27					Ctdp1					Ubash3a
Ash2l	1.13072	1.17969							Syne3					Azi2					Nxf7
Gja1	1.12689	1.17873							Phf13					Ubxn6					Barx1
Psat1	1.11458	1.13936							Susd4					Shmt1					1700119H24Rik
Pxdc1	1.10412	1.22268							Fto					Pphln1					3110021A11Rik
Supt4a	1.10024	1.16402							Dctpp1					Rad9a					Ahsg
Eefsec	1.09318	1.2456							Adgrb2					Dnah7b					Gm32633
Prss45	1.0419	-1.16159							Fhl3					Zfp157					Hnrnph2
Tgfbi	-1.07802	2.25659							Kcnj9					Cldnd1					Sftpa1
Mdc1	-1.08232	-1.12278							LOC108167883					Smg7					Epyc
Rhpn2	-1.08448	1.62453							Ncoa5					Gm39874					Snx21
Megf9	-1.11033	1.20138							Il1rap					Adgrd1					Trh
Pex12	-1.12988	-1.15177							Adprh					Ppig					Myocd
Cttn	-1.13339	1.13799							Me2					Slc25a30					Nfkbia
Vps4b	-1.13441	1.15279							Ptchd2					Slc25a38					Serpinb6b
Carf	-1.13854	1.11943							Plcd3					Il4ra					Sap30l
Bod1	-1.14132	1.11249							Nthl1					Rfx4					Myl3
Faim	-1.14326	1.05333							Gm34152					Aldh1a7					Cpa2
Defb19	-1.14672	1.39518							Usp20					Pdcd4					Cd33
Ing3	-1.14729	1.14157							Pld4					Zkscan3					H2afb3
Msh5	-1.14874	-1.12573							Prss43					Gm10910					Slc4a3
Klrg1	-1.14998	1.13826							Igsf9b					Eps15l1					Cbarp
Nsrp1	-1.15173	1.13586							Col6a1					Nsmaf					Odf3b
Wdr45b	-1.15179	1.4269							Foxred2					Ncf4					Tll1
Dnajb12	-1.15346	1.33983							Sec14l4					Sin3a					Ikzf4
Pan3	-1.15568	1.28781							Pole					Lifr					Ccl5
Dap	-1.15883	-1.27098							Cda					Rpf2					Ano3
Slc25a3	-1.16496	1.22946							Cgn					Cdca5					Clip3
Arpc4	-1.16669	1.17406							Trmt61a					Zcchc17					Htra1
Nucks1	-1.16734	1.88344							Stat5a					Prpf3					Kcnk13
Ctdp1	-1.16912	1.11827							Numa1					C1qbp					Npr3
Azi2	-1.1725	1.15606							Zc3hav1l					Coq10a					Hoxb9
Ubxn6	-1.17313	-1.13144							Avp					LOC102634042					Cxcl1
Shmt1	-1.17393	-1.24663							Adipor1					Prss37					Myo15b
Pphln1	-1.17437	1.16327							Csdc2					Cetn3					Vwa5a
Rad9a	-1.17643	-1.29314							Gstm1					LOC108167874					Adamts14
Dnah7b	-1.18093	-1.17331							Furin					Mrps14					Tbc1d4
Zfp157	-1.18266	-1.44394							Twsg1					Arpc5l					Klhdc7a
Cldnd1	-1.186	1.19093							Gata1					Plekho1					Magef1
Smg7	-1.18806	-1.22451							Gh					Sec24a					Dab2
Gm39874	-1.19188	-1.16871							Snx12					Ccnk					Suv39h1
Adgrd1	-1.19464	2.59599							Rad23a					Nmd3					Olfr1351
Ppig	-1.19513	1.17485							Bcl2l12					Zmynd12					LOC108168934
Slc25a30	-1.19956	1.72327							Pla2g2c					Rdx					LOC108167366
Slc25a38	-1.20111	1.19115							Ppard					Pcgf1					Olah
Il4ra	-1.20134	1.66597							Cyb5d2					Cfap45					Cdh3
Rfx4	-1.20351	1.20419							Szrd1					Mmachc					4930425K10Rik
Aldh1a7	-1.20381	1.57464							Crocc					Mtfr1l					Cpe
Pdcd4	-1.20533	1.19366							Slc39a3					Rpl7l1					Gm19872
Zkscan3	-1.20635	1.28094							Gga1					Hcfc2					Chrnb2
Gm10910	-1.2064	1.32937							Natd1					Ttc1					Trim47
Eps15l1	-1.20789	1.17784							H13					Olfr1279					Pappa
Nsmaf	-1.20841	-1.17407							Fbxw11					Imp3					Casp8
Ncf4	-1.20841	1.79718							Ackr3					Tcte1					Plod2
Sin3a	-1.20913	1.22447							Chd3os					Dpysl5					4930571O06Rik
Lifr	-1.21177	1.53381							Ccdc170					Osgepl1					Cdk15
Rpf2	-1.21234	1.26179							Mrpl28					Cmip					Nr4a3
Cdca5	-1.21521	1.20467							Nat10					Fam188a					Flnc
Zcchc17	-1.21763	1.26225							Trrap					Kirrel3os					Apobec3
Prpf3	-1.21868	-1.11158							Dnaaf3					Fbxo11					Irak1
C1qbp	-1.21932	1.20991							Snrk					Lrp12					Scoc
Coq10a	-1.21963	1.41958							Shank2					2310036O22Rik					Pglyrp3
LOC102634042	-1.22069	-1.36979							Zfp668					Phc1					Ubash3b
Prss37	-1.22069	-1.26244							Slfn9					Lins1					Lamc2
Cetn3	-1.22136	1.26912							Apba3					Stard10					4930431P22Rik
LOC108167874	-1.22143	-1.28934							Pea15a					Mrps2					Gm36481
Mrps14	-1.2224	1.22115							Zfr2					Ift43					Gpr27
Arpc5l	-1.22308	1.15981							Rgs12					Poc5					Matk
Plekho1	-1.22386	1.53735							Hapln4					4931406C07Rik					Zfp651
Sec24a	-1.22388	1.2658							Plcd1					Ndfip2					Bcl6b
Ccnk	-1.22418	1.22371							Rspo1					Tmc7					Arid5a
Nmd3	-1.22516	1.21579							Ptch1					Anapc4					Atp1b2
Zmynd12	-1.22692	1.27163							Ccdc137					Pramel1					Efcc1
Rdx	-1.23142	1.21128							Agtr2					Gm595					Fzd7
Pcgf1	-1.23485	1.18221							Elf4					LOC108167552					Olfr360
Cfap45	-1.23488	1.16912							Arhgef1					Pim1					Gpr135
Mmachc	-1.23923	-1.2286							Pax9					Ccdc159					Pcdh10
Mtfr1l	-1.23978	1.13555							Trp53i11					Ipo7					Ocm
Rpl7l1	-1.24204	1.1801							Ndrg1					2310039H08Rik					Thap2
Hcfc2	-1.24323	1.1423							Stim2					Ccnl2					Vat1
Ttc1	-1.24378	1.23485							Dhh					Akr1cl					Tarm1
Olfr1279	-1.24515	1.30173							Cul9					Atad1					Bcl10
Imp3	-1.24716	1.23692							Slc25a45					Tmem53					Mtap7d3
Tcte1	-1.24915	1.2837							Ndufs6					Rprd2					Fmnl1
Dpysl5	-1.25007	-1.27598							Cnnm3					Efr3a					LOC102637192
Osgepl1	-1.25096	1.16005							Vps18					AF366264					Sidt1
Cmip	-1.25158	1.36301							Gm5767					Ints10					Pln
Fam188a	-1.25214	-1.13643							Man1a					Rmi1					Gsdmd
Kirrel3os	-1.25373	1.13836							Eif4ebp1					Fam161a					Dll4
Fbxo11	-1.25688	1.27516							Nefh					1700020G17Rik					Pparg
Lrp12	-1.25731	1.63496							Fndc5					Ddx3x					Rtp2
2310036O22Rik	-1.25874	1.23218							Os9					Cdc73					Gm6880
Phc1	-1.2594	-1.17196							B4galnt4					Manf					Rab3d
Lins1	-1.25957	1.15043							Nr1h2					9430016H08Rik					Rtn4rl2
Stard10	-1.26002	1.17485							Zfp112					Dennd3					LOC105247329
Mrps2	-1.26102	-1.37507							Zfp3					Csrnp3					Ing5
Ift43	-1.26155	1.22913							Esyt1					Olfr128					Cdh26
Poc5	-1.26176	1.23478							Supt5					1700121N20Rik					Pcyt1b
4931406C07Rik	-1.26191	1.16933							Ell					1700109I08Rik					Dntt
Ndfip2	-1.26192	-1.27512							Ptpre					Rgs6					Nat8
Tmc7	-1.26393	1.21878							Tpo					Ppp3cb					Slc24a5
Anapc4	-1.26407	1.17022							Snta1					Npl					Ngfrap1
Pramel1	-1.26434	1.28424							Gm38438					Rsph14					Gata2
Gm595	-1.26458	1.3444							Rbl2					Dus2					Gm10109
LOC108167552	-1.26524	-1.06237							Mycl					Mettl9					Slc35a2
Pim1	-1.26589	-1.75824							Lonp2					Arhgef39					Anxa1
Ccdc159	-1.26865	-1.27459							Fntb					Tmem150cos					Hexim2
Ipo7	-1.27042	1.23639							Capn6					Zfp277					Rrm2b
2310039H08Rik	-1.27111	1.28415							Prmt7					Phf3					Tspan31
Ccnl2	-1.2714	-1.13447							Apcdd1					Cenpn					Ebp
Akr1cl	-1.27255	1.24395							Mrpl14					Psmd5					Lypd8
Atad1	-1.27615	1.09606							Mbtps1					Kctd20					Maff
Tmem53	-1.27696	-1.23789							Rnf135					Ak6					Sat2
Rprd2	-1.27744	1.1165							Slc39a11					Mat2b					Rhoq
Efr3a	-1.2782	1.2199							Art4					Prkar2a					Camk2d
AF366264	-1.2788	-1.49621							Slc16a6					Thumpd2					Elavl2
Ints10	-1.28233	1.22692							Bcl2l1					Syce2					Sema7a
Rmi1	-1.28466	1.37784							4933406B17Rik					Nabp1					Gm32872
Fam161a	-1.28469	-1.83026							Faap100					Slc2a10					Nfatc1
1700020G17Rik	-1.28707	-1.28861							Armc6					Arrb1					Phf19
Ddx3x	-1.28881	1.36827							Cdk5					Pde2a					Nt5c1a
Cdc73	-1.29303	1.17551							Pnkd					Tln2					Fgf18
Manf	-1.29565	1.2308							Samd15					Map6					LOC108169189
9430016H08Rik	-1.29597	1.28429							Cbx7					Rab1a					Olfr183
Dennd3	-1.29607	1.77401							Gper1					Gsdmc4					LOC102639719
Csrnp3	-1.29645	-1.35983							Apitd1					1810026B05Rik					Arhgap27
Olfr128	-1.30045	1.32351							Csrp2bp					Ebna1bp2					4930573O16Rik
1700121N20Rik	-1.30045	-1.43975							Pkd2l2					LOC108167889					Lhfp
1700109I08Rik	-1.30045	-1.41449							Dnm1					Atp5j					Ephb1
Rgs6	-1.3021	1.59369							Sv2a					Chmp4b					Rlim
Ppp3cb	-1.30342	1.59664							Sez6l2					Zufsp					Osbpl6
Npl	-1.30595	1.79653							Capn15					Chn1					Arhgdig
Rsph14	-1.30612	-1.6772							Rsph6a					Asl					Gm19272
Dus2	-1.30652	1.22122							Plppr5					Rmnd5b					Stag2
Mettl9	-1.3072	-1.10383							Npdc1					Fbxo36					Pcsk2
Arhgef39	-1.30764	-1.39649							Klhl25					Dcdc2a					Gria3
Tmem150cos	-1.30775	1.60916							Ccdc85c					Fgfr1op2					Arl6ip5
Zfp277	-1.30966	1.30823							Golga3					Napa					Kctd21
Phf3	-1.30996	1.10201							Gprc5c					Fndc8					Alpk1
Cenpn	-1.31016	1.25309							Mavs					Apbb1					4930502C15Rik
Psmd5	-1.31149	1.14141							Tbx2					Ccdc42					Arid1b
Kctd20	-1.31197	1.48342							Slc38a4					Ppp2r1b					Zbtb8a
Ak6	-1.3143	1.62433							Gnal					Angptl7					Ago1
Mat2b	-1.31476	1.33018							Megf8					Gmds					Cd200
Prkar2a	-1.31669	-1.34392							Pacsin2					Tapbpl					Efnb2
Thumpd2	-1.31728	1.30318							Hoxd4					Nek7					Uprt
Syce2	-1.3204	-1.36174							Tas1r3					Gm30818					Rcor2
Nabp1	-1.32362	1.38718							Hrh3					Gm5460					Mvp
Slc2a10	-1.32587	1.98982							Gm14169					Klk1b7-ps					Olfr643
Arrb1	-1.3262	1.21454							Nphp4					1110002O04Rik					Tmem173
Pde2a	-1.3272	-1.16539							Firre					Ube2m					Plxnb1
Tln2	-1.32844	-2.01274							Ppif					Gm31814					Ccdc51
Map6	-1.33084	1.13282							1700012C14Rik					Rabl2					Cotl1
Rab1a	-1.33124	1.26889							Mus81					Nek10					Srf
Gsdmc4	-1.33137	-1.58983							Tsc22d4					Dnajc18					Rxfp4
1810026B05Rik	-1.33198	1.27985							Zfp763					Zfp13					Pltp
Ebna1bp2	-1.33362	1.19097							Zdhhc8					Arl2					Gm21276
LOC108167889	-1.3346	1.48098							Golga2					Tgs1					Olfr1413
Atp5j	-1.33779	1.29694							Plod3					Cse1l					Homer3
Chmp4b	-1.33785	1.14232							Ankle1					4930407I10Rik					Sdsl
Zufsp	-1.3391	-1.23994							Otud4					Traf3ip1					Pcdhb4
Chn1	-1.33985	-2.58639							Ap2m1					Cmtm1					Syna
Asl	-1.34314	1.32433							Dmrtc1b					Noxred1					Rgs4
Rmnd5b	-1.34407	1.13051							Alad					Clec4a4					Pou2af1
Fbxo36	-1.34442	1.17479							1810043H04Rik					Gm5941					Nova2
Dcdc2a	-1.3458	-1.24221							Lpcat4					Snrnp40					Chga
Fgfr1op2	-1.34589	1.2097							Ubald1					Spata31d1b					Fgd5
Napa	-1.34811	1.15377							Gm16499					Arrdc1					Plcl1
Fndc8	-1.35062	-1.44165							Arfgap3					Gml					Apobr
Apbb1	-1.35599	-1.71891							Prpf6					Dzank1					Serpinh1
Ccdc42	-1.35642	1.25958							Wfs1					4933412O06Rik					Tm4sf4
Ppp2r1b	-1.35799	1.39279							Xkr4					4930543E12Rik					Hivep3
Angptl7	-1.36273	1.63872							Myo7a					Gab1					Ccbe1
Gmds	-1.36334	-1.61061							Kdm2b					Lpin1					Gm32296
Tapbpl	-1.36411	1.24071							Tspyl2					Rheb					Arpin
Nek7	-1.36935	-1.12882							Mir497b					Akip1					Timm17b
Gm30818	-1.37076	-1.31175							Fasn					4933431G14Rik					Nr1d1
Gm5460	-1.37117	-1.30073							Lasp1					4933438B17Rik					Comt
Klk1b7-ps	-1.37117	1.2811							4930405A21Rik					Snrpc					Fhl2
1110002O04Rik	-1.37117	-1.35724							Ttll12					Slc25a37					Nudt7
Ube2m	-1.37433	1.17658							Tll2					Gm14725					Pla2g12a
Gm31814	-1.37559	-1.37122							Thoc6					Irf6					4922502H24Rik
Rabl2	-1.37627	1.33563							Zdhhc12					Plpp1					Pnlip
Nek10	-1.37797	1.30702							Akap13					Arl5b					Inhba
Dnajc18	-1.37812	1.1991							Rmrp					Mgarp					Loxl1
Zfp13	-1.37918	-1.29403							Tex19.2					1700080N15Rik					LOC102636590
Arl2	-1.38243	1.31154							Cox7a1					Kbtbd3					Gm34360
Tgs1	-1.38667	-1.27989							Akt1s1					Olfr700					Rasal1
Cse1l	-1.38736	1.31391							Spg7					Bmp2k					Taok3
4930407I10Rik	-1.39443	-1.48091							Ino80					Sphkap					Abca1
Traf3ip1	-1.39558	1.39116							Ears2					LOC108167865					LOC101055907
Cmtm1	-1.39604	1.33993							Pom121					Fam110a					Jun
Noxred1	-1.40226	-1.46429							Tmem38a					AY512931					Lipa
Clec4a4	-1.4036	-1.33858							Noc4l					4930587E11Rik					Snhg10
Gm5941	-1.40376	2.70475							Ppp1r37					Limk2					Mgp
Snrnp40	-1.4041	1.24985							Gabbr1					Eif3h					Podn
Spata31d1b	-1.40435	-1.80606							Gm10451					1700021N21Rik					Ccdc107
Arrdc1	-1.40554	1.53212							Ccdc28b					Actrt2					Rnf122
Gml	-1.40782	-1.17314							Lrrc56					Paip2					Pfkfb1
Dzank1	-1.40823	1.5322							Flad1					Gm7133					Kif1a
4933412O06Rik	-1.4083	-2.18554							Ino80b					Sgms1					Errfi1
4930543E12Rik	-1.41154	-2.78905							Endov					Coil					Ptgr1
Gab1	-1.41322	1.16952							Isyna1					6030419C18Rik					Kitl
Lpin1	-1.41334	-1.31412							Zfp574					4930533K18Rik					Ankrd33b
Rheb	-1.41538	1.46529							5730559C18Rik					Rnf25					Klhdc7b
Akip1	-1.41725	1.61229							Ccdc6					6430550D23Rik					Mlxipl
4933431G14Rik	-1.4205	-1.29348							Nxn					Fam131b					AA413626
4933438B17Rik	-1.42371	2.68451							Hs6st1					Esr1					1700084E18Rik
Snrpc	-1.42526	1.2705							Trit1					Cdc42					Gm38402
Slc25a37	-1.43026	-1.26345							Mrpl17					1700111N16Rik					Gm35704
Gm14725	-1.43229	2.14398							Ap5b1					Zcchc13					LOC108168871
Irf6	-1.43374	-1.45558							Fam219a					Olfr24					Afap1
Plpp1	-1.43585	1.21573							Med23					Gm33517					Cyp20a1
Arl5b	-1.43785	1.41024							Elmod2					5530601H04Rik					Olfr644
Mgarp	-1.43815	1.61372							Eif5a					Gm20324					Gripap1
1700080N15Rik	-1.43887	-1.43711							Fkbp4					Ggh					4930543I03Rik
Kbtbd3	-1.44003	-1.42972							Med7					Ssxb6					Rhoh
Olfr700	-1.44116	1.77644							Klf11					1700012B09Rik					Axin2
Bmp2k	-1.44222	1.28978							Ngdn					Ebpl					1700096K18Rik
Sphkap	-1.44641	1.47695							Zfp362					Cep112					Gpx1
LOC108167865	-1.44684	-1.38314							Rad51ap1					Gm38551					Impact
Fam110a	-1.44684	-1.51729							Inha					Gm36252					Fam155a
AY512931	-1.44684	-1.48833							Mgll					Slc16a7					Trp63
4930587E11Rik	-1.44745	-1.35729							Mtfmt					Bcas2					Avpi1
Limk2	-1.44878	-2.22203							Slc35f2					Lcn2					Neil3
Eif3h	-1.44929	1.22172							LOC102635322					Vmn1r221					Sntg2
1700021N21Rik	-1.4493	-1.83776							Nxf2					Ccdc28a					Arhgef26
Actrt2	-1.45039	-1.19055							Irf2bp2					2410137M14Rik					9330159F19Rik
Paip2	-1.45246	1.18537							Zcchc24					Ptcd2					Ccdc86
Gm7133	-1.45397	-1.84023							Urod					Snx7					Ptpn14
Sgms1	-1.45941	-1.18907							Rpn2					Tsga10					Csmd1
Coil	-1.45971	1.20057							Men1					Tssk3					Snx8
6030419C18Rik	-1.46047	-1.27283							4930404I05Rik					4930467K11Rik					Gm14051
4930533K18Rik	-1.46365	-1.49755							Coq4					Vwa3a					Shbg
Rnf25	-1.46487	-1.23548							Dvl3					Tiprl					Phf21b
6430550D23Rik	-1.46616	-1.39888							B930041F14Rik					Usp15					Tef
Fam131b	-1.46667	-1.65936							Tubb4b					Cd302					Hhex
Esr1	-1.47116	1.235							Btg1					Nudt12os					Emid1
Cdc42	-1.4738	1.13825							Adamts15					Necab3					Rnf144a
1700111N16Rik	-1.47716	1.89102							Cc2d1a					Ppp1r42					F13a1
Zcchc13	-1.47779	2.74012							Zswim4					Hk1					Rell1
Olfr24	-1.48498	1.75262							Hacl1					4930441J16Rik					Dmrt2
Gm33517	-1.48883	2.95695							Gtf3c5					Iqgap2					Pgm1
5530601H04Rik	-1.48893	1.42892							Tcl1					Nbn					Nbl1
Gm20324	-1.48943	1.55732							Jup					Eaf2					Mgst1
Ggh	-1.49528	1.4557							Topors					Cacna1a					Col5a1
Ssxb6	-1.50618	2.65183							Tmod1					Gm33450					Gm5932
1700012B09Rik	-1.51374	1.25588							Lef1					Gm36027					F630111L10Rik
Ebpl	-1.51474	1.33538							Kif3b					4930529L06Rik					Hmgn1
Cep112	-1.51665	-1.40569							Wdr70					Zfp27					Olfr361
Gm38551	-1.52201	-1.68767							Il3ra					Mir17hg					Olfr873
Gm36252	-1.52312	1.55876							Smyd5					Actl11					Meg3
Slc16a7	-1.52585	1.18009							Pnkp					Prss55					Cd99l2
Bcas2	-1.52794	1.24272							Pnpla6					4921528I07Rik					Dusp5
Lcn2	-1.52859	1.97842							Smo					LOC102636406					Rarb
Vmn1r221	-1.52976	1.75028							Rims2					Mylpf					LOC105244333
Ccdc28a	-1.53125	1.31771							Dpep1					Gm31048					Dusp21
2410137M14Rik	-1.53333	-1.95748							Ep400					Gpr15					Grap2
Ptcd2	-1.53887	-1.20352							Myl9					Cpsf4l					Tmem50a
Snx7	-1.54017	1.61473							Mcm3					Olfr127					Pdia5
Tsga10	-1.54188	1.37115							Edem2					Olfr979					Cbln1
Tssk3	-1.54524	-1.29788							Rhbdd1					Rnd3					Itgav
4930467K11Rik	-1.54735	1.41528							Rnf26					Awat2					Sh3bgr
Vwa3a	-1.54818	-1.37817							2510009E07Rik					LOC105243139					Eps8
Tiprl	-1.54972	1.21373							Nt5m					Cst8					Ccl22
Usp15	-1.54994	1.20878							E2f4					Kcnq2					Slc7a14
Cd302	-1.556	1.35356							Zfp646					1700063D05Rik					5031414D18Rik
Nudt12os	-1.56024	1.31432							Spint1					Ppil4					Col7a1
Necab3	-1.56105	-1.49061							Gpatch3					1700001O22Rik					Sox3
Ppp1r42	-1.56543	-1.36277							Emc1					Actrt1					Tk1
Hk1	-1.57398	-1.55018							Pik3c2b					Haglr					1700016J18Rik
4930441J16Rik	-1.58343	-1.38226							Cyp4f13					1700022I11Rik					P2rx7
Iqgap2	-1.5905	1.68222							Crtc1					Gsg1					Slc25a46
Nbn	-1.59085	1.13848							Vps33a					Clec18a					LOC100049077
Eaf2	-1.59172	-1.30135							Ddx41					4930554I06Rik					1700080O16Rik
Cacna1a	-1.59188	-1.64057							Tmem94					Ankef1					Msra
Gm33450	-1.59641	6.46253							Ctu2					4930513O06Rik					Prss47
Gm36027	-1.5971	1.63174							Ndufv1					Ccdc150					Il10rb
4930529L06Rik	-1.5971	-1.49546							Rnf5					4921511H03Rik					Tpra1
Zfp27	-1.59752	1.28583							Ube2f					1700006H20Rik					Lfng
Mir17hg	-1.59766	1.49738							Asb2					Klf17					Sepp1
Actl11	-1.59947	-2.25143							Tst					Dgat2					Rph3a
Prss55	-1.60083	-1.1249							Pigl					4930402K13Rik					Slc17a5
4921528I07Rik	-1.60083	-1.85278							Zfp609					Gm32281					Tnfrsf21
LOC102636406	-1.60083	-6.0761							Pi15					Aldoart1					Ddah2
Mylpf	-1.60141	1.21796							Uchl3					Ephx4					Zfp952
Gm31048	-1.60207	-2.7013							Fbxl19					Hist1h1t					LOC102638465
Gpr15	-1.60631	1.47929							Fbxl4					Lmntd2					Olfm1
Cpsf4l	-1.60801	-1.59976							Glis2					Tmem74b					Fam20c
Olfr127	-1.61996	1.93289							Ankrd63					Ppp1r21					Reep5
Olfr979	-1.62047	1.77238							Cdc42ep4					Spata18					Gm38426
Rnd3	-1.62883	2.00781							Pgbd5					Zfp57					Tox2
Awat2	-1.63165	-1.3135							Bad					Adgrf5					4921513I03Rik
LOC105243139	-1.63165	-1.61995							BC020402					Apoh					Tnfrsf1b
Cst8	-1.63189	-1.13039							Fam189a2					Cldn15					Scin
Kcnq2	-1.64379	-2.13453							Patl1					Lelp1					Necab1
1700063D05Rik	-1.64483	-1.59283							Slc9a5					2810408A11Rik					Anxa6
Ppil4	-1.64597	1.20585							Wdr33					Fam50b					Ribc1
1700001O22Rik	-1.64621	-1.80017							Phf1					Grm1					Sertad4
Actrt1	-1.65227	1.93642							Map3k3					Cadps					H2-Q5
Haglr	-1.66363	-2.86089							Nedd4					Tppp2					Litaf
1700022I11Rik	-1.66602	-1.32052							Gcn1l1					Pqlc1					Adam9
Gsg1	-1.67	-1.52829							Zfand2a					Clmn					Lrch1
Clec18a	-1.67216	1.57676							Ltbr					Ms4a4b					Zfp119b
4930554I06Rik	-1.67592	-1.30922							Espl1					4933402D24Rik					Tubg2
Ankef1	-1.67715	-1.29241							Axl					LOC108167414					Capns2
4930513O06Rik	-1.67819	1.18212							Foxn3					Gm7135					Gm40882
Ccdc150	-1.6808	-1.39815							Gtf2h4					Hsbp1l1					Hsd17b7
4921511H03Rik	-1.68098	-1.52379							Dab2ip					Cluap1					Vamp8
1700006H20Rik	-1.68341	-1.51174							Nudt18					1700030M09Rik					Gm34478
Klf17	-1.68513	1.50759							Psmc3ip					Prm2					4930593C16Rik
Dgat2	-1.68619	1.26548							Tet2					4931413K12Rik					Triap1
4930402K13Rik	-1.68946	-1.53913							Fgl2					Pp2d1					1700013H16Rik
Gm32281	-1.6931	-1.63019							Larp1					Lrp2bp					Cdh10
Aldoart1	-1.69485	-1.72163							Epg5					1700065L07Rik					Guca2a
Ephx4	-1.69544	-1.60921							Gpr37					E2f5					Papd7
Hist1h1t	-1.69578	-2.35049							Spire2					Gm5591					4931420L22Rik
Lmntd2	-1.69784	-1.5798							Eftud2					1700010D01Rik					Athl1
Tmem74b	-1.69863	-1.3721							Mccc2					Prr32					Gm7443
Ppp1r21	-1.70028	1.33331							Rnf180					4930568D16Rik					Smim4
Spata18	-1.70595	-1.82363							Hcfc1					1700108F19Rik					Doc2a
Zfp57	-1.7159	-2.06828							H2afy					LOC102637542					Synpo2l
Adgrf5	-1.71741	-1.30533							Ube4b					LOC102633643					Sdc2
Apoh	-1.71818	-2.14449							Rcan1					Kcnab3					Serpina5
Cldn15	-1.72236	1.61591							Necap2					Gm28729					Gm7173
Lelp1	-1.73143	-1.50002							Usp30					4930594C11Rik					Slc4a1
2810408A11Rik	-1.73575	-1.66074							Dok3					1700049L16Rik					Gnat2
Fam50b	-1.74026	-1.62832							Spint2					1700025N23Rik					Zfp85os
Grm1	-1.74258	-2.59559							Sqstm1					Gm29825					LOC102634268
Cadps	-1.74505	2.18077							Syne2					Olfr186					Spi1
Tppp2	-1.74786	-1.96078							Tet3					Gm32729					Sparc
Pqlc1	-1.74868	1.26378							Kank2					Upf3b					Ctsb
Clmn	-1.75027	-1.58683							Nacc1					Itih2					Gbp2
Ms4a4b	-1.75053	-2.67422							N4bp3					LOC108168033					Rab11fip4
4933402D24Rik	-1.75076	-1.43164							Plin3					Egr1					Hoxc8
LOC108167414	-1.75339	1.41509							Gm2a					Mapk10					Peg3
Gm7135	-1.7565	-1.33328							Mpv17					Cp					Hsd17b11
Hsbp1l1	-1.76418	1.19284							Map1lc3a					Adamts20					Slc4a11
Cluap1	-1.76529	-1.1467							Retsat					Mgam					B2m
1700030M09Rik	-1.78816	-1.34583							Cntrob					Krt73					Prph
Prm2	-1.7884	-1.44865							Cpne5					4930546K05Rik					Lhx1
4931413K12Rik	-1.79372	1.44841							Mthfd2					4933406J10Rik					Lsr
Pp2d1	-1.79744	-1.77996							Ankfy1					Spata3					Cln5
Lrp2bp	-1.79755	1.39385							Sdf2l1					Zscan2					Nav1
1700065L07Rik	-1.80056	-1.38049							Myo19					Smim6					Tbc1d2b
E2f5	-1.80098	1.48011							Eif3d					Chrna5					Irf1
Gm5591	-1.80297	1.77924							Dact2					Trp53rkb					Astn2
1700010D01Rik	-1.80798	2.53122							Ints9					Gabra5					Ctsd
Prr32	-1.81051	2.0275							Afap1l2					4930455F16Rik					Fam13a
4930568D16Rik	-1.82298	-1.91642							Lztr1					Acap1					Ggta1
1700108F19Rik	-1.82784	1.4549							Oplah					Gm30544					Col4a5
LOC102637542	-1.84415	-2.20508							Hmgxb3					Thap6					Gm5129
LOC102633643	-1.84415	1.68793							Zfyve21					Osbpl10					Gpr157
Kcnab3	-1.84422	-1.39998							Exoc6b					LOC108167647					Podxl
Gm28729	-1.85102	-1.86244							Stk24					Tmem132cos					6530402F18Rik
4930594C11Rik	-1.85957	1.2543							Ap4m1					LOC108167443					Fam57a
1700049L16Rik	-1.86225	1.87106							Rwdd2a					Pldi					Aes
1700025N23Rik	-1.87119	-2.14451							Sptan1					Usp44					Cd63
Gm29825	-1.87429	-1.72601							Syvn1					1700001L19Rik					Tmem109
Olfr186	-1.87695	1.38242							Upf1					Prkcq					Spp1
Gm32729	-1.89453	-1.88883							Ccdc157					Adam26a					Ptges2
Upf3b	-1.89522	1.49397							Fbxo18					Tssk1					Gm35550
Itih2	-1.9008	1.85572							Tm9sf4					4932411N23Rik					Ccdc68
LOC108168033	-1.91236	3.06184							Cdc42ep1					Asb4					Gadd45a
Egr1	-1.91337	2.61486							Pms1					Gpx6					Fam129b
Mapk10	-1.9165	-2.02919							Rbms2					Olfr654					Onecut2
Cp	-1.92651	1.60869							Lims2					Olfr1509					Stard5
Adamts20	-1.93267	-1.77443							Mxd1					Gm35029					4921517D16Rik
Mgam	-1.93278	-1.50789							Rbm26					Kcnu1					Psap
Krt73	-1.93942	-1.68373							Rnf187					Akna					Mocos
4930546K05Rik	-1.95469	-1.72198							Gse1					Cast					Hdhd3
4933406J10Rik	-1.97504	2.14414							Adamts9					1700017J07Rik					Jam2
Spata3	-1.9763	-1.52303							Pttg1ip					Slco6b1					Gm10860
Zscan2	-1.9827	-2.04946							Pkn1					Fam71b					Gm36212
Smim6	-1.98832	-1.57844							Hsf1					Satl1					Rtn2
Chrna5	-1.99035	-1.55882							Atp5g3					BC061237					Dnajb5
Trp53rkb	-1.99262	-1.45574							Peg10					Cfap77					Best3
Gabra5	-2.00302	1.62677							Bag4					Ctag2					Lgals12
4930455F16Rik	-2.01065	-2.22533							Dio2					Klkb1					Eif2s3y
Acap1	-2.01193	-1.48228							Cdk14					Lrrc52					Cyb561
Gm30544	-2.01856	-2.12435							Exoc3l					Gm6744					4930518J21Rik
Thap6	-2.02065	-1.57206							Pgrmc1					Gm34678					Zfp583
Osbpl10	-2.02391	-1.11015							Fam84a					Kcnq4					Sulf2
LOC108167647	-2.02414	1.87091							Rab26					Mrgpra6					Olfr262
Tmem132cos	-2.03405	-1.29957							Eif4ebp2					Ppp1r2-ps9					1110008F13Rik
LOC108167443	-2.04304	-1.55102							Flii					Gm34413					Tgfb3
Pldi	-2.04304	-4.69524							Mkl1					Dusp13					Gm5108
Usp44	-2.06985	1.58275							Mpzl1					Tnni1					Klf7
1700001L19Rik	-2.07125	1.56776							Rai14					Got1l1					Stat3
Prkcq	-2.07272	-1.98528							Rab1b					Fabp12					Ano4
Adam26a	-2.0749	-1.40495							Tgfa					4930461G14Rik					Prr5
Tssk1	-2.08021	1.18024							C8g					Cfhr1					4930487D11Rik
4932411N23Rik	-2.08032	1.54535							S1pr2					Arl13a					Gm34600
Asb4	-2.08379	-1.86813							Prr19					Cypt4					Fkbp15
Gpx6	-2.09449	-1.7099							St5					Trpm4					Pygm
Olfr654	-2.09904	-1.75744							Mcm2					Wbscr25					Tspan14
Olfr1509	-2.10421	1.29835							Slc25a11					Spaca4					Tpm1
Gm35029	-2.12376	-3.08776							E4f1					4933411K16Rik					C1ql4
Kcnu1	-2.13757	-1.42177							Lpar3					4930505O20Rik					Wasf3
Akna	-2.14241	-1.51362							Abcb10					Adh7					Tnfrsf13c
Cast	-2.14923	1.18487							Aamp					Sntg1					L2hgdh
1700017J07Rik	-2.15099	1.59107							Slc7a8					4930557A04Rik					Irf2bpl
Slco6b1	-2.16416	-1.38074							E130317F20Rik					LOC102633930					2410016O06Rik
Fam71b	-2.19828	-1.25548							Gpr180					Celf3					Oprd1
Satl1	-2.2148	1.31663							Ddx18					Chit1					Rhbdl3
BC061237	-2.22007	1.62261							Rbp4					LOC105242920					Ddx3y
Cfap77	-2.22198	-1.49633							Ttc38					1700041M19Rik					Sntb1
Ctag2	-2.27997	1.9726							Nup133					Gm20268					Mtus1
Klkb1	-2.29483	-2.25064							Snrpa					4930433I11Rik					Gm15908
Lrrc52	-2.30024	-2.43474							Sumf1					Sgms2					Gck
Gm6744	-2.30191	2.06551							Cyp2u1					Lrriq4					Smad3
Gm34678	-2.30654	-2.02508							Agap3					4933402P03Rik					Laptm4b
Kcnq4	-2.32706	2.41818							Atg10					Gm362					Idh3g
Mrgpra6	-2.32727	1.71953							Kdm7a					Trim80					Mtss1
Ppp1r2-ps9	-2.35045	2.36481							Tjap1					Cldn34d					Fbxl21
Gm34413	-2.36852	-2.64986							Trim41					Btg1-ps2					Klhdc8b
Dusp13	-2.36924	-1.49341							Sun1					Ppm1j					Fam103a1
Tnni1	-2.37423	4.59241							Ggn					Arl11					Ercc6l
Got1l1	-2.3846	-1.50046							Fkbp9					4930515L19Rik					Col11a1
Fabp12	-2.38978	-1.59395							Cs					Lmntd1					Smox
4930461G14Rik	-2.41248	-1.27393							Phb2					Fam166a					Zbtb25
Cfhr1	-2.42087	2.36621							Cecr5					LOC101056032					Zfp691
Arl13a	-2.42326	1.28477							Gpi1					Oprl1					Fxyd5
Cypt4	-2.42499	1.34036							Ybx3					Gm973					Sesn1
Trpm4	-2.42932	-1.38321							Vps52					Pdilt					Bmp7
Wbscr25	-2.43989	-1.91005							Gm9903					Efcab12					Fam83a
Spaca4	-2.48145	1.36047							Nfs1					4933406G16Rik					Rnd2
4933411K16Rik	-2.48574	-1.66832							Hadh					Fam122c					BC049715
4930505O20Rik	-2.50042	-2.0164							Cnpy3					Tmem95					Pwwp2a
Adh7	-2.50822	1.31821							Ptpa					4930467J12Rik					Myo3a
Sntg1	-2.51601	-3.31879							Large					Pde4a					Col1a2
4930557A04Rik	-2.52906	1.72753							Chtop					BB014433					Stmnd1
LOC102633930	-2.53957	-1.77566							Helz2					Teddm2					Lats1
Celf3	-2.5583	-1.40979							Trpt1					Fam71f1					Otud5
Chit1	-2.58133	-2.01073							Clasrp					Gm35060					Prr11
LOC105242920	-2.58222	-2.02472							Arc					Fscb					Gatsl3
1700041M19Rik	-2.58851	-1.32072							Syce1l					Cylc1					Tmem35
Gm20268	-2.58854	-1.312							Tmem223					LOC108167531					Gm40556
4930433I11Rik	-2.59473	1.45789							Agpat1					Ttc39a					Fam109a
Sgms2	-2.60115	-1.39206							Porcn					Gzmn					Pdp1
Lrriq4	-2.60405	-1.60127							Epas1					BC049762					Sat1
4933402P03Rik	-2.61083	-2.19413							Nab2					Mroh9					LOC102639040
Gm362	-2.65148	2.01447							Timp3					4931429L15Rik					Arl4d
Trim80	-2.65416	-1.24706							4930407I19Rik					Prr22					Arhgap1
Cldn34d	-2.65956	1.83982							Sipa1l2					Iqcf3					Far1os
Btg1-ps2	-2.68307	1.69675							Lama2					4933436I01Rik					LOC108169060
Ppm1j	-2.73544	-1.65261							Pxn					LOC105246011					Lama1
Arl11	-2.7397	-3.51569							Ap2s1					4930451I11Rik					Myo1c
4930515L19Rik	-2.74555	1.67065							Fbxl6					Cldn34b1					Penk
Lmntd1	-2.79707	-2.23567							Dennd5b					LOC102637283					1700034K08Rik
Fam166a	-2.79814	-1.27345							Rad51					Ubl4b					Slc35a1
LOC101056032	-2.85971	-1.76871							Ppp1r16a					BC106175					Zfp788
Oprl1	-2.88538	-1.45771							Grk5					Gm7073					1700047M11Rik
Gm973	-2.89562	-1.37496							Zfp407					Odf1					Olfr761
Pdilt	-2.92908	-1.52157							Ccdc154					Fam71e2					Rprml
Efcab12	-2.99249	-1.42977							Skil					Gm6657					Nhp2
4933406G16Rik	-2.99643	-2.71048							Bcr					Ube2dnl2					Lrrc17
Fam122c	-2.99872	2.4553							Timm22					Ace3					Ifih1
Tmem95	-3.04353	-2.20743							Hist1h1a					Pdzk1					Hexb
4930467J12Rik	-3.05092	-2.087							Bcat2					Slc35g3					Tfdp2
Pde4a	-3.05838	-1.55537							Fkbp1a					1700084M14Rik					Ctsl
BB014433	-3.09034	-1.92316							Bop1					Acpt					Lrrc73
Teddm2	-3.1249	-1.97716							Rasgef1b					1700093K21Rik					Tmc3
Fam71f1	-3.17209	-1.43877							Ndor1					Izumo1					Slc38a9
Gm35060	-3.26783	-1.7572							Zfp94					Cypt2					Defb33
Fscb	-3.28415	-1.67484							Tmem119					1700013D24Rik					Gm36862
Cylc1	-3.36036	2.36138							Tuba3a					Cypt3					Ankrd49
LOC108167531	-3.38558	1.46648							Olfr543					Proca1					Dph1
Ttc39a	-3.39195	1.40527							Gnpda1					Tex13a					Wnk4
Gzmn	-3.39389	-2.60068							Cope					4930571K23Rik					Gm14461
BC049762	-3.41773	-1.30831							Zfp523					Mas1					Mxra8
Mroh9	-3.42179	-1.47105							Cad					Prr30					4930448C13Rik
4931429L15Rik	-3.52812	-3.28938							Mov10					Tnp1					Trpv5
Prr22	-3.56336	-1.36503							Arhgef12					Pla2g10					Mtch1
Iqcf3	-3.5672	-1.37435							Sf3b5					Best1					Ccnd2
4933436I01Rik	-3.59155	2.54377							Sik3					Ttll10					Frat2
LOC105246011	-3.60281	-1.54974							Tmem52					Ccdc33					Nudc
4930451I11Rik	-3.6089	-1.68421							Rbm19					Dcaf17					Olfr172
Cldn34b1	-3.63938	1.41883							Wfdc1										Creld1
LOC102637283	-3.66686	-1.71141							Smpx										Capg
Ubl4b	-3.78744	-1.5678							Lmf2										Kctd10
BC106175	-3.8162	-2.00411							Abhd12										Rbm47
Gm7073	-3.82512	2.13128							Fam149b										Adck3
Odf1	-3.87774	-1.39556							Hsp90ab1										Cr2
Fam71e2	-4.1268	-1.22363							Hip1										Zfp819
Gm6657	-4.18065	-1.78997							Gfpt1										Gmpr
Ube2dnl2	-4.45537	1.82645							Slc39a14										Spred1
Ace3	-4.51418	-1.38013							Rnf141										Gpatch11
Pdzk1	-4.51545	-1.77371							Sh3bp5l										Acap3
Slc35g3	-4.67763	-1.48127							Gm35574										1700061I17Rik
1700084M14Rik	-4.73637	2.7515							Epb41l3										Msrb1
Acpt	-4.80874	-1.4308							Phip										Itpka
1700093K21Rik	-4.8256	-1.4216							Atg2a										Fam96b
Izumo1	-4.84792	-1.39799							Stam2										Otud3
Cypt2	-4.86012	2.86							Calcoco1										Satb2
1700013D24Rik	-4.88887	-1.22632							Mum1l1										Zmynd8
Cypt3	-4.98267	1.44523							Sorbs2										Cdk6
Proca1	-5.03535	1.42153							Scarb1										Slc18b1
Tex13a	-5.2083	2.42373							Gcc1										Kifc1
4930571K23Rik	-5.31215	-2.27719							Rsrp1										Il17ra
Mas1	-5.48115	-1.3955							Tbc1d10a										Lox
Prr30	-5.85865	-1.55584							Pigq										Klhl12
Tnp1	-6.15255	-1.55227							Atad5										Col4a1
Pla2g10	-6.33073	-2.06182							Usp34										H2-D1
Best1	-6.4281	1.32059							Mybbp1a										Decr1
Ttll10	-7.53504	-1.83607							Pcnx3										Phxr4
Ccdc33	-9.22317	-2.03539							Ube2g2										Klk1b22
Dcaf17	-26.9544	-18.4287							Nol6										Wnt5b
									Samd5										Ssr4
									Thap1										Rcn1
									Uchl1										Tmem82
									Igfbp2										Psma7
									Gstm6										Eef1akmt1
									Dmrtc1a										Mettl20
									Hspe1										Sri
									Nr5a1										Cyp19a1
									Hnrnpl										Otud6b
									Edf1										Gm17769
									Zfp672										Usp53
									Ilf3										Ifngr2
									Rrp9										Calml4
									Alg8										Zfp947
									F11r										Rph3al
									Lrrc8c										Utrn
									Ryk										A530088E08Rik
									Nsun6										Pdk3
									Dus3l										Gm30095
									Mknk2										Taldo1
									Sgta										Mgat4b
									Map4										S100a10
									Zfyve27										Cox7b
									Plekhd1										2410022M11Rik
									Map7d2										Fam50a
									Prdm15										Gpd1
									Baz1a										Cav2
									Etfa										Adamts2
									Mef2d										Degs1
									Ranbp10										Rhou
									Mlf2										Nxpe4
									Ccdc36										D3Ertd751e
									Pold2										Frg1
									Zfp710										Gstm2
									Zc3h10										Polr1e
									Cdkn2d										Hgsnat
									Pdlim3										Laptm5
									Hdlbp										Efna5
									Cep170										Ubap2
									Ift172										Arpc5
									Gart										Atp6ap2
									Actr1a										2022-03-03
									Frmd8										Morf4l2
									Dock6										Stx7
									9430015G10Rik										Birc3
									Dazap1										Rhebl1
									Slc35b2										Grm2
									Tubb6										Klhl3
									Ipo4										Usp3
									Pgam2										Ttc33
									Gna11										Adk
									Ctdspl										Idh1
									Trappc11										Gsk3b
									Mgat4a										Camta1
									Sidt2										Pogk
									Cops6										Epb41l2
									Slc8a2										Cbr2
									Yrdc										Casp6
									Fam221a										1700022H01Rik
									Calm2										Myl12a
									Pfas										Crk
									Sbf2										BC039966
									Brf1										3110015C05Rik
									Anapc2										Rfc4
									Cdc42se2										Fam168b
									Dkc1										Grn
									Zscan18										Wdr53
									Higd2a										Tmem217
									Ift122										Ubtd2
									Wdr1										Itpk1
									Sil1										Acaa2
									Parp1										Id2
									Dstyk										Sult1a1
									Sbno1										Gpr88
									Triobp										4930522O17Rik
									Uba2										Nrip3
									Mcm6										Hmgcl
									C330007P06Rik										Zfp655
									Enox2										Itm2c
									Lta4h										Igip
									Mau2										Atp1a1
									Clu										Pde6d
									Numb										Nradd
									Usp39										Dnase1l3
									Slc27a6										Sema4f
									Map3k12										Thg1l
									Smim20										Anxa4
									Itsn1										Fzd1
									C530008M17Rik										Zfp740
									Erp29										Pvt1
									Med24										Rnf208
									Boll										Rabgef1
									Poldip3										LOC108167344
									Pmm2										Ano2
									Gata4										Rraga
									Ralgapb										Klf9
									Dpf2										Aoc3
									Phf2										Ankrd50
									Rsph9										Ammecr1
									Prdx6										Mical2
									Dnajc5										Ncapg2
									Chmp1a										Hddc3
									Cep162										Hsd17b12
									Tango6										Snai2
									Mrpl9										Cygb
									Dido1										Frem2
									Daam2										Cbln3
									Bscl2										Tpd52
									Phrf1										Gm12348
									Kat7										Mapkapk2
									Catsperd										Cry2
									Pabpc1										Elmo1
									Gm13201										Mid2
									Cirh1a										Arl13b
									Anapc13										Tmem65
									Sart1										1700030F18Rik
									Rabl6										Gm34533
									Ccdc25										Sgcb
									Dnah2										Dbndd1
									Usp19										Gm9
									Dync2h1										Lmo4
									Phf12										Xrcc4
									Atad2b										Hk2
									Rbm45										Slc44a2
									Tcf12										Lonp1
									H2afx										Lum
									Tti2										LOC102634217
									Psmd14										4930550L24Rik
									Ankrd12										AI597479
									Plec										Syce3
									Fam57b										Dstn
									Aldh7a1										Suv420h2
									Pigs										Nipal3
									Marf1										Ctsa
									Stk16										Foxp1
									Ccdc60										4930515L03Rik
									Pias4										2022-09-11
									Rab2b										Mcf2l
									Vamp2										Rnf214
									Mfn2										Scnm1
									Gabarapl1										Timp2
									Senp7										Zfp618
									Hivep1										Xpnpep1
									Zfp148										Yeats2
									Ctdspl2										2310022A10Rik
									2610301B20Rik										Rbbp9
									Irak1bp1										Tmem176b
									Trim42										Bap1
									Gnai3										Insig1
									Agfg1										Cln8
									Phc3										Maf
									Atxn10										Folr1
									Tmem218										Maml1
									Chmp2b										Ceacam20
									AW554918										Tbc1d25
									Tram1										4930519G04Rik
									Cops3										4930429B21Rik
									Prdx5										Pik3cb
									Trim24										Fam207a
									Zfp106										Spag16
									Twistnb										Pdha1
									Mettl5										2410131K14Rik
									Atp2c1										Prdx6b
									Paxip1										Sec31a
									Fam135a										Plekho2
									4930432K21Rik										Creb3
									Unc50										1700007F19Rik
									Phlpp1										Gm36814
									Zfand5										Serp2
									Yaf2										Zfand2b
									Ift52										Basp1
									Tmpo										Rab12
									Hnrnph3										Csf1r
									1700102P08Rik										H6pd
									Mylip										Plagl2
									Aqp9										Tigar
									Nxf1										Gm13570
									Ssbp1										Camkmt
									Iars2										Hipk3
									Vps29										Tbc1d9b
									Copz1										Tmem192
									Lrrc28										Xylt1
									Comp										Chaf1b
									Zxdc										Ecm1
									Rassf1										H2-K1
									Top3a										Kdm4a
									Cops5										Zdhhc9
									Papss1										4930517G24Rik
									Rad50										Acat1
									Ube2g1										Wdr12
									Hectd2										Myo15
									Mon2										Olfr568
									Urm1										Mcm7
									Impad1										Mpdu1
									Malsu1										Gnaq
									Etfdh										Rrp1
									Exog										Leng1
									Gtf2a1l										Slc35b3
									2010107E04Rik										Rptor
									Epcam										Lmnb1
									Kbtbd4										Wrap53
									Thap7										Bex2
									Cds1										Dopey2
									Dnal1										Tmem57
									4930413E15Rik										Akap8l
									Rbm17										Lyrm4
									Ndufa5										Dhrs4
									Extl2										Adcy9
									Zfp644										Mcc
									Tbrg1										Trim52
									Ttc25										Pim3
									Ralgps2										Commd9
									Elovl2										Stamos
									Arpp19										2022-09-14
									Tvp23b										Tram1l1
									Arhgef10										Pip5k1b
									Wdr35										Prr3
									Fgd6										Uba1
									Rnf139										Fam8a1
									Lrrc71										Tspan3
									Cntd1										Grb10
									Sec24c										Wrnip1
									Mettl10										Ern1
									Cmtm2a										Chtf8
									Kbtbd6										2900011O08Rik
									Mlf1										Tns3
									Nmt1										Arhgap11a
									Acadvl										Ralb
									Slc9a1										Bccip
									Nxpe3										Gm19582
									Map2k6										Ubiad1
									Ptcd3										Zxdb
									Lrrc46										Psmd9
									Ddx17										Agfg2
									Hspa13										4930502E09Rik
									Proser3										Parvb
									Uqcc1										Isoc1
									Cep41										Vezf1
									1700007G11Rik										Tmem17
									3830406C13Rik										Rcor1
									Abhd8										Irx2
									Kars										Mlxip
									Pik3c2a										Pdgfc
									Prss58										Abhd13
									Fkbpl										Esd
									Snx27										Drp2
									Trim13										Lin7c
									Gm20714										Phf20
									Ccdc66										Hmces
									Cnot4										Mmgt2
									Shfm1										Nufip1
									Fam210a										Cpd
									Vav3										Dynlt3
									Snrnp25										Fndc3b
									Thyn1										Gipc3
									Sec23b										Nptn
									Scaf4										Poldip2
									Asun										Igsf11
									Enpp4										Atxn1l
									Tmem106b										Sumo3
									Pkig										Golt1b
									Cobll1										Cdc42bpb
									Dnajc21										Zmym5
									Bbs4										L3mbtl3
									Gabra4										Tgfb1
									Armc3										Parp9
									Yeats4										Cuedc2
									Smarcad1										Gcc2
									Scmh1										4933430N04Rik
									Slc25a31										Nfe2l1
									Ndufc2										Rbpms
									Mff										D1Ertd622e
									Snx1										Adar
									Hmgcr										Lgals9
									Aagab										Tescl
									Mrps15										Abhd6
									Spata24										Ddx56
									Adcy10										Fam185a
									1110008L16Rik										Casp2
									Mycbp2										Tmtc3
									Sugp2										Timm9
									Ppp1r11										Zfp143
									Sdr39u1										Ormdl3
									Gsto2										Elovl5
									Ick										Snx18
									Mrpl42										Cyth3
									Zc3h8										Eed
									Asz1										Dnajc25
									Tbl1xr1										Zkscan1
									Pbrm1										Fem1b
									Grtp1										Lix1l
									2022-03-10										Mydgf
									Hras										Slc52a3
									1700016K19Rik										Tmem9
									Ube2j1										Zfp266
									Mia3										Prpsap1
									1700019D03Rik										Golim4
									Ccdc73										Papola
									Nkapl										E330017L17Rik
									Eef1e1										Lrp8
									Eif2a										Cdc37
									Sypl										Akr1b8
									Capzb										Ccnj
									Mrpl16										Tmem222
									Haus4										Capn1
									Tomm20l										1700125H03Rik
									Rp2										Srek1ip1
									C1qtnf7										B3gnt9
									Ccdc15										Dcaf4
									Larp1b										Tnpo1
									Baz2a										Bst2
									Fbxw5										Adh5
									Fbxo9										Capns1
									Eya3										Abr
									Ppp1cb										Nit1
									Txk										Tab2
									Mul1										Eif2b4
									Olfr62										Tmem131
									Smarcd2										Oat
									Cep95										LOC102635658
									Rsrc2										Gosr2
									Cep19										Slc7a6
									Csnk2a2										Hmbs
									Capn11										Arid5b
									Tdrd5										Zc3h12c
									Tfdp1										Smyd2
									Trmu										Msi1
									Napepld										Acta2
									Nfkbib										Uqcrfs1
									Crls1										Unc93a
									Myl10										Prdx2
									Sp3										Zdhhc20
									Ssx2ip										Lats2
									Pex3										Rmnd5a
									Spata22										Aen
									Pex11g										Mroh8
									Zdhhc7										Snrpa1
									LOC101055727										Sppl2b
									Mob4										Ginm1
									Zfp251										Tas2r123
									Fastkd1										Ttc39b
									Tardbp										Zfp426
									Denr										Dst
									Xpr1										Patz1
									Upf2										Zfp260
									1700026D11Rik										Gcsh
									Atp9b										Lrrc59
									Fam227b										Sde2
									Caap1										Rtca
									Dr1										Rpf1
									Zfp207										Ndufb11
									Tmem209										Ufc1
									Fam216a										Mapre1
									Pak1ip1										Pfkm
									Lin28b										Rragd
									Supt20										Vsig10
									Adad1										Slc6a16
									Tprn										Dad1
									Gnpnat1										1700072B07Rik
									Nadk2										Mtmr3
									Slc26a8										Gucy1b3
									Pitpnm2										Zfp930
									Gid4										Ankrd13c
									Pgrmc2										Ndufa4
									Swi5										Ube3c
									Smpd2										Brap
									Aaas										Srpr
									4922502D21Rik										Hps5
									Gmps										Pfn1
									Mrps10										Car5b
									Ift20										Dnajc14
									Cars										Trappc10
									Sacm1l										Ccdc43
									Igbp1b										LOC108167440
									Naca										Smoc1
									Rpl39l										Ccdc74a
									Itga1										Pank2
									Cfap206										Rnf167
									Ndufb9										Oxa1l
									Dmc1										Tcf25
									Zfp184										Tada3
									Pik3r1										Cep250
									4930430A15Rik										Atp6v0b
									Nop10										Hdac6
									Ptpn20										Smndc1
									Pus10										Slc11a2
									Tma16										Drc7
									Pigx										Acyp2
									Ptdss1										Ndfip1
									Jarid2										Gnl3
									Rhno1										Acot5
									Alkbh8										Smu1
									Fnbp4										Klf10
									Reep2										Hist1h1e
									Pbp2										Ccdc77
									Mpz										Fundc2
									Lrch3										Dgcr6
									Cfap221										Lgals8
									Nae1										Dnm2
									Tmem185b										Tmx4
									Zfp65										Thumpd1
									Tex2										Fubp3
									Tbc1d31										Kif18b
									Fam228b										Pitpnc1
									Fam126a										Ano10
									Cdc123										Pla2g6
									Sf3a3										Ccdc96
									Hagh										Lrrc58
									Abcg4										Ddah1
									Fam170a										Pja2
									Osgep										Gm10125
									Nectin4										Msl3
									Tnip2										Atp13a3
									Phospho2										Ezh1
									4921524J17Rik										Avl9
									Gm11837										Sdf2
									Chek2										Cstf2
									2022-09-05										Alx1
									1700017D01Rik										Ldhb
									Hap1										Kctd3
									Lzic										Bbx
									Gm36367										Whamm
									Exosc3										Vps45
									1700018L02Rik										Mtfr2
									Usp8										Tnks2
									Kif9										Clasp2
									LOC666331										Zfp830
									Dach1										Slc34a2
									Lrrc43										Med27
									Rabep1										Ttll1
									Lrrc6										Pak4
									Trip12										Srfbp1
									Mak										Actr3
									Grsf1										Gnb2
									Atf2										Itm2b
									Dnajc27										Pnpla7
									Tmem202										Puf60
									Rmdn2										Spin1
									Eppin										Pyroxd1
									Ndrg3										Rfc2
									Psmd6										Wnk3
									Nr3c1										Vcl
									Arhgef2										Snx3
									Gk2										Cfap54
									Kansl1l										Fam118b
									Dennd1b										Atxn7l1
									Bre										2310061I04Rik
									Mbip										Toporsos
									Gm35467										Chrac1
									Strn3										0610012G03Rik
									H2-Q10										Zswim6
									Gramd1b										Tnks
									Cfap36										Gns
									Gm128										Spry4
									Kifap3										Lars
									Fabp9										Eps8l3
									Cenpc1										Fam234a
									Spcs2										AU015836
									Jhy										Zscan12
									Sap30										Kbtbd2
									Zfp37										Mfsd6l
									Ccdc38										Zfp26
									Arl2bp										Gm9758
									E130311K13Rik										Smarcc1
									AV039307										LOC108167634
									Gm39590										Nop56
									Ercc3										Ik
									Wdr75										Tm2d2
									Rpgrip1l										Tmem237
									Mastl										Mybl2
									Tspan5										Atp6v0a1
									Ddrgk1										Tgif1
									Dyrk4										Acbd6
									Zfp263										Wash1
									Sel1l2										Stk11
									Smad6										Gid8
									Ddx6										Maz
									Fbxl5										Ect2
									Pcca										Zfp36l2
									Spdya										Ndufa6
									Epc2										Sf3a2
									Itgb3bp										Polr2i
									Klhdc2										Vps4a
									Adss										Lpin2
									Pdcd6										LOC108168688
									Zdhhc21										Gpr107
									1700003G18Rik										Zfc3h1
									Ift74										Fryl
									1700129C05Rik										Sh3gl3
									Mis18bp1										Fbxo42
									Aldoa										Ngrn
									Arl14ep										Bag6
									Pex13										Wsb1
									9530077C05Rik										Riiad1
									Cyb5r4										Nrg3os
									Cul3										Safb2
									Rufy3										Eif1b
									Nck1										Paics
									Enox1										Mms19
									Zbbx										Plekhg4
									Hsf5										Cfap74
									Terf1										Wdr34
									Ndc1										Nbr1
									Mkrn2										Nkiras1
									Topaz1										Dda1
									Gzf1										Dnah6
									Cd59a										Eif5
									Il11										Plekhn1
									Spesp1										Kbtbd7
									Pola2										Ccnl1
									Brd7										Urb2
									Ccdc30										4930590J08Rik
									Rock2										Spata20
									Gm44505										Vhl
									Wdr93										Gm8702
									Abl1										Eif4g1
									Ugp2										Kmt2b
									Ttf1										Pik3ip1
									Nudcd1										Mrgbp
									Fam114a1										Plekha3
									Pgs1										1700016C15Rik
									Lias										Itpkc
									Gemin6										Dmap1
									Rfesd										1700066B17Rik
									Dpysl3										Ipo9
									Snapc5										Srpk2
									Usp7										Bbs9
									Gm884										Tex9
									Ube2t										Prss50
									1700001C02Rik										Ino80d
									Rab8b										4930444F02Rik
									Ccnd3										Npat
									Timm8a2										Lrguk
									1700034J05Rik										Ttc6
									Lrat										Rexo4
									Crtam										Tmem18
									Cnbp										1700008P02Rik
									Ubqln3										Parp12
									A930018P22Rik										Abca8a
									Gm11418										Sgsm2
									Nrd1										Mief1
									Haus1										Pex5l
									4921524L21Rik										Map7
									Fam133b										Tyw5
									Sft2d3										Leo1
									A430005L14Rik										Stx2
									4930564D02Rik										Fancc
									9030624J02Rik										Zfp664
									Lsm14b										Ddx52
									Ccdc7b										Gabpb1
									2022-09-15										Srsf1
									Chd2										Bcar1
									Ankar										Mgat5
									Poc1b										Smok2b
									1700011I03Rik										Gm30764
									Usp1										4933402N03Rik
									Gm8096										Pgbd1
									4930426I24Rik										S100a13
									1700019C18Rik										Lnp
									Odf2l										Tmem184c
									Klhl17										Rnf4
									Tmem216										Ptprs
									Cbr4										St3gal1
									B230118H07Rik										Ptprd
									4930555F03Rik										LOC108167764
									Ptdss2										Senp5
									Prss48										Mtmr4
									4932438A13Rik										Lrp5
									Eif3c										Cdc37l1
									Casc5										4930488L21Rik
									Ddx20										Gpat4
									Tmem45a2										1700011C11Rik
									Pitpnb										Sobp
									Wee1										Grina
									Sc5d										Polh
									Ndufa4l2										Siae
									Tm9sf2										Ubp1
									Bcap29										Rundc3b
									Matr3										Dhx35
									Slc25a54										Pde3b
									1700001L05Rik										Pcyt1a
									Daam1										Rangap1
									Tmem67										4931430N09Rik
									1700029N11Rik										Vmn2r-ps54
									Gm16023										1110017D15Rik
									Zwilch										Dcun1d2
									4833427G06Rik										Alg10b
									LOC108167799										Jph1
									Mgat2										LOC108167682
									Ccdc146										Odf2
									Hnrnpdl										Dennd4a
									Efhb										Psme3
									Etaa1os										Fam13b
									Gm7904										4933414I15Rik
									Psmb4										Fbxo39
									Mycbpap										Trim66
									Cpt1c										Ddx19b
									Narf										Scarna13
									Herc4										Gm31581
									Neil1										BC024978
									Cdc27										Rnf138
									Cfap53										Stk31
									Gm10532										Fbrs
									Me1										Dusp3
									Amn1										Mbd2
									Atmin										Tomm34
									Mfsd7b										Fam193b
									Xpo1										Ttc23
									Prkab2										Gm36617
									Mospd1										Polr2b
									Tmem258										Cypt14
									Zc3h7a										1700011B04Rik
									Slirp										Vps37b
									1700028P15Rik										Specc1
									4921515E04Rik										2410015M20Rik
									Sub1										4930415F15Rik
									Rnf146										Pprc1
									Cntln										Snora16a
									Fgfr1op										Bves
									Pdzd9										Dzip3
									Spata1										LOC105244698
									Orc6										Jmjd6
									Zdhhc17										Slc40a1
									Tmbim7										Fam72a
									4933425L06Rik										BC049730
									Gm4916										Dcaf5
									Neto2										Taf8
									Pet100										Adck4
									Mpp5										Gtpbp2
									Slc6a6										Lpp
									Foxj1										Nbea
									Slc22a5										Pgap2
									Gdap2										Kptn
									Fcf1										Fam71f2
									Laptm4a										Cpeb3
									Psma6										Samd4b
									Uvrag										Sacs
									Lamp5										Gm1661
									4930451G09Rik										Mrpl52
									Fam180a										Srd5a1
									Spsb1										Ccdc117
									Oxnad1										Urgcp
									Morc3										Tex30
									D11Wsu47e										Arid4a
									Ankrd45										Zfp317
									Gml2										Gm15511
									Kctd1										Eif4h
									Lrrc34										Insr
									Srsx										Itfg1
									Sephs2										Ttll3
									Gm32885										Zfp346
									Gm31431										LOC108167426
									Ttpal										Pkp3
									Sik2										4921536K21Rik
									Mei4										Ptk2b
									Fam206a										Trabd
									Gm3902										4930570E03Rik
									5430402O13Rik										Paqr5
									Bbs5										Mlkl
									Cdc14b										Ergic1
									Papolb										Bzw1
									Myo5a										Mbd5
									Vps50										Bin2
									Rpl10l										Usp35
									Amotl1										Gulp1
									Armt1										Smok4a
									Gm26911										Ttc19
									Brdt										LOC108167678
									Osbp2										4930469G21Rik
									Dusp12										Adra1d
									Myt1l										Ddx10
									Chchd7										Ovgp1
									Mpv17l										Spats1
									Tmem232										Cpvl
									LOC108169008										Lrrc10b
									Ift81										Ythdc2
									Gm7788										Ggt7
									Zfp719										Ap1g2
									Rtn3										A630072M18Rik
									LOC108167444										Scml2
									N4bp2l2										Ppp1r3a
									Hdac2										Gm6583
									Nqo2										Gm30498
									Vipas39										Camk4
									Rbm7										Klk1b8
									Fhad1										Tbcel
									Pnma1										Prkg1
									Txnl4a										2310079G19Rik
									Dhx40										Cacnb2
									Zfp330										3000002C10Rik
									2610020H08Rik										Slc35a5
									D7Ertd443e										Tceal3
									LOC108168294										Xrcc6
									Fopnl										1700081H04Rik
									Fnip1										Cenpa
									Hmox2										1700048O14Rik
									Ccdc103										Spsb2
									Rnft1										Gm15412
									Trim69										Papln
									Slc25a33										Fam160a2
									Axdnd1										Gm34168
									4930558K02Rik										Emilin2
									Map4k3										Glt6d1
									Suco										Arhgap44
									G2e3										Xrcc6bp1
									Zswim3										4930578N18Rik
									Cblb										Cst13
									Ggps1										Gm35593
									Tekt1										Rfx3
									Haus3										Actl9
									Gabarap										Zfp612
									Snx6										Tle3
									4930444G20Rik										Gm31166
									Gm10433										Gm14244
									Rlf										2010203P06Rik
									Fhdc1										Brsk1
									Tshz3										9330102E08Rik
									Olfr19										4933409G03Rik
									Cep57										Mapk6
									Cnga4										Kyat3
									Rpp38										Edrf1
									4930563M21Rik										Gm34078
									Lancl2										Gm35216
									AU041133										4930513L16Rik
									Cacna2d1										9530080O11Rik
									Mycbp										Isg20l2
									Nbas										Arel1
									LOC102633032										Zfp558
									Eml2										Helq
									1700094D03Rik										Psmf1
									Ms4a13										Gga3
									Zfp617										Ano1
									Tspan33										Dgkeos
									Zfp51										Cox6a2
									Pigf										Egflam
									Ccdc175										Gm33936
									Btbd16										Thegl
									LOC108169125										4930583K01Rik
									Rnaseh2b										5031439G07Rik
									Ccdc116										Nos1ap
									Fsip1										Hdac11
									2022-03-06										Tpk1
									Psd										Gm32133
									1700045H11Rik										LOC108168064
									LOC102640250										Ggnbp2os
									Itgb1bp1										Smpd3
									Chd5										Stk26
									4930550C14Rik										Adamts17
									4930470O06Rik										Zfp14
									4933433G08Rik										Eif4e
									Dnajb7										Krtap24-1
									Spo11										Casc4
									Enkur										Herpud1
									4933421I07Rik										Zfp850
									Pgk2										Gm30302
									Glipr1l1										Sppl2a
									Mrps23										Terb2
									Gm36418										Gm33228
									Rasa2										Celf5
									Gm31831										Pip5kl1
									4930565N06Rik										Atp6v1g2
									Oxr1										Zswim5
									Sec24b										Dyrk1b
									Cilp										Slc36a3
									Btf3l4										Osgin1
									Lrr1										Tenm3
									Mtm1										Gm136
									Fastkd3										Gng8
									Fastkd2										4930412O13Rik
									Gm31007										Mpdz
									Lpar1										Ubxn8
									Klhl7										Agpat2
									Cep83os										LOC105244955
									1700023C21Rik										Pnpla8
									Pmis2										Gm30993
									Gm15927										Spata31d1c
									Aph1b										Gm36525
									LOC108169105										Rgs22
									1700034I23Rik										Spred2
									Thoc7										Rad51b
									Slc14a2										Olfr924
									BC048502										Sned1
									Nrm										Gm31884
									Slc33a1										Npb
									LOC108167323										Dock5
									Dbf4										Boc
									Fam3b										4930500H12Rik
									Gm2491										Gm11217
									Swt1										Ttc24
									Arglu1										4930402D18Rik
									Pebp4										Rdh10
									Abca14										Dscc1
									Gdap1										Sipa1l1
									Gm4787										Usp12
									Cab39l										Gimap6
									Cetn4										Gm12977
									Rin1										Tex37
									1700061F12Rik										Epb41l4b
									Usp25										4930515B02Rik
									Dync1li2										4933431K23Rik
									Ube2d2b										Sun3
									Dlg2										Taf5l
									Fam71a										Hsdl2
									Smek2										Acsm3
									4930423D24Rik										LOC102635219
									Olfr732										Asb8
									Dcun1d4										1700029B22Rik
									4930473O22Rik										LOC102635903
									Tmigd3										1700015G11Rik
									Spata4										Myom2
									Cyp2j6										Lilra5
									Ccdc105										Pkm
									Immp2l										LOC105244486
									Cmpk2										Plppr2
									Nupr1l										LOC108167376
									Snca										Slc30a4
									Atxn3										4933427E13Rik
									Gnpda2										Gm35522
									Fam151b										LOC108167421
									4930463O16Rik										4930529K09Rik
									Myt1										Gm626
									Camk1g										Car2
									Rergl										Wwp2
									Toporsl										LOC108167946
									Ankrd7										4930509J09Rik
									Cnbd2										Gm29040
									Rab21										Lrrc29
									Ppp4r4										Fam78a
									Skiv2l2										Tub
									Atp5s										Fbxo44
									Pten										Ppifos
									Ddi1										Atat1
									Crem										Srxn1
									Prox2										LOC108167441
									Fdx1										Cldn13
									Gm7008										Ppm1f
									1700029H14Rik										4933411E08Rik
									Slc7a11										Tmem198
									Col6a4										Lipe
									Tmprss7										LOC108167609
									2022-09-04										1700009J07Rik
									4921504A21Rik										Fscn3
									Psmg2										4933406M09Rik
									Slc17a6										4921507P07Rik
									2700097O09Rik										1700044K03Rik
									Lhb										Gm10619
									H2afb1										LOC108167646
									Rffl										Nrxn2
									Tsga13										Oxct1
									Sltm										4930480G23Rik
									Gm32425										Dnajb8
									Dgkh										Rrp36
									1700101O22Rik										Tead2
									4930553C11Rik										B4galnt3
									1700010I02Rik										1700109K24Rik
									4930572K03Rik										Slc9a3r1
									Slc25a41										Il20ra
									Gm33104										Ccdc188
									Sgf29										Zscan5b
									Klhl41										Kctd6
									Picalm										Phactr1
									Zfand6										Gbe1
									1700109G14Rik										Kirrel
									4931414P19Rik										Taf9b
									Gm9839										4930538K18Rik
									Adam6b										Pde6h
									Unc80										4932414J04Rik
									Gm30189										Ppm1a
									4921501E09Rik										4930482G09Rik
									Zfp474										Gm36594
									1700006H21Rik										4933400A11Rik
									4833420G17Rik										Glrx2
									Sycp3										Mynn
									Atp8a2										Adam4
									4933401H06Rik										1700022E09Rik
									Akap1										Grip1os1
									Ppfia2										Rec8
									Olfr57										Cabs1
									Fgd2										Glb1l3
									Gm5346										Gphn
									Ints8										Pkp1
									Gm30551										Pcdh9
									Cables1										Rwdd3
									Phyhipl										Gm12404
									Actg2										Nmrk1
									Fthl17a										Thsd7b
									Gfra2										Mbd4
									Ica1										Map2k7
									Fam19a3										Cib2
									Mdm2										Tor1aip1
									Lyzl4os										Mcu
									Bco1										Gm32364
									Scp2d1										Cdh23
									Gm38691										Gm36667
									Plbd1										Atl3
									LOC105242680										Gm32817
									Gm33586										LOC108167651
									Lrrc8b										Naalad2
									4930449E18Rik										4930404H11Rik
									Ccdc178										Rps6ka6
									Prss46										Gdpd1
									Sfrp1										LOC102639982
									Rcn2										Cdh11
									Luc7l3										LOC108169075
									Kat2b										Nfe2
									Aldh3b1										Proc
									1700010L04Rik										Fam181a
									Rnf148										Mgat4e
									Gm3458										Ptchd1
									Mdm1										Gm17202
									H2-M3										1700086P04Rik
									4930431P03Rik										4930448F12Rik
									Abhd17b										Ppp2r2b
									LOC105243655										Dact3
									Tsga8										Gm10415
									Otub2										Fry
									Cdc25c										Cnih2
									Mospd4										Nphp3
									LOC108169016										LOC108167681
									1700029I15Rik										Orai1
									Mettl25										Gm9631
									Ccdc67										Cdk18
									4930554G24Rik										Fbxl15
									Fhl5										Gm30695
									A930027H12Rik										Knstrn
									Serpinb6c										Klhl31
									C87436										1700065J18Rik
									4930507D10Rik										Gm4211
									Pxk										Sec14l3
									A930006K02Rik										LOC105243223
									Sh3glb1										Gm13539
									Gm6760										Aknaos
									4933430I17Rik										1700029M03Rik
									Clec4g										Olig1
									1700008O03Rik										Vasp
									Nutm1										Uhrf1bp1
									Cdc14a										Orc1
									Smim23										1700047A11Rik
									Tulp2										Hdac9
									4930484H19Rik										Kcnb1
									1700120G07Rik										Rfx6
									Tepp										Prr14l
									Slc44a5										Cpne4
									4933428M09Rik										Cldn3
									Olfr371										1700030F04Rik
									Nckap1l										Tfam
									Fbxo24										Ccdc91
									Gm5800										Rbm43
									1700052I22Rik										Crb3
									Vash2										Ccl1
									4930584F24Rik										Slc7a2
									4921509C19Rik										Mir670hg
									Tpte										Hipk1
									2010003K11Rik										4930564C03Rik
									Gm16159										Sec14l2
									Cfap58										LOC102636989
									LOC102641016										4930443O20Rik
									Spata7										Rasa3
									4930526F13Rik										Pfkfb3
									Aldoart2										B4galt2
									Gm16486										Gm29823
									4933416M06Rik										Osbpl7
									Plb1										Gm31505
									Frat1										Krtap26-1
									LOC105243184										Gm19990
									Mfap3l										4921530L21Rik
									Aox3										Myh1
									Gm14459										Vmn2r27
									LOC102632142										Banf2
									Ms4a5										Ccdc187
									Gm11149										Gm32705
									Bora										Pabpc1l
									4933416C03Rik										Trp53tg5
									3110009E18Rik										1700047L14Rik
									Pde1a										Gm31630
									Clip4										Bnipl
									Gm3045										Yod1
									Capsl										Gm38460
									Gm29904										Fam227a
									Bean1										Plcxd2
									Ccdc70										LOC108167824
									LOC102635659										Gm32026
									Tmsb15a										1700027A15Rik
									Spz1										Sag
									2810407A14Rik										Gm3561
									Tnp2										LOC105246071
									1700016D06Rik										Fam168a
									1700012P22Rik										4930405L22Rik
									Pax5										LOC108168984
									Ceacam2										Spatc1
									Ankrd61										4930432E11Rik
									Gm12223										Cenpj
									1700057G04Rik										Fbxo2
									Adat2										Spata31d1a
									LOC108167332										Pdzd8
									Tiam2										Fer1l4
									Shcbp1										Prkcd
									A930024E05Rik										4930557K07Rik
									1700095B10Rik										Gm30667
									1700028P14Rik										Cdh13
									Catsper4										Spred3
									2900092C05Rik										LOC108168102
									Rab3il1										LOC108167439
									Gm35496										Ror2
									Gm31076										Gm33674
									Gm27227										Alkbh3os1
									Fam170b										1700061J23Rik
									Nol4										Med12
									1700123K08Rik										Pih1h3b
									Spaca1										Adamts3
									1700122C19Rik										Kazald1
									Ccdc148										Timp4
									Ccdc185										LOC108167931
									4933404G15Rik										4930583P06Rik
									2310010J17Rik										Kremen1
									Aqp7										Acsl5
									1700007K09Rik										Gm29154
									Ssxb5										4930523O13Rik
									Ppil6										1700096P03Rik
									Cacul1										1700020D12Rik
									1810020O05Rik										LOC108167624
									1700048F04Rik										Spert
									Gm4868										Casp1
									Ell2										Ubqlnl
									4930428E07Rik										1700012A03Rik
									Gm10190										Azin2
									Gm33125										4930528D03Rik
									4430402I18Rik										Bcorl1
									LOC108167933										4930528H21Rik
									Gm6525										1700027F09Rik
									Myo1e										Samt3
									Asb17										Zcchc12
									Scgb2b23-ps										Unc5a
									Strc										Gm32464
									1700067G17Rik										Cntnap5c
									Gm32913										4933425B07Rik
									LOC108168945										4930544D05Rik
									Spatc1l										Gm12530
									Mgat4c										Gm32921
									Cftr										Ttc9b
									Fam205c										Aknad1
									1700015E13Rik										1500009C09Rik
									4930432O09Rik										Kcnip2
									Cxxc5										Rsf1os1
									4930572O13Rik										Pyhin1
									4930558C23Rik										Ptpn7
									4930563D23Rik										1700094M24Rik
									H1fnt										Gm14809
									Cd55b										4930405J17Rik
									1700001J03Rik										Lrrc57
									Olfr1392										Spem1
									F11										Gm19395
									Agpat9										4930417O13Rik
									Saxo1os										Gm36232
									Zdhhc25										Gm5577
									Gm20557										LOC105243551
									Adam21										Gm4251
									Zscan10										Gm41177
									Hyal5										LOC102637882
									Olfr701										1700063H06Rik
									Csnka2ip										LOC108167372
									4930452A19Rik										Tmem86b
									Iqca										Mzb1
									Znrf4										Irs4
									Il31										4930452G13Rik
									Ccer1										LOC108167744
									Celf6										LOC102634429
									Tcp11x2										1700120E14Rik
									4921504E06Rik
									Ttll7
									4930439A04Rik
									Ttll9
									Spag4
									Nt5c1b
									Gm30352
									Tekt2
									Prr27
									Gm3764
									BC100451
									1700084F23Rik
									Lrrc37a
									Erich6
									LOC102632231
									Spanxn4
									Ftmt
									1700031L13Rik
									Adam25
									Myh15
									Gm26844
									1700049E22Rik
									Zfp943
									Mbd3l1
									Adam1a
									Tmem63c
									LOC108168946
									Slc22a14
									4921539E11Rik
									LOC108167812
									Tmod2
									Gm31786
									1700109H08Rik
									LOC108167978
									Dcst2
									Pitpnm2os1
									Fam71d
									Spata45
[truncated: 269 more rows]

## Sheet: 863 Overlapping genes
526 genes are siminlar trend					Category	Term	Count	%	PValue	Genes	List Total	Pop Hits	Pop Total	Fold Enrichment	Bonferroni	Benjamini	FDR
337 have opposite trend					GOTERM_BP_DIRECT	GO:0007283~spermatogenesis	6	10.9091	0.000893797	MAS1, ODF1, CELF3, PDILT, CCDC33, TNP1	31	513	20094	7.58121	0.184437	0.203786	0.203786
					GOTERM_BP_DIRECT	GO:2000344~positive regulation of acrosome reaction	2	3.63636	0.0163048	IQCF3, PLA2G10	31	11	20094	117.853	0.976438	1	1
	3 weeks	8 weeks			GOTERM_BP_DIRECT	GO:0007342~fusion of sperm to egg plasma membrane	2	3.63636	0.0294537	IZUMO1, 4930451I11RIK	31	20	20094	64.8194	0.998904	1	1
Has1	5.47519	1.78251	3.07162		GOTERM_BP_DIRECT	GO:0044849~estrous cycle	2	3.63636	0.0337987	HAS1, OPRL1	31	23	20094	56.3647	0.999606	1	1
Cplx1	3.53717	7.29843	0.484648		GOTERM_BP_DIRECT	GO:0006811~ion transport	4	7.27273	0.0590216	KCNU1, TTYH3, SLCO6B1, TRPM4	31	599	20094	4.3285	0.999999	1	1
Gm41257	3.35426	4.49121	0.74685		GOTERM_BP_DIRECT	GO:0009566~fertilization	2	3.63636	0.0926904	PLA2G10, 4930451I11RIK	31	65	20094	19.9444	1	1	1
Vil1	3.35316	1.59775	2.09868		GOTERM_BP_DIRECT	GO:0006629~lipid metabolic process	4	7.27273	0.0934047	PLA2G10, SGMS2, MTMR7, OSBPL10	31	728	20094	3.5615	1	1	1
LOC108167568	2.96654	2.83841	1.04514
Mtmr7	2.90738	1.66327	1.74799
BC048559	2.89976	3.01762	0.960943		Category	Term	Count	%	PValue	Genes	List Total	Pop Hits	Pop Total	Fold Enrichment	Bonferroni	Benjamini	FDR
Aqp3	2.73102	2.29422	1.19039		GOTERM_CC_DIRECT	GO:0001669~acrosomal vesicle	4	7.27273	0.00253484	IQCF3, IZUMO1, PLA2G10, ACE3	38	156	21179	14.2908	0.149929	0.162229	0.162229
Jph4	2.72192	3.21452	0.846758		GOTERM_CC_DIRECT	GO:0002080~acrosomal membrane	2	3.63636	0.0544555	IZUMO1, ACE3	38	32	21179	34.8339	0.972226	1	1
4930511A02Rik	2.58978	2.37561	1.09015		GOTERM_CC_DIRECT	GO:0016020~membrane	17	30.9091	0.0978748	1700093K21RIK, TTYH3, SLC35G3, IZUMO1, 4930451I11RIK, OPRL1, SGMS2, PDZK1, ACE3, MTMR7, OSBPL10, MAS1, KCNU1, TEDDM2, HAS1, PDE4A, TRPM4	38	6756	21179	1.40243	0.998629	1	1
Alg13	2.58309	1.44383	1.78905
Slc51a	2.56516	3.28013	0.78203
Jak3	2.40253	1.97487	1.21655		Category	Term	Count	%	PValue	Genes	List Total	Pop Hits	Pop Total	Fold Enrichment	Bonferroni	Benjamini	FDR
Kcnk2	2.37038	1.81491	1.30606		GOTERM_MF_DIRECT	GO:0004722~protein serine/threonine phosphatase activity	3	5.45455	0.00892329	LRRIQ4, PPM1J, DUSP13	31	89	18713	20.3476	0.557655	0.812019	0.812019
Ttyh3	2.3162	1.38649	1.67055		GOTERM_MF_DIRECT	GO:0016791~phosphatase activity	3	5.45455	0.0222202	PPM1J, DUSP13, MTMR7	31	144	18713	12.5759	0.870599	0.853334	0.853334
Calml3	2.20657	3.31101	0.666434		GOTERM_MF_DIRECT	GO:0005509~calcium ion binding	5	9.09091	0.0281319	VIL1, PLA2G10, EFCAB12, FSCB, TRPM4	31	730	18713	4.13456	0.925481	0.853334	0.853334
Slc25a48	2.19013	2.70296	0.810271
Cd24a	2.17148	2.99766	0.724392
Uts2b	2.1601	2.96801	0.727794		Category	Term	Count	%	PValue	Genes	List Total	Pop Hits	Pop Total	Fold Enrichment	Bonferroni	Benjamini	FDR
Zfp219	2.15053	-1.47182	-1.46114		KEGG_PATHWAY	mmu01100:Metabolic pathways	6	10.9091	0.0213366	GOT1L1, PLA2G10, PDE4A, ALG13, SGMS2, MTMR7	11	1620	8992	3.02761	0.568778	0.788072	0.788072
Unc5b	2.13943	3.82465	0.559379		KEGG_PATHWAY	mmu04614:Renin-angiotensin system	2	3.63636	0.0404139	MAS1, ACE3	11	37	8992	44.1867	0.799888	0.788072	0.788072
Utf1	2.12708	2.22328	0.956731		KEGG_PATHWAY	mmu04911:Insulin secretion	2	3.63636	0.0916715	KCNU1, TRPM4	11	86	8992	19.0106	0.976478	1	1
Meis3	2.07975	2.3626	0.88028
Gm4943	2.02247	1.9604	1.03166
Mss51	2.02139	1.98793	1.01683
Six4	1.99563	4.37377	0.456272
4930447F24Rik	1.97778	3.3504	0.590312
Olfr49	1.95732	1.51388	1.29292
Vaultrc5	1.95355	1.91577	1.01972
Trim54	1.92541	1.8869	1.02041
Gm12060	1.91365	-1.42352	-1.34431
Slc5a5	1.91189	2.00824	0.952023
Slco2b1	1.90124	2.0309	0.936156
Tmem251	1.88227	2.81869	0.667782
Olfr307	1.87634	2.15166	0.872043
Syngr1	1.8759	2.20621	0.850282
Padi2	1.87473	2.27529	0.823952
Sox9	1.8692	1.42489	1.31182
Pstpip1	1.86291	2.4718	0.753665
Abcg8	1.86224	2.28674	0.814365
Smoc2	1.85417	1.51457	1.22422
Col5a3	1.85034	1.37393	1.34675
Zbtb7b	1.84612	1.49057	1.23853
Gabbr2	1.84569	2.03655	0.906283
2310030G06Rik	1.83685	1.56794	1.17151
Galns	1.83662	1.55733	1.17934
Gm31704	1.82663	1.5985	1.14272
Acads	1.82402	1.34023	1.36098
Asb13	1.82075	1.57523	1.15586
Tmem51	1.8205	-1.6981	-1.07208
Golgb1	1.81886	-1.29789	-1.4014
2310033P09Rik	1.81546	1.24268	1.46092
Pax3	1.81427	2.29997	0.788823
Vars	1.80882	-1.25235	-1.44434
Myo18b	1.80846	1.6053	1.12656
Derl3	1.80703	1.32316	1.36569
Mapk11	1.80388	1.53272	1.17691
Tmem179	1.79217	1.86587	0.960501
Wbscr22	1.79035	1.27515	1.40403
Ccrl2	1.78988	3.30237	0.541999
Gm11517	1.78768	5.67511	0.315004
Sipa1l3	1.78082	-1.50818	-1.18077
Hyi	1.78074	2.07909	0.8565
Msantd1	1.77428	1.72337	1.02954
Ncor2	1.76209	1.402	1.25684
Prame	1.75668	1.67706	1.04748
Foxj2	1.75094	1.65484	1.05807
Galnt18	1.73647	1.56775	1.10762
2410004P03Rik	1.7289	1.42176	1.21603
Fam210b	1.7278	1.77682	0.972411
Rapgef2	1.72038	1.93155	0.890673
Dgkk	1.71908	1.75646	0.978719
Hyal4	1.71759	1.61976	1.0604
Evc2	1.7151	1.28705	1.33258
Sema3g	1.7108	1.28593	1.3304
Insc	1.70391	2.074	0.821557
Olfr313	1.70165	1.77431	0.959049
Defb45	1.69997	1.41015	1.20552
Tssc4	1.6992	1.44961	1.17218
Ubxn10	1.69736	1.49635	1.13433
B4galnt2	1.69629	1.78479	0.950414
Hyal2	1.69578	1.33618	1.26913
Rhog	1.69498	1.60474	1.05623
Adamts7	1.69011	1.63458	1.03397
P2rx4	1.68927	1.40442	1.20282
6330403K07Rik	1.68775	1.13396	1.48837
Adamts1	1.68267	2.19417	0.766882
Ppp1r3e	1.67287	1.57285	1.06359
LOC108167838	1.67276	2.48305	0.673671
Gpr146	1.67193	1.17253	1.42592
Prkd2	1.66874	2.37838	0.701629
LOC108169044	1.65952	2.00139	0.829184
Aldob	1.65898	1.23922	1.33873
Acot11	1.65045	1.43776	1.14793
Tubb3	1.64724	1.71407	0.961011
Rasl10a	1.64287	1.68498	0.975009
Casr	1.64021	2.66686	0.615034
Esyt3	1.63929	1.35294	1.21165
E2f1	1.6364	1.58215	1.03429
Dok7	1.63548	1.6255	1.00614
Car11	1.63503	1.53327	1.06637
Tmed8	1.6329	1.24025	1.31659
Chtf18	1.6286	1.64345	0.990964
Ppp2r5b	1.62774	1.46982	1.10744
Prss35	1.62287	1.46117	1.11066
Dlgap4	1.61989	-1.345	-1.20438
Zmiz1	1.61904	1.44642	1.11934
Lrg1	1.60791	2.09725	0.766675
Rnf166	1.60471	-1.26475	-1.2688
Scrn2	1.60281	1.3924	1.15111
Fuk	1.6007	-1.47876	-1.08246
Abcc8	1.60034	1.3269	1.20607
Rhbdf2	1.59919	1.90784	0.83822
Zfp280b	1.59898	1.25687	1.27219
Snx10	1.59726	1.90588	0.83807
44628	#N/A	#N/A	#N/A
Tecr	1.58895	1.52124	1.04451
Kifc3	1.58745	-1.39306	-1.13954
Rtkn2	1.58619	-1.17696	-1.3477
Sh3bgrl3	1.58167	1.50168	1.05327
1700055D18Rik	1.5764	1.36456	1.15524
Kcnd3	1.57493	1.19655	1.31623
Rnf44	1.57243	-1.29344	-1.2157
Olfr1444	1.56878	1.56639	1.00153
Letmd1	1.56747	1.33248	1.17636
Yipf6	1.56633	-1.42606	-1.09836
Cldn11	1.56492	1.39645	1.12064
Notch1	1.56203	1.54782	1.00918
Hspa12b	1.56203	-1.40014	-1.11562
Arhgap26	1.56203	1.42899	1.0931
Klf6	1.55937	1.46443	1.06483
Eda	1.55888	2.27124	0.686356
Nim1k	1.55818	-1.86747	-0.83438
Mical3	1.55688	-1.79686	-0.866445
E030011O05Rik	1.55613	1.45028	1.07299
Pnpla3	1.55283	1.51664	1.02386
Ablim2	1.54463	1.68375	0.917375
Fan1	1.54396	1.40942	1.09546
Anxa5	1.54061	1.51513	1.01682
Fam73b	1.53919	1.36373	1.12866
Ttyh1	1.53867	1.29028	1.19251
Caln1	1.53766	1.68948	0.910138
Ctso	1.53138	1.57774	0.970616
Chp2	1.52891	-1.34088	-1.14023
Dbp	1.52827	2.22974	0.685403
Scamp3	1.52491	1.54948	0.984143
Cspp1	1.52284	-1.40032	-1.08749
Epb41	1.52162	1.83259	0.830311
Micall1	1.52105	1.58221	0.961345
Bcl6	1.52006	1.37522	1.10532
Cand2	1.51932	-1.371	-1.10818
Aard	1.51716	1.5584	0.973537
Daglb	1.51674	1.54618	0.98096
Sptbn4	1.51198	-1.7623	-0.857958
Clvs2	1.50795	1.73088	0.871204
Slc17a9	1.50666	-1.20431	-1.25106
Tgfb1i1	1.50553	-1.11909	-1.34532
Ddr1	1.50489	2.99416	0.502608
Dzip1l	1.50422	3.4115	0.440926
Gm33790	1.50159	1.31682	1.14032
Slc47a1	1.49956	1.50875	0.993909
Prelp	1.49821	1.68548	0.888892
Myl1	1.49648	1.71459	0.872792
A430078G23Rik	1.49485	-1.65833	-0.901419
Atoh8	1.49468	1.38832	1.07661
Aldh1a3	1.49423	1.83021	0.816425
Agap2	1.49351	1.46096	1.02228
Fam102a	1.49347	1.51468	0.985997
BC023829	1.49101	1.89771	0.785689
Acacb	1.48947	1.99402	0.746968
Cdk5r1	1.48598	1.66334	0.893371
Nfic	1.48446	-1.8082	-0.82096
Adgre5	1.48286	1.31289	1.12946
Cnih1	1.47953	1.31822	1.12237
Per1	1.47917	-1.37765	-1.07369
Uchl4	1.47737	1.36291	1.08398
Tubb5	1.47466	1.27887	1.1531
Fam131c	1.47129	1.47364	0.998405
D17Wsu92e	1.46876	-1.29215	-1.13668
Nid1	1.45739	-1.64912	-0.883738
Il16	1.45701	1.3207	1.10321
Igsf9	1.45616	-1.70782	-0.852643
Nags	1.45301	2.64899	0.548515
Fam53a	1.45133	1.28835	1.1265
Anxa2	1.44987	1.4073	1.03025
Slc16a2	1.44503	1.60654	0.899467
Gga2	1.44495	1.26996	1.13779
Marveld2	1.44455	1.40069	1.03131
Cttnbp2nl	1.44434	1.48637	0.971723
Dbt	1.44344	1.58038	0.91335
Eps8l1	1.44112	1.88296	0.765348
Sdc4	1.44072	1.67232	0.86151
Txn1	1.43894	1.54681	0.930263
Bfsp1	1.433	-1.51751	-0.94431
Sh3tc2	1.42974	1.32338	1.08037
Itpkb	1.42761	1.3916	1.02588
Kif1c	1.42572	1.47272	0.968086
Mapk7	1.42386	-1.28574	-1.10742
Dip2a	1.42381	-1.35228	-1.0529
2810025M15Rik	1.42044	1.11921	1.26915
Sphk2	1.41638	-1.25245	-1.13089
Fkbp10	1.41338	1.58025	0.894403
Ppp1r18	1.41104	-1.24723	-1.13134
Pbdc1	1.41091	1.66026	0.849813
Vim	1.41079	1.60751	0.877624
Bend4	1.4089	1.33921	1.05204
Hist2h2ab	1.40872	-1.40816	-1.0004
Ppp1r8	1.40776	-1.25894	-1.11821
Egf	1.40622	2.16998	0.648034
Dusp1	1.40609	-1.32964	-1.0575
Sart3	1.40314	1.24605	1.12607
Naprt	1.40061	1.56565	0.894587
Chmp7	1.39854	1.20153	1.16397
Lamc1	1.39721	1.42507	0.98045
Hdac4	1.38903	1.32644	1.04719
Hnrnpul1	1.38845	-1.15752	-1.1995
Park2	1.38774	-1.46351	-0.948227
Wipi1	1.38763	1.24889	1.11109
Nans	1.38559	1.3671	1.01352
Arf5	1.37818	-1.19604	-1.15229
Smc2os	1.3777	3.38911	0.406508
Acad11	1.37566	-1.17199	-1.17378
Morn4	1.37549	-1.31549	-1.04561
L3mbtl2	1.37324	-1.23554	-1.11145
Ninj1	1.37175	1.44854	0.946988
Dynll1	1.36838	-1.21586	-1.12544
Kif13b	1.36815	-1.22856	-1.11362
Wsb2	1.36619	1.18778	1.1502
Ski	1.36609	1.36008	1.00442
Ttc7	1.36547	-2.83997	-0.480804
Mrps12	1.36513	1.42893	0.955351
Tnip1	1.36463	1.40529	0.971066
Tspan17	1.36432	1.42632	0.956531
Cebpb	1.36414	2.0259	0.67335
Sertad1	1.36259	1.4023	0.971682
Ace	1.36142	-1.41027	-0.965361
Parva	1.35957	2.24202	0.606404
Lhx8	1.35866	2.09482	0.648581
Gpkow	1.35864	1.99152	0.682213
Stk36	1.35562	-1.29459	-1.04714
Mr1	1.35454	1.29993	1.04201
Ankrd27	1.35435	1.411	0.959851
Tmsb4x	1.35323	1.26301	1.07143
Rps6ka1	1.35017	-1.91031	-0.706781
Apex2	1.34922	1.58875	0.849234
Amh	1.34917	1.31566	1.02547
Cox6b2	1.34446	-1.21125	-1.10998
Cep78	1.34312	-1.30997	-1.02531
Mmp28	1.34209	1.29819	1.03382
Shkbp1	1.3418	1.26572	1.06011
Troap	1.3382	1.53244	0.873248
Foxp4	1.3381	1.65679	0.807646
Itgb5	1.33768	-1.12838	-1.18549
Tgfbr3	1.3323	1.37276	0.970527
Dctd	1.32991	1.44898	0.917825
Hmgxb4	1.32945	1.41596	0.938904
Ermard	1.32802	1.21009	1.09746
Cd81	1.328	1.26663	1.04845
Zyx	1.31968	1.54406	0.854682
Cgnl1	1.31928	1.40173	0.94118
Mast3	1.31926	1.30116	1.01391
Sirt2	1.31926	-1.29242	-1.02077
Tmem184a	1.31755	1.16412	1.1318
Polr1d	1.31735	1.30188	1.01188
Ctdnep1	1.31537	-1.18343	-1.11149
Wdr90	1.31416	1.84293	0.713082
Pym1	1.31405	1.19364	1.10088
Shb	1.31393	2.46533	0.532963
LOC108167794	1.31378	2.3257	0.564897
Cerk	1.31222	1.19643	1.09678
Mlx	1.31179	1.43118	0.916579
Tmc6	1.31158	1.29032	1.01648
Gm4763	1.31051	-1.12633	-1.16352
Gm14230	1.30724	-1.28331	-1.01865
B4galnt1	1.30317	1.45685	0.894512
Zbed4	1.30302	1.64967	0.789867
Arf3	1.30297	1.22158	1.06663
Plekhm1	1.30247	-1.26709	-1.02792
BC022687	1.30141	-1.2963	-1.00394
Atp2b1	1.30103	1.18165	1.10103
Mfsd10	1.30015	1.25356	1.03717
Gm36703	1.2958	2.12087	0.610976
Mphosph9	1.29507	-1.37704	-0.940474
Plat	1.29204	1.20631	1.07107
Ptov1	1.29182	1.68137	0.768314
Rps2	1.28994	-1.32836	-0.971077
Ttyh2	1.28983	1.85962	0.693599
Tln1	1.28805	1.22363	1.05265
Slc25a18	1.28575	1.33839	0.960669
Hs1bp3	1.28525	1.228	1.04662
Sh2b3	1.28349	-1.14968	-1.11639
Tmem43	1.28037	1.49755	0.854976
Galnt10	1.27615	1.50587	0.84745
Tsx	1.2694	1.15331	1.10066
Gm30225	1.26762	2.12708	0.595944
Elac1	1.26632	-1.40863	-0.898973
Lgmn	1.26453	1.57378	0.803499
Sntb2	1.26402	1.27572	0.990829
Zfp628	1.26322	1.28406	0.98377
Dsn1	1.26164	-1.16444	-1.08347
Gad2	1.26026	1.902	0.662597
Wdr20	1.2588	-1.23517	-1.01913
Prrc2a	1.25759	-1.14261	-1.10063
Pdgfa	1.25739	1.2287	1.02335
Pou6f2	1.25558	1.38218	0.908406
Cobl	1.25319	2.02387	0.619205
Rab36	1.2486	-1.19298	-1.04662
Ep300	1.24719	-1.21277	-1.02838
Nhej1	1.24553	-1.1212	-1.11089
Wdr7	1.24529	-1.22464	-1.01686
Tbc1d20	1.24518	-1.46019	-0.852752
Fyco1	1.24487	-1.09197	-1.14002
2610203C22Rik	1.24368	1.34779	0.922755
Ly6e	1.24188	1.95426	0.635473
Ciao1	1.23977	1.29203	0.959552
Mpnd	1.23629	1.4951	0.826895
Topbp1	1.23032	-1.16243	-1.0584
Gm36037	1.2284	1.37516	0.893278
Slit3	1.22387	1.20919	1.01214
Pctp	1.22235	1.26386	0.967156
Rsu1	1.22164	1.22989	0.993292
Gm5779	1.22164	1.27415	0.958788
Baiap2	1.22104	1.21919	1.00152
Nek9	1.2175	1.11704	1.08993
Tmem176a	1.21576	1.48207	0.820312
Clint1	1.2107	1.21828	0.993778
Emc10	1.20863	-1.18577	-1.01928
Med12l	1.20631	1.16971	1.03129
Snx4	1.20183	1.12326	1.06995
Plbd2	1.20019	1.16114	1.03363
Tnfrsf1a	1.19488	1.26721	0.942922
Plekhj1	1.19475	1.23197	0.969788
Pramef12	1.19439	1.16767	1.02288
Smim10l2a	1.18921	-1.11567	-1.06592
Ehbp1	1.18668	-1.11721	-1.06218
Piezo2	1.18627	1.55752	0.76164
Ucp2	1.18528	1.25586	0.943799
Ptpn11	1.18499	1.28386	0.92299
Zmynd19	1.1831	1.17295	1.00865
Serpine2	1.17837	-1.42476	-0.827066
Dhfr	1.17735	2.48073	0.474598
Eif5b	1.17459	1.31282	0.894708
Tfr2	1.17428	1.67994	0.699001
Gm5382	1.17398	2.64924	0.443138
Pcsk4	1.1718	-1.25522	-0.933542
Gatm	1.17122	1.12276	1.04316
Hydin	1.17113	-1.1413	-1.02614
Zbtb6	1.17105	-1.37893	-0.849245
Tbc1d22b	1.16989	-1.262	-0.927013
Hist1h4i	1.16908	-1.22278	-0.956084
Rnf115	1.16484	1.22519	0.950742
Bcl2l13	1.16219	1.18764	0.978571
Slc7a5	1.15464	1.19196	0.96869
Dnmt1	1.15255	-1.10175	-1.04611
Spata2	1.14918	1.2904	0.890561
Flywch1	1.14574	-1.07289	-1.0679
Ash2l	1.13072	1.17969	0.958489
Gja1	1.12689	1.17873	0.95602
Psat1	1.11458	1.13936	0.978251
Pxdc1	1.10412	1.22268	0.903033
Supt4a	1.10024	1.16402	0.945207
Eefsec	1.09318	1.2456	0.877633
Prss45	1.0419	-1.16159	-0.89696
Tgfbi	-1.07802	2.25659	-0.477721
Mdc1	-1.08232	-1.12278	0.963964
Rhpn2	-1.08448	1.62453	-0.667565
Megf9	-1.11033	1.20138	-0.924212
Pex12	-1.12988	-1.15177	0.980994
Cttn	-1.13339	1.13799	-0.995958
Vps4b	-1.13441	1.15279	-0.984056
Carf	-1.13854	1.11943	-1.01707
Bod1	-1.14132	1.11249	-1.02591
Faim	-1.14326	1.05333	-1.08538
Defb19	-1.14672	1.39518	-0.821915
Ing3	-1.14729	1.14157	-1.00501
Msh5	-1.14874	-1.12573	1.02044
Klrg1	-1.14998	1.13826	-1.0103
Nsrp1	-1.15173	1.13586	-1.01397
Wdr45b	-1.15179	1.4269	-0.807197
Dnajb12	-1.15346	1.33983	-0.8609
Pan3	-1.15568	1.28781	-0.897399
Dap	-1.15883	-1.27098	0.911761
Slc25a3	-1.16496	1.22946	-0.947538
Arpc4	-1.16669	1.17406	-0.993723
Nucks1	-1.16734	1.88344	-0.619791
Ctdp1	-1.16912	1.11827	-1.04547
Azi2	-1.1725	1.15606	-1.01422
Ubxn6	-1.17313	-1.13144	1.03685
Shmt1	-1.17393	-1.24663	0.941683
Pphln1	-1.17437	1.16327	-1.00954
Rad9a	-1.17643	-1.29314	0.909747
Dnah7b	-1.18093	-1.17331	1.00649
Zfp157	-1.18266	-1.44394	0.819051
Cldnd1	-1.186	1.19093	-0.99586
Smg7	-1.18806	-1.22451	0.970233
Gm39874	-1.19188	-1.16871	1.01983
Adgrd1	-1.19464	2.59599	-0.460187
Ppig	-1.19513	1.17485	-1.01726
Slc25a30	-1.19956	1.72327	-0.696095
Slc25a38	-1.20111	1.19115	-1.00836
Il4ra	-1.20134	1.66597	-0.721105
Rfx4	-1.20351	1.20419	-0.999435
Aldh1a7	-1.20381	1.57464	-0.764499
Pdcd4	-1.20533	1.19366	-1.00978
Zkscan3	-1.20635	1.28094	-0.941769
Gm10910	-1.2064	1.32937	-0.907498
Eps15l1	-1.20789	1.17784	-1.02551
Nsmaf	-1.20841	-1.17407	1.02925
Ncf4	-1.20841	1.79718	-0.672392
Sin3a	-1.20913	1.22447	-0.987472
Lifr	-1.21177	1.53381	-0.790039
Rpf2	-1.21234	1.26179	-0.96081
Cdca5	-1.21521	1.20467	-1.00875
Zcchc17	-1.21763	1.26225	-0.96465
Prpf3	-1.21868	-1.11158	1.09635
C1qbp	-1.21932	1.20991	-1.00778
Coq10a	-1.21963	1.41958	-0.859148
LOC102634042	-1.22069	-1.36979	0.891151
Prss37	-1.22069	-1.26244	0.966929
Cetn3	-1.22136	1.26912	-0.962368
LOC108167874	-1.22143	-1.28934	0.94733
Mrps14	-1.2224	1.22115	-1.00102
Arpc5l	-1.22308	1.15981	-1.05455
Plekho1	-1.22386	1.53735	-0.796084
Sec24a	-1.22388	1.2658	-0.966883
Ccnk	-1.22418	1.22371	-1.00038
Nmd3	-1.22516	1.21579	-1.00771
Zmynd12	-1.22692	1.27163	-0.96484
Rdx	-1.23142	1.21128	-1.01663
Pcgf1	-1.23485	1.18221	-1.04453
Cfap45	-1.23488	1.16912	-1.05625
Mmachc	-1.23923	-1.2286	1.00865
Mtfr1l	-1.23978	1.13555	-1.09179
Rpl7l1	-1.24204	1.1801	-1.05249
Hcfc2	-1.24323	1.1423	-1.08836
Ttc1	-1.24378	1.23485	-1.00723
Olfr1279	-1.24515	1.30173	-0.956535
Imp3	-1.24716	1.23692	-1.00828
Tcte1	-1.24915	1.2837	-0.973086
Dpysl5	-1.25007	-1.27598	0.979694
Osgepl1	-1.25096	1.16005	-1.07837
Cmip	-1.25158	1.36301	-0.918247
Fam188a	-1.25214	-1.13643	1.10182
Kirrel3os	-1.25373	1.13836	-1.10135
Fbxo11	-1.25688	1.27516	-0.985665
Lrp12	-1.25731	1.63496	-0.769016
2310036O22Rik	-1.25874	1.23218	-1.02156
Phc1	-1.2594	-1.17196	1.07461
Lins1	-1.25957	1.15043	-1.09487
Stard10	-1.26002	1.17485	-1.07249
Mrps2	-1.26102	-1.37507	0.917059
Ift43	-1.26155	1.22913	-1.02638
Poc5	-1.26176	1.23478	-1.02185
4931406C07Rik	-1.26191	1.16933	-1.07917
Ndfip2	-1.26192	-1.27512	0.989648
Tmc7	-1.26393	1.21878	-1.03705
Anapc4	-1.26407	1.17022	-1.0802
Pramel1	-1.26434	1.28424	-0.984504
Gm595	-1.26458	1.3444	-0.940628
LOC108167552	-1.26524	-1.06237	1.19096
Pim1	-1.26589	-1.75824	0.719976
Ccdc159	-1.26865	-1.27459	0.99534
Ipo7	-1.27042	1.23639	-1.02752
2310039H08Rik	-1.27111	1.28415	-0.989845
Ccnl2	-1.2714	-1.13447	1.1207
Akr1cl	-1.27255	1.24395	-1.02299
Atad1	-1.27615	1.09606	-1.16431
Tmem53	-1.27696	-1.23789	1.03156
Rprd2	-1.27744	1.1165	-1.14415
Efr3a	-1.2782	1.2199	-1.04779
AF366264	-1.2788	-1.49621	0.854693
Ints10	-1.28233	1.22692	-1.04516
Rmi1	-1.28466	1.37784	-0.932372
Fam161a	-1.28469	-1.83026	0.701917
1700020G17Rik	-1.28707	-1.28861	0.998805
Ddx3x	-1.28881	1.36827	-0.941927
Cdc73	-1.29303	1.17551	-1.09997
Manf	-1.29565	1.2308	-1.05269
9430016H08Rik	-1.29597	1.28429	-1.00909
Dennd3	-1.29607	1.77401	-0.730588
Csrnp3	-1.29645	-1.35983	0.953391
Olfr128	-1.30045	1.32351	-0.982577
1700121N20Rik	-1.30045	-1.43975	0.903247
1700109I08Rik	-1.30045	-1.41449	0.919377
Rgs6	-1.3021	1.59369	-0.817035
Ppp3cb	-1.30342	1.59664	-0.816352
Npl	-1.30595	1.79653	-0.726929
Rsph14	-1.30612	-1.6772	0.77875
Dus2	-1.30652	1.22122	-1.06985
Mettl9	-1.3072	-1.10383	1.18424
Arhgef39	-1.30764	-1.39649	0.936376
Tmem150cos	-1.30775	1.60916	-0.812691
Zfp277	-1.30966	1.30823	-1.00109
Phf3	-1.30996	1.10201	-1.1887
Cenpn	-1.31016	1.25309	-1.04554
Psmd5	-1.31149	1.14141	-1.14901
Kctd20	-1.31197	1.48342	-0.884422
Ak6	-1.3143	1.62433	-0.809134
Mat2b	-1.31476	1.33018	-0.988408
Prkar2a	-1.31669	-1.34392	0.979738
Thumpd2	-1.31728	1.30318	-1.01082
Syce2	-1.3204	-1.36174	0.969642
Nabp1	-1.32362	1.38718	-0.95418
Slc2a10	-1.32587	1.98982	-0.666327
Arrb1	-1.3262	1.21454	-1.09194
Pde2a	-1.3272	-1.16539	1.13885
Tln2	-1.32844	-2.01274	0.660016
Map6	-1.33084	1.13282	-1.1748
Rab1a	-1.33124	1.26889	-1.04914
Gsdmc4	-1.33137	-1.58983	0.837429
1810026B05Rik	-1.33198	1.27985	-1.04073
Ebna1bp2	-1.33362	1.19097	-1.11978
LOC108167889	-1.3346	1.48098	-0.90116
Atp5j	-1.33779	1.29694	-1.0315
Chmp4b	-1.33785	1.14232	-1.17117
Zufsp	-1.3391	-1.23994	1.07997
Chn1	-1.33985	-2.58639	0.518039
Asl	-1.34314	1.32433	-1.0142
Rmnd5b	-1.34407	1.13051	-1.18891
Fbxo36	-1.34442	1.17479	-1.14439
Dcdc2a	-1.3458	-1.24221	1.08339
Fgfr1op2	-1.34589	1.2097	-1.11258
Napa	-1.34811	1.15377	-1.16844
Fndc8	-1.35062	-1.44165	0.936857
Apbb1	-1.35599	-1.71891	0.788866
Ccdc42	-1.35642	1.25958	-1.07688
Ppp2r1b	-1.35799	1.39279	-0.975014
Angptl7	-1.36273	1.63872	-0.831582
Gmds	-1.36334	-1.61061	0.846474
Tapbpl	-1.36411	1.24071	-1.09946
Nek7	-1.36935	-1.12882	1.21308
Gm30818	-1.37076	-1.31175	1.04499
Gm5460	-1.37117	-1.30073	1.05415
Klk1b7-ps	-1.37117	1.2811	-1.07031
1110002O04Rik	-1.37117	-1.35724	1.01026
Ube2m	-1.37433	1.17658	-1.16807
Gm31814	-1.37559	-1.37122	1.00319
Rabl2	-1.37627	1.33563	-1.03043
Nek10	-1.37797	1.30702	-1.05428
Dnajc18	-1.37812	1.1991	-1.1493
Zfp13	-1.37918	-1.29403	1.0658
Arl2	-1.38243	1.31154	-1.05405
Tgs1	-1.38667	-1.27989	1.08343
Cse1l	-1.38736	1.31391	-1.0559
4930407I10Rik	-1.39443	-1.48091	0.941603
Traf3ip1	-1.39558	1.39116	-1.00318
Cmtm1	-1.39604	1.33993	-1.04188
Noxred1	-1.40226	-1.46429	0.957638
Clec4a4	-1.4036	-1.33858	1.04857
Gm5941	-1.40376	2.70475	-0.518998
Snrnp40	-1.4041	1.24985	-1.12341
Spata31d1b	-1.40435	-1.80606	0.777577
Arrdc1	-1.40554	1.53212	-0.917382
Gml	-1.40782	-1.17314	1.20004
Dzank1	-1.40823	1.5322	-0.91909
4933412O06Rik	-1.4083	-2.18554	0.644372
4930543E12Rik	-1.41154	-2.78905	0.506101
Gab1	-1.41322	1.16952	-1.20838
Lpin1	-1.41334	-1.31412	1.0755
Rheb	-1.41538	1.46529	-0.965938
Akip1	-1.41725	1.61229	-0.879029
4933431G14Rik	-1.4205	-1.29348	1.0982
4933438B17Rik	-1.42371	2.68451	-0.530343
Snrpc	-1.42526	1.2705	-1.12181
Slc25a37	-1.43026	-1.26345	1.13203
Gm14725	-1.43229	2.14398	-0.668052
Irf6	-1.43374	-1.45558	0.984996
Plpp1	-1.43585	1.21573	-1.18106
Arl5b	-1.43785	1.41024	-1.01958
Mgarp	-1.43815	1.61372	-0.891202
1700080N15Rik	-1.43887	-1.43711	1.00122
Kbtbd3	-1.44003	-1.42972	1.00721
Olfr700	-1.44116	1.77644	-0.811263
Bmp2k	-1.44222	1.28978	-1.11819
Sphkap	-1.44641	1.47695	-0.979322
LOC108167865	-1.44684	-1.38314	1.04605
Fam110a	-1.44684	-1.51729	0.953569
AY512931	-1.44684	-1.48833	0.972123
4930587E11Rik	-1.44745	-1.35729	1.06643
Limk2	-1.44878	-2.22203	0.652007
Eif3h	-1.44929	1.22172	-1.18627
1700021N21Rik	-1.4493	-1.83776	0.788623
Actrt2	-1.45039	-1.19055	1.21825
Paip2	-1.45246	1.18537	-1.22532
Gm7133	-1.45397	-1.84023	0.790102
Sgms1	-1.45941	-1.18907	1.22735
Coil	-1.45971	1.20057	-1.21585
6030419C18Rik	-1.46047	-1.27283	1.14742
4930533K18Rik	-1.46365	-1.49755	0.977363
Rnf25	-1.46487	-1.23548	1.18567
6430550D23Rik	-1.46616	-1.39888	1.0481
Fam131b	-1.46667	-1.65936	0.883877
Esr1	-1.47116	1.235	-1.19122
Cdc42	-1.4738	1.13825	-1.29479
1700111N16Rik	-1.47716	1.89102	-0.781145
Zcchc13	-1.47779	2.74012	-0.539316
Olfr24	-1.48498	1.75262	-0.847291
Gm33517	-1.48883	2.95695	-0.503502
5530601H04Rik	-1.48893	1.42892	-1.042
Gm20324	-1.48943	1.55732	-0.956406
Ggh	-1.49528	1.4557	-1.02719
Ssxb6	-1.50618	2.65183	-0.567978
1700012B09Rik	-1.51374	1.25588	-1.20532
Ebpl	-1.51474	1.33538	-1.13431
Cep112	-1.51665	-1.40569	1.07894
Gm38551	-1.52201	-1.68767	0.901841
Gm36252	-1.52312	1.55876	-0.977136
Slc16a7	-1.52585	1.18009	-1.29299
Bcas2	-1.52794	1.24272	-1.22951
Lcn2	-1.52859	1.97842	-0.772632
Vmn1r221	-1.52976	1.75028	-0.874009
Ccdc28a	-1.53125	1.31771	-1.16205
2410137M14Rik	-1.53333	-1.95748	0.783318
Ptcd2	-1.53887	-1.20352	1.27864
Snx7	-1.54017	1.61473	-0.953825
Tsga10	-1.54188	1.37115	-1.12452
Tssk3	-1.54524	-1.29788	1.19059
4930467K11Rik	-1.54735	1.41528	-1.09332
Vwa3a	-1.54818	-1.37817	1.12336
Tiprl	-1.54972	1.21373	-1.27682
Usp15	-1.54994	1.20878	-1.28223
Cd302	-1.556	1.35356	-1.14956
Nudt12os	-1.56024	1.31432	-1.18711
Necab3	-1.56105	-1.49061	1.04726
Ppp1r42	-1.56543	-1.36277	1.14871
Hk1	-1.57398	-1.55018	1.01535
4930441J16Rik	-1.58343	-1.38226	1.14554
Iqgap2	-1.5905	1.68222	-0.945477
Nbn	-1.59085	1.13848	-1.39735
Eaf2	-1.59172	-1.30135	1.22313
Cacna1a	-1.59188	-1.64057	0.970321
Gm33450	-1.59641	6.46253	-0.247026
Gm36027	-1.5971	1.63174	-0.978771
4930529L06Rik	-1.5971	-1.49546	1.06797
Zfp27	-1.59752	1.28583	-1.2424
Mir17hg	-1.59766	1.49738	-1.06697
Actl11	-1.59947	-2.25143	0.710424
Prss55	-1.60083	-1.1249	1.42309
4921528I07Rik	-1.60083	-1.85278	0.864015
LOC102636406	-1.60083	-6.0761	0.263463
Mylpf	-1.60141	1.21796	-1.31483
Gm31048	-1.60207	-2.7013	0.593074
Gpr15	-1.60631	1.47929	-1.08587
Cpsf4l	-1.60801	-1.59976	1.00516
Olfr127	-1.61996	1.93289	-0.838103
Olfr979	-1.62047	1.77238	-0.91429
Rnd3	-1.62883	2.00781	-0.811247
Awat2	-1.63165	-1.3135	1.24222
LOC105243139	-1.63165	-1.61995	1.00722
Cst8	-1.63189	-1.13039	1.44365
Kcnq2	-1.64379	-2.13453	0.770095
1700063D05Rik	-1.64483	-1.59283	1.03265
Ppil4	-1.64597	1.20585	-1.36499
1700001O22Rik	-1.64621	-1.80017	0.914475
Actrt1	-1.65227	1.93642	-0.85326
Haglr	-1.66363	-2.86089	0.581508
1700022I11Rik	-1.66602	-1.32052	1.26164
Gsg1	-1.67	-1.52829	1.09272
Clec18a	-1.67216	1.57676	-1.0605
4930554I06Rik	-1.67592	-1.30922	1.28009
Ankef1	-1.67715	-1.29241	1.29769
4930513O06Rik	-1.67819	1.18212	-1.41964
Ccdc150	-1.6808	-1.39815	1.20216
4921511H03Rik	-1.68098	-1.52379	1.10316
1700006H20Rik	-1.68341	-1.51174	1.11356
Klf17	-1.68513	1.50759	-1.11776
Dgat2	-1.68619	1.26548	-1.33245
4930402K13Rik	-1.68946	-1.53913	1.09767
Gm32281	-1.6931	-1.63019	1.03859
Aldoart1	-1.69485	-1.72163	0.984445
Ephx4	-1.69544	-1.60921	1.05359
Hist1h1t	-1.69578	-2.35049	0.721458
Lmntd2	-1.69784	-1.5798	1.07472
Tmem74b	-1.69863	-1.3721	1.23798
Ppp1r21	-1.70028	1.33331	-1.27523
Spata18	-1.70595	-1.82363	0.935469
Zfp57	-1.7159	-2.06828	0.829627
Adgrf5	-1.71741	-1.30533	1.31569
Apoh	-1.71818	-2.14449	0.801207
Cldn15	-1.72236	1.61591	-1.06588
Lelp1	-1.73143	-1.50002	1.15427
2810408A11Rik	-1.73575	-1.66074	1.04517
Fam50b	-1.74026	-1.62832	1.06875
Grm1	-1.74258	-2.59559	0.671362
Cadps	-1.74505	2.18077	-0.800199
Tppp2	-1.74786	-1.96078	0.891411
Pqlc1	-1.74868	1.26378	-1.38369
Clmn	-1.75027	-1.58683	1.103
Ms4a4b	-1.75053	-2.67422	0.654595
4933402D24Rik	-1.75076	-1.43164	1.22291
LOC108167414	-1.75339	1.41509	-1.23907
Gm7135	-1.7565	-1.33328	1.31743
Hsbp1l1	-1.76418	1.19284	-1.47897
Cluap1	-1.76529	-1.1467	1.53945
1700030M09Rik	-1.78816	-1.34583	1.32867
Prm2	-1.7884	-1.44865	1.23453
4931413K12Rik	-1.79372	1.44841	-1.23841
Pp2d1	-1.79744	-1.77996	1.00982
Lrp2bp	-1.79755	1.39385	-1.28963
1700065L07Rik	-1.80056	-1.38049	1.30429
E2f5	-1.80098	1.48011	-1.21679
Gm5591	-1.80297	1.77924	-1.01334
1700010D01Rik	-1.80798	2.53122	-0.714272
Prr32	-1.81051	2.0275	-0.892977
4930568D16Rik	-1.82298	-1.91642	0.951242
1700108F19Rik	-1.82784	1.4549	-1.25633
LOC102637542	-1.84415	-2.20508	0.836319
LOC102633643	-1.84415	1.68793	-1.09255
Kcnab3	-1.84422	-1.39998	1.31732
Gm28729	-1.85102	-1.86244	0.993868
4930594C11Rik	-1.85957	1.2543	-1.48256
1700049L16Rik	-1.86225	1.87106	-0.995291
1700025N23Rik	-1.87119	-2.14451	0.872549
Gm29825	-1.87429	-1.72601	1.08591
Olfr186	-1.87695	1.38242	-1.35773
Gm32729	-1.89453	-1.88883	1.00302
Upf3b	-1.89522	1.49397	-1.26858
Itih2	-1.9008	1.85572	-1.02429
LOC108168033	-1.91236	3.06184	-0.624579
Egr1	-1.91337	2.61486	-0.731729
Mapk10	-1.9165	-2.02919	0.944466
Cp	-1.92651	1.60869	-1.19756
Adamts20	-1.93267	-1.77443	1.08918
Mgam	-1.93278	-1.50789	1.28178
Krt73	-1.93942	-1.68373	1.15186
4930546K05Rik	-1.95469	-1.72198	1.13514
4933406J10Rik	-1.97504	2.14414	-0.921134
Spata3	-1.9763	-1.52303	1.29761
Zscan2	-1.9827	-2.04946	0.967426
Smim6	-1.98832	-1.57844	1.25967
Chrna5	-1.99035	-1.55882	1.27683
Trp53rkb	-1.99262	-1.45574	1.3688
Gabra5	-2.00302	1.62677	-1.23129
4930455F16Rik	-2.01065	-2.22533	0.903529
Acap1	-2.01193	-1.48228	1.35732
Gm30544	-2.01856	-2.12435	0.950201
Thap6	-2.02065	-1.57206	1.28535
Osbpl10	-2.02391	-1.11015	1.8231
LOC108167647	-2.02414	1.87091	-1.0819
Tmem132cos	-2.03405	-1.29957	1.56517
LOC108167443	-2.04304	-1.55102	1.31722
Pldi	-2.04304	-4.69524	0.43513
Usp44	-2.06985	1.58275	-1.30776
1700001L19Rik	-2.07125	1.56776	-1.32115
Prkcq	-2.07272	-1.98528	1.04404
Adam26a	-2.0749	-1.40495	1.47685
Tssk1	-2.08021	1.18024	-1.76253
4932411N23Rik	-2.08032	1.54535	-1.34618
Asb4	-2.08379	-1.86813	1.11544
Gpx6	-2.09449	-1.7099	1.22492
Olfr654	-2.09904	-1.75744	1.19437
Olfr1509	-2.10421	1.29835	-1.62068
Gm35029	-2.12376	-3.08776	0.6878
Kcnu1	-2.13757	-1.42177	1.50346
Akna	-2.14241	-1.51362	1.41542
Cast	-2.14923	1.18487	-1.8139
1700017J07Rik	-2.15099	1.59107	-1.35191
Slco6b1	-2.16416	-1.38074	1.56739
Fam71b	-2.19828	-1.25548	1.75095
Satl1	-2.2148	1.31663	-1.68217
BC061237	-2.22007	1.62261	-1.36821
Cfap77	-2.22198	-1.49633	1.48495
Ctag2	-2.27997	1.9726	-1.15582
Klkb1	-2.29483	-2.25064	1.01963
Lrrc52	-2.30024	-2.43474	0.944758
Gm6744	-2.30191	2.06551	-1.11445
Gm34678	-2.30654	-2.02508	1.13899
Kcnq4	-2.32706	2.41818	-0.962319
Mrgpra6	-2.32727	1.71953	-1.35343
Ppp1r2-ps9	-2.35045	2.36481	-0.993928
Gm34413	-2.36852	-2.64986	0.893828
Dusp13	-2.36924	-1.49341	1.58646
Tnni1	-2.37423	4.59241	-0.51699
Got1l1	-2.3846	-1.50046	1.58925
Fabp12	-2.38978	-1.59395	1.49928
4930461G14Rik	-2.41248	-1.27393	1.89373
Cfhr1	-2.42087	2.36621	-1.0231
Arl13a	-2.42326	1.28477	-1.88614
Cypt4	-2.42499	1.34036	-1.80921
Trpm4	-2.42932	-1.38321	1.75629
Wbscr25	-2.43989	-1.91005	1.2774
Spaca4	-2.48145	1.36047	-1.82397
4933411K16Rik	-2.48574	-1.66832	1.48997
4930505O20Rik	-2.50042	-2.0164	1.24004
Adh7	-2.50822	1.31821	-1.90275
Sntg1	-2.51601	-3.31879	0.758111
4930557A04Rik	-2.52906	1.72753	-1.46397
LOC102633930	-2.53957	-1.77566	1.43021
Celf3	-2.5583	-1.40979	1.81467
Chit1	-2.58133	-2.01073	1.28378
LOC105242920	-2.58222	-2.02472	1.27535
1700041M19Rik	-2.58851	-1.32072	1.95992
Gm20268	-2.58854	-1.312	1.97297
4930433I11Rik	-2.59473	1.45789	-1.77978
Sgms2	-2.60115	-1.39206	1.86856
Lrriq4	-2.60405	-1.60127	1.62624
4933402P03Rik	-2.61083	-2.19413	1.18992
Gm362	-2.65148	2.01447	-1.31622
Trim80	-2.65416	-1.24706	2.12833
Cldn34d	-2.65956	1.83982	-1.44555
Btg1-ps2	-2.68307	1.69675	-1.5813
Ppm1j	-2.73544	-1.65261	1.65522
Arl11	-2.7397	-3.51569	0.779278
4930515L19Rik	-2.74555	1.67065	-1.6434
Lmntd1	-2.79707	-2.23567	1.25111
Fam166a	-2.79814	-1.27345	2.19729
LOC101056032	-2.85971	-1.76871	1.61683
Oprl1	-2.88538	-1.45771	1.97939
Gm973	-2.89562	-1.37496	2.10597
Pdilt	-2.92908	-1.52157	1.92504
Efcab12	-2.99249	-1.42977	2.09299
4933406G16Rik	-2.99643	-2.71048	1.1055
Fam122c	-2.99872	2.4553	-1.22133
Tmem95	-3.04353	-2.20743	1.37877
4930467J12Rik	-3.05092	-2.087	1.46187
Pde4a	-3.05838	-1.55537	1.96634
BB014433	-3.09034	-1.92316	1.60691
Teddm2	-3.1249	-1.97716	1.5805
Fam71f1	-3.17209	-1.43877	2.20472
Gm35060	-3.26783	-1.7572	1.85968
Fscb	-3.28415	-1.67484	1.96087
Cylc1	-3.36036	2.36138	-1.42305
LOC108167531	-3.38558	1.46648	-2.30864
Ttc39a	-3.39195	1.40527	-2.41374
Gzmn	-3.39389	-2.60068	1.305
BC049762	-3.41773	-1.30831	2.61232
Mroh9	-3.42179	-1.47105	2.32609
4931429L15Rik	-3.52812	-3.28938	1.07258
Prr22	-3.56336	-1.36503	2.61046
Iqcf3	-3.5672	-1.37435	2.59555
4933436I01Rik	-3.59155	2.54377	-1.4119
LOC105246011	-3.60281	-1.54974	2.32478
4930451I11Rik	-3.6089	-1.68421	2.14279
Cldn34b1	-3.63938	1.41883	-2.56506
LOC102637283	-3.66686	-1.71141	2.1426
Ubl4b	-3.78744	-1.5678	2.41577
BC106175	-3.8162	-2.00411	1.90419
Gm7073	-3.82512	2.13128	-1.79475
Odf1	-3.87774	-1.39556	2.77863
Fam71e2	-4.1268	-1.22363	3.37259
Gm6657	-4.18065	-1.78997	2.3356
Ube2dnl2	-4.45537	1.82645	-2.43936
Ace3	-4.51418	-1.38013	3.27084
Pdzk1	-4.51545	-1.77371	2.54577
Slc35g3	-4.67763	-1.48127	3.15785
1700084M14Rik	-4.73637	2.7515	-1.72138
Acpt	-4.80874	-1.4308	3.36088
1700093K21Rik	-4.8256	-1.4216	3.39449
Izumo1	-4.84792	-1.39799	3.46778
Cypt2	-4.86012	2.86	-1.69934
1700013D24Rik	-4.88887	-1.22632	3.98662
Cypt3	-4.98267	1.44523	-3.44767
Proca1	-5.03535	1.42153	-3.5422
Tex13a	-5.2083	2.42373	-2.14888
4930571K23Rik	-5.31215	-2.27719	2.33277
Mas1	-5.48115	-1.3955	3.92773
Prr30	-5.85865	-1.55584	3.76559
Tnp1	-6.15255	-1.55227	3.96358
Pla2g10	-6.33073	-2.06182	3.07046
Best1	-6.4281	1.32059	-4.8676
Ttll10	-7.53504	-1.83607	4.1039
Ccdc33	-9.22317	-2.03539	4.5314
Dcaf17	-26.9544	-18.4287	1.46263

## Sheet: Exclusive 3wks_BP
Category	Term	Count	%	PValue	Genes	List Total	Pop Hits	Pop Total	Fold Enrichment	Bonferroni	Benjamini	FDR
GOTERM_BP_DIRECT	GO:0007283~spermatogenesis	94	4.16482	2.3925e-18	TEX19.2, CCIN, VIPAS39, YBX3, FSTL3, PAX5, PGAM2, AQP7, IMMP2L, MEI4, GALNTL5, HSF1, RPL39L, GATA4, SPATA25, PIWIL1, H2AFX, CREB3L4, SOX17, ADCY10, GOLGA3, SPATA24, HIST1H1A, HERC4, RHBDD1, BCL2L11, BOLL, THEG, ZFP37, CATSPER4, KDM2B, TXNDC2, SYCP3, SLC26A8, BTG1, TXNDC8, CNBD2, CATSPER3, SIAH1A, SPATA19, CATSPER1, BRDT, IFT81, PRSS43, KLHL10, DMC1, SPACA1, RBP4, H1FNT, TDRD5, AGFG1, CATSPERD, CR…	1588	407	18082	2.62984	1.03787e-14	1.03787e-14	4.48499e-15
GOTERM_BP_DIRECT	GO:0030154~cell differentiation	112	4.96234	2.05511e-07	MEF2C, TEX19.2, RARRES2, CCIN, GNA12, CITED2, SPATA25, CREB3L4, SPATA24, ANAPC2, EFNB1, HES6, PPDPF, BOLL, FOXN3, CATSPER4, TXNDC2, TXNDC8, CATSPER3, SIAH1A, SPATA19, VEGFA, CATSPER1, EDF1, TWSG1, TDRD5, AGFG1, CATSPERD, ASZ1, ACSBG2, MYT1, RIMS2, NHS, DAZAP1, PEG10, TPGS1, MARF1, DDX41, TCF3, HIP1, BMP2, ADAM24, EPAS1, CPNE5, ADAM25, GAS7, GGN, RNF151, HILS1, SFRP1, NXN, TMEM119, TBC1D21, TLL2, …	1588	780	18082	1.63501	0.000891112	0.000445655	0.000385251
GOTERM_BP_DIRECT	GO:0030030~cell projection organization	34	1.50642	7.30887e-07	BBS4, BBS5, E2F4, CROCC, TMEM216, MYO7A, CFAP221, CAPZB, FUZ, CUL3, CCDC103, IFT122, DNAAF3, IFT20, DYNC2H1, TEKT2, SSX2IP, WDR35, HAP1, CCDC28B, FOXJ1, KIF17, CEP41, CCDC67, TMEM67, FOPNL, ICK, CEP162, POC1B, WRAP73, CFAP206, IFT81, AKAP4, IFT74	1588	151	18082	2.56388	0.00316557	0.0010563	0.00137011
GOTERM_BP_DIRECT	GO:0006351~transcription, DNA-templated	219	9.70315	7.50024e-06	MEF2C, ITGB3BP, STAT5A, FSTL3, MED24, MED23, CITED2, EPC2, DDX17, FLI1, CREB3L4, FIZ1, MAP2K6, CHTOP, BARHL1, PROX2, BAZ1A, PIAS4, PTRF, FLII, MYBBP1A, IRAK1BP1, ELL, CRTC1, CHEK2, MYT1, DIDO1, XAB2, NR1H2, AHRR, LHX2, PBRM1, TCF3, NAT14, HIP1, DMBX1, YEATS4, DNMT3A, SUB1, ESRRB, SMAD6, KLF11, PAXIP1, ZFHX4, FAM170A, PARP1, ZFHX3, TCF12, PPARD, ZBTB33, VIPAS39, ELF4, YBX3, SLIRP, HSF1, BRD7, HSF5…	1588	1885	18082	1.32291	0.0320125	0.00810104	0.014059
GOTERM_BP_DIRECT	GO:0030317~sperm motility	19	0.841825	1.56023e-05	LRRC6, ASUN, SMCP, CATSPERD, CACNA1I, ATP1A4, ROPN1, SLIRP, TNP2, GAPDHS, CATSPER4, NPHP4, TXNDC2, SLC26A8, CATSPER3, CATSPER1, TEKT2, PGK2, AKAP4	1588	68	18082	3.18156	0.0654438	0.0134455	0.0292441
GOTERM_BP_DIRECT	GO:0042384~cilium assembly	28	1.24058	1.67396e-05	BBS4, BBS5, E2F4, TTLL8, D7ERTD443E, CDC14A, TMEM216, BC100451, FUZ, CFAP53, IFT122, IFT20, ATXN10, DYNC2H1, SSX2IP, WDR35, CCDC28B, FOXJ1, RPGRIP1L, CEP41, TMEM67, ICK, FOPNL, POC1B, CEP162, IFT172, IFT81, IFT74	1588	129	18082	2.47152	0.0700429	0.0120299	0.0313754
GOTERM_BP_DIRECT	GO:0006915~apoptotic process	77	3.41161	0.000156444	STEAP3, MEF2C, ITGB3BP, PPARD, HRAS, FAM3B, EIF5A, BNIP3, PTEN, KANK2, RTN3, CSNK2A2, JADE1, BAG4, G2E3, MAP3K5, TNIP2, MAP2K6, DAB2IP, BCL2L14, LTBR, STK24, DFFA, MADD, GPER1, RHBDD1, BCL2L12, CDK5, BCL2L11, PURA, MFN2, SLTM, TNFRSF9, EPB41L3, TRIM35, ATG4D, SIAH1A, THOC6, ZFAND6, PHLPP1, DPF2, ADAMTSL4, MKNK2, RTKN, CAAP1, RFFL, CHEK2, BCL2L1, DIDO1, ZC3H8, FIS1, PEG10, DOCK1, TRIM69, SH3GLB1, …	1588	570	18082	1.5382	0.492727	0.092406	0.292863
GOTERM_BP_DIRECT	GO:0060271~cilium morphogenesis	31	1.3735	0.000168974	BBS4, BBS5, E2F4, TTLL8, D7ERTD443E, CDC14A, TMEM216, CFAP221, BC100451, FUZ, CFAP53, IFT122, IFT20, ATXN10, DYNC2H1, SSX2IP, WDR35, CCDC28B, FOXJ1, CEP41, RPGRIP1L, ATMIN, TMEM67, FOPNL, ICK, POC1B, CEP162, IFT172, IFT81, IFT52, IFT74	1588	170	18082	2.07639	0.519568	0.0875606	0.316284
GOTERM_BP_DIRECT	GO:0015031~protein transport	79	3.50022	0.000188243	XPO1, RAB5B, VIPAS39, RP2, AP2S1, UNC50, VPS52, RAB1B, EIF5A, VPS50, VPS33A, AAGAB, NECAP2, RAB26, RAB21, SCAMP5, NUP133, KIF17, RAB3IL1, CEP41, SPIRE2, AP4M1, MYH9, TIMM22, CHMP1A, AAAS, ATG4D, TIMM8A2, 9030624J02RIK, ITGB1BP1, IPO4, SIL1, VAMP2, SNX12, SEC23B, COPE, ZFAND6, MYO5A, VPS29, BBS4, ARFGAP3, BBS5, ATG10, AP1M2, NACA, SNX6, STAM2, COPZ1, SNX1, TIMM13, FUZ, CHMP2B, NDC1, MTM1, MIA3, PO…	1588	592	18082	1.5195	0.558101	0.0867464	0.352292
GOTERM_BP_DIRECT	GO:0007275~multicellular organism development	123	5.44971	0.000341749	MEF2C, CCIN, CCDC85C, RADIL, CITED2, FNTB, KDM1B, G2E3, PICALM, IFT122, DYNC2H1, CREB3L4, PITX2, SPATA24, DAB2IP, ARC, EFNB1, HES6, PPDPF, BOLL, CATSPER4, TXNDC2, PIAS4, RELT, TXNDC8, CATSPER3, SIAH1A, SPATA19, HOXD4, VEGFA, CATSPER1, EDF1, FLII, SUCO, TSHZ3, TWSG1, TDRD5, SYVN1, AGFG1, CATSPERD, ASZ1, ACSBG2, MYT1, TRIML1, DAZAP1, FUZ, TPI1, TPGS1, NUMB, DMBX1, DVL3, BMP2, ADAM24, EPAS1, ADAM25,…	1588	1029	18082	1.36109	0.77299	0.137807	0.638704
GOTERM_BP_DIRECT	GO:0006355~regulation of transcription, DNA-templated	245	10.8551	0.000384844	MEF2C, ITGB3BP, STAT5A, FSTL3, MED24, MED23, CITED2, ZFP94, DDX17, EPC2, FLI1, CREB3L4, FIZ1, MAP2K6, PITX2, CHTOP, ZFP623, BARHL1, PROX2, BAZ1A, PIAS4, PTRF, FLII, MYBBP1A, IRAK1BP1, ELL, CRTC1, CHEK2, MYT1, ZFP617, NR1H2, AHRR, LHX2, PBRM1, SSXB5, TCF3, NAT14, HIP1, DMBX1, YEATS4, DNMT3A, BMP2, ESRRB, SUB1, SMAD6, KLF11, ABCG4, DLX3, PAXIP1, ZFHX4, ZFP944, ZFP943, FAM170A, DLX6, PARP1, ZFHX3, T…	1588	2279	18082	1.2241	0.81171	0.140838	0.71897
GOTERM_BP_DIRECT	GO:0006974~cellular response to DNA damage stimulus	57	2.52548	0.00108577	ARMT1, D7ERTD443E, CDC14B, UVRAG, INO80, MEN1, IMMP2L, EPC2, SWI5, H2AFX, MASTL, INO80B, RBBP5, USP1, POLE, NUPR1L, GTF2H4, NEIL1, TOPORS, RAD50, RAD51, SPDYA, EYA3, PNKP, FAAP100, APITD1, FBXO18, UBE2T, USP7, SMARCAD1, RAD23A, CHEK2, XAB2, FAAP20, ATF2, BCL2, CHD2, MUS81, BCL3, RHNO1, ERCC3, NTHL1, TRIP12, ALKBH8, RAD51AP1, VAV3, FTO, ATAD5, ATMIN, PAXIP1, PSMD14, PHF1, BAX, RASSF1, BRE, PARP1, …	1588	420	18082	1.54533	0.991019	0.324782	2.0159
GOTERM_BP_DIRECT	GO:0050680~negative regulation of epithelial cell proliferation	16	0.708906	0.00126662	MEF2C, DAB2IP, PPARD, LIMS2, CDH1, PTEN, PBLD1, ATF2, MEN1, IFT122, SFRP1, IFT172, WFDC1, PTCH1, IFT52, IFT74	1588	72	18082	2.53037	0.995905	0.344876	2.34792
GOTERM_BP_DIRECT	GO:0042787~protein ubiquitination involved in ubiquitin-dependent protein catabolic process	24	1.06336	0.0013636	ANAPC2, SYVN1, CACUL1, ABTB2, UBE4B, HERC4, ZNRF4, MYLIP, RFFL, OS9, KLHL7, CUL3, KBTBD4, KLHL25, NEDD4, RNF5, RNF165, SIAH1A, HECTD2, RNF139, MDM2, ASB2, TRIP12, RNF146	1588	134	18082	2.0394	0.997313	0.344797	2.52552
GOTERM_BP_DIRECT	GO:0050821~protein stabilization	23	1.01905	0.00168363	USP7, DVL3, SYVN1, D7ERTD443E, WFS1, CLU, HCFC1, MUL1, CHEK2, PTEN, USP19, SMO, PEX19, MORC3, RASSF1, PHB2, TBRG1, ZFP207, SOX17, TNIP2, TCF3, PIK3R1, HIP1	1588	128	18082	2.04604	0.999331	0.385727	3.10943
GOTERM_BP_DIRECT	GO:0007049~cell cycle	76	3.3673	0.00216191	STEAP3, ITGB3BP, E2F4, MAU2, CDC14A, CROCC, DBF4, BORA, INO80, CSNK2A2, KIF2B, ANKRD53, CDKN2D, BRD7, H2AFX, E4F1, MASTL, CDK14, CABLES1, GOLGA2, ANAPC2, DAB2IP, ARHGEF2, RBL2, ANAPC5, NUPR1L, MCM2, GPER1, MCM3, CDK5, PPP1CB, FOXN3, RAD50, WEE1, MCM6, SPDYA, CHMP1A, CCND3, SYCP3, APITD1, SIAH1A, CNTROB, TBRG1, DMC1, HAUS4, TRIOBP, HAUS3, USP8, ASUN, GNAI3, CACUL1, ANAPC13, HAUS1, HCFC1, CHEK2, ML…	1588	614	18082	1.40942	0.999916	0.443886	3.9759
GOTERM_BP_DIRECT	GO:0007342~fusion of sperm to egg plasma membrane	6	0.26584	0.00242265	ADAM1A, CATSPER1, SPESP1, EQTN, SPAM1, HYAL5	1588	12	18082	5.69332	0.999973	0.461493	4.44519
GOTERM_BP_DIRECT	GO:0035023~regulation of Rho protein signal transduction	16	0.708906	0.00255504	FGD2, ARHGEF2, ARHGEF1, VAV3, BCR, ARHGEF17, AKAP13, MYO9B, ARHGEF15, ITSN1, ARHGEF12, ARHGEF10, ARHGEF11, TIAM2, ARHGEF40, FGD6	1588	77	18082	2.36606	0.999985	0.460198	4.68264
GOTERM_BP_DIRECT	GO:0001701~in utero embryonic development	42	1.86088	0.00287002	TSHZ3, ZFAND5, RARRES2, SYVN1, ELL, COPS3, RMRP, GNA12, PITPNB, YBX3, SOX5, CDH1, BCL2L1, GPI1, SOX8, CITED2, CUL3, GATA1, N4BP2L2, HSF1, PLOD3, MFSD7B, GATA4, APBA3, PKD1, SOX18, TMEM100, SEC24C, SLC39A3, PITX2, BMP2, ESRRB, MYO1E, RPGRIP1L, MYH9, RNASEH2B, BCL2L11, SMO, NMT1, SP3, VEGFA, PTCH1	1588	299	18082	1.59946	0.999996	0.481188	5.24531
GOTERM_BP_DIRECT	GO:0016579~protein deubiquitination	16	0.708906	0.00291217	USP7, USP30, USP8, COPS5, USP1, UCHL1, DMWD, OTUB2, USP50, USP19, ATXN3, USP39, USP20, UCHL3, USP34, USP25	1588	78	18082	2.33572	0.999997	0.468776	5.32036
GOTERM_BP_DIRECT	GO:0090286~cytoskeletal anchoring at nuclear membrane	5	0.221533	0.00310005	SYNE3, SYNE2, SPAG4, SUN5, SUN1	1588	8	18082	7.11666	0.999999	0.473433	5.65424
GOTERM_BP_DIRECT	GO:0016569~covalent chromatin modification	38	1.68365	0.00343881	SMARCAD1, HCFC1, NR3C1, TRRAP, CBX7, KDM1B, MEN1, EPC2, TSPYL2, SMARCD2, PRMT7, CHD2, H2AFY, PBRM1, BAZ2A, CHD5, KDM7A, TBL1XR1, DNMT3A, YEATS4, KAT7, RBBP5, RBL2, JARID2, PKN1, TET2, EYA3, TET3, PHF2, KDM2B, HDAC2, HILS1, PHF1, PHF13, BRE, BRDT, SGF29, EP400	1588	266	18082	1.62666	1	0.492998	6.25343
GOTERM_BP_DIRECT	GO:0071108~protein K48-linked deubiquitination	8	0.354453	0.00360141	OTUD4, USP19, ATXN3, USP8, USP20, USP25, USP34, OTUB2	1588	24	18082	3.79555	1	0.493628	6.53975
GOTERM_BP_DIRECT	GO:0051726~regulation of cell cycle	20	0.886132	0.00390855	E2F4, BCR, COPS5, RBL2, WFS1, MADD, BOP1, INHA, PTEN, CSNK2A2, PSMG2, TRIM36, CCND3, TARDBP, BCL2, BAX, GRK5, MASTL, ABL1, CABLES1	1588	112	18082	2.03333	1	0.5073	7.07833
GOTERM_BP_DIRECT	GO:0031648~protein destabilization	10	0.443066	0.00392117	BMP2, RNF5, SIAH1A, SNCA, RNF139, MDM2, MUL1, SOX17, MYLIP, FBXW11	1588	37	18082	3.07747	1	0.494263	7.10039
GOTERM_BP_DIRECT	GO:0016192~vesicle-mediated transport	31	1.3735	0.00659778	MYO5A, ARFGAP3, AP1M2, CLTB, AP2S1, COPZ1, VPS33A, RTN3, TVP23B, CUL3, MIA3, PICALM, BCAP29, AP3D1, AP2M1, RAB2B, VPS18, KIF17, AP4M1, SPIRE2, SFT2D3, TRAPPC11, CHMP1A, RABEP1, ZFYVE27, NCK1, VAMP2, GGA1, VAMP1, SEC23B, COPE	1588	213	18082	1.65721	1	0.668611	11.6701
GOTERM_BP_DIRECT	GO:0008033~tRNA processing	16	0.708906	0.00672897	RPP38, TRMU, OSGEP, GTPBP3, PUS10, GRSF1, TRPT1, TRMT61A, 1110008L16RIK, URM1, TYW1, ADAT2, CTU2, NAT10, DUS3L, TRIT1	1588	85	18082	2.14337	1	0.662022	11.8885
GOTERM_BP_DIRECT	GO:0006886~intracellular protein transport	33	1.46212	0.00701347	VPS29, XPO1, SEC24B, AP1M2, CLTB, SNX6, VIPAS39, AP2S1, STAM2, MYO7A, COPZ1, SNX1, TOMM20L, RFFL, RIMS2, BCAP29, AP3D1, SEC24C, TNPO2, AP2M1, VPS18, SNX27, TBC1D10A, ERP29, AP4M1, CDK5, SGSM1, IPO4, GRTP1, TBC1D21, GGA1, PDCD6, SEC23B	1588	232	18082	1.61965	1	0.663923	12.3604
GOTERM_BP_DIRECT	GO:0044257~cellular protein catabolic process	6	0.26584	0.00735137	DAB2IP, RNF5, UBE2G1, UBE4B, UBE2G2, CHEK2	1588	15	18082	4.55466	1	0.668367	12.9178
GOTERM_BP_DIRECT	GO:0045893~positive regulation of transcription, DNA-templated	69	3.05716	0.007419	MEF2C, PPARD, ELF4, ZXDC, PAX5, MED24, RNF187, CITED2, FNTB, GATA1, MEN1, DDX17, AGTR2, PICALM, OSR2, GATA4, BRD7, SOX18, SOX17, MKL1, PITX2, KDM7A, TBL1XR1, SSBP3, LEF1, TOPORS, FOXN3, ARHGEF11, CD38, SMO, MYRF, NFE2L3, CNBP, GLIS2, CDH1, AFAP1L2, TRIM16, CHEK2, SOX8, CALCOCO1, PHIP, NR1H2, LHX2, AGT, PBRM1, BCL3, FBXW11, TCF3, 4921501E09RIK, TFDP1, SREBF1, DVL3, BMP2, KAT2B, ILF3, AFF1, TRIM24,…	1588	576	18082	1.36403	1	0.659312	13.029
GOTERM_BP_DIRECT	GO:0046902~regulation of mitochondrial membrane permeability	5	0.221533	0.00806017	PPIF, BCL2, BNIP3, BAD, BCL2L1	1588	10	18082	5.69332	1	0.677765	14.0761
GOTERM_BP_DIRECT	GO:0006511~ubiquitin-dependent protein catabolic process	24	1.06336	0.00813128	USP7, ANAPC2, USP30, USP8, CACUL1, COPS3, USP1, UBE2G1, UBE4B, UCHL1, TOPORS, RFFL, USP50, CUL3, USP19, ATXN3, PSMA6, SQSTM1, SIAH1A, CUL9, USP20, UCHL3, USP34, USP25	1588	154	18082	1.77454	1	0.669386	14.1915
GOTERM_BP_DIRECT	GO:0051321~meiotic cell cycle	17	0.753212	0.00826119	TEX19.2, ASZ1, RBM7, SPO11, RAD50, NUMA1, MEI4, SYCP3, SLC26A8, MARF1, SYCE1L, PSMC3IP, PIWIL1, BRDT, H2AFX, DMC1, SPATA22	1588	95	18082	2.03761	1	0.663946	14.402
GOTERM_BP_DIRECT	GO:0006281~DNA repair	42	1.86088	0.00839616	USP7, SMARCAD1, ENDOV, CDC14B, RAD23A, UVRAG, INO80, CHEK2, TRRAP, ANKLE1, XAB2, FAAP20, EPC2, SWI5, MUS81, H2AFX, ERCC3, NTHL1, TRIP12, INO80B, UPF1, RAD51AP1, USP1, FTO, POLE, GTF2H4, NEIL1, RAD50, RAD51, EYA3, PNKP, PSMD14, PAXIP1, FAAP100, APITD1, EEF1E1, FBXO18, BRE, DMC1, PARP1, ABL1, UBE2T	1588	318	18082	1.5039	1	0.658966	14.6201
GOTERM_BP_DIRECT	GO:0003341~cilium movement	9	0.398759	0.00950607	CCDC63, CCDC103, CFAP53, CFAP100, LRRC6, CFAP206, CFAP221, CCDC183, RSPH9	1588	35	18082	2.928	1	0.6939	16.3939
GOTERM_BP_DIRECT	GO:0044458~motile cilium assembly	8	0.354453	0.011035	LRRC6, E2F4, DNAAF3, FOXJ1, CFAP221, ATMIN, RSPH9, AKAP4	1588	29	18082	3.14114	1	0.737397	18.7803
GOTERM_BP_DIRECT	GO:0090002~establishment of protein localization to plasma membrane	10	0.443066	0.0110485	JUP, F11R, EZR, TSPAN33, IFT20, ROCK2, TSPAN5, MPP5, CDH1, FAM126A	1588	43	18082	2.64806	1	0.728169	18.8011
GOTERM_BP_DIRECT	GO:0002931~response to ischemia	9	0.398759	0.011304	MEF2C, PPIF, EIF4EBP1, MAP3K5, BCL2, UCHL1, RCAN1, BCL2L1, MAP2K6	1588	36	18082	2.84666	1	0.726866	19.1934
GOTERM_BP_DIRECT	GO:0006629~lipid metabolic process	56	2.48117	0.011346	PLCZ1, SC5D, PPARD, GM2A, HMGCR, BSCL2, PTEN, FAM57B, AGPAT9, ELOVL2, SRD5A3, MGLL, PTDSS1, AGPAT4, HADH, PLCB2, PTDSS2, DHCR24, AGPAT1, CRLS1, PLD4, PRKAB2, ADIPOR1, CBR4, MID1IP1, CDS1, LPCAT4, PNPLA6, LPIN3, ACADVL, NAPEPLD, PRDX6, KDSR, PLA2G2C, MVK, HACL1, PGS1, HDLBP, PTCHD2, FDX1, ACSBG2, PLBD1, MTM1, ISYNA1, PLCD3, FASN, PLCD1, 4932438A13RIK, ACAA1A, SREBF1, CPT1C, PLB1, GDPD5, PCK1, MBTP…	1588	459	18082	1.38922	1	0.718956	19.2578
GOTERM_BP_DIRECT	GO:0008654~phospholipid biosynthetic process	12	0.531679	0.0126455	PGS1, PPARD, CRLS1, ISYNA1, SH3GLB1, AGPAT9, AGPAT4, PTDSS1, CDS1, LPCAT4, AGPAT1, PTDSS2	1588	59	18082	2.31593	1	0.748459	21.2242
GOTERM_BP_DIRECT	GO:0030224~monocyte differentiation	6	0.26584	0.0130705	MEF2C, SP3, VEGFA, FASN, MYH9, IL3RA	1588	17	18082	4.01882	1	0.751431	21.8574
GOTERM_BP_DIRECT	GO:0048240~sperm capacitation	7	0.310146	0.0153345	CATSPER4, SLC26A8, CATSPERD, CATSPER3, CFTR, ROPN1, CABYR	1588	24	18082	3.32111	1	0.797316	25.1503
GOTERM_BP_DIRECT	GO:0006897~endocytosis	26	1.15197	0.015538	HRAS, SNX6, AP2S1, SNX1, ITSN1, SYP, PICALM, PACSIN2, NECAP2, HIP1, AP2M1, ARC, CSNK1G1, PIK3C2A, MYO1E, LRP1, RABEP2, RABEP1, ATP9B, USP20, RIN1, EQTN, ABL1, SNX12, ANKFY1, DNM1	1588	181	18082	1.63565	1	0.793991	25.4397
GOTERM_BP_DIRECT	GO:0051457~maintenance of protein location in nucleus	5	0.221533	0.0164824	BBS4, MORC3, TOPORS, ARL2BP, NR5A1	1588	12	18082	4.74444	1	0.805741	26.7693
GOTERM_BP_DIRECT	GO:0048536~spleen development	10	0.443066	0.0170424	JARID2, BCL2, MFSD7B, BCL3, PKN1, TET2, ABL1, BCL2L11, CITED2, PITX2	1588	46	18082	2.47536	1	0.8093	27.547
GOTERM_BP_DIRECT	GO:0048070~regulation of developmental pigmentation	4	0.177226	0.0180341	ADAMTS9, BCL2, VPS33A, BCL2L11	1588	7	18082	6.50666	1	0.820254	28.9049
GOTERM_BP_DIRECT	GO:0035735~intraciliary transport involved in cilium morphogenesis	4	0.177226	0.0180341	IFT122, IFT81, SSX2IP, IFT74	1588	7	18082	6.50666	1	0.820254	28.9049
GOTERM_BP_DIRECT	GO:0070584~mitochondrion morphogenesis	8	0.354453	0.0189043	FIS1, MFF, MTM1, NDUFS6, SSBP1, BAX, BCL2L1, SLIRP	1588	32	18082	2.84666	1	0.828217	30.0767
GOTERM_BP_DIRECT	GO:0051297~centrosome organization	8	0.354453	0.0189043	HAUS4, BBS4, HAUS3, CROCC, HAUS1, UVRAG, SSX2IP, GOLGA2	1588	32	18082	2.84666	1	0.828217	30.0767
GOTERM_BP_DIRECT	GO:0043966~histone H3 acetylation	10	0.443066	0.0194865	JADE1, KAT7, CSRP2BP, KAT2B, DR1, LEF1, TRIM16, SGF29, MBIP, TCF3	1588	47	18082	2.42269	1	0.831105	30.8506
GOTERM_BP_DIRECT	GO:0008152~metabolic process	55	2.43686	0.0194981	ALAD, PGAM2, CAD, GSTM6, GSTM7, GSTM1, MTHFD2, PGP, IDS, AGPAT9, PHOSPHO2, MAN2B1, AGPAT4, DXO, AGPAT1, CAMK1G, NEIL1, LPCAT4, PNPLA6, ALDH3B1, ACADVL, LYZL1, PNKP, ALDH7A1, 1700061G19RIK, LYZL6, ALDH1B1, PRDX6, GAA, MVK, FLAD1, UGP2, ALDH9A1, BCAT2, ME2, CRTC1, ENPP4, ACSBG2, TPI1, MAN1A, FASN, GSTO2, SPAM1, PAPSS1, ACAA1A, BDH1, NTHL1, OXCT2B, GCDH, NADK2, ALKBH8, GART, METTL13, PYGL, PYGB	1588	463	18082	1.35263	1	0.825046	30.8659
GOTERM_BP_DIRECT	GO:0001649~osteoblast differentiation	18	0.797519	0.0195159	MEF2C, DHH, BMP2, RRBP1, GABBR1, LEF1, ACTN3, SOX8, MEF2D, SMO, SFRP1, FASN, BCAP29, RBMXL1, COL6A1, HSPE1, TMEM119, MYBBP1A	1588	113	18082	1.8138	1	0.819124	30.8895
GOTERM_BP_DIRECT	GO:0035914~skeletal muscle cell differentiation	11	0.487373	0.0200875	MEF2C, MEF2D, SAP30, GATA4, GTF3C5, PAX5, BCL9L, KLHL41, ASB2, SOX8, CITED2	1588	55	18082	2.27733	1	0.822007	31.6408
GOTERM_BP_DIRECT	GO:0071157~negative regulation of cell cycle arrest	6	0.26584	0.0212095	RASSF1, NUPR1L, MDM2, CHEK2, GPER1, FOXE3	1588	19	18082	3.59578	1	0.832771	33.0932
GOTERM_BP_DIRECT	GO:0008053~mitochondrial fusion	6	0.26584	0.0212095	MFN2, FIS1, USP30, MFF, BAX, GDAP1	1588	19	18082	3.59578	1	0.832771	33.0932
GOTERM_BP_DIRECT	GO:0055114~oxidation-reduction process	76	3.3673	0.0213852	STEAP3, FTMT, CYB5R4, SC5D, ENOX2, HMGCR, CYP2J6, SNCA, PRDX5, AKR1C13, KDM1B, NDUFS6, MTHFD2, HMOX2, UQCR11, PLOD3, SRD5A3, TPO, HADH, NQO2, DHCR24, KDM7A, SQRDL, SDR39U1, NDUFC2, CBR4, ALDH3B1, ACADVL, ALDH7A1, KDM2B, TXNDC2, 4933405O20RIK, PRDX6, TXNDC8, ALDH1B1, OXNAD1, KDSR, RFESD, MDH2, ALDH9A1, G6PD2, HIGD2A, ENOX1, CYP2U1, ME1, ME2, FDX1, NDUFB9, SESN2, TYW1, FASN, ETFDH, GSTO2, BDH1, DUS…	1588	676	18082	1.28016	1	0.829556	33.3181
GOTERM_BP_DIRECT	GO:1902110~positive regulation of mitochondrial membrane permeability involved in apoptotic process	3	0.13292	0.021746	BAX, BCL2L11, ATF2	1588	3	18082	11.3866	1	0.829018	33.7774
GOTERM_BP_DIRECT	GO:0000454~snoRNA guided rRNA pseudouridine synthesis	3	0.13292	0.021746	DKC1, GAR1, NOP10	1588	3	18082	11.3866	1	0.829018	33.7774
GOTERM_BP_DIRECT	GO:0060154~cellular process regulating host cell cycle in response to virus	3	0.13292	0.021746	BAD, BCL2L1, BCL2L11	1588	3	18082	11.3866	1	0.829018	33.7774
GOTERM_BP_DIRECT	GO:0070936~protein K48-linked ubiquitination	10	0.443066	0.0221743	UBE2D2B, SYVN1, RNF5, UBE2G1, UBE2G2, RNF187, RFFL, TOPORS, UBE2T, RNF146	1588	48	18082	2.37222	1	0.829433	34.3188
GOTERM_BP_DIRECT	GO:0033690~positive regulation of osteoblast proliferation	5	0.221533	0.0221838	GATA1, BMP2, ABL1, TMEM119, SOX8	1588	13	18082	4.37948	1	0.824093	34.3308
GOTERM_BP_DIRECT	GO:0006094~gluconeogenesis	7	0.310146	0.0225713	GPD2, RBP4, TPI1, PGAM2, PCK2, GPI1, PCK1	1588	26	18082	3.06564	1	0.824036	34.8169
GOTERM_BP_DIRECT	GO:0007368~determination of left/right symmetry	14	0.620292	0.0236192	MEGF8, FOXJ1, RPGRIP1L, DAAM2, CITED2, TMEM67, SMO, ACVR2B, DNAAF3, IFT172, DYNC2H1, IFT52, PITX2, IFT74	1588	81	18082	1.96806	1	0.832663	36.1145
GOTERM_BP_DIRECT	GO:0040018~positive regulation of multicellular organism growth	9	0.398759	0.0242011	BBS4, SMO, EZR, HSF1, AGT, BCL2, STAT5A, ATP8A2, GH	1588	41	18082	2.49951	1	0.834913	36.8246
GOTERM_BP_DIRECT	GO:0030433~ER-associated ubiquitin-dependent protein catabolic process	11	0.487373	0.0253176	TMEM67, USP19, SYVN1, WFS1, FOXRED2, UBE4B, UBE2G2, UBE2J1, TRIM13, EDEM2, OS9	1588	57	18082	2.19742	1	0.843395	38.1659
GOTERM_BP_DIRECT	GO:0006397~mRNA processing	40	1.77226	0.0256963	SCAF4, APOBEC4, SKIV2L2, SF3B5, XAB2, SART1, H2AFB1, HNRNPL, TARDBP, USP39, PABPC1, SUPT5, DDX20, DDX41, GEMIN6, LUC7L3, PPWD1, WDR33, CSDC2, RBM26, TFIP11, PHRF1, EFTUD2, PTBP1, GRSF1, SF3A3, PRPF6, PAPOLB, SUGP2, CLASRP, CELF6, CELF4, THOC6, BRDT, THOC7, RBMXL1, SNRPA, ESRP2, SNRNP25, RBM17	1588	322	18082	1.41449	1	0.842963	38.6147
GOTERM_BP_DIRECT	GO:1901216~positive regulation of neuron death	7	0.310146	0.0269273	MAP3K5, PICALM, CLU, BAD, ABL1, PARP1, CDK5	1588	27	18082	2.95209	1	0.851901	40.0525
GOTERM_BP_DIRECT	GO:0001776~leukocyte homeostasis	4	0.177226	0.0269945	MEN1, BAX, BCL2, BCL2L11	1588	8	18082	5.69332	1	0.848066	40.13
GOTERM_BP_DIRECT	GO:0006048~UDP-N-acetylglucosamine biosynthetic process	4	0.177226	0.0269945	GNPDA1, GNPDA2, GFPT1, GNPNAT1	1588	8	18082	5.69332	1	0.848066	40.13
GOTERM_BP_DIRECT	GO:0035148~tube formation	4	0.177226	0.0269945	DAB2IP, ITGB1BP1, VEGFA, BCL2L11	1588	8	18082	5.69332	1	0.848066	40.13
GOTERM_BP_DIRECT	GO:0022038~corpus callosum development	4	0.177226	0.0269945	RYK, RPGRIP1L, LPAR1, CDK5	1588	8	18082	5.69332	1	0.848066	40.13
GOTERM_BP_DIRECT	GO:0051301~cell division	45	1.9938	0.0287247	HAUS4, ITGB3BP, HAUS3, TRIOBP, GNAI3, ASUN, CDC14A, MAU2, ANAPC13, HAUS1, BORA, INO80, CHEK2, KIF2B, ANKRD53, CENPC1, CDC123, USP39, E4F1, MASTL, ZWILCH, CABLES1, CDK14, GOLGA2, TERF1, ANAPC2, ARHGEF2, ANAPC5, ARPP19, CDC25C, CDK5, CDC27, PPP1CB, WEE1, CHMP1A, CCND3, APITD1, SYCP3, PHF13, CNTROB, ZFP207, BRE, MAP4, MIS18BP1, TXNL4A	1588	374	18082	1.37005	1	0.861309	42.0946
GOTERM_BP_DIRECT	GO:0032516~positive regulation of phosphoprotein phosphatase activity	5	0.221533	0.0289463	HSP90AB1, AGTR2, PTPA, ITGA1, CALM2	1588	14	18082	4.06666	1	0.85919	42.3417
GOTERM_BP_DIRECT	GO:0006107~oxaloacetate metabolic process	5	0.221533	0.0289463	STAT5A, CS, PCK2, MDH2, PCK1	1588	14	18082	4.06666	1	0.85919	42.3417
GOTERM_BP_DIRECT	GO:1904707~positive regulation of vascular smooth muscle cell proliferation	5	0.221533	0.0289463	MAP3K5, AGT, MDM2, TERT, NQO2	1588	14	18082	4.06666	1	0.85919	42.3417
GOTERM_BP_DIRECT	GO:0001675~acrosome assembly	5	0.221533	0.0289463	AGFG1, TXNDC8, NECTIN2, EQTN, SPACA1	1588	14	18082	4.06666	1	0.85919	42.3417
GOTERM_BP_DIRECT	GO:0006941~striated muscle contraction	5	0.221533	0.0289463	ALDOA, JSRP1, GAA, SMPX, PGAM2	1588	14	18082	4.06666	1	0.85919	42.3417
GOTERM_BP_DIRECT	GO:1902230~negative regulation of intrinsic apoptotic signaling pathway in response to DNA damage	5	0.221533	0.0289463	CDKN2D, CLU, ACKR3, BCL2L1, CXCL12	1588	14	18082	4.06666	1	0.85919	42.3417
GOTERM_BP_DIRECT	GO:0008625~extrinsic apoptotic signaling pathway via death domain receptors	8	0.354453	0.0300425	TNFRSF9, DAB2IP, ROCK2, BAX, BCL2, BAD, GABARAP, PIK3R1	1588	35	18082	2.60266	1	0.865324	43.5498
GOTERM_BP_DIRECT	GO:0000122~negative regulation of transcription from RNA polymerase II promoter	80	3.54453	0.030436	MEF2C, XPO1, PPARD, JDP2, WFS1, YBX3, PAX5, CBX7, KANK2, CITED2, GATA1, CUL3, MEN1, SAP30, N4BP2L2, OSR2, HSF1, H2AFY, SOX18, E4F1, DDX20, SOX17, SUPT5, MBD3L1, TBL1XR1, DAB2IP, FOXJ1, PKIG, NUPR1L, LEF1, IRF2BP2, HES6, MXD1, PROX2, MBD1, GZF1, SMO, ACVR2B, KDM2B, CCND3, PIAS4, VEGFA, MDM2, MOSPD1, NFE2L3, GLIS2, HCFC1, CXXC5, CIC, ZC3H8, ATF2, NR1H2, AHRR, EZR, TCERG1, SQSTM1, SKIL, CC2D1A, TCF3…	1588	729	18082	1.24956	1	0.864831	43.9775
GOTERM_BP_DIRECT	GO:0001892~embryonic placenta development	7	0.310146	0.0318053	EPAS1, HSF1, ESRRB, SP3, PKD1, SPINT1, CITED2	1588	28	18082	2.84666	1	0.872795	45.4422
GOTERM_BP_DIRECT	GO:0021987~cerebral cortex development	12	0.531679	0.0337809	BBS4, SMO, LRP1, CCDC85C, LHX2, BAX, PAX5, H2AFX, BAD, CDK5, XAB2, GART	1588	68	18082	2.00941	1	0.884732	47.4918
GOTERM_BP_DIRECT	GO:0008584~male gonad development	17	0.753212	0.0353121	RBP4, LRRC6, YBX3, FSTL3, BCL2L1, INHA, SOX8, BCL2L11, CITED2, GATA1, SFRP1, BCL2, BAX, GATA4, KLHL10, NR5A1, PITX2	1588	112	18082	1.72833	1	0.892247	49.03
GOTERM_BP_DIRECT	GO:0006417~regulation of translation	18	0.797519	0.0353569	ADAD1, MKNK2, EIF2A, GCN1L1, SAMD4, CTIF, BOLL, DDX6, LSM14B, EIF4EBP1, EIF4EBP2, KLHL25, PTCD3, NCK1, POLDIP3, CDC123, PIWIL1, NGDN	1588	121	18082	1.69388	1	0.889127	49.0743
GOTERM_BP_DIRECT	GO:0043161~proteasome-mediated ubiquitin-dependent protein catabolic process	21	0.930439	0.0367772	TBL1XR1, RAD23A, ABTB2, UBE4B, TRIM13, RNF187, TOPORS, RFFL, FBXL19, CUL3, ATXN3, KBTBD4, FBXW5, TRIM9, RNF165, SIAH1A, RNF139, FBXL22, PSMD6, FBXW11, AGAP3	1588	149	18082	1.60483	1	0.895399	50.4616
GOTERM_BP_DIRECT	GO:0006508~proteolysis	65	2.87993	0.0367873	SPG7, NPEPL1, COPS5, UCHL1, RNPEPL1, OTUB2, SENP7, USP50, USP19, IMMP2L, DDI1, LONP2, H13, DPEP1, F11, ADAM11, MMEL1, USP1, NRD1, ESPL1, RHBDD1, MMP11, ADAMTS9, ADAM1A, ATG4D, PSMA6, CAPN11, BACE1, MYRF, USP20, UCHL3, USP25, PRSS48, CTSF, PRSS46, USP7, OTUD4, DHH, USP30, USP8, SHFM1, ADAMTS15, PSMB4, STAMBPL1, USP34, CPA5, CAPN6, 4930444G20RIK, ADAM29, PRSS54, ADAM24, PRSS58, ADAM25, TMPRSS7, SPP…	1588	582	18082	1.2717	1	0.89218	50.4714
GOTERM_BP_DIRECT	GO:0007004~telomere maintenance via telomerase	5	0.221533	0.036799	DKC1, NOP10, TERT, RAD50, TERF1	1588	15	18082	3.79555	1	0.888965	50.4826
GOTERM_BP_DIRECT	GO:0016559~peroxisome fission	4	0.177226	0.0378946	FIS1, MFF, PEX19, PEX11G	1588	9	18082	5.06073	1	0.892947	51.528
GOTERM_BP_DIRECT	GO:0060323~head morphogenesis	4	0.177226	0.0378946	SSBP3, MFSD7B, STRA6, SIDT2	1588	9	18082	5.06073	1	0.892947	51.528
GOTERM_BP_DIRECT	GO:0071243~cellular response to arsenic-containing substance	4	0.177226	0.0378946	PPIF, ZFAND2A, MKNK2, GSTO2	1588	9	18082	5.06073	1	0.892947	51.528
GOTERM_BP_DIRECT	GO:0030948~negative regulation of vascular endothelial growth factor receptor signaling pathway	4	0.177226	0.0378946	DAB2IP, NEDD4, CD59A, PDCD6	1588	9	18082	5.06073	1	0.892947	51.528
GOTERM_BP_DIRECT	GO:0016567~protein ubiquitination	43	1.90518	0.0389765	SYVN1, CCIN, TRIM17, MED24, MED23, MYLIP, MYCBP2, TRIML1, OS9, ASB17, MKRN2, KLHL7, CUL3, FBXW5, KLHL25, RNF165, CUL9, KBTBD6, KLHL41, E4F1, FBXO9, FBXW11, UBE4B, TRIM41, HERC4, MUL1, TRIM24, MED7, NOSIP, CBLB, RNF151, KLHL17, RNF5, NEDD4, SIAH1A, FBXO18, RNF139, FBXL5, MDM2, FBXL22, KLHL10, RNF135, ASB6	1588	362	18082	1.35256	1	0.896611	52.5396
GOTERM_BP_DIRECT	GO:0055007~cardiac muscle cell differentiation	8	0.354453	0.0395181	MEF2C, BMP2, IFT20, GATA4, AKAP13, PROX2, SLC9A1, PITX2	1588	37	18082	2.46198	1	0.896847	53.0385
GOTERM_BP_DIRECT	GO:1905037~autophagosome organization	3	0.13292	0.0409697	PIK3C2A, PIK3C2B, ATP13A2	1588	4	18082	8.53999	1	0.902367	54.3513
GOTERM_BP_DIRECT	GO:0032286~central nervous system myelin maintenance	3	0.13292	0.0409697	CLU, MYRF, PTEN	1588	4	18082	8.53999	1	0.902367	54.3513
GOTERM_BP_DIRECT	GO:0009790~embryo development	13	0.575986	0.0421198	RBP4, TWSG1, CSRP2BP, BMP2, HMGCR, MEN1, TPI1, LRAT, OSR2, EEF1E1, E4F1, TRIP12, SLC9A1	1588	79	18082	1.87375	1	0.90586	55.3666
GOTERM_BP_DIRECT	GO:0008104~protein localization	13	0.575986	0.0421198	BBS4, CROCC, KIF5C, GGN, IMMP2L, GRIN2C, PLOD3, KIFAP3, ERCC3, HAP1, AKAP3, AKAP4, DHCR24	1588	79	18082	1.87375	1	0.90586	55.3666
GOTERM_BP_DIRECT	GO:0006914~autophagy	20	0.886132	0.0421657	ATG10, VPS18, GABARAPL1, TRIM17, UVRAG, CALCOCO2, UBQLN4, RAB1B, SESN2, VPS33A, GABARAP, MFN2, ANXA7, ATG4D, MAP1LC3A, SQSTM1, ATG2A, EPG5, ABL1, HAP1	1588	142	18082	1.60375	1	0.90329	55.4067
GOTERM_BP_DIRECT	GO:0098609~cell-cell adhesion	25	1.10767	0.0423601	ARGLU1, ALDOA, COBLL1, HDLBP, USP8, STK24, TBC1D10A, HCFC1, CAPZB, CXCL12, DDX6, LARP1, EPCAM, CDC42EP1, LASP1, PACSIN2, PRDX6, CGN, PLIN3, NDRG1, CC2D1A, TMPO, GOLGA3, PLEC, GOLGA2	1588	189	18082	1.50617	1	0.901537	55.5761
GOTERM_BP_DIRECT	GO:0032869~cellular response to insulin stimulus	14	0.620292	0.0430163	MYO5A, IRS2, KAT2B, APRT, PCK1, YWHAG, PTPRV, SLC25A33, UCHL3, VAMP2, PARP1, GH, PIK3R1, SLC9A1	1588	88	18082	1.81151	1	0.90232	56.1432
GOTERM_BP_DIRECT	GO:0090200~positive regulation of release of cytochrome c from mitochondria	7	0.310146	0.0431974	PPIF, MFF, BAX, BNIP3, BAD, GPER1, BCL2L11	1588	30	18082	2.65688	1	0.900533	56.2986
GOTERM_BP_DIRECT	GO:0007129~synapsis	7	0.310146	0.0431974	NDC1, MEI4, SYCP3, SPO11, SUN1, DMC1, SPATA22	1588	30	18082	2.65688	1	0.900533	56.2986
GOTERM_BP_DIRECT	GO:0030534~adult behavior	8	0.354453	0.0449116	RNF180, BBS4, TPGS1, GRM7, PAX5, SHANK2, PTEN, SHANK3	1588	38	18082	2.39719	1	0.906805	57.7432
GOTERM_BP_DIRECT	GO:0000278~mitotic cell cycle	8	0.354453	0.0449116	CUL3, MEN1, DNMT3A, E2F4, PHF13, STK24, CENPC1, TFDP1	1588	38	18082	2.39719	1	0.906805	57.7432
GOTERM_BP_DIRECT	GO:0060322~head development	5	0.221533	0.0457548	SSBP3, OSR2, DLX6, RPGRIP1L, STRA6	1588	16	18082	3.55833	1	0.90839	58.4371
GOTERM_BP_DIRECT	GO:0045742~positive regulation of epidermal growth factor receptor signaling pathway	5	0.221533	0.0457548	AGT, AFAP1L2, GPER1, HAP1, HIP1	1588	16	18082	3.55833	1	0.90839	58.4371
GOTERM_BP_DIRECT	GO:0010666~positive regulation of cardiac muscle cell apoptotic process	5	0.221533	0.0457548	MAP3K5, HMGCR, AGT, EIF5A, BNIP3	1588	16	18082	3.55833	1	0.90839	58.4371
GOTERM_BP_DIRECT	GO:0070536~protein K63-linked deubiquitination	6	0.26584	0.0458854	PSMD14, ATXN3, USP8, USP20, USP25, OTUB2	1588	23	18082	2.97043	1	0.906457	58.5437
GOTERM_BP_DIRECT	GO:0016239~positive regulation of macroautophagy	6	0.26584	0.0458854	SQSTM1, TRIM13, BNIP3, SUPT5, SESN2, LARP1	1588	23	18082	2.97043	1	0.906457	58.5437
GOTERM_BP_DIRECT	GO:0035845~photoreceptor cell outer segment organization	4	0.177226	0.0506808	TMEM67, BBS4, NPHP4, IFT20	1588	10	18082	4.55466	1	0.92523	62.2802
GOTERM_BP_DIRECT	GO:0003170~heart valve development	4	0.177226	0.0506808	SMAD6, MDM2, ZBTB14, MATR3	1588	10	18082	4.55466	1	0.92523	62.2802
GOTERM_BP_DIRECT	GO:0043653~mitochondrial fragmentation involved in apoptotic process	4	0.177226	0.0506808	FIS1, MFF, BAX, BNIP3	1588	10	18082	4.55466	1	0.92523	62.2802
GOTERM_BP_DIRECT	GO:0002098~tRNA wobble uridine modification	4	0.177226	0.0506808	URM1, ALKBH8, GTPBP3, CTU2	1588	10	18082	4.55466	1	0.92523	62.2802
GOTERM_BP_DIRECT	GO:0006268~DNA unwinding involved in DNA replication	4	0.177226	0.0506808	MCM2, PURA, RAD51, MCM6	1588	10	18082	4.55466	1	0.92523	62.2802
GOTERM_BP_DIRECT	GO:0043280~positive regulation of cysteine-type endopeptidase activity involved in apoptotic process	9	0.398759	0.0557875	MEN1, FIS1, MAP3K5, HSF1, NDUFA13, BAD, GPER1, PDCD6, BCL2L11	1588	48	18082	2.135	1	0.940973	65.9076
GOTERM_BP_DIRECT	GO:0060292~long term synaptic depression	5	0.221533	0.0558115	CD38, MGLL, SHANK2, PTEN, SHANK3	1588	17	18082	3.34901	1	0.939141	65.9239
GOTERM_BP_DIRECT	GO:0006465~signal peptide processing	5	0.221533	0.0558115	IMMP2L, H13, SPCS2, SPPL2C, FURIN	1588	17	18082	3.34901	1	0.939141	65.9239
GOTERM_BP_DIRECT	GO:0000060~protein import into nucleus, translocation	7	0.310146	0.0568536	CEP57, PHB2, IPO4, BCL3, POLA2, TNPO2, AGAP3	1588	32	18082	2.49083	1	0.940473	66.622
GOTERM_BP_DIRECT	GO:0043967~histone H4 acetylation	7	0.310146	0.0568536	YEATS4, LEF1, TRIM16, TRRAP, CHD5, TCF3, EP400	1588	32	18082	2.49083	1	0.940473	66.622
GOTERM_BP_DIRECT	GO:2000134~negative regulation of G1/S transition of mitotic cell cycle	7	0.310146	0.0568536	JADE1, CTDSPL, BCL2, SLFN9, BRD7, PTEN, KANK2	1588	32	18082	2.49083	1	0.940473	66.622
GOTERM_BP_DIRECT	GO:0010212~response to ionizing radiation	10	0.443066	0.0590388	EYA3, DNMT3A, PAXIP1, ALAD, D7ERTD443E, BAX, BRE, DMC1, RAD51, LZIC	1588	57	18082	1.99766	1	0.945026	68.0423
GOTERM_BP_DIRECT	GO:0045892~negative regulation of transcription, DNA-templated	63	2.79132	0.060259	ZBTB33, PAX5, CITED2, MEN1, PAX9, BRD7, SOX18, DDX20, TBL1XR1, DAB2IP, STRN3, NDUFA13, LEF1, CDK5, FOXN3, PURA, GZF1, CD38, SMO, CMTM2A, CHMP1A, ZSCAN10, PIAS4, NAB2, ZFP263, MDM2, MYBBP1A, TSHZ3, THAP7, SNX6, GLIS2, CREM, SOX5, ZBTB14, SOX8, ZC3H8, NR1H2, AHRR, LANCL2, BCL3, FBXW11, DMBX1, ZBTB7A, NACC1, BMP2, TBX2, JARID2, KLF11, KCTD1, ILF3, TRIM24, DACH1, ZFP148, PHF12, HDAC2, SFRP1, YAF2, SP…	1588	579	18082	1.23896	1	0.946633	68.8103
GOTERM_BP_DIRECT	GO:0009566~fertilization	9	0.398759	0.0617719	SPACA3, AAAS, BAX, YBX3, NECTIN2, ATP1A4, BCL2L1, KLHL10, SPATA22	1588	49	18082	2.09143	1	0.948912	69.7383
GOTERM_BP_DIRECT	GO:0006749~glutathione metabolic process	9	0.398759	0.0617719	GSTM1, HAGH, GSTT4, OPLAH, EEF1E1, GDAP1, GSTT1, GSTO2, GSTM7	1588	49	18082	2.09143	1	0.948912	69.7383
GOTERM_BP_DIRECT	GO:0017157~regulation of exocytosis	6	0.26584	0.0627276	MYO5A, VAMP2, RAB26, RIMS2, HAP1, RAB21	1588	25	18082	2.7328	1	0.949692	70.311
GOTERM_BP_DIRECT	GO:0006810~transport	179	7.93088	0.0640419	XPO1, SLC36A1, DYNC1LI2, KCNC3, AQP9, RP2, PITPNB, UNC50, VPS52, SLC7A8, RAB1B, EIF5A, VPS50, AQP7, VPS33A, SYP, CUL3, UQCR11, GRIN2C, SLC2A1, AAGAB, ABCB10, RAB26, RAB21, SCAMP5, NUP133, OSBP2, SLC33A1, STIM2, AP4M1, SPIRE2, CNGA4, PKD2L2, TTPAL, TRAPPC11, TMEM106B, PITPNM2, CATSPER4, AAAS, SLC25A31, 9030624J02RIK, TIMM8A2, ATP2C1, CATSPER3, SLC25A33, CATSPER1, HIGD2A, CLCN1, ZFAND6, RBP4, SLC38…	1588	1822	18082	1.11867	1	0.951306	71.0817
GOTERM_BP_DIRECT	GO:0060971~embryonic heart tube left/right pattern formation	3	0.13292	0.0643541	MEGF8, IFT122, CITED2	1588	5	18082	6.83199	1	0.9505	71.262
GOTERM_BP_DIRECT	GO:0060948~cardiac vascular smooth muscle cell development	3	0.13292	0.0643541	SMAD6, VEGFA, PBRM1	1588	5	18082	6.83199	1	0.9505	71.262
GOTERM_BP_DIRECT	GO:0045039~protein import into mitochondrial inner membrane	3	0.13292	0.0643541	NDUFA13, TIMM13, TIMM22	1588	5	18082	6.83199	1	0.9505	71.262
GOTERM_BP_DIRECT	GO:0061156~pulmonary artery morphogenesis	3	0.13292	0.0643541	SEC24B, STRA6, CITED2	1588	5	18082	6.83199	1	0.9505	71.262
GOTERM_BP_DIRECT	GO:0060297~regulation of sarcomere organization	3	0.13292	0.0643541	MEF2C, HDAC2, AKAP13	1588	5	18082	6.83199	1	0.9505	71.262
GOTERM_BP_DIRECT	GO:0000730~DNA recombinase assembly	3	0.13292	0.0643541	SWI5, DMC1, RAD51	1588	5	18082	6.83199	1	0.9505	71.262
GOTERM_BP_DIRECT	GO:0019563~glycerol catabolic process	3	0.13292	0.0643541	GPD2, TPI1, GK2	1588	5	18082	6.83199	1	0.9505	71.262
GOTERM_BP_DIRECT	GO:0052548~regulation of endopeptidase activity	3	0.13292	0.0643541	NRD1, ATP13A2, FURIN	1588	5	18082	6.83199	1	0.9505	71.262
GOTERM_BP_DIRECT	GO:0000737~DNA catabolic process, endonucleolytic	3	0.13292	0.0643541	FBXO18, MUS81, SPO11	1588	5	18082	6.83199	1	0.9505	71.262
GOTERM_BP_DIRECT	GO:0071918~urea transmembrane transport	3	0.13292	0.0643541	AQP9, AQP7, SLC14A2	1588	5	18082	6.83199	1	0.9505	71.262
GOTERM_BP_DIRECT	GO:0000086~G2/M transition of mitotic cell cycle	7	0.310146	0.0645481	CSRP2BP, ARPP19, MASTL, CHEK2, CDC25C, CDK14, CALM2	1588	33	18082	2.41535	1	0.949414	71.3735
GOTERM_BP_DIRECT	GO:0031115~negative regulation of microtubule polymerization	4	0.177226	0.0652627	EML2, FKBP4, SNCA, CAPZB	1588	11	18082	4.1406	1	0.949584	71.7807
GOTERM_BP_DIRECT	GO:0016998~cell wall macromolecule catabolic process	4	0.177226	0.0652627	LYZL1, SPACA3, LYZL6, LYZL4	1588	11	18082	4.1406	1	0.949584	71.7807
GOTERM_BP_DIRECT	GO:0003014~renal system process	4	0.177226	0.0652627	BCR, AGT, BCL2, PKN1	1588	11	18082	4.1406	1	0.949584	71.7807
GOTERM_BP_DIRECT	GO:0035721~intraciliary retrograde transport	4	0.177226	0.0652627	ICK, IFT122, DYNC2H1, WDR35	1588	11	18082	4.1406	1	0.949584	71.7807
GOTERM_BP_DIRECT	GO:0010821~regulation of mitochondrion organization	4	0.177226	0.0652627	FIS1, MUL1, BNIP3, ATP13A2	1588	11	18082	4.1406	1	0.949584	71.7807
GOTERM_BP_DIRECT	GO:0061049~cell growth involved in cardiac muscle cell development	4	0.177226	0.0652627	AGTR2, SORBS2, AGT, GATA4	1588	11	18082	4.1406	1	0.949584	71.7807
GOTERM_BP_DIRECT	GO:0071456~cellular response to hypoxia	15	0.664599	0.0660885	DNMT3A, PPARD, EPAS1, BNIP3, BAD, PTEN, PCK1, EIF4EBP1, SFRP1, BCL2, VEGFA, MDM2, NDRG1, TERT, SLC9A1	1588	103	18082	1.65825	1	0.950014	72.2444
GOTERM_BP_DIRECT	GO:0007067~mitotic nuclear division	33	1.46212	0.0661252	HAUS4, ITGB3BP, HAUS3, TRIOBP, ASUN, MAU2, ANAPC13, BORA, HAUS1, INO80, CHEK2, KIF2B, ANKRD53, CENPC1, MASTL, E4F1, ZWILCH, GOLGA2, TERF1, ANAPC2, ARHGEF2, ANAPC5, ARPP19, ESPL1, CDC25C, WEE1, APITD1, SYCP3, PHF13, BRE, ZFP207, MIS18BP1, TXNL4A	1588	277	18082	1.35653	1	0.948581	72.2648
GOTERM_BP_DIRECT	GO:0043154~negative regulation of cysteine-type endopeptidase activity involved in apoptotic process	11	0.487373	0.0663463	AVP, CDKN2D, VEGFA, SNCA, MDM2, LEF1, MKL1, GPI1, DPEP1, FNIP1, DHCR24	1588	67	18082	1.86945	1	0.947584	72.3877
GOTERM_BP_DIRECT	GO:0051149~positive regulation of muscle cell differentiation	5	0.221533	0.0669531	EIF5A, ABL1, TCF3, MAP2K6, NTN3	1588	18	18082	3.16296	1	0.947518	72.7222
GOTERM_BP_DIRECT	GO:0022408~negative regulation of cell-cell adhesion	5	0.221533	0.0669531	SPINT2, VEGFA, CDH1, ABL1, PIK3R1	1588	18	18082	3.16296	1	0.947518	72.7222
GOTERM_BP_DIRECT	GO:0046718~viral entry into host cell	5	0.221533	0.0669531	VPS18, AXL, UVRAG, NECTIN2, NECTIN4	1588	18	18082	3.16296	1	0.947518	72.7222
GOTERM_BP_DIRECT	GO:0043046~DNA methylation involved in gamete generation	5	0.221533	0.0669531	KDM1B, DNMT3A, TDRD5, PRMT7, ASZ1	1588	18	18082	3.16296	1	0.947518	72.7222
GOTERM_BP_DIRECT	GO:0034976~response to endoplasmic reticulum stress	12	0.531679	0.0671	USP19, MAP3K5, DDRGK1, WFS1, SDF2L1, TARDBP, UBE4B, ABL1, BCL2L11, PIK3R1, SCAMP5, OS9	1588	76	18082	1.79789	1	0.946351	72.8026
GOTERM_BP_DIRECT	GO:0050679~positive regulation of epithelial cell proliferation	12	0.531679	0.0671	SMO, HRAS, DAB2IP, OSR2, SFRP1, HRH3, DLX6, VEGFA, TGFA, BAD, ESRP2, FOXE3	1588	76	18082	1.79789	1	0.946351	72.8026
GOTERM_BP_DIRECT	GO:0032024~positive regulation of insulin secretion	9	0.398759	0.0681424	RBP4, CD38, IRS2, PPARD, TARDBP, PTBP1, BAD, GPER1, PCK2	1588	50	18082	2.0496	1	0.947335	73.3666
GOTERM_BP_DIRECT	GO:0030036~actin cytoskeleton organization	19	0.841825	0.0721745	BCR, FOXJ1, ROCK2, FHL3, ARHGEF17, SPIRE2, DAAM1, CAPZB, DAAM2, ATXN3, PFN3, SFRP1, KLHL17, TMSB15A, PACSIN2, FLII, WDR1, ABL1, MKL1	1588	142	18082	1.52357	1	0.954721	75.4459
GOTERM_BP_DIRECT	GO:0001836~release of cytochrome c from mitochondria	6	0.26584	0.0722887	FIS1, MFF, BAX, BCL2, BAD, BCL2L1	1588	26	18082	2.62769	1	0.953614	75.5025
GOTERM_BP_DIRECT	GO:0001782~B cell homeostasis	6	0.26584	0.0722887	MEF2C, BAX, BCL2, PKN1, NCKAP1L, BCL2L11	1588	26	18082	2.62769	1	0.953614	75.5025
GOTERM_BP_DIRECT	GO:0060612~adipose tissue development	7	0.310146	0.0728223	TBL1XR1, PAXIP1, PPARD, FTO, 4932438A13RIK, SOX8, ATF2	1588	34	18082	2.34431	1	0.953364	75.7654
GOTERM_BP_DIRECT	GO:0000422~mitophagy	7	0.310146	0.0728223	FIS1, USP30, GABARAPL1, ATG4D, MAP1LC3A, ATG2A, GABARAP	1588	34	18082	2.34431	1	0.953364	75.7654
GOTERM_BP_DIRECT	GO:0006979~response to oxidative stress	18	0.797519	0.0742092	ALAD, EPAS1, NEIL1, PRDX5, RCAN1, SLC7A11, PPIF, PNKP, HMOX2, BTG1, BCL2, PSIP1, ETFDH, TPO, LIAS, ERCC3, ABL1, DHCR24	1588	133	18082	1.54105	1	0.954821	76.436
GOTERM_BP_DIRECT	GO:0045732~positive regulation of protein catabolic process	10	0.443066	0.0769862	OAZ3, CBLB, DAB2IP, NEDD4, SNX1, NDUFA13, SOX17, MYLIP, RHBDD1, GGA1	1588	60	18082	1.89777	1	0.958757	77.7263
GOTERM_BP_DIRECT	GO:0001974~blood vessel remodeling	8	0.354453	0.0787482	MEF2C, ACVR2B, EPAS1, BAX, VEGFA, AXL, MDM2, PBRM1	1588	43	18082	2.11845	1	0.960626	78.51
GOTERM_BP_DIRECT	GO:0030890~positive regulation of B cell proliferation	8	0.354453	0.0787482	MEF2C, CD38, IRS2, VAV3, BCL2, NCKAP1L, ATAD5, TCF3	1588	43	18082	2.11845	1	0.960626	78.51
GOTERM_BP_DIRECT	GO:0000266~mitochondrial fission	5	0.221533	0.0791515	FIS1, MFF, GDAP1, MUL1, DNM1	1588	19	18082	2.99649	1	0.960149	78.6857
GOTERM_BP_DIRECT	GO:0030220~platelet formation	5	0.221533	0.0791515	MEF2C, GATA1, WDR1, MYH9, VPS33A	1588	19	18082	2.99649	1	0.960149	78.6857
GOTERM_BP_DIRECT	GO:0022904~respiratory electron transport chain	5	0.221533	0.0791515	NDUFA5, IMMP2L, NDUFS6, ETFDH, MYBBP1A	1588	19	18082	2.99649	1	0.960149	78.6857
GOTERM_BP_DIRECT	GO:1900006~positive regulation of dendrite development	5	0.221533	0.0791515	TMEM106B, DAB2IP, CRTC1, IL1RAP, ABL1	1588	19	18082	2.99649	1	0.960149	78.6857
GOTERM_BP_DIRECT	GO:0042416~dopamine biosynthetic process	4	0.177226	0.0815228	AGTR2, CYP2D22, GPR37, SNCA	1588	12	18082	3.79555	1	0.962884	79.6914
GOTERM_BP_DIRECT	GO:0032801~receptor catabolic process	4	0.177226	0.0815228	SH3GLB1, NEDD4, UVRAG, CDK5	1588	12	18082	3.79555	1	0.962884	79.6914
GOTERM_BP_DIRECT	GO:0036503~ERAD pathway	4	0.177226	0.0815228	SYVN1, RNF5, RNF139, RHBDD1	1588	12	18082	3.79555	1	0.962884	79.6914
GOTERM_BP_DIRECT	GO:0036159~inner dynein arm assembly	4	0.177226	0.0815228	CCDC103, CFAP100, LRRC6, TEKT2	1588	12	18082	3.79555	1	0.962884	79.6914
GOTERM_BP_DIRECT	GO:1904754~positive regulation of vascular associated smooth muscle cell migration	4	0.177226	0.0815228	MYO5A, AGT, MDM2, TERT	1588	12	18082	3.79555	1	0.962884	79.6914
GOTERM_BP_DIRECT	GO:0021670~lateral ventricle development	4	0.177226	0.0815228	KDM2B, NUMB, RPGRIP1L, PAX5	1588	12	18082	3.79555	1	0.962884	79.6914
GOTERM_BP_DIRECT	GO:0010923~negative regulation of phosphatase activity	9	0.398759	0.0820493	PPP1R37, TSKS, PPP1R26, ELL, TMEM225, MARF1, GPATCH2, DLG2, RBM26	1588	52	18082	1.97077	1	0.962618	79.9086
GOTERM_BP_DIRECT	GO:0051865~protein autoubiquitination	9	0.398759	0.0820493	RNF133, RNF141, TRIM17, UBE4B, TRIM13, RNF187, UBE2T, RNF146, CNOT4	1588	52	18082	1.97077	1	0.962618	79.9086
GOTERM_BP_DIRECT	GO:2001243~negative regulation of intrinsic apoptotic signaling pathway	6	0.26584	0.0825981	PPIF, G2E3, HDAC2, BCL2, NDUFA13, BCL2L1	1588	27	18082	2.53037	1	0.962391	80.1325
GOTERM_BP_DIRECT	GO:0042073~intraciliary transport	6	0.26584	0.0825981	ICK, IFT20, KIF17, IFT81, IFT52, IFT74	1588	27	18082	2.53037	1	0.962391	80.1325
GOTERM_BP_DIRECT	GO:0070979~protein K11-linked ubiquitination	6	0.26584	0.0825981	ANAPC2, UBE2D2B, ANAPC5, ANAPC13, CDC27, UBE2T	1588	27	18082	2.53037	1	0.962391	80.1325
GOTERM_BP_DIRECT	GO:0001934~positive regulation of protein phosphorylation	23	1.01905	0.0847628	MAVS, DVL3, HRAS, BMP2, RARRES2, AIF1, ROCK2, ERP29, IQGAP3, GPER1, CHEK2, FNIP1, MAP3K5, RSPO1, CCND3, SQSTM1, FBXO18, VEGFA, GATA4, ABL1, FIZ1, PIK3R1, MAP2K6	1588	184	18082	1.42333	1	0.964602	80.9932
GOTERM_BP_DIRECT	GO:0001568~blood vessel development	11	0.487373	0.0905492	DLX3, MEF2C, MAP3K3, AGT, MFSD7B, VEGFA, MDM2, PKD1, STRA6, SOX18, CITED2	1588	71	18082	1.76413	1	0.97126	83.1238
GOTERM_BP_DIRECT	GO:0070989~oxidative demethylation	3	0.13292	0.0910216	TET3, FTO, TET2	1588	6	18082	5.69332	1	0.97094	83.2874
GOTERM_BP_DIRECT	GO:0070242~thymocyte apoptotic process	3	0.13292	0.0910216	DFFA, BAX, BCL2L11	1588	6	18082	5.69332	1	0.97094	83.2874
GOTERM_BP_DIRECT	GO:0045046~protein import into peroxisome membrane	3	0.13292	0.0910216	RAB8B, PEX19, PEX3	1588	6	18082	5.69332	1	0.97094	83.2874
GOTERM_BP_DIRECT	GO:2000271~positive regulation of fibroblast apoptotic process	3	0.13292	0.0910216	SFRP1, BTG1, BCL2L11	1588	6	18082	5.69332	1	0.97094	83.2874
GOTERM_BP_DIRECT	GO:0048633~positive regulation of skeletal muscle tissue growth	3	0.13292	0.0910216	MTM1, NACA, ACTN3	1588	6	18082	5.69332	1	0.97094	83.2874
GOTERM_BP_DIRECT	GO:0031914~negative regulation of synaptic plasticity	3	0.13292	0.0910216	RIN1, NR3C1, CDK5	1588	6	18082	5.69332	1	0.97094	83.2874
GOTERM_BP_DIRECT	GO:0006096~glycolytic process	7	0.310146	0.0910948	GAPDHS, ALDOA, ALDOART2, TPI1, PGAM2, GPI1, PGK2	1588	36	18082	2.21407	1	0.970144	83.3126
GOTERM_BP_DIRECT	GO:0007339~binding of sperm to zona pellucida	7	0.310146	0.0910948	PMIS2, ZP3R, ADAM1A, SMCP, ZAN, GLIPR1L1, TNP2	1588	36	18082	2.21407	1	0.970144	83.3126
GOTERM_BP_DIRECT	GO:0006259~DNA metabolic process	5	0.221533	0.0923675	MUS81, SPO11, DMC1, PARP1, RAD51	1588	20	18082	2.84666	1	0.970781	83.7452
GOTERM_BP_DIRECT	GO:0007520~myoblast fusion	5	0.221533	0.0923675	FER1L5, MYH9, ADGRB3, NTN3, PITX2	1588	20	18082	2.84666	1	0.970781	83.7452
GOTERM_BP_DIRECT	GO:0000413~protein peptidyl-prolyl isomerization	5	0.221533	0.0923675	PPIF, FKBP4, PPIL6, FKBP1A, PPWD1	1588	20	18082	2.84666	1	0.970781	83.7452
GOTERM_BP_DIRECT	GO:0018345~protein palmitoylation	5	0.221533	0.0923675	ZDHHC17, ZDHHC21, ZDHHC8, ZDHHC7, ZDHHC12	1588	20	18082	2.84666	1	0.970781	83.7452
GOTERM_BP_DIRECT	GO:0046928~regulation of neurotransmitter secretion	5	0.221533	0.0923675	MEF2C, ICA1, KCNC3, SNCAIP, SNCA	1588	20	18082	2.84666	1	0.970781	83.7452
GOTERM_BP_DIRECT	GO:0035108~limb morphogenesis	6	0.26584	0.09364	MEGF8, BAX, MFSD7B, RPGRIP1L, PTCH1, SIK3	1588	28	18082	2.44	1	0.971396	84.1671
GOTERM_BP_DIRECT	GO:0016042~lipid catabolic process	15	0.664599	0.0953787	PLCZ1, TBL1XR1, PLB1, PLD4, PLBD1, BSCL2, ADORA1, PNPLA6, NAPEPLD, PRDX6, PLCD3, MGLL, PLA2G2C, PLCD1, PLCB2	1588	109	18082	1.56697	1	0.972503	84.7269
GOTERM_BP_DIRECT	GO:0051402~neuron apoptotic process	8	0.354453	0.0955311	BAX, BCL2, SIAH1A, BNIP3, BCL2L1, CDK5, OXR1, NAE1	1588	45	18082	2.02429	1	0.97185	84.7751
GOTERM_BP_DIRECT	GO:0007005~mitochondrion organization	12	0.531679	0.0960476	SPG7, EPAS1, SH3GLB1, SLC25A33, PHB2, PRKAB2, TMEM11, SLC22A5, SESN2, CXADR, PARP1, TERT	1588	81	18082	1.68691	1	0.971599	84.9373
GOTERM_BP_DIRECT	GO:0006366~transcription from RNA polymerase II promoter	18	0.797519	0.0965782	SNAPC5, PHRF1, ELL, STAT5A, GTF2H4, LEF1, MED24, GTF2A1L, USP50, GATA1, RPAP1, FAM170A, GATA4, RBMXL1, ERCC3, CHD5, FOXE3, NR5A1	1588	138	18082	1.48522	1	0.971366	85.1022
GOTERM_BP_DIRECT	GO:0003151~outflow tract morphogenesis	9	0.398759	0.097509	MEF2C, SEC24B, NEDD4, TBX2, VEGFA, GATA4, SOX17, CITED2, ATF2	1588	54	18082	1.89777	1	0.971576	85.3873
GOTERM_BP_DIRECT	GO:0061024~membrane organization	10	0.443066	0.0979284	MYO5A, KIF3B, KIFAP3, SNCA, RALGAPB, PRKAB2, VAMP2, MYH9, CALM2, DHCR24	1588	63	18082	1.8074	1	0.971225	85.514
GOTERM_BP_DIRECT	GO:0060044~negative regulation of cardiac muscle cell proliferation	4	0.177226	0.0993245	RBP4, HDAC2, CXADR, PTEN	1588	13	18082	3.50358	1	0.971935	85.9286
GOTERM_BP_DIRECT	GO:0003197~endocardial cushion development	4	0.177226	0.0993245	NEDD4, GATA4, TMEM100, CITED2	1588	13	18082	3.50358	1	0.971935	85.9286
GOTERM_BP_DIRECT	GO:1902857~positive regulation of nonmotile primary cilium assembly	4	0.177226	0.0993245	TMEM67, WRAP73, ATMIN, HAP1	1588	13	18082	3.50358	1	0.971935	85.9286
GOTERM_BP_DIRECT	GO:0016024~CDP-diacylglycerol biosynthetic process	4	0.177226	0.0993245	AGPAT9, AGPAT4, CDS1, AGPAT1	1588	13	18082	3.50358	1	0.971935	85.9286

## Sheet: Exclusive 3wks_CC
Category	Term	Count	%	PValue	Genes	List Total	Pop Hits	Pop Total	Fold Enrichment	Bonferroni	Benjamini	FDR
GOTERM_CC_DIRECT	GO:0005634~nucleus	700	31.0146	1.60983e-18	MEF2C, PPP1R26, AIF1, FSTL3, PGAM2, MED24, MED23, ANKLE1, SART1, CITED2, INTS9, CUL3, INTS8, WDR75, EPC2, HIST1H2BM, FLI1, LUC7L3, MAP2K6, ROCK2, BARHL1, PTBP1, ESPL1, PROX2, MYH9, BCL2L12, CTDSPL2, JUP, FAAP100, AAAS, PTRF, SPAG6, NLE1, FLII, SMPX, MYBBP1A, IRAK1BP1, RAD23A, CRTC1, NFKBIB, DUSP12, BCL2L1, XAB2, DIDO1, PFN3, NAT10, SSXB5, PABPC1, NTHL1, TCF3, TUBB4B, DMBX1, DNMT3A, YEATS4, 493044…	1755	6019	19662	1.30294	1.22186e-15	1.22186e-15	2.45401e-15
GOTERM_CC_DIRECT	GO:0005737~cytoplasm	754	33.4072	9.38297e-18	MEF2C, KIFC2, D7ERTD443E, AIF1, CROCC, MALSU1, RP2, MYLIP, AMOTL1, ANKLE1, CITED2, INTS9, CUL3, ACTG2, HIST1H2BM, MAP3K5, CUL9, ARHGEF40, MAP2K6, ARC, LRRC6, BCL2L14, CYP2D22, ROCK2, PTBP1, KIF5C, UBE2J1, ESPL1, SPIRE2, MYH9, SSPO, BCL2L11, JUP, FAAP100, PITPNM2, AAAS, NAPEPLD, PTRF, SPAG4, FLII, SMPX, MYBBP1A, IRAK1BP1, ADSS, MOB4, RALGPS2, GNAI3, CCDC92, CRTC1, NFKBIB, ACSBG2, DUSP12, BCL2L1, D…	1755	6631	19662	1.27392	7.12168e-15	3.56084e-15	1.43033e-14
GOTERM_CC_DIRECT	GO:0031514~motile cilium	33	1.46212	5.51325e-12	BBS4, CFAP100, D7ERTD443E, CATSPERD, DNAH2, DAAM1, BC100451, MLF1, CCDC103, ENKUR, TPGS1, FSIP1, IFT20, PKD1, ADCY10, SCNN1A, OXCT2B, MAK, CABYR, RSPH9, GAPDHS, FOPNL, CATSPER4, SLC25A31, ACTL7A, CATSPER3, SPAG4, CATSPER1, IFT172, CFAP206, TSSK4, AKAP3, AKAP4	1755	92	19662	4.01862	4.18456e-09	1.39485e-09	8.40437e-09
GOTERM_CC_DIRECT	GO:0005929~cilium	56	2.48117	7.16007e-10	TTLL8, TTLL9, RP2, STRC, CFAP221, TTLL7, BC100451, ARL2BP, CCDC103, IFT122, IFT20, DYNC2H1, WDR35, LRRC6, KIF17, CEP41, RSPH9, TMEM67, SMO, CATSPER4, SLC25A31, CATSPER3, SPAG4, CATSPER1, IFT81, AKAP4, IFT74, CFAP100, BBS4, BBS5, CATSPERD, TMEM216, TUBA3A, DNAH3, TMEM218, DNAH2, CFAP53, NPHP4, TPGS1, ENKUR, CFAP58, PKD1, TEKT2, RSPH6A, KIF3B, MAK, RPGRIP1L, CABYR, TULP2, GAPDHS, ICK, CFAP206, IFT1…	1755	257	19662	2.44121	5.43449e-07	1.35862e-07	1.09148e-06
GOTERM_CC_DIRECT	GO:0001669~acrosomal vesicle	32	1.41781	4.46167e-09	ZP3R, USP8, CAPZA3, SPESP1, CXADR, SLIRP, CAPZB, TSKS, ENKUR, EPPIN, SKIL, SPAM1, GLIPR1L1, SPACA3, ARC, FABP9, SPACA7, ITGA1, ACRV1, HYAL5, CATSPER4, TRIM36, CAPN11, CATSPER3, TXNDC8, CYPT1, FAM170B, 1700016D06RIK, TBC1D21, TSSK4, AKAP3, SPATA31	1755	110	19662	3.25918	3.3864e-06	6.77281e-07	6.80133e-06
GOTERM_CC_DIRECT	GO:0005856~cytoskeleton	157	6.95614	5.87038e-09	KIFC2, DYNC1LI2, CCIN, D7ERTD443E, AIF1, CROCC, SNCA, PTPN20, MYLIP, ACTG2, ANKRD53, IFT122, PACSIN2, IFT20, DYNC2H1, MAP2K6, ARC, ROCK2, NEIL1, RAI14, SPIRE2, MYH9, RSPH9, JUP, CCDC6, FOPNL, PITPNM2, TRIM36, CEP162, ACTL7A, SPAG4, FGFR1OP, CNTROB, FLII, FGD2, BBS4, BBS5, GNAI3, CCDC92, TMEM216, SSH3, CEP95, CEP19, AKAP13, MYO9B, BCL2L1, CAPZB, DIDO1, PXN, FUZ, NPHP4, PFN3, CDC42EP1, TPGS1, CEP17…	1755	1113	19662	1.58036	4.45561e-06	7.42603e-07	8.94876e-06
GOTERM_CC_DIRECT	GO:0042995~cell projection	106	4.6965	1.71231e-07	AIF1, RP2, STRC, ITSN1, IFT122, TIAM2, IFT20, PACSIN2, DYNC2H1, ARC, DAB2IP, LRRC6, RSPH9, FOPNL, CATSPER4, SLC25A31, CATSPER3, SPAG4, CATSPER1, AKAP4, FGD2, BBS4, TSHZ3, BBS5, AGFG1, CATSPERD, TMEM216, TMEM218, CEP19, SNX1, NPHP4, TPGS1, ENKUR, SSX2IP, HAP1, KIF3B, CPNE5, TBC1D10A, RPGRIP1L, SHANK2, SHANK3, POC1B, CDC42SE2, LAMP5, WDR1, TPRN, TTLL8, TTLL9, GABBR1, CFAP221, CAD, TTLL7, PTEN, BC10…	1755	712	19662	1.66792	0.000129956	1.85661e-05	0.000261022
GOTERM_CC_DIRECT	GO:0036064~ciliary basal body	28	1.24058	7.63728e-07	BBS4, BBS5, RP2, TUBA3A, CETN4, CEP19, DAAM1, JADE1, NPHP4, IFT122, EZR, IFT20, KIFAP3, SSX2IP, WDR35, SPATA7, KIF17, RPGRIP1L, CEP41, TOPORS, SAXO1, FOPNL, ICK, POC1B, WRAP73, IFT172, IFT81, IFT52	1755	109	19662	2.87794	0.000579502	7.24561e-05	0.00116421
GOTERM_CC_DIRECT	GO:0005739~mitochondrion	202	8.94993	3.08342e-05	FASTKD3, MRPL42, FASTKD1, FASTKD2, PNKD, MALSU1, SNCA, RAB1B, MPV17, TMEM11, TOMM20L, IARS2, FAM210A, TRAK1, ABCB10, OXR1, CRLS1, GTPBP3, BCL2L11, MRM2, PNKP, TXNDC2, TIMM8A2, PTRF, TXNDC8, FBXL4, MTFMT, MDH2, HIGD2A, ALDOA, FDX1, ELN, ACSBG2, BCL2L1, CHCHD7, NTHL1, HAP1, 1700034I23RIK, GPD2, PHYHIPL, OXCT2B, GCDH, DDX6, SYNE2, PTCD3, RNF5, PARP1, ZFHX3, CRYM, GH, SLC9A1, SPG7, BNIP3, SLIRP, PTEN…	1755	1721	19662	1.31499	0.0231318	0.00259701	0.0469931
GOTERM_CC_DIRECT	GO:0005813~centrosome	65	2.87993	4.64711e-05	DYNC1LI2, CDC14A, D7ERTD443E, CROCC, UVRAG, CCDC38, ARL2BP, ODF2L, IFT20, ACTR1A, KIFAP3, H2AFY, MASTL, WDR35, CCDC28B, ROCK2, CEP41, ESPL1, MCM3, ARHGEF10, ELL2, EYA3, TMEM67, FOPNL, AAAS, CEP162, FGFR1OP, CNTROB, USP20, IFT81, SPATC1L, MDM1, IFT74, DPF2, HAUS4, HAUS3, BBS4, GNAI3, CEP95, HAUS1, CCDC15, CEP19, BCL2L1, CCDC64, NUMA1, NPHP4, TPGS1, TSPYL2, CEP57, CEP170, NDRG1, FBXW11, HAP1, TBC1D…	1755	435	19662	1.67407	0.0346576	0.00352103	0.0708168
GOTERM_CC_DIRECT	GO:0015630~microtubule cytoskeleton	31	1.3735	5.7538e-05	HAUS3, TTLL8, KARS, MYCBP2, KIF2B, MAP1LC3A, CEP57, KIFAP3, TEKT1, ACTR1A, NDRG1, ADCY10, CDC42EP4, TWISTNB, SPATA7, F11R, KIF3B, ALKBH8, KIF17, MCM2, MID1IP1, EML2, MFN2, SPAG6, RASSF1, AAMP, ZFP263, MAP4, TEX35, MAP7D2, SPTAN1	1755	158	19662	2.19814	0.0427326	0.00396236	0.0876745
GOTERM_CC_DIRECT	GO:0005814~centriole	24	1.06336	0.000104215	BBS4, D7ERTD443E, CROCC, CCDC92, RP2, CETN4, CEP41, CEP19, CCDC146, TOPORS, SAXO1, BC100451, CCDC67, CEP162, POC1B, TSKS, IFT20, CEP170, ACTR1A, CNTROB, IFT52, CNTLN, MDM1, HAP1	1755	111	19662	2.42236	0.0760553	0.00657024	0.158746
GOTERM_CC_DIRECT	GO:0031410~cytoplasmic vesicle	86	3.81037	0.000175941	CLTB, COPS5, VIPAS39, RP2, UBQLN4, PRDX5, AMOTL1, SYNGR2, ZFYVE21, VPS33A, SYP, MFF, TSKS, PICALM, MAP1LC3A, TRIM9, PACSIN2, NECAP2, TGFA, CREB3L4, SV2A, RAB26, RAB21, SCAMP5, F11R, ARC, ARHGEF2, SPACA3, PIK3C2A, SPACA7, ZDHHC8, PKN1, SPIRE2, GPER1, ZDHHC17, SGSM1, TRIM36, CAPN11, PRDX6, BACE1, SYPL, VAMP2, EQTN, VAMP1, ANKFY1, AKAP3, COPE, IFT74, ZP3R, AP1M2, AGFG1, PTCHD2, SNX6, CLU, COPZ1, CAL…	1755	646	19662	1.49148	0.125017	0.0102206	0.267868
GOTERM_CC_DIRECT	GO:0097228~sperm principal piece	10	0.443066	0.00026912	GAPDHS, CATSPER4, ENKUR, CATSPERD, IFT172, IFT81, ROPN1, CABYR, AKAP3, AKAP4	1755	26	19662	4.30901	0.184774	0.0144862	0.409459
GOTERM_CC_DIRECT	GO:0032391~photoreceptor connecting cilium	12	0.531679	0.000703927	BBS4, NPHP4, IFT122, IFT20, MAK, KIF17, KIFAP3, MYO7A, RPGRIP1L, TOPORS, IFT52, SPATA7	1755	41	19662	3.27905	0.41402	0.0350039	1.0677
GOTERM_CC_DIRECT	GO:0005654~nucleoplasm	213	9.43731	0.000713475	MEF2C, ITGB3BP, SCAF4, PPP1R26, STAT5A, FSTL3, MED24, MED23, SART1, INTS9, HIST1H2BM, DDX17, AAGAB, H2AFX, CYHR1, LUC7L3, STRN3, POLE, CTDSPL2, FAAP100, AAAS, CEP162, PIAS4, FLII, FBXL4, MDH2, CRTC1, CHEK2, BOP1, MYT1, DIDO1, PXN, PBRM1, TCF3, YEATS4, DNMT3A, CDC27, PAXIP1, CBLB, SYNE2, RGS3, UBA2, FNBP4, PARP1, ZFHX3, SNRNP25, SLC9A1, ZBTB33, COPS5, ELF4, COPS6, COPS3, BNIP3, RNF187, 1700024P04R…	1755	1935	19662	1.23324	0.418254	0.0332908	1.08211
GOTERM_CC_DIRECT	GO:0005730~nucleolus	102	4.51927	0.00126391	RPP38, XPO1, PPP1R26, MBIP, DDX27, KLHL7, WDR75, G2E3, DDX17, DDX18, PGRMC1, H2AFY, ZFP330, OXR1, SPATA24, CHTOP, RBL2, STK24, TRIM41, CCDC137, RRP9, PPP1CB, MRM2, WEE1, PNKP, KDM2B, TXNDC2, NLE1, EDF1, MYBBP1A, PNMA1, BOP1, LIN28B, TCERG1, TRIM69, TMA16, NAT10, NOC4L, SUB1, ABHD14B, GGN, DDX6, PHF2, GPATCH2, DHX40, PARP1, ABL1, ZFHX3, ZBTB33, CDC14B, SKIV2L2, KIF2B, PRMT7, DKC1, CIRH1A, TWISTNB,…	1755	842	19662	1.35718	0.617074	0.0549009	1.90945
GOTERM_CC_DIRECT	GO:0005874~microtubule	47	2.08241	0.00133587	HAUS4, KIFC2, HAUS3, DYNC1LI2, TTLL8, TTLL9, FKBP4, HAUS1, TUBA3A, DNAH3, INO80, RADIL, KIF9, DNAH2, PTPN20, TTLL7, KIF2B, TPGS1, MAP1LC3A, CEP57, CEP170, TEKT1, DYNC2H1, TUBB6, TEKT2, NDRG1, TUBB4B, GOLGA2, CAPN6, ARHGEF2, KIF3B, GABARAPL1, SLC8A2, RMDN2, KIF17, KIF5C, MID1IP1, GABARAP, EML2, TUBA8, CEP162, RASSF1, SPAG4, ZFP207, MAP4, MDM1, DNM1	1755	327	19662	1.61028	0.637454	0.0548077	2.01713
GOTERM_CC_DIRECT	GO:0005783~endoplasmic reticulum	150	6.64599	0.00155357	SLC36A1, SC5D, HMGCR, WFS1, UBQLN4, ZNRF4, EIF5A, ADORA1, SEZ6L2, MAP3K5, H13, JSRP1, PLOD3, PGRMC1, KIFAP3, ELOVL2, CREB3L4, RPN2, RAB21, DDRGK1, NBAS, SLC33A1, ERP29, PLD4, STIM2, UBE2J1, LPCAT4, PNPLA6, RNF133, LRAT, PTRF, CATSPER3, BACE1, RNF139, KDSR, AKAP1, SUCO, CNBP, SYVN1, POMK, CLU, EXTL2, FIS1, MIA3, DDX41, TRAM1, HAP1, SREBF1, GABARAPL1, FOXRED2, SPPL2C, REEP2, FURIN, PORCN, TCL1, SYN…	1755	1323	19662	1.27023	0.692744	0.0602196	2.34222
GOTERM_CC_DIRECT	GO:0005789~endoplasmic reticulum membrane	87	3.85467	0.00218586	SC5D, LRRC8B, HMGCR, LRRC8C, CYP2J6, LRRC8D, UCHL1, GABBR1, RAB1B, UBQLN4, ZNRF4, EIF5A, ALG8, FAM57B, CANT1, RTN3, USP19, SEZ6L2, PIGL, PIGF, H13, PGRMC1, AGPAT9, ELOVL2, SRD5A3, CREB3L4, PTDSS1, RAB21, DHCR24, PTDSS2, AGPAT1, DDRGK1, SLC33A1, PIGX, PLD4, STIM2, UBE2J1, GPER1, RHBDD1, CDS1, LPCAT4, PNPLA6, SACM1L, TMEM67, RNF133, LRAT, MYRF, MOSPD4, KDSR, SEC23B, CYP2U1, FKBP9, PLPP7, POMK, PTCH…	1755	710	19662	1.37281	0.810028	0.0796894	3.28073
GOTERM_CC_DIRECT	GO:0016605~PML body	18	0.797519	0.0046373	USP7, ELF4, MKNK2, CALCOCO2, TRIM16, TOPORS, CHEK2, PTEN, RAD51, PATL1, PIAS4, SQSTM1, MORC3, SP3, TOP3A, THAP1, TERT, AGAP3	1755	96	19662	2.10064	0.970633	0.154642	6.8403
GOTERM_CC_DIRECT	GO:0035686~sperm fibrous sheath	6	0.26584	0.00566258	GAPDHS, ALDOA, CABYR, AKAP3, PGK2, AKAP4	1755	14	19662	4.80147	0.986568	0.177917	8.29242
GOTERM_CC_DIRECT	GO:0005694~chromosome	46	2.0381	0.00600953	ITGB3BP, SMARCAD1, THAP7, H1FNT, HMGB4, UVRAG, SPO11, FAAP20, H2AFB1, KIF2B, DDX27, MEI4, HIST1H2BM, DDX18, CENPB, CENPC1, H2AFY, RHNO1, ZFP330, H2AFX, CIRH1A, ZWILCH, SPATA22, TERT, TERF1, NOL6, NUP133, HIST1H1A, NEIL1, CCDC137, MBD1, TNP2, RAD50, PHF2, HILS1, APITD1, SYCP3, FBXO18, TOP3A, ZFP207, NGDN, RBM19, HIST1H2AK, TMPO, MIS18BP1, DMC1	1755	344	19662	1.49813	0.989694	0.180379	8.77901
GOTERM_CC_DIRECT	GO:0005913~cell-cell adherens junction	43	1.90518	0.00603348	HSP90AB1, ALDOA, HDLBP, USP8, HCFC1, SNX1, CDH1, EIF2A, GCN1L1, CAPZB, LARP1, CHMP2B, CDC42EP1, PICALM, EZR, SH3GLB1, PACSIN2, NUMB, PLIN3, FASN, NDRG1, SSX2IP, CC2D1A, GOLGA3, PLEC, GOLGA2, COBLL1, ARGLU1, F11R, DAB2IP, CRTAM, STK24, TBC1D10A, NECTIN4, MYH9, DDX6, JUP, CGN, PRDX6, LASP1, NCK1, TMPO, SPTAN1	1755	316	19662	1.52452	0.98988	0.174187	8.81251
GOTERM_CC_DIRECT	GO:0005930~axoneme	16	0.708906	0.00698209	BBS5, TTLL8, KIF17, MAK, RPGRIP1L, CFAP221, GABARAP, RSPH9, CCDC63, KIFAP3, IFT172, DYNC2H1, MAP4, CCDC183, WDR35, SPATA7	1755	84	19662	2.13398	0.995097	0.191617	10.1302
GOTERM_CC_DIRECT	GO:0031966~mitochondrial membrane	18	0.797519	0.00779974	MAVS, CLU, GABBR1, BNIP3, NDUFA13, GPER1, BCL2L1, ATXN3, RNF5, SLC25A33, MFSD7B, BCL2, BAX, SLC25A10, ETFDH, PLCD1, DNM1, NAT8L	1755	101	19662	1.99665	0.997376	0.204341	11.2516
GOTERM_CC_DIRECT	GO:0016020~membrane	672	29.774	0.00812299	HRAS, SC5D, AIF1, RP2, VPS52, PLPPR5, MPV17, VPS50, MYLIP, ITSN1, FAM210A, TVP23B, CUL3, SYP, AGTR2, ADTRP, DIRAS2, GRIN2C, OSCAR, ARC, CRTAM, ROCK2, PTBP1, UBE2J1, SPIRE2, MYH9, BCL2L12, SIRPA, LPCAT4, BCL2L11, JUP, PITPNM2, AAAS, NAPEPLD, PTRF, TIMM8A2, PTPRV, SPAG4, BACE1, MYBBP1A, HIGD2A, ORAI2, RALGPS2, MOB4, GNAI3, ACSBG2, BCL2L1, DAAM1, XAB2, CDC42EP1, NAT10, PABPC1, CDC42EP4, NAT14, GPD2,…	1755	6998	19662	1.07584	0.997951	0.204893	11.6913
GOTERM_CC_DIRECT	GO:0005671~Ada2/Gcn5/Ada3 transcription activator complex	6	0.26584	0.0106293	CSRP2BP, KAT2B, DR1, HCFC1, SGF29, MBIP	1755	16	19662	4.20128	0.9997	0.251491	15.0323
GOTERM_CC_DIRECT	GO:0005741~mitochondrial outer membrane	23	1.01905	0.0172185	MAVS, CPT1C, USP30, GK2, SMCP, GDAP1, MUL1, BNIP3, BAD, TOMM20L, BCL2L1, ATF2, MFN2, MFF, FIS1, SH3GLB1, BCL2, BAX, PHB2, SPATA19, MYO19, AKAP1, AGPAT4	1755	153	19662	1.68417	0.999998	0.365281	23.2612
GOTERM_CC_DIRECT	GO:0000346~transcription export complex	5	0.221533	0.0174263	CHTOP, POLDIP3, THOC6, THOC7, NXF1	1755	12	19662	4.66809	0.999998	0.35903	23.5082
GOTERM_CC_DIRECT	GO:0005769~early endosome	31	1.3735	0.0181187	MYO5A, FGD2, USP8, RAB5B, VIPAS39, RASGEF1B, UVRAG, SNX1, VPS33A, PACSIN2, NUMB, TRAK1, RHOD, TM9SF4, RAB21, VPS18, SNX27, CCDC154, ACKR3, CFTR, GPER1, FURIN, CHMP1A, SLC17A6, RABEP2, RABEP1, 9030624J02RIK, SIAH1A, EQTN, SNX12, ANKFY1	1755	226	19662	1.53675	0.999999	0.360893	24.3258
GOTERM_CC_DIRECT	GO:0043160~acrosomal lumen	3	0.13292	0.022444	ZP3R, SPACA7, SPATA31	1755	3	19662	11.2034	1	0.416323	29.251
GOTERM_CC_DIRECT	GO:0060170~ciliary membrane	9	0.398759	0.0229942	TMEM67, BBS4, SMO, BBS5, CLTB, SHANK2, SCNN1A, GPI1, SHANK3	1755	40	19662	2.52077	1	0.414355	29.8556
GOTERM_CC_DIRECT	GO:0005829~cytosol	184	8.15241	0.0232454	MEF2C, ALAD, AIF1, STAT5A, GNA11, SNCA, UBQLN4, PGAM2, DSTYK, IARS2, ITSN1, MAP3K5, EIF4EBP1, PGP, OPLAH, ATXN10, PACSIN2, KIFAP3, SLC2A1, AAGAB, DDX20, MAP2K6, RNF146, DCTPP1, IRS2, BCL2L14, BCR, MADD, DFFA, PRKAB2, GSTT1, AP4M1, SPIRE2, MYH9, JUP, SGSM1, PSMA6, 9030624J02RIK, PTRF, CHPF, SIAH1A, MVK, ANKFY1, ME1, ADSS, ARFGAP3, CNBP, MOB4, SNX6, NFKBIB, CLU, NT5C1B, ACSBG2, ASZ1, AKAP13, SNX1, …	1755	1784	19662	1.15551	1	0.408471	30.13
GOTERM_CC_DIRECT	GO:0012505~endomembrane system	18	0.797519	0.0243431	TBC1D10C, CAMK1G, TBC1D10A, MPP5, ADORA1, RUFY3, RTN3, CHMP1A, ADTRP, PITPNM2, SGSM1, PGRMC1, PGRMC2, GRTP1, CDC42EP4, CYB5D2, SEC23B, IL3RA	1755	114	19662	1.76896	1	0.413996	31.3175
GOTERM_CC_DIRECT	GO:0005759~mitochondrial matrix	26	1.15197	0.0284325	ME2, FDX1, MALSU1, NFS1, BCL2L1, IARS2, MCCC2, HSPE1, HADH, BDH1, GCDH, CS, SIRT5, CBR4, RAD51, EARS2, HAGH, PPIF, TST, ATXN3, ATG4D, ALDH1B1, CHPF, AKAP1, PCCA, MDH2	1755	188	19662	1.54941	1	0.455637	35.5772
GOTERM_CC_DIRECT	GO:0072372~primary cilium	10	0.443066	0.0310695	SMO, IFT122, IFT20, IFT172, CEP41, PKD1, IFT81, PTCH1, IFT52, IFT74	1755	50	19662	2.24068	1	0.476624	38.1918
GOTERM_CC_DIRECT	GO:0000792~heterochromatin	8	0.354453	0.0324811	SMARCAD1, DNMT3A, HDAC2, HSF1, CBX7, CHD5, MBD1, DDX6	1755	35	19662	2.56078	1	0.482909	39.5503
GOTERM_CC_DIRECT	GO:0030992~intraciliary transport particle B	6	0.26584	0.0341246	IFT20, KIF17, IFT172, IFT81, IFT52, IFT74	1755	21	19662	3.20098	1	0.491206	41.0968
GOTERM_CC_DIRECT	GO:0070062~extracellular exosome	265	11.7412	0.0347554	RARRES2, ALAD, CROCC, RP2, PITPNB, PGAM2, RAB1B, VPS50, SIDT2, CUL3, N4BP2L2, ACTG2, HIST1H2BM, IFT20, PLOD3, KIFAP3, OSCAR, DYNC2H1, H2AFY, H2AFX, RAB21, PI15, F11, F11R, DAB2IP, BCR, CRTAC1, EFNB1, PTBP1, AP4M1, MYH9, SIRPA, JUP, CD38, NAPEPLD, TXNDC8, MDH2, ALDOA, ADSS, RBP4, GNAI3, ENPP4, RIMS2, DAAM2, CAPZB, FUZ, TPI1, LGALS3BP, FGL2, PABPC1, TUBB4B, MGAT4A, KIF3B, SUB1, NCKAP1L, GART, LAMA2…	1755	2674	19662	1.11029	1	0.488913	41.6805
GOTERM_CC_DIRECT	GO:0036128~CatSper complex	4	0.177226	0.0395279	CATSPER4, CATSPERD, CATSPER3, CATSPER1	1755	9	19662	4.9793	1	0.526026	45.9247
GOTERM_CC_DIRECT	GO:0043231~intracellular membrane-bounded organelle	82	3.63314	0.040629	MEF2C, XPO1, SC5D, HRAS, CLTB, AQP9, HMGCR, CYP2J6, SNCA, GABBR1, PRDX5, PEX3, PHC3, HMOX2, PACSIN2, PGRMC1, MPV17L, 1700019D03RIK, CYP2D22, ZDHHC7, ACKR3, MCM3, SLC7A11, BCL2L11, TMEM106B, CD38, SMO, PITPNM2, ZDHHC17, LRAT, PTRF, ATP2C1, ALDH1B1, TBRG1, VAMP2, MYBBP1A, SEC23B, VPS29, CYP2U1, DPF2, AP1M2, ME2, AGFG1, SNX6, STAM2, CLU, NFS1, SNX1, FKBP1A, CALCOCO1, PATL1, MIA3, PEX19, TRIM69, PLIN…	1755	751	19662	1.22328	1	0.527424	46.862
GOTERM_CC_DIRECT	GO:0031429~box H/ACA snoRNP complex	3	0.13292	0.0422421	DKC1, GAR1, NOP10	1755	4	19662	8.40256	1	0.533188	48.2079
GOTERM_CC_DIRECT	GO:0090661~box H/ACA telomerase RNP complex	3	0.13292	0.0422421	DKC1, GAR1, NOP10	1755	4	19662	8.40256	1	0.533188	48.2079
GOTERM_CC_DIRECT	GO:0097418~neurofibrillary tangle	3	0.13292	0.0422421	PICALM, CLU, NEFH	1755	4	19662	8.40256	1	0.533188	48.2079
GOTERM_CC_DIRECT	GO:0048786~presynaptic active zone	7	0.310146	0.0462187	SYP, GRM7, GPER1, SV2A, RIMS2, SHANK2, ADORA1	1755	30	19662	2.61413	1	0.557929	51.3907
GOTERM_CC_DIRECT	GO:0031965~nuclear membrane	29	1.28489	0.0473503	PHLPP1, XPO1, MRPS15, PTCHD2, ELF4, CDC14B, BCL2L1, NDC1, POM121, CEP170, BCL2, TOR1B, TNPO2, 4921501E09RIK, NUP133, NOC4L, MRPS23, TMEM38A, DGKH, SUN1, KLHDC2, AAAS, SYNE2, IPO4, GRK5, TMPO, PDCD6, C87436, RETSAT	1755	226	19662	1.43761	1	0.558761	52.2625
GOTERM_CC_DIRECT	GO:0030904~retromer complex	6	0.26584	0.0486962	VPS29, SNX6, 9030624J02RIK, SNX27, SNX1, ANKFY1	1755	23	19662	2.92263	1	0.561199	53.2803
GOTERM_CC_DIRECT	GO:0005768~endosome	61	2.7027	0.0503635	STEAP3, RAB5B, VIPAS39, GNPNAT1, VPS52, RASGEF1B, UVRAG, VPS50, LPAR1, ZFYVE21, VPS33A, PICALM, GALNTL5, PACSIN2, TRAK1, RHOD, RAB21, SCAMP5, TM9SF2, ARC, PKN1, CFTR, ACKR3, AP4M1, GPER1, TMEM106B, CHMP1A, LRAT, ZFYVE27, 9030624J02RIK, ATP9B, BACE1, SNX12, ANKFY1, VPS29, FGD2, USP8, SNX6, STAM2, SNX1, CDH1, RFFL, TJAP1, CHMP2B, MTM1, EZR, SQSTM1, PLIN3, VPS18, SNX27, CCDC154, DGKH, ABCG4, LRP1, R…	1755	544	19662	1.25627	1	0.565914	54.513
GOTERM_CC_DIRECT	GO:0000790~nuclear chromatin	29	1.28489	0.0519281	HIST1H2AB, DPF2, PPARD, H1FNT, HYPM, E2F4, CBX7, CALCOCO1, CITED2, H2AFB1, MEN1, SMARCD2, GATA4, H2AFY, SOX18, H2AFX, TCF3, DVL3, RAD51AP1, KAT2B, DFFA, MXD1, MBD1, RAD50, RAD51, HDAC2, IPO4, HIST1H2AK, TCF12	1755	228	19662	1.425	1	0.569669	55.6422
GOTERM_CC_DIRECT	GO:0043234~protein complex	69	3.05716	0.0528717	MEF2C, ADCY4, GNA11, UVRAG, CAD, PEX3, CXADR, PEX11G, FNTB, GSTM1, MEN1, SYP, EIF4EBP1, HSF1, SMARCD2, IL1RAP, CTU2, EXOG, STRA6, GOLGA2, IRS2, SSBP3, ARHGEF2, BCR, STRN3, MPP5, PKN1, CFTR, PRKCDBP, MYH9, ACVR2B, PTRF, ACTL7A, GRM7, IPO4, MDM2, ALDOA, RBP4, FKBP4, CLU, SNX1, NR3C1, PXK, RIMS2, CIC, FIS1, AKT1S1, RGS12, PEX19, SH3GLB1, RNF165, COL6A4, COL6A1, BCL3, SSX2IP, SKIL, TCF3, PIK3R1, SREB…	1755	628	19662	1.23095	1	0.5689	56.3104
GOTERM_CC_DIRECT	GO:0008021~synaptic vesicle	18	0.797519	0.0557263	MYO5A, COPS5, MADD, SNCA, GABBR1, SYNGR2, SYP, MFF, SLC17A6, PICALM, TRIM9, SYPL, DNAJC5, SV2A, VAMP2, DNM1, HAP1, SCAMP5	1755	126	19662	1.60049	1	0.58122	58.2752
GOTERM_CC_DIRECT	GO:0015629~actin cytoskeleton	26	1.15197	0.0561514	ALDOA, TRIOBP, D7ERTD443E, ELL, CROCC, SNCA, PDLIM3, AKAP13, CDH1, NDC1, PHC3, EZR, TCERG1, CDC42EP1, ORC6, CDC42EP4, ARC, RAI14, MYH9, GABARAP, JUP, NMT1, KLHL17, NCOA5, WDR1, ABL1	1755	201	19662	1.4492	1	0.576856	58.5606
GOTERM_CC_DIRECT	GO:0035327~transcriptionally active chromatin	6	0.26584	0.0571614	ELL, PSIP1, AFF4, EXOSC3, H2AFB1, ZC3H8	1755	24	19662	2.80085	1	0.57647	59.2315
GOTERM_CC_DIRECT	GO:0097546~ciliary base	6	0.26584	0.0571614	ICK, NPHP4, IFT122, IFT20, 2610301B20RIK, IFT52	1755	24	19662	2.80085	1	0.57647	59.2315
GOTERM_CC_DIRECT	GO:0000784~nuclear chromosome, telomeric region	18	0.797519	0.0592275	TFIP11, UPF1, GAR1, MCM2, MCM3, PPP1CB, RAD50, RAD51, MCM6, MEN1, THOC6, H2AFY, THOC7, HIST1H2AK, NAT10, PARP1, TERT, TERF1	1755	127	19662	1.58789	1	0.582862	60.5723
GOTERM_CC_DIRECT	GO:0005879~axonemal microtubule	3	0.13292	0.066287	CEP162, RPGRIP1L, SAXO1	1755	5	19662	6.72205	1	0.618642	64.8492
GOTERM_CC_DIRECT	GO:0002079~inner acrosomal membrane	3	0.13292	0.066287	TMEM190, CREB3L4, EQTN	1755	5	19662	6.72205	1	0.618642	64.8492
GOTERM_CC_DIRECT	GO:0002080~acrosomal membrane	6	0.26584	0.066415	SPACA3, TMEM225, SUN1, EQTN, SPACA1, SPATA31	1755	25	19662	2.68882	1	0.612632	64.9225
GOTERM_CC_DIRECT	GO:0000123~histone acetyltransferase complex	6	0.26584	0.066415	JADE1, KAT7, KAT2B, HCFC1, KANSL1L, TRRAP	1755	25	19662	2.68882	1	0.612632	64.9225
GOTERM_CC_DIRECT	GO:0000502~proteasome complex	11	0.487373	0.0666807	PSMB4, PSMD14, PSMG2, PSMA6, WFS1, ZFAND2A, RAD23A, SHFM1, PSMC3IP, PSMD6, USP25	1755	66	19662	1.86724	1	0.607533	65.0744
GOTERM_CC_DIRECT	GO:0030659~cytoplasmic vesicle membrane	17	0.753212	0.0676338	GABARAPL1, PTCHD2, ZDHHC8, SNCA, CFTR, GPER1, SPIRE2, TMEM67, N4BP3, YWHAG, ZDHHC17, SGSM1, LAMP5, PACSIN2, BACE1, VAMP2, RAB21	1755	120	19662	1.58715	1	0.606431	65.6142
GOTERM_CC_DIRECT	GO:0036513~Derlin-1 retrotranslocation complex	4	0.177226	0.067928	SYVN1, H13, RNF5, RNF139	1755	11	19662	4.07397	1	0.601701	65.7792
GOTERM_CC_DIRECT	GO:0008180~COP9 signalosome	7	0.310146	0.0688165	HSP90AB1, COPS5, COPS6, COPS3, MYH9, AMOTL1, TMOD1	1755	33	19662	2.37648	1	0.600371	66.2731
GOTERM_CC_DIRECT	GO:0005777~peroxisome	18	0.797519	0.0747361	MAVS, MYO5A, HACL1, MPV17, PRDX5, MUL1, PEX3, PEX11G, MFF, FIS1, FNDC5, LONP2, PEX19, MPV17L, MARF1, PEX13, MVK, ACAA1A	1755	131	19662	1.5394	1	0.625666	69.3976
GOTERM_CC_DIRECT	GO:0000421~autophagosome membrane	6	0.26584	0.0764499	GABARAPL1, MAP1LC3A, SH3GLB1, CALCOCO2, RPN2, GABARAP	1755	26	19662	2.5854	1	0.628262	70.2504
GOTERM_CC_DIRECT	GO:0005743~mitochondrial inner membrane	44	1.94949	0.0787269	NDUFB9, MPV17, TMEM11, BCL2L1, TMEM256, TIMM13, NDUFS6, IMMP2L, UQCR11, ATP5S, MRPL17, ETFDH, EXOG, ABCB10, SLC25A45, HADH, BDH1, SLC25A41, GPD2, GCDH, SQRDL, NDUFA5, CRLS1, COX7A1, NDUFC2, NDUFA13, SIRT5, TIMM22, ACADVL, COQ4, TST, PPIF, SLC25A11, SLC25A31, UQCC1, TIMM8A2, SLC25A33, PHB2, NDUFV1, SLC25A10, SMIM20, AKAP1, MDH2, HIGD2A	1755	387	19662	1.27377	1	0.633525	71.349
GOTERM_CC_DIRECT	GO:0016234~inclusion body	5	0.221533	0.083015	HSP90AB1, SQSTM1, SNCA, HAP1, RAD50	1755	19	19662	2.94827	1	0.64799	73.3159
GOTERM_CC_DIRECT	GO:0019005~SCF ubiquitin ligase complex	10	0.443066	0.0833981	FBXL19, KBTBD4, FBXW5, FBXO18, ABTB2, FBXO27, FBXL5, FBXL22, FBXO9, FBXW11	1755	60	19662	1.86724	1	0.643969	73.4853
GOTERM_CC_DIRECT	GO:0031512~motile primary cilium	4	0.177226	0.0847619	DYNC2H1, PKD1, DNAH2, SAXO1	1755	12	19662	3.73447	1	0.644502	74.0804
GOTERM_CC_DIRECT	GO:0016459~myosin complex	9	0.398759	0.0883199	MYO5A, MYH15, CGN, MYO7A, MYO1E, MYO9B, MYO19, MYH9, MYL9	1755	52	19662	1.93905	1	0.654707	75.5746
GOTERM_CC_DIRECT	GO:0016363~nuclear matrix	14	0.620292	0.0898789	DNMT3A, CAD, MBD1, MEN1, NUMA1, PAXIP1, CHMP1A, TCERG1, PSMA6, PIAS4, MORC3, PHB2, KRT8, MATR3	1755	97	19662	1.61699	1	0.655919	76.2036
GOTERM_CC_DIRECT	GO:0005819~spindle	16	0.708906	0.0920841	TTC23L, HAUS4, HAUS3, ARHGEF2, KIF3B, NR3C1, MYH9, DIDO1, KIF2B, CEP162, ANKRD53, CEP170, ZFP207, E4F1, SHCBP1, TERF1	1755	116	19662	1.5453	1	0.659815	77.0675
GOTERM_CC_DIRECT	GO:0000794~condensed nuclear chromosome	8	0.354453	0.0929473	NOL6, CHMP1A, SYCP3, KIFAP3, H2AFX, DMC1, RAD50, RAD51	1755	44	19662	2.03699	1	0.658054	77.3977
GOTERM_CC_DIRECT	GO:1990075~periciliary membrane compartment	3	0.13292	0.0936642	KIF17, KIFAP3, RP2	1755	6	19662	5.60171	1	0.655736	77.6685
GOTERM_CC_DIRECT	GO:0002081~outer acrosomal membrane	3	0.13292	0.0936642	ZP3R, FAM170B, EQTN	1755	6	19662	5.60171	1	0.655736	77.6685
GOTERM_CC_DIRECT	GO:0044322~endoplasmic reticulum quality control compartment	3	0.13292	0.0936642	SYVN1, EDEM2, RHBDD1	1755	6	19662	5.60171	1	0.655736	77.6685
GOTERM_CC_DIRECT	GO:0044306~neuron projection terminus	5	0.221533	0.0967694	SYP, UCHL1, PTBP1, FSTL3, VAMP2	1755	20	19662	2.80085	1	0.663115	78.8067
GOTERM_CC_DIRECT	GO:0097225~sperm midpiece	5	0.221533	0.0967694	SQSTM1, IFT172, IFT81, ROPN1, GABARAP	1755	20	19662	2.80085	1	0.663115	78.8067

## Sheet: Exclusive 3wks_MF
Category	Term	Count	%	PValue	Genes	List Total	Pop Hits	Pop Total	Fold Enrichment	Bonferroni	Benjamini	FDR
GOTERM_MF_DIRECT	GO:0008270~zinc ion binding	160	0.0581167	3.74643e-11	ALAD, DBF4, APOBEC4, SNCA, PDLIM3, ZNRF4, MYLIP, USP50, CNOT4, MKRN2, KDM1B, FNTB, GATA1, G2E3, RNF141, TRIM42, CUL9, GATA4, ZFP330, RNF148, CYHR1, RNF146, PHRF1, POLE, TRIM41, NEIL1, NRD1, EARS2, ADAMTS9, RNF133, TRIM35, TRIM36, NAPEPLD, KDM2B, BAZ1A, PIAS4, SIAH1A, RNF139, RNF26, RNF135, MYBBP1A, ZFAND6, ZFAND5, CNBP, SYVN1, ADAMTSL2, MYO9B, DUSP12, CXXC5, RFFL, MYT1, LIN28B, DIDO1, PXN, TRIML1…	1546	1075	17446	1.67957	5.08015e-08	5.08015e-08	6.14881e-08
GOTERM_MF_DIRECT	GO:0046872~metal ion binding	380	0.138027	4.351e-08	ADCY4, ALAD, AIF1, PNKD, SNCA, PDLIM3, ZNRF4, MYLIP, ITSN1, ZFP94, MAP3K5, PGP, G2E3, PLOD3, CUL9, ZFP474, ZFP330, FIZ1, CYHR1, NUDT18, ZFP623, ROCK2, POLE, PITPNM2, BAZ1A, NAPEPLD, PIAS4, TIMM8A2, ATP2C1, SIAH1A, FBXL5, PLA2G2C, RFESD, HACL1, ADSS, MOB4, GNAI3, FDX1, ENPP4, AKAP13, MYO9B, RFFL, CHEK2, RIMS2, MYT1, DIDO1, PXN, ZFP617, TRIML1, NR1H2, LHX2, CDA, NTHL1, GPD2, DNMT3A, MGAT4A, OSGEP, …	1546	3355	17446	1.27814	5.89979e-05	2.94994e-05	7.14108e-05
GOTERM_MF_DIRECT	GO:0005515~protein binding	448	0.162727	1.10724e-07	MEF2C, HRAS, AIF1, CROCC, PGAM2, RADIL, AMOTL1, ITSN1, CITED2, CUL3, SYP, MAP3K5, GRIN2C, MAP2K6, ROCK2, CRTAC1, KIF5C, PTBP1, MYH9, SIRPA, BCL2L11, JUP, PITPNM2, BACE1, FLII, MYBBP1A, IRAK1BP1, GNAI3, NFKBIB, BCL2L1, TRIML1, NPHP4, CDC42EP1, TPGS1, PFN3, PABPC1, CDC42EP4, TCF3, DVL3, YEATS4, DNMT3A, KIF3B, NXF2, NXF1, GGN, SYNE3, LASP1, UBA2, HPCA, FNBP4, MAP4, RBMXL1, PARP1, TMEM119, GAR1, UBE2…	1546	4092	17446	1.23546	0.00015013	5.00458e-05	0.000181725
GOTERM_MF_DIRECT	GO:0016874~ligase activity	56	0.0203409	5.23574e-05	TTLL8, TTLL9, UCHL1, ZNRF4, RNF187, CAD, MYLIP, TTLL7, IARS2, MKRN2, CNOT4, MCCC2, G2E3, TRIM9, E4F1, RNF146, CARS, TRIM41, UBE2F, TOPORS, GMPS, EARS2, RNF180, RNF133, TRIM36, PIAS4, SIAH1A, RNF139, MDM2, RNF135, PCCA, ADSS, ATG10, SYVN1, TRIM17, ACSBG2, TRIM13, RFFL, PFAS, KARS, MYCBP2, TRIML1, TRIM69, UBA1Y, HECTD2, UNKL, TRIP12, UBE4B, MUL1, TRIM24, GART, NOSIP, CBLB, RNF5, NEDD4, UBA2	1546	362	17446	1.74568	0.0685367	0.017593	0.0858969
GOTERM_MF_DIRECT	GO:0000166~nucleotide binding	219	0.0795473	8.05626e-05	KIFC2, ADCY4, HRAS, DYNC1LI2, SCAF4, 4921509C19RIK, RP2, RAB1B, IARS2, ACTG2, MAP3K5, DDX17, DIRAS2, DDX18, CUL9, DYNC2H1, ABCB10, RAB26, RAB21, MAP2K6, GTPBP3, BCR, ROCK2, POLE, PTBP1, UBE2J1, 4931409K22RIK, MYH9, BOLL, PNKP, ATP2C1, ADSS, GNAI3, POMK, ACSBG2, MYO9B, CHEK2, MOV10, NAT10, PABPC1, TUBB4B, KIF3B, NXF2, PBP2, NXF1, ATP13A2, DDX6, GART, ATP13A1, UBA2, RBMXL1, DHX40, GRK5, HSPA13, SEP…	1546	1936	17446	1.27651	0.103491	0.0216125	0.132141
GOTERM_MF_DIRECT	GO:0044822~poly(A) RNA binding	136	0.0493992	8.68895e-05	FASTKD3, MRPL42, FASTKD1, FASTKD2, SCAF4, EIF5A, RBM7, SART1, CNOT4, MKRN2, DDX27, WDR75, A430105I19RIK, DDX17, DDX18, TARDBP, PSIP1, RBMS2, LUC7L3, CHTOP, ROCK2, EFTUD2, PTBP1, CCDC137, RRP9, MYH9, SLTM, PTRF, EDF1, AKAP1, CCDC9, MYBBP1A, MDH2, ALDOA, HDLBP, CNBP, MRPS15, ZC3H4, PTRH1, BOP1, LIN28B, DIDO1, DAZAP1, ZC3H8, EIF3C, HNRNPL, EIF3D, MOV10, PEG10, TCERG1, NAT10, HSPE1, PABPC1, DDX41, CD…	1546	1113	17446	1.37889	0.11115	0.0194463	0.142512
GOTERM_MF_DIRECT	GO:0003713~transcription coactivator activity	33	0.0119866	0.000106443	PPARD, NACA, COPS5, HCFC1, MED24, FHL5, TRRAP, NR3C1, ARL2BP, CALCOCO1, CITED2, DDX17, GATA4, BRD7, MYCBP, SOX17, MKL1, TCF3, TFDP1, KAT2B, ESRRB, SUB1, MAK, GTF2A1L, TRIM24, PRPF6, LPIN3, JUP, MED7, 4933416C03RIK, PHF2, YAF2, EDF1	1546	180	17446	2.06884	0.13441	0.0204094	0.174556
GOTERM_MF_DIRECT	GO:0003677~DNA binding	205	0.0744621	0.000389083	MEF2C, STAT5A, USP50, HIST1H2BM, FLI1, H2AFY, CREB3L4, H2AFX, LUC7L3, PITX2, BARHL1, POLE, PROX2, FAAP100, PIAS4, MYBBP1A, MYT1, NR1H2, AHRR, LHX2, PBRM1, NTHL1, TCF3, NAT14, DMBX1, DNMT3A, SUB1, ESRRB, SMAD6, KLF11, CCDC81, DLX3, ZFHX4, FAM170A, DLX6, PARP1, ZFHX3, TCF12, AHDC1, PPARD, ZBTB33, ELF4, YBX3, 1700024P04RIK, FBXL19, HSF1, HSF5, CSDC2, TFIP11, HIST1H1A, TTF1, MXD1, MYCL, MBD1, RAD50, …	1546	1847	17446	1.25249	0.410039	0.063834	0.636671
GOTERM_MF_DIRECT	GO:0016787~hydrolase activity	173	0.0628387	0.000537726	RPP38, IMPAD1, GNPDA1, GNPDA2, CTDSPL, APOBEC4, PNKD, PLPPR5, PGAM2, INO80, PTPN20, OTUB2, USP50, DDX27, DDX17, PGP, DDX18, OPLAH, H13, IDS, PHOSPHO2, DDX20, DCTPP1, F11, NUDT18, USP1, PLD4, NEIL1, NRD1, ESPL1, PPP1CB, PNPLA6, CTDSPL2, CD38, PNKP, ABHD17B, NAPEPLD, ABHD17A, PSMA6, ATP2C1, ATP9B, PTPRV, FBXO18, BACE1, PLA2G2C, EP400, PTRH1, SSH3, NT5C1B, ENPP4, PSMB4, MOV10, STAMBPL1, CDA, DDX41, …	1546	1533	17446	1.27347	0.517779	0.0778425	0.878895
GOTERM_MF_DIRECT	GO:0031625~ubiquitin protein ligase binding	42	0.0152556	0.00124926	USP7, TRIOBP, SNCAIP, CACUL1, WFS1, UBE2G1, ABTB2, CLU, UCHL1, UBE2G2, CHEK2, RFFL, GPI1, CUL3, USP19, BAG4, TPI1, MAP1LC3A, KBTBD4, H13, SQSTM1, BCL2, CUL9, PIK3R1, ANAPC2, GABARAPL1, LTBR, SMAD6, UBE2J1, UBE2F, MUL1, GGN, NAE1, MFN2, ATXN3, GPR37, DIO2, PIAS4, PRDX6, MDM2, USP25, UBE2T	1546	284	17446	1.66885	0.816411	0.155918	2.03072
GOTERM_MF_DIRECT	GO:0098641~cadherin binding involved in cell-cell adhesion	41	0.0148924	0.00162125	HSP90AB1, ALDOA, HDLBP, USP8, HCFC1, SNX1, CDH1, EIF2A, GCN1L1, CAPZB, LARP1, CHMP2B, EPCAM, CDC42EP1, PICALM, EZR, SH3GLB1, PACSIN2, NUMB, PLIN3, FASN, NDRG1, CC2D1A, GOLGA3, PLEC, GOLGA2, COBLL1, ARGLU1, F11R, DAB2IP, STK24, TBC1D10A, MYH9, DDX6, JUP, CGN, PRDX6, LASP1, NCK1, TMPO, SPTAN1	1546	279	17446	1.65831	0.889219	0.181284	2.62789
GOTERM_MF_DIRECT	GO:0005085~guanyl-nucleotide exchange factor activity	26	0.00944397	0.00261983	FGD2, RALGPS2, RASGEF1B, AKAP13, ITSN1, DOCK1, TIAM2, ARHGEF40, DENND5B, FGD6, ARHGEF2, VAV3, BCR, ARHGEF1, MADD, TBC1D10A, RAB3IL1, ARHGEF17, ARHGEF15, ARHGEF12, DOCK6, ARHGEF10, FNIP1, DENND1B, PSD, ST5	1546	156	17446	1.88077	0.97148	0.256531	4.21406
GOTERM_MF_DIRECT	GO:0061630~ubiquitin protein ligase activity	31	0.0112601	0.00275473	SYVN1, CACUL1, UBE2G1, UBE2G2, MED24, MED23, MYLIP, RFFL, CUL3, G2E3, RNF165, FBXW11, RNF146, ANAPC2, UBE4B, UBE2J1, HERC4, UBE2F, TRIM24, TOPORS, RNF180, MED7, NOSIP, CBLB, NEDD4, SIAH1A, RNF139, MDM2, FBXL22, ASB2, UBE2T	1546	199	17446	1.7579	0.976259	0.250041	4.42648
GOTERM_MF_DIRECT	GO:0003779~actin binding	46	0.0167086	0.00376153	MYO5A, TRIOBP, CROCC, MARCKSL1, AIF1, CAPZA3, RP2, MYO7A, SSH3, FHL3, INO80, MYO9B, PXK, DAAM1, DAAM2, CAPZB, PFN3, EZR, MKL1, CEACAM2, SCNN1A, PLEC, HIP1, ARC, VPS18, MYO1E, SPIRE2, ACTN3, MYH9, SHANK3, EPB41L3, YWHAG, SYNE2, KLHL17, CGN, LASP1, HPCA, TMOD2, FLII, MYO19, WDR1, TBC1D21, SPTAN1, TMOD1, SNTA1, SPATA31	1546	338	17446	1.53577	0.993965	0.305816	5.99785
GOTERM_MF_DIRECT	GO:0000049~tRNA binding	12	0.00435875	0.00438717	NSUN6, TRMU, CARS, ALKBH8, SLFN9, CTU2, YRDC, EIF2A, IARS2, TERT, KARS, EARS2	1546	51	17446	2.6552	0.997425	0.327984	6.96206
GOTERM_MF_DIRECT	GO:0031683~G-protein beta/gamma-subunit complex binding	8	0.00290584	0.00486409	GNAL, ADCY4, GNAI3, GNA11, GNA12, CETN4, PLCB2, ADORA1	1546	25	17446	3.61107	0.998656	0.338495	7.69082
GOTERM_MF_DIRECT	GO:0005089~Rho guanyl-nucleotide exchange factor activity	15	0.00544844	0.00499177	FGD2, ARHGEF2, ARHGEF1, VAV3, BCR, AKAP13, ARHGEF17, ARHGEF15, ITSN1, ARHGEF12, ARHGEF10, ARHGEF11, TIAM2, ARHGEF40, FGD6	1546	74	17446	2.28742	0.99887	0.329119	7.885
GOTERM_MF_DIRECT	GO:0003682~chromatin binding	59	0.0214305	0.00514785	MEF2C, JDP2, CBX7, CITED2, GATA1, MEN1, FLI1, HSF1, GATA4, PSIP1, H2AFY, SUPT5, PITX2, SSBP1, POLE, NUPR1L, TTF1, PKN1, LEF1, GPER1, MBD1, RAD51, EYA3, APITD1, NCOA5, UBE2T, EP400, IFT74, TSHZ3, HCFC1, NR3C1, TRRAP, CIC, CALCOCO1, ATF2, LHX2, CENPB, PBRM1, SKIL, CHD5, TCF3, 4921501E09RIK, SREBF1, DNMT3A, UPF1, KAT2B, JARID2, SMAD6, TRIM24, PHF12, DLX3, HDAC2, PHF1, PHF13, SP3, RBMXL1, PARP1, ATAD…	1546	466	17446	1.42874	0.999087	0.322134	8.12187
GOTERM_MF_DIRECT	GO:0005524~ATP binding	162	0.0588432	0.00591308	KIFC2, ADCY4, DYNC1LI2, MYH15, 4921509C19RIK, DSTYK, INO80, IARS2, DDX27, CSNK2A2, ACTG2, DDX17, MAP3K5, DDX18, OPLAH, CUL9, DYNC2H1, ABCB10, DDX20, PMS1, MAP2K6, CARS, BCR, CSNK1G1, ROCK2, STK24, KIF5C, UBE2J1, NAV3, 4931409K22RIK, MYH9, WEE1, EARS2, MAP4K3, PNKP, IQCA, ATP2C1, ATP9B, FBXO18, MVK, FLAD1, EP400, PCCA, STK16, POMK, MAP4K2, ACSBG2, MYO9B, PXK, CHEK2, KARS, CMPK2, MOV10, SBK1, UBA1Y…	1546	1507	17446	1.21308	0.999678	0.345091	9.27492
GOTERM_MF_DIRECT	GO:0047485~protein N-terminus binding	20	0.00726459	0.00696938	TBL1XR1, THAP7, DAB2IP, MAU2, MYO7A, SNCA, CLU, EIF5A, MEN1, CSNK2A2, PEX19, GRIN2C, PHB2, SGF29, ERCC3, RPS21, PARP1, CALM2, PLEC, SPTAN1	1546	117	17446	1.92899	0.999924	0.377604	10.8442
GOTERM_MF_DIRECT	GO:0036459~thiol-dependent ubiquitinyl hydrolase activity	15	0.00544844	0.00717257	OTUD4, USP7, USP30, USP8, USP1, UCHL1, OTUB2, USP50, USP19, ATXN3, USP39, USP20, UCHL3, USP34, USP25	1546	77	17446	2.1983	0.999942	0.371747	11.1432
GOTERM_MF_DIRECT	GO:0019706~protein-cysteine S-palmitoyltransferase activity	8	0.00290584	0.00768699	ZDHHC17, ZDHHC21, ZDHHC11, ZDHHC8, ZDHHC7, ZDHHC12, ZDHHC25, ZDHHC19	1546	27	17446	3.34359	0.999971	0.378506	11.8958
GOTERM_MF_DIRECT	GO:0005096~GTPase activator activity	33	0.0119866	0.00955286	ARFGAP3, AGFG1, RP2, RALGAPB, MYO9B, ARL2BP, CDC42EP1, RGS12, DOCK1, TIAM2, CDC42EP4, ELMOD2, ADGRB3, AGAP3, RASA2, DAB2IP, ARHGEF1, TBC1D10C, BCR, TBC1D10A, SIPA1L2, NCKAP1L, ARHGEF15, ARHGEF12, RABEP2, SGSM1, RABEP1, RGS3, GRTP1, RIN1, CHN2, RGSL1, TBC1D21	1546	235	17446	1.58465	0.999998	0.432157	14.5757
GOTERM_MF_DIRECT	GO:0004386~helicase activity	21	0.00762782	0.00956484	SMARCAD1, UPF1, HELZ2, INO80, SKIV2L2, MCM2, MCM3, MCM6, DDX6, DDX27, MOV10, DDX17, DDX18, FBXO18, CHD2, DHX40, DDX20, ERCC3, DDX41, CHD5, EP400	1546	129	17446	1.83703	0.999998	0.419006	14.5927
GOTERM_MF_DIRECT	GO:0070577~lysine-acetylated histone binding	6	0.00217938	0.0103081	PHIP, BRD7, BRDT, TRIM24, BAZ2A, ATAD2B	1546	16	17446	4.23173	0.999999	0.429941	15.6386
GOTERM_MF_DIRECT	GO:0003712~transcription cofactor activity	12	0.00435875	0.0104333	ZFP710, WDR75, SAP30, KAT2B, SQSTM1, SUPT20, MED24, PHF12, HES6, TRRAP, CALCOCO1, CITED2	1546	57	17446	2.37571	0.999999	0.421314	15.8135
GOTERM_MF_DIRECT	GO:0019901~protein kinase binding	54	0.0196144	0.0104342	HSP90AB1, BORA, PTEN, GSTM1, MAP3K5, TSKS, CDKN2D, GATA4, PIWIL1, H2AFY, RHOD, SV2A, TNIP2, CNTLN, CEACAM2, MAP2K6, GOLGA2, IRS2, DAB2IP, BCL2L14, PRKAB2, ADIPOR1, PPP1CB, CDK5, SPDYA, JUP, IFNAR2, CCND3, FGFR1OP, ITGB1BP1, AKAP1, MAP3K12, MAVS, MYO5A, CACUL1, CHEK2, BCL2L1, RFFL, GCN1L1, PXN, ATF2, FBXW5, SQSTM1, NEFH, PKD1, PIK3R1, SREBF1, KAT2B, BAD, CDC25C, CBLB, PARP1, ABL1, DNM1	1546	434	17446	1.40408	0.999999	0.409499	15.8148
GOTERM_MF_DIRECT	GO:0003723~RNA binding	89	0.0323274	0.0104567	XPO1, FASTKD2, GAR1, UNC50, YBX3, EIF5A, SKIV2L2, RBM7, SLIRP, CBX7, CNOT4, LARP1, DDX17, DDX18, DKC1, TARDBP, RPL39L, PIWIL1, RBMS2, DXO, TERT, CSDC2, NOL6, NOL4, CHTOP, PTBP1, RBM45, EXOSC3, RRP9, ZFR2, BOLL, PURA, PRPF6, EARS2, SLTM, KDM2B, PSMA6, PTRF, CELF6, CELF4, THOC6, SNRPA, THOC7, ESRP2, AKAP1, MATR3, ADAD2, HDLBP, ENDOV, PUS10, ADAD1, LIN28B, 4921511C20RIK, CTIF, DAZAP1, ZC3H8, PATL1, …	1546	780	17446	1.2876	0.999999	0.398947	15.8463
GOTERM_MF_DIRECT	GO:0046982~protein heterodimerization activity	62	0.0225202	0.0111337	MEF2C, PPARD, JDP2, BNIP3, 1700024P04RIK, ADORA1, CUL3, GSTM1, HIST1H2BM, H2AFY, SOX18, H2AFX, SUPT5, SOX17, DLG2, ADIPOR1, NECTIN2, HES6, INHA, APITD1, SYCP3, VEGFA, MYO5A, RBP4, HYPM, ABTB2, RALGAPB, SOX5, SNX1, NR3C1, POLA2, BCL2L1, RIMS2, SOX8, ATF2, H2AFB1, BCL2, NEFH, TCF3, PIK3R1, SIM1, HIP1, DMBX1, DVL3, H2-Q10, BMP2, EPAS1, SYT10, AXL, BAD, ABCG4, SGTA, CABYR, NAE1, TENM4, MEF2D, DR1, UB…	1546	514	17446	1.36118	1	0.407565	16.7861
GOTERM_MF_DIRECT	GO:0000287~magnesium ion binding	29	0.0105337	0.0116747	ADSS, HACL1, IMPAD1, ENDOV, NT5C1B, SNCA, PTEN, MTHFD2, PGP, MAP3K5, CIB4, SNRK, ADCY10, DXO, SIK2, SIK3, DCTPP1, NUDT18, CSNK1G1, WEE1, PCK1, ADPRH, ICK, 4933405O20RIK, ATP9B, ATP8A2, TSSK4, ABL1, TSSK5	1546	202	17446	1.62007	1	0.411866	17.5302
GOTERM_MF_DIRECT	GO:0017048~Rho GTPase binding	9	0.00326907	0.0118975	ARHGEF2, KIF3B, ROCK2, IQGAP3, AKAP13, RTKN, MYO9B, DAAM1, DAAM2	1546	36	17446	2.82115	1	0.40758	17.8348
GOTERM_MF_DIRECT	GO:0051721~protein phosphatase 2A binding	9	0.00326907	0.0118975	IGBP1B, EIF4EBP1, DAB2IP, HMGCR, PTPA, STRN3, BCL2, ARPP19, MASTL	1546	36	17446	2.82115	1	0.40758	17.8348
GOTERM_MF_DIRECT	GO:0004842~ubiquitin-protein transferase activity	42	0.0152556	0.0140233	UBE2D2B, CCIN, TRIM17, UBE2G1, UBE2G2, TRIM13, RNF187, MYLIP, CNOT4, KLHL7, CUL3, G2E3, RNF141, TRIM69, TRIM9, UBA1Y, KBTBD6, HECTD2, KLHL41, FBXW11, CYHR1, RNF146, UNKL, TRIP12, SPSB1, HERC4, MUL1, TRIM24, TOPORS, CBLB, RNF151, TRIM36, KLHL17, NEDD4, RNF5, SIAH1A, RNF139, FBXL4, MDM2, KLHL10, RNF135, UBE2T	1546	326	17446	1.45384	1	0.450333	20.6884
GOTERM_MF_DIRECT	GO:0005543~phospholipid binding	15	0.00544844	0.0222015	PITPNB, SNCA, LPAR3, BAD, LPAR1, PITPNM2, PICALM, PSD, MAP1LC3A, PLCD1, VAMP2, BDH1, PLCB2, HIP1, NR5A1	1546	88	17446	1.92351	1	0.6025	30.822
GOTERM_MF_DIRECT	GO:0004364~glutathione transferase activity	8	0.00290584	0.023231	GSTM1, GSTT4, EEF1E1, GDAP1, GSTT1, GSTO2, GSTM6, GSTM7	1546	33	17446	2.73566	1	0.60837	32.0078
GOTERM_MF_DIRECT	GO:0004222~metalloendopeptidase activity	19	0.00690136	0.0232799	SPG7, ADAM11, ADAM29, ADAMTSL2, ADAM24, MMEL1, ADAMTSL4, ADAM6A, ADAM25, ADAMTS15, ADAM6B, NRD1, GM5346, MMP11, GM4787, ADAMTS9, ADAM1A, ADAM21, TLL2	1546	123	17446	1.74315	1	0.598518	32.0636
GOTERM_MF_DIRECT	GO:0008234~cysteine-type peptidase activity	21	0.00762782	0.0237697	USP7, OTUD4, USP30, USP8, USP1, UCHL1, ESPL1, OTUB2, SENP7, USP50, CAPN15, USP19, ATXN3, ATG4D, CAPN11, GM9839, USP20, UCHL3, USP34, USP25, CTSF	1546	141	17446	1.68069	1	0.595918	32.6206
GOTERM_MF_DIRECT	GO:0016853~isomerase activity	18	0.00653813	0.0246487	FKBP9, FKBP4, PTPA, PUS10, PGAM2, LRR1, FKBP1A, SPO11, GPI1, PMM2, PBLD1, PPIF, TPI1, ISYNA1, DKC1, TOP3A, PPIL6, PPWD1	1546	115	17446	1.76629	1	0.599348	33.6095
GOTERM_MF_DIRECT	GO:0004843~thiol-dependent ubiquitin-specific protease activity	14	0.00508521	0.0252023	OTUD4, USP7, USP30, USP8, COPS5, USP1, UCHL1, OTUB2, USP19, ATXN3, USP20, UCHL3, USP34, USP25	1546	81	17446	1.95043	1	0.597819	34.2253
GOTERM_MF_DIRECT	GO:0031593~polyubiquitin binding	7	0.00254261	0.0280005	ZFAND6, RAD23A, BRE, UBQLN4, TNIP2, FAAP20, AGAP3	1546	27	17446	2.92564	1	0.627473	37.2564
GOTERM_MF_DIRECT	GO:0016491~oxidoreductase activity	68	0.0246996	0.0314698	STEAP3, FTMT, CYB5R4, SC5D, ENOX2, HMGCR, CYP2J6, SNCA, PRDX5, AKR1C13, KDM1B, MTHFD2, HMOX2, PIGF, PLOD3, SRD5A3, TPO, HADH, OXR1, DHCR24, NQO2, KDM7A, SQRDL, SDR39U1, CBR4, ALDH3B1, ACADVL, ALDH7A1, KDM2B, 4933405O20RIK, PRDX6, ALDH1B1, OXNAD1, KDSR, RFESD, MDH2, G6PD2, ALDH9A1, ENOX1, CYP2U1, ME1, ME2, SESN2, FASN, ETFDH, GSTO2, BDH1, DUS3L, ETFA, GPD2, GCDH, ALKBH8, FTO, FOXRED2, TET2, SOD3, …	1546	604	17446	1.27045	1	0.661751	40.8326
GOTERM_MF_DIRECT	GO:0005516~calmodulin binding	25	0.00908074	0.0316106	MYO5A, WFS1, MARCKSL1, MYO7A, MKNK2, IQGAP3, CFAP221, MYO9B, ENKUR, PDE1A, CEACAM2, PIK3R1, SLC8A2, CAMK1G, MYO1E, STRN3, MYH9, GRM7, EDF1, VAMP2, IQCF4, SNTA1, SLC9A1, SPTAN1, IQCF5	1546	182	17446	1.55008	1	0.654356	40.9736
GOTERM_MF_DIRECT	GO:0019904~protein domain specific binding	36	0.0130763	0.0357807	XPO1, GNAI3, E2F4, MYO7A, SNCA, CDH1, RIMS2, 1700009N14RIK, MLF1, CHMP2B, SYP, EZR, SORBS2, MRPL17, PKD1, SSX2IP, DDX20, CNTLN, PIK3R1, HAP1, TFDP1, ICA1, BMP2, IRS2, PHRF1, MPP5, MYH9, CABYR, DDX6, YWHAG, CHMP1A, NCK1, CNTROB, AKAP1, ABL1, CALM2	1546	289	17446	1.40569	1	0.691606	45.0097
GOTERM_MF_DIRECT	GO:0016746~transferase activity, transferring acyl groups	23	0.00835428	0.0386976	CPT1C, KAT7, OSGEP, KAT2B, GNPNAT1, ZDHHC8, ZDHHC7, ZDHHC19, LPCAT4, PORCN, NMT1, ZDHHC17, LRAT, ZDHHC21, ZDHHC11, AGPAT9, ZDHHC12, NAT10, ACAA1A, AGPAT4, NAT8L, NAT14, AGPAT1	1546	167	17446	1.55417	1	0.711933	47.6773
GOTERM_MF_DIRECT	GO:0004629~phospholipase C activity	4	0.00145292	0.0387847	PLCZ1, PLCD1, PLCB2, ADORA1	1546	9	17446	5.01538	1	0.704495	47.755
GOTERM_MF_DIRECT	GO:0051434~BH3 domain binding	3	0.00108969	0.0416658	BAX, BCL2, BCL2L1	1546	4	17446	8.46345	1	0.722639	50.2666
GOTERM_MF_DIRECT	GO:0016783~sulfurtransferase activity	3	0.00108969	0.0416658	URM1, TRMU, CTU2	1546	4	17446	8.46345	1	0.722639	50.2666
GOTERM_MF_DIRECT	GO:0015265~urea channel activity	3	0.00108969	0.0416658	AQP9, AQP7, SLC14A2	1546	4	17446	8.46345	1	0.722639	50.2666
GOTERM_MF_DIRECT	GO:0034513~box H/ACA snoRNA binding	3	0.00108969	0.0416658	DKC1, GAR1, NOP10	1546	4	17446	8.46345	1	0.722639	50.2666
GOTERM_MF_DIRECT	GO:0019903~protein phosphatase binding	14	0.00508521	0.0456781	IRS2, ANAPC5, STAT5A, ITGA1, CDH1, BAD, CDC27, JUP, MAP3K5, BCL2, AKAP1, CEACAM2, DLG2, PIK3R1	1546	88	17446	1.79528	1	0.747977	53.576
GOTERM_MF_DIRECT	GO:0008233~peptidase activity	58	0.0210673	0.0478176	SPG7, NPEPL1, COPS5, UCHL1, OTUB2, SENP7, USP50, USP19, IMMP2L, LONP2, H13, DPEP1, F11, MMEL1, USP1, NRD1, ESPL1, RHBDD1, MMP11, ADAM1A, ATG4D, PSMA6, CAPN11, BACE1, MYRF, USP20, UCHL3, USP25, PRSS48, PRSS46, CTSF, USP7, OTUD4, DHH, USP30, USP8, ADAMTSL2, ADAMTSL4, ADAMTS15, PSMB4, STAMBPL1, FGL2, USP34, CPA5, ADAM24, PRSS58, ADAM25, TMPRSS7, SPPL2C, FURIN, CAPN15, PSMD14, ATXN3, LTA4H, ADAM21, S…	1546	516	17446	1.26842	1	0.756749	55.2549
GOTERM_MF_DIRECT	GO:0035091~phosphatidylinositol binding	14	0.00508521	0.0493394	SNX6, SNX27, PIK3C2A, MYO1E, PIK3C2B, SNX1, PHF12, PXK, TULP2, MTM1, SBF2, SNX12, WDR35, HIP1	1546	89	17446	1.77511	1	0.760547	56.4143
GOTERM_MF_DIRECT	GO:0003690~double-stranded DNA binding	19	0.00690136	0.0551501	JDP2, RAD51AP1, STAT5A, GTF2H4, ZFP148, NR3C1, RAD50, PURA, RAD51, SLTM, MEN1, PNKP, APITD1, TARDBP, FBXO18, SP3, DMC1, NTHL1, NR5A1	1546	136	17446	1.57653	1	0.791933	60.5867
GOTERM_MF_DIRECT	GO:0003697~single-stranded DNA binding	13	0.00472198	0.0612191	CNBP, SSBP3, RAD51AP1, SSBP1, SUB1, PTBP1, YBX3, MCM6, RAD51, PURA, FBXO18, DMC1, PMS1	1546	83	17446	1.76747	1	0.819722	64.5423
GOTERM_MF_DIRECT	GO:0043027~cysteine-type endopeptidase inhibitor activity involved in apoptotic process	6	0.00217938	0.0647289	AVP, SNCA, PRDX5, LEF1, BCL2L1, DPEP1	1546	25	17446	2.70831	1	0.831236	66.6564
GOTERM_MF_DIRECT	GO:0015204~urea transmembrane transporter activity	3	0.00108969	0.0654121	AQP9, AQP7, SLC14A2	1546	5	17446	6.77076	1	0.828658	67.0539
GOTERM_MF_DIRECT	GO:0003958~NADPH-hemoprotein reductase activity	3	0.00108969	0.0654121	CYB5R4, NDOR1, CYP2J6	1546	5	17446	6.77076	1	0.828658	67.0539
GOTERM_MF_DIRECT	GO:0008013~beta-catenin binding	13	0.00472198	0.0659355	DVL3, TBL1XR1, LEF1, CDH1, CXADR, PXN, CALCOCO1, LZIC, AMER2, DACT2, NUMB, BCL9L, SOX17	1546	84	17446	1.74643	1	0.825379	67.3554
GOTERM_MF_DIRECT	GO:0003796~lysozyme activity	4	0.00145292	0.0667169	LYZL1, SPACA3, LYZL6, LYZL4	1546	11	17446	4.10349	1	0.823395	67.8008
GOTERM_MF_DIRECT	GO:0016409~palmitoyltransferase activity	5	0.00181615	0.0687742	ZDHHC17, ZDHHC21, ZDHHC8, ZDHHC7, ZDHHC12	1546	18	17446	3.13461	1	0.82739	68.9461
GOTERM_MF_DIRECT	GO:0003678~DNA helicase activity	5	0.00181615	0.0687742	FBXO18, INO80, MCM2, MCM3, MCM6	1546	18	17446	3.13461	1	0.82739	68.9461
GOTERM_MF_DIRECT	GO:0003755~peptidyl-prolyl cis-trans isomerase activity	8	0.00290584	0.073819	PPIF, FKBP9, PTPA, FKBP4, PPIL6, FKBP1A, PPWD1, FKBPL	1546	42	17446	2.14945	1	0.843842	71.5949
GOTERM_MF_DIRECT	GO:0004197~cysteine-type endopeptidase activity	10	0.0036323	0.0738947	USP7, USP30, ATG4D, SFRP1, USP1, UCHL1, USP20, ESPL1, USP34, CTSF	1546	59	17446	1.91264	1	0.838984	71.633
GOTERM_MF_DIRECT	GO:0051015~actin filament binding	18	0.00653813	0.0748856	TRIOBP, AIF1, MYO1E, MYO7A, MYO9B, ACTN3, MYH9, CAPZB, GAS7, SYNE3, EZR, SYNE2, KLHL17, LASP1, WDR1, ABL1, HIP1, TMOD1	1546	132	17446	1.53881	1	0.837941	72.127
GOTERM_MF_DIRECT	GO:0016740~transferase activity	147	0.0533947	0.0767501	4921509C19RIK, DSTYK, GSTM6, GSTM7, GSTM1, FNTB, CSNK2A2, G2E3, MAP3K5, ELOVL2, RPN2, MAP2K6, CRLS1, BCR, CSNK1G1, GSTT4, ROCK2, STK24, POLE, UBE2J1, GSTT1, LPCAT4, WEE1, MRM2, MAP4K3, MGAT2, PNKP, CD38, LRAT, CHPF, MVK, FLAD1, MTFMT, STK16, POMK, MAP4K2, TRPT1, ST8SIA3, CHEK2, EXTL2, CMPK2, ATF2, METTL25, SBK1, HECTD2, DYRK4, NAT10, LIAS, NAT14, NADK2, MGAT4A, DNMT3A, OXCT2B, KAT7, OSGEP, RYK, M…	1546	1472	17446	1.12693	1	0.840437	73.0348
GOTERM_MF_DIRECT	GO:0008017~microtubule binding	25	0.00908074	0.0780016	KIFC2, SNCA, KIF9, KIF2B, NUMA1, TPGS1, EZR, CEP57, MAP1LC3A, NDRG1, GOLGA2, CAPN6, ARHGEF2, KIF3B, KIF17, SAXO1, BCL2L11, GABARAP, EML2, CGN, ZFP207, MAP4, AKAP1, MDM1, DNM1	1546	200	17446	1.41058	1	0.840448	73.6285
GOTERM_MF_DIRECT	GO:0030371~translation repressor activity	4	0.00145292	0.0832912	PATL1, EIF4EBP1, EIF4EBP2, SAMD4	1546	12	17446	3.76154	1	0.855315	76.0048
GOTERM_MF_DIRECT	GO:0008137~NADH dehydrogenase (ubiquinone) activity	7	0.00254261	0.0844919	NDUFA5, NDUFA4L2, NDUFV1, NDUFB9, NDUFC2, NDUFA13, WDR93	1546	35	17446	2.25692	1	0.854951	76.5155
GOTERM_MF_DIRECT	GO:0030674~protein binding, bridging	10	0.0036323	0.0873341	MEN1, DVL3, VPS18, TRIM17, NEFH, SYNM, ACTN3, DDX20, CNTLN, RAD50	1546	61	17446	1.84994	1	0.860119	77.6839
GOTERM_MF_DIRECT	GO:0003774~motor activity	12	0.00435875	0.0878737	MYO5A, DYNC1LI2, MYH15, CGN, MYO7A, MYO1E, DNAH3, DYNC2H1, MYO9B, MYO19, DNAH2, MYH9	1546	79	17446	1.71412	1	0.857549	77.8995
GOTERM_MF_DIRECT	GO:0043565~sequence-specific DNA binding	67	0.0243364	0.0910319	MEF2C, PPARD, ZBTB33, JDP2, HSFY2, ELF4, STAT5A, GATA1, MEN1, OSR2, FLI1, HSF1, GATA4, HSF5, SOX18, CREB3L4, SOX17, IZUMO2, PITX2, FOXJ1, BARHL1, PTBP1, LEF1, TTF1, DMRTB1, FOXN3, GZF1, SLTM, ZSCAN10, HOXD4, MYRF, ZFP263, EDF1, NFE2L3, MYBBP1A, ZFP65, SOX1, CREM, ZBTB14, CXXC5, NR3C1, SOX8, CALCOCO1, ZC3H8, ATF2, NR1H2, LHX2, BCL2, THAP1, TCF3, DMBX1, SREBF1, EPAS1, TBX2, ESRRB, GSC2, TRIM24, ZFP…	1546	633	17446	1.19442	1	0.86346	79.1224
GOTERM_MF_DIRECT	GO:0017124~SH3 domain binding	16	0.00581167	0.0981243	DAB2IP, USP8, UVRAG, AFAP1L2, DPYSL3, SIRPA, SHANK2, SHANK3, SH3BP5L, CCDC6, ZFP106, CBLB, DOCK1, PICALM, ENKUR, ABL1	1546	118	17446	1.53012	1	0.880197	81.6412

## Sheet: Exclusive 3wks_KEGG
Category	Term	Count	%	PValue	Genes	List Total	Pop Hits	Pop Total	Fold Enrichment	Bonferroni	Benjamini	FDR
KEGG_PATHWAY	mmu04141:Protein processing in endoplasmic reticulum	31	0.0112601	5.59879e-05	DNAJC5B, HSP90AB1, SEC24B, UBE2D2B, SYVN1, WFS1, RAD23A, UBE2G1, UBE2G2, UBQLN4, UBQLN3, EDEM2, OS9, MAP3K5, BCL2, MAN1A, DNAJC5, RPN2, SEC24C, TRAM1, RRBP1, UBE4B, ERP29, UBE2J1, SEL1L2, ATXN3, RNF5, BAX, SIL1, MBTPS1, SEC23B	648	168	7691	2.19008	0.0152792	0.0152792	0.0737982
KEGG_PATHWAY	mmu04110:Cell cycle	24	0.00871751	0.000227573	ANAPC2, E2F4, RBL2, CDC14A, ANAPC5, ANAPC13, CDC14B, DBF4, ESPL1, MCM2, CHEK2, CDC25C, MCM3, CDC27, WEE1, MCM6, YWHAG, HDAC2, CCND3, CDKN2D, MDM2, ORC6, ABL1, TFDP1	648	124	7691	2.29719	0.0606712	0.0308102	0.299653
KEGG_PATHWAY	mmu01100:Metabolic pathways	138	0.0501257	0.000675212	IMPAD1, ALAD, SC5D, GNPDA1, GNPDA2, HMGCR, PGAM2, PGP, UQCR11, IDS, PHOSPHO2, RPN2, HADH, DCTPP1, CRLS1, SLC33A1, POLE, PLD4, LPCAT4, EARS2, MGAT2, CD38, 1700061G19RIK, CHPF, PLA2G2C, KDSR, MVK, FLAD1, MDH2, PCCA, ME1, ALDOA, ADSS, NT5C1B, ACSBG2, EXTL2, CMPK2, ISYNA1, TPI1, CDA, LIAS, SPAM1, ALLC, NADK2, MGAT4A, DNMT3A, GCDH, PLB1, NDUFA4L2, MGAT4C, GART, TST, NDUFV1, POLD2, BCO1, NAT8L, PLCZ1, …	648	1269	7691	1.2907	0.169516	0.0600375	0.886654
KEGG_PATHWAY	mmu03008:Ribosome biogenesis in eukaryotes	16	0.00581167	0.00351065	RPP38, NOL6, XPO1, 2610020H08RIK, GAR1, NXF2, NXF1, 1700009N14RIK, FCF1, NOP10, CSNK2A2, WDR75, DKC1, REXO1, NAT10, CIRH1A	648	83	7691	2.28797	0.619826	0.214773	4.53127
KEGG_PATHWAY	mmu01130:Biosynthesis of antibiotics	31	0.0112601	0.0036067	ALDOA, SC5D, BCAT2, HMGCR, PGAM2, GPI1, PFAS, FNTB, PGP, TPI1, ISYNA1, GGPS1, PAPSS1, HADH, ACAA1A, GCDH, CS, PCK2, PCK1, GART, ALDH7A1, 4933405O20RIK, ALDH1B1, GFPT1, MVK, PCCA, UGP2, G6PD2, ALDH9A1, MDH2, PGK2	648	214	7691	1.71932	0.629772	0.180226	4.65254
KEGG_PATHWAY	mmu04122:Sulfur relay system	5	0.00181615	0.00690403	TST, URM1, TRMU, CTU2, NFS1	648	10	7691	5.93441	0.851206	0.272057	8.73013
KEGG_PATHWAY	mmu03440:Homologous recombination	8	0.00290584	0.00713979	SYCP3, SSBP1, POLD2, SHFM1, MUS81, TOP3A, RAD50, RAD51	648	28	7691	3.39109	0.860611	0.245348	9.01541
KEGG_PATHWAY	mmu04120:Ubiquitin mediated proteolysis	22	0.00799105	0.00752729	ANAPC2, UBE2D2B, SYVN1, ANAPC5, ANAPC13, UBE2G1, UBE4B, UBE2G2, UBE2J1, HERC4, UBE2F, CDC27, CUL3, CBLB, PIAS4, UBA1Y, NEDD4, SIAH1A, UBA2, MDM2, FBXW11, TRIP12	648	142	7691	1.83883	0.874799	0.22874	9.48252
KEGG_PATHWAY	mmu00564:Glycerophospholipid metabolism	16	0.00581167	0.0113512	GPD2, CRLS1, PGS1, PLB1, PLD4, DGKH, CDS1, PNPLA6, LPCAT4, LPIN3, AGPAT9, PLA2G2C, PTDSS1, AGPAT4, AGPAT1, PTDSS2	648	94	7691	2.02023	0.956693	0.294485	13.9747
KEGG_PATHWAY	mmu05012:Parkinson's disease	22	0.00799105	0.0128175	NDUFA5, SNCAIP, GNAI3, COX7A1, NDUFA4L2, NDUFB9, UBE2G1, UBE2G2, SNCA, UCHL1, UBE2J1, NDUFC2, NDUFA13, ATP5G3, PPIF, GNAL, NDUFS6, SLC25A31, UQCR11, GPR37, UBA1Y, NDUFV1	648	149	7691	1.75244	0.971206	0.298658	15.6418
KEGG_PATHWAY	mmu00620:Pyruvate metabolism	9	0.00326907	0.0142418	HAGH, ME1, ALDH7A1, ME2, ALDH1B1, PCK2, ALDH9A1, MDH2, PCK1	648	39	7691	2.73896	0.980642	0.301349	17.2326
KEGG_PATHWAY	mmu00071:Fatty acid degradation	10	0.0036323	0.019423	CPT1C, ACADVL, GCDH, ALDH7A1, 1700061G19RIK, ALDH1B1, ACSBG2, HADH, ACAA1A, ALDH9A1	648	49	7691	2.42221	0.995456	0.362047	22.7887
KEGG_PATHWAY	mmu00010:Glycolysis / Gluconeogenesis	12	0.00435875	0.020736	ALDOA, GAPDHS, ALDH7A1, TPI1, ALDH1B1, PGAM2, PCK2, GPI1, ALDH3B1, ALDH9A1, PGK2, PCK1	648	66	7691	2.15797	0.996856	0.358059	24.1408
KEGG_PATHWAY	mmu03030:DNA replication	8	0.00290584	0.0243056	SSBP1, POLD2, POLE, POLA2, MCM2, MCM3, RNASEH2B, MCM6	648	35	7691	2.71287	0.998848	0.383273	27.707
KEGG_PATHWAY	mmu04919:Thyroid hormone signaling pathway	17	0.0061749	0.0285429	PLCZ1, HRAS, KAT2B, ATP1A4, MED24, RCAN1, BAD, HDAC2, DIO2, SLC2A1, GATA4, PLCD3, MDM2, PLCD1, PLCB2, PIK3R1, SLC9A1	648	114	7691	1.76991	0.999652	0.411924	31.7389
KEGG_PATHWAY	mmu00920:Sulfur metabolism	4	0.00145292	0.0338895	TST, SQRDL, IMPAD1, PAPSS1	648	9	7691	5.27503	0.999924	0.447098	36.5299
KEGG_PATHWAY	mmu00280:Valine, leucine and isoleucine degradation	10	0.0036323	0.0384651	MCCC2, OXCT2B, ALDH7A1, BCAT2, ALDH1B1, AOX3, HADH, ACAA1A, ALDH9A1, PCCA	648	55	7691	2.15797	0.999979	0.469806	40.3811
KEGG_PATHWAY	mmu04931:Insulin resistance	16	0.00581167	0.0415617	SREBF1, IRS2, PTPA, PRKAB2, PCK2, PTEN, PPP1CB, PCK1, NR1H2, PYGL, GFPT1, SLC2A1, SLC27A6, CREB3L4, PIK3R1, PYGB	648	110	7691	1.72637	0.999991	0.477193	42.8636
KEGG_PATHWAY	mmu03013:RNA transport	22	0.00799105	0.0472445	RPP38, NUP133, XPO1, UPF2, 4930444G20RIK, UPF1, NXF2, NXF1, 1700009N14RIK, NDC1, EIF3C, EIF3D, EIF4EBP1, AAAS, EIF4EBP2, POM121, GM9839, THOC6, THOC7, PABPC1, DDX20, GEMIN6	648	170	7691	1.53597	0.999998	0.503654	47.1728
KEGG_PATHWAY	mmu00561:Glycerolipid metabolism	10	0.0036323	0.0516044	ALDH7A1, ALDH1B1, GK2, AGPAT9, MGLL, DGKH, AGPAT4, ALDH9A1, LPIN3, AGPAT1	648	58	7691	2.04635	1	0.517379	50.2729
KEGG_PATHWAY	mmu00563:Glycosylphosphatidylinositol(GPI)-anchor biosynthesis	6	0.00217938	0.0538122	PIGL, PIGF, PIGX, GPAA1, PIGS, PIGQ	648	25	7691	2.84852	1	0.515362	51.7778
KEGG_PATHWAY	mmu04022:cGMP-PKG signaling pathway	21	0.00762782	0.0550092	MEF2C, ADCY4, IRS2, SLC8A2, GNAI3, ROCK2, GNA11, GNA12, ATP1A4, BAD, ADORA1, PPP1CB, MYL9, ATF2, PPIF, MEF2D, SLC25A31, GATA4, CREB3L4, PLCB2, CALM2	648	163	7691	1.52911	1	0.507002	52.576
KEGG_PATHWAY	mmu00562:Inositol phosphate metabolism	11	0.00399553	0.0667333	PLCZ1, MTM1, IMPAD1, TPI1, ISYNA1, PIK3C2A, PIK3C2B, PLCD3, PLCD1, PLCB2, PTEN	648	70	7691	1.8651	1	0.562102	59.7739
KEGG_PATHWAY	mmu05016:Huntington's disease	24	0.00871751	0.069517	NDUFA5, CLTB, COX7A1, NDUFA4L2, NDUFB9, AP2S1, DNAH3, NDUFC2, NDUFA13, DNAH2, ATP5G3, PPIF, NDUFS6, SLC25A31, UQCR11, HDAC2, NDUFV1, BAX, CREB3L4, DNAL1, PLCB2, HAP1, AP2M1, HIP1	648	198	7691	1.43865	1	0.562024	61.3275
KEGG_PATHWAY	mmu04922:Glucagon signaling pathway	14	0.00508521	0.0752444	CPT1C, PYGL, PRKAB2, SLC2A1, SMEK2, PGAM2, CREB3L4, PCK2, SIK2, PLCB2, CALM2, PCK1, ATF2, PYGB	648	100	7691	1.66164	1	0.577042	64.3511
KEGG_PATHWAY	mmu04310:Wnt signaling pathway	18	0.00653813	0.0826219	TBL1XR1, DVL3, 4930444G20RIK, PPARD, ROCK2, LEF1, DAAM1, DAAM2, PORCN, CSNK2A2, SFRP1, CCND3, GM9839, SIAH1A, FRAT1, SOX17, FBXW11, PLCB2	648	141	7691	1.51517	1	0.598323	67.9241
KEGG_PATHWAY	mmu05200:Pathways in cancer	42	0.0152556	0.089076	HSP90AB1, ADCY4, PPARD, HRAS, GNAI3, GNA11, STAT5A, GNA12, LPAR3, CDH1, BCL2L1, LPAR1, CXCL12, PTEN, BCL2, SLC2A1, TGFA, PLCB2, PIK3R1, DVL3, BMP2, ARHGEF1, BCR, EPAS1, ROCK2, LEF1, BAD, ARHGEF12, ARHGEF11, RAD51, LAMA2, JUP, CCDC6, SMO, CBLB, HDAC2, BAX, RASSF1, VEGFA, MDM2, PTCH1, ABL1	648	395	7691	1.262	1	0.61335	70.7754

## Sheet: Overlap_BP
Category	Term	Count	%	PValue	Genes	List Total	Pop Hits	Pop Total	Fold Enrichment	Bonferroni	Benjamini	FDR
GOTERM_BP_DIRECT	GO:0045944~positive regulation of transcription from RNA polymerase II promoter	53	6.17716	0.000355852	AKNA, E2F1, PPP2R5B, PAX3, SIN3A, ASH2L, AGAP2, TNIP1, SERTAD1, EGR1, CCNK, HYAL2, FOXJ2, ESR1, CHP2, SIX4, LPIN1, CCNL2, CARF, PRKD2, EP300, ARRB1, ZMIZ1, CD81, MAPK7, ABLIM2, TFR2, CDC73, SOX9, TNFRSF1A, DDX3X, PPP3CB, ZFP219, PER1, ZBTB7B, KLF6, UTF1, CEBPB, RFX4, NUCKS1, SKI, SUPT4A, PARK2, SIRT2, HDAC4, NOTCH1, RPS6KA1, CSRNP3, DBP, JAK3, EAF2, NFIC, APBB1	580	995	18082	1.66062	0.576038	0.576038	0.623332
GOTERM_BP_DIRECT	GO:0006810~transport	82	9.55711	0.00145525	SLC5A5, KCNAB3, SEC24A, CHMP4B, PLEKHM1, CHMP7, SLC7A5, RAB1A, AQP3, KCNU1, ATP2B1, KCNQ4, DYNLL1, SLC25A3, VPS4B, CHRNA5, LRRC52, SLC51A, KCNQ2, PIEZO2, ATP5J, TRPM4, SCAMP3, KCND3, PCTP, CHP2, SLC25A30, ANKRD27, ARRB1, IPO7, SLC25A38, MFSD10, OSBPL10, SLC25A37, SNX10, SLC2A10, CPLX1, SNX7, SNX4, NAPA, TXN1, STARD10, ARF5, SLC47A1, ESYT3, CLDN15, TTYH3, BEST1, CSE1L, SLC25A48, TTYH2, TTYH1, PEX1…	580	1822	18082	1.40308	0.970138	0.827194	2.52604
GOTERM_BP_DIRECT	GO:0022414~reproductive process	4	0.4662	0.00162164	KCNU1, SPTBN4, LRRC52, PCSK4	580	8	18082	15.5879	0.980019	0.728642	2.811
GOTERM_BP_DIRECT	GO:0090002~establishment of protein localization to plasma membrane	7	0.815851	0.0023373	TNFRSF1A, SPTBN4, EFR3A, RDX, TTC7, PDZK1, TSPAN17	580	43	18082	5.07514	0.996454	0.755967	4.02768
GOTERM_BP_DIRECT	GO:0007283~spermatogenesis	25	2.91375	0.00307153	E2F1, CLDN11, SOX9, ACE, PDILT, MAS1, BCL6, ODF1, B4GALNT1, LIMK2, PAIP2, TNP1, ADAM26A, ZSCAN2, HIST1H1T, NOTCH1, SPATA18, CCDC33, CELF3, TSGA10, CHTF18, TSSK1, PRM2, TSSK3, TBC1D20	580	407	18082	1.91498	0.999399	0.773129	5.26102
GOTERM_BP_DIRECT	GO:0043388~positive regulation of DNA binding	6	0.699301	0.00325542	EP300, TXN1, SKI, PARK2, EGF, SIRT2	580	32	18082	5.84547	0.999615	0.730253	5.56756
GOTERM_BP_DIRECT	GO:0098779~mitophagy in response to mitochondrial depolarization	12	1.3986	0.00347352	ADAMTS7, KRT73, PRKD2, ACTRT1, GABRA5, SNTG1, DZANK1, PARK2, ANXA5, ZCCHC17, FAM131B, MRPS2	580	132	18082	2.83417	0.999773	0.698342	5.92991
GOTERM_BP_DIRECT	GO:0007264~small GTPase mediated signal transduction	16	1.8648	0.00916255	RABL2, ARL2, ARF5, RAB1A, RND3, CDC42, ARL11, RAB36, RASL10A, ARF3, RHEB, RAPGEF2, ARL5B, AGAP2, ARL13A, RHOG	580	236	18082	2.11362	1	0.937594	14.9314
GOTERM_BP_DIRECT	GO:0007017~microtubule-based process	6	0.699301	0.00957463	DYNLL1, TUBB5, NEK10, NEK9, TUBB3, KIFC3	580	41	18082	4.56232	1	0.924021	15.5508
GOTERM_BP_DIRECT	GO:0050770~regulation of axonogenesis	5	0.582751	0.0115703	VIM, CHN1, CACNA1A, KIF13B, SLIT3	580	28	18082	5.56712	1	0.939545	18.4909
GOTERM_BP_DIRECT	GO:0061028~establishment of endothelial barrier	4	0.4662	0.0133999	PDE2A, MARVELD2, RDX, RAPGEF2	580	16	18082	7.79397	1	0.948019	21.1013
GOTERM_BP_DIRECT	GO:0000077~DNA damage checkpoint	5	0.582751	0.0147293	E2F1, NBN, RAD9A, TIPRL, PTPN11	580	30	18082	5.19598	1	0.949277	22.9483
GOTERM_BP_DIRECT	GO:0035556~intracellular signal transduction	22	2.5641	0.0180714	PLEKHM1, DGKK, DCDC2A, MAPK11, ASB13, MAST3, PRKCQ, PRKD2, RPS6KA1, DUSP1, DDX3X, ACOT11, WSB2, RGS6, CHN1, SH2B3, TGFBR3, JAK3, TSSK1, NIM1K, ASB4, TSSK3	580	400	18082	1.71467	1	0.966027	27.4132
GOTERM_BP_DIRECT	GO:0060271~cilium morphogenesis	12	1.3986	0.0211451	RABL2, CLUAP1, TRAF3IP1, NOTCH1, DYNLL1, RFX4, STK36, DZIP1L, FAM161A, IFT43, SNX10, PARVA	580	170	18082	2.20065	1	0.974791	31.3032
GOTERM_BP_DIRECT	GO:0044849~estrous cycle	4	0.4662	0.0216004	EGR1, HAS1, OPRL1, NCOR2	580	19	18082	6.56334	1	0.970102	31.8624
GOTERM_BP_DIRECT	GO:0060749~mammary gland alveolus development	4	0.4662	0.0216004	DDR1, ESR1, EGF, AGAP2	580	19	18082	6.56334	1	0.970102	31.8624
GOTERM_BP_DIRECT	GO:0006897~endocytosis	12	1.3986	0.0316037	CDC42, CTTN, ARRB1, LRP12, SNX7, PSTPIP1, EPS15L1, SNX4, CLINT1, SNX10, RAB1A, MICALL1	580	181	18082	2.06691	1	0.992086	43.1178
GOTERM_BP_DIRECT	GO:0006997~nucleus organization	4	0.4662	0.0319926	CHMP4B, CHMP7, VPS4B, PRM2	580	22	18082	5.66834	1	0.990063	43.5177
GOTERM_BP_DIRECT	GO:0031100~organ regeneration	6	0.699301	0.0331174	ACE, NOTCH1, LIFR, APOH, TGFBR3, LPIN1	580	56	18082	3.34027	1	0.989013	44.6597
GOTERM_BP_DIRECT	GO:0006470~protein dephosphorylation	10	1.1655	0.0335397	CTTNBP2NL, CTDNEP1, DUSP1, PPM1J, DUSP13, PPP3CB, PP2D1, PLPP1, CTDP1, PTPN11	580	138	18082	2.25912	1	0.98682	45.0829
GOTERM_BP_DIRECT	GO:0090136~epithelial cell-cell adhesion	3	0.34965	0.038846	CDC42, ITGB5, KIFC3	580	10	18082	9.35276	1	0.991573	50.1458
GOTERM_BP_DIRECT	GO:0030259~lipid glycosylation	3	0.34965	0.038846	B4GALNT2, 4930568D16RIK, B4GALNT1	580	10	18082	9.35276	1	0.991573	50.1458
GOTERM_BP_DIRECT	GO:0031639~plasminogen activation	3	0.34965	0.038846	PLAT, KLKB1, APOH	580	10	18082	9.35276	1	0.991573	50.1458
GOTERM_BP_DIRECT	GO:0016050~vesicle organization	4	0.4662	0.0401259	CADPS, SNX7, SNX4, SNX10	580	24	18082	5.19598	1	0.990921	51.2994
GOTERM_BP_DIRECT	GO:0030041~actin filament polymerization	4	0.4662	0.0401259	COBL, CTTN, VIL1, ARPC4	580	24	18082	5.19598	1	0.990921	51.2994
GOTERM_BP_DIRECT	GO:0030217~T cell differentiation	5	0.582751	0.0414104	EGR1, PPP3CB, ITPKB, HS1BP3, NHEJ1	580	41	18082	3.80193	1	0.990292	52.4317
GOTERM_BP_DIRECT	GO:0000122~negative regulation of transcription from RNA polymerase II promoter	33	3.84615	0.0451049	E2F1, ZFP13, HCFC2, CDC73, TXN1, PAX3, SOX9, ZKSCAN3, SIN3A, PER1, ZFP219, BCL6, EGR1, ZFP57, ESR1, KLF17, SKI, PARK2, SUPT4A, MAPK10, LPIN1, FOXP4, SIRT2, TRAF3IP1, HDAC4, NOTCH1, EP300, C1QBP, PDE2A, MLX, DNMT1, NFIC, NCOR2	580	729	18082	1.41125	1	0.992078	55.5517
GOTERM_BP_DIRECT	GO:0061337~cardiac conduction	3	0.34965	0.0464903	TRPM4, SPTBN4, GJA1	580	11	18082	8.50251	1	0.991624	56.6711
GOTERM_BP_DIRECT	GO:0030308~negative regulation of cell growth	9	1.04895	0.0477887	HYAL2, SERPINE2, DDX3X, GJA1, BCL6, EAF2, APBB1, SERTAD1, SLIT3	580	125	18082	2.24466	1	0.991107	57.6961
GOTERM_BP_DIRECT	GO:0007411~axon guidance	10	1.1655	0.0504859	CDK5R1, UNC5B, ZFP280B, PLA2G10, DPYSL5, LAMC1, CD24A, APBB1, TUBB3, SLIT3	580	149	18082	2.09234	1	0.991802	59.7526
GOTERM_BP_DIRECT	GO:0010628~positive regulation of gene expression	20	2.331	0.0540306	ZBTB7B, E2F1, EGR1, CASR, VIM, GJA1, RDX, MAPK11, PARK2, SGMS1, SOX9, LCN2, AMH, TNFRSF1A, CDC42, EP300, PDE2A, DDX3X, DNMT1, EDA	580	399	18082	1.5627	1	0.992987	62.3122
GOTERM_BP_DIRECT	GO:0010458~exit from mitosis	3	0.34965	0.0546305	CHMP4B, CHMP7, CTDP1	580	12	18082	7.79397	1	0.992073	62.7298
GOTERM_BP_DIRECT	GO:0007173~epidermal growth factor receptor signaling pathway	5	0.582751	0.055215	GAB1, VIL1, SOX9, EGF, PTPN11	580	45	18082	3.46398	1	0.991103	63.1326
GOTERM_BP_DIRECT	GO:0048146~positive regulation of fibroblast proliferation	6	0.699301	0.0569082	E2F1, PDGFA, ZMIZ1, ESR1, EGF, ANXA2	580	65	18082	2.87777	1	0.990985	64.2763
GOTERM_BP_DIRECT	GO:0006811~ion transport	27	3.14685	0.0569404	SLC5A5, KCNAB3, CLDN15, ATP2B1, KCNU1, TTYH3, KCNQ4, BEST1, TTYH2, TTYH1, CHRNA5, LRRC52, KCNQ2, PIEZO2, ATP5J, TMC7, TRPM4, TMC6, KCND3, SLCO6B1, GABRA5, SLCO2B1, KCNK2, LCN2, P2RX4, CP, CACNA1A	580	584	18082	1.44135	1	0.989533	64.2977
GOTERM_BP_DIRECT	GO:0007266~Rho protein signal transduction	5	0.582751	0.0590088	CDC42, BAIAP2, BCL6, EPS8L1, RHOG	580	46	18082	3.38868	1	0.989771	65.6487
GOTERM_BP_DIRECT	GO:0055010~ventricular cardiac muscle tissue morphogenesis	4	0.4662	0.0591776	LY6E, PTCD2, TGFBR3, TNNI1	580	28	18082	4.45369	1	0.9884	65.7568
GOTERM_BP_DIRECT	GO:0034220~ion transmembrane transport	5	0.582751	0.0629379	TRPM4, P2RX4, SLC16A2, GJA1, AQP3	580	47	18082	3.31658	1	0.990045	68.0833
GOTERM_BP_DIRECT	GO:0060177~regulation of angiotensin metabolic process	2	0.2331	0.063018	ACE, EP300	580	2	18082	31.1759	1	0.98871	68.1312
GOTERM_BP_DIRECT	GO:0019432~triglyceride biosynthetic process	3	0.34965	0.0632271	DGAT2, PNPLA3, LPIN1	580	13	18082	7.19443	1	0.987402	68.2559
GOTERM_BP_DIRECT	GO:0060044~negative regulation of cardiac muscle cell proliferation	3	0.34965	0.0632271	GJA1, MAPK11, KCNK2	580	13	18082	7.19443	1	0.987402	68.2559
GOTERM_BP_DIRECT	GO:0070932~histone H3 deacetylation	3	0.34965	0.0632271	HDAC4, PER1, SIRT2	580	13	18082	7.19443	1	0.987402	68.2559
GOTERM_BP_DIRECT	GO:0030195~negative regulation of blood coagulation	3	0.34965	0.0632271	SERPINE2, APOH, ANXA5	580	13	18082	7.19443	1	0.987402	68.2559
GOTERM_BP_DIRECT	GO:0030033~microvillus assembly	3	0.34965	0.0632271	VIL1, RDX, RAPGEF2	580	13	18082	7.19443	1	0.987402	68.2559
GOTERM_BP_DIRECT	GO:0030154~cell differentiation	34	3.9627	0.0639838	PRRC2A, SOX9, SLC7A5, SHB, CDC42, SERPINE2, 4932411N23RIK, PDILT, SH2B3, ATOH8, ODF1, RAPGEF2, ZBTB7B, CEBPB, TNP1, INSC, ADAM26A, ZSCAN2, SIRT2, SLIT3, AMH, NOTCH1, HIST1H1T, EP300, TRIM54, IRF6, SPATA18, PRM2, TGFB1I1, MAPK7, TSSK1, EDA, TSSK3, IGSF9	580	780	18082	1.35895	1	0.986549	68.7034
GOTERM_BP_DIRECT	GO:0035249~synaptic transmission, glutamatergic	4	0.4662	0.0644955	PLAT, NAPA, PARK2, CACNA1A	580	29	18082	4.30012	1	0.985447	69.0026
GOTERM_BP_DIRECT	GO:0006351~transcription, DNA-templated	73	8.50816	0.0645566	E2F1, AKNA, IL16, E2F5, POU6F2, PAX3, ZKSCAN3, SIN3A, DYNLL1, ASH2L, ATOH8, TGS1, SERTAD1, EGR1, CCNK, FOXJ2, POLR1D, ESR1, ZFP628, SIX4, LPIN1, PCGF1, CCNL2, ZFP27, CARF, EP300, C1QBP, ARRB1, ZMIZ1, PTOV1, ABLIM2, ING3, ZBTB6, WBSCR22, TXN1, CDC73, SOX9, MED12L, DDX3X, PER1, ZFP219, BCL6, LHX8, ZBTB7B, KLF6, UTF1, CEBPB, L3MBTL2, RFX4, ZFP57, PPHLN1, KLF17, SKI, MAPK11, PARK2, SUPT4A, ZSCAN2, FO…	580	1885	18082	1.20734	1	0.983846	69.0382
GOTERM_BP_DIRECT	GO:0007059~chromosome segregation	7	0.815851	0.0658918	CIAO1, CENPN, DDX3X, DSN1, NEK10, NEK9, USP44	580	89	18082	2.45203	1	0.983568	69.8055
GOTERM_BP_DIRECT	GO:0032092~positive regulation of protein binding	6	0.699301	0.0665554	ACE, EP300, EPB41, ARRB1, PARK2, RAPGEF2	580	68	18082	2.75081	1	0.982579	70.1801
GOTERM_BP_DIRECT	GO:0043525~positive regulation of neuron apoptotic process	6	0.699301	0.0699613	EGR1, HDAC4, TNFRSF1A, CDC42, CDK5R1, UBE2M	580	69	18082	2.71094	1	0.984447	72.0349
GOTERM_BP_DIRECT	GO:2000279~negative regulation of DNA biosynthetic process	3	0.34965	0.0722428	DUSP1, GJA1, KCNK2	580	14	18082	6.68054	1	0.98507	73.2159
GOTERM_BP_DIRECT	GO:0030198~extracellular matrix organization	8	0.932401	0.0736055	SMOC2, ADAMTS20, TGFBI, NID1, LAMC1, COL5A3, SOX9, APBB1	580	114	18082	2.18778	1	0.984845	73.8987
GOTERM_BP_DIRECT	GO:2001241~positive regulation of extrinsic apoptotic signaling pathway in absence of ligand	3	0.34965	0.0816419	PPP2R1B, UNC5B, JAK3	580	15	18082	6.23517	1	0.98957	77.6033
GOTERM_BP_DIRECT	GO:0042573~retinoic acid metabolic process	3	0.34965	0.0816419	ALDH1A3, ALDH1A7, ADH7	580	15	18082	6.23517	1	0.98957	77.6033
GOTERM_BP_DIRECT	GO:0043149~stress fiber assembly	3	0.34965	0.0816419	ARRB1, ITGB5, ZYX	580	15	18082	6.23517	1	0.98957	77.6033
GOTERM_BP_DIRECT	GO:0035774~positive regulation of insulin secretion involved in cellular response to glucose stimulus	4	0.4662	0.081696	TRPM4, ARRB1, PPP3CB, PARK2	580	32	18082	3.89698	1	0.988518	77.6264
GOTERM_BP_DIRECT	GO:0043967~histone H4 acetylation	4	0.4662	0.081696	ING3, EP300, PER1, APBB1	580	32	18082	3.89698	1	0.988518	77.6264
GOTERM_BP_DIRECT	GO:0001889~liver development	7	0.815851	0.0843588	COBL, NOTCH1, DBP, PTCD2, TGFBR3, ASL, SLCO2B1	580	95	18082	2.29717	1	0.989121	78.7392
GOTERM_BP_DIRECT	GO:0030036~actin cytoskeleton organization	9	1.04895	0.0863078	ABLIM2, EPB41, PDGFA, TMSB4X, BCL6, AGAP2, RHOG, ARHGAP26, PARVA	580	142	18082	1.97593	1	0.98926	79.5204
GOTERM_BP_DIRECT	GO:0022011~myelination in peripheral nervous system	3	0.34965	0.0913907	SKI, SH3TC2, SIRT2	580	16	18082	5.84547	1	0.991047	81.4323
GOTERM_BP_DIRECT	GO:0007034~vacuolar transport	3	0.34965	0.0913907	CHMP4B, CHMP7, NDFIP2	580	16	18082	5.84547	1	0.991047	81.4323
GOTERM_BP_DIRECT	GO:0034314~Arp2/3 complex-mediated actin nucleation	3	0.34965	0.0913907	ARPC5L, IQGAP2, ARPC4	580	16	18082	5.84547	1	0.991047	81.4323
GOTERM_BP_DIRECT	GO:0035729~cellular response to hepatocyte growth factor stimulus	3	0.34965	0.0913907	CASR, VIL1, SIRT2	580	16	18082	5.84547	1	0.991047	81.4323
GOTERM_BP_DIRECT	GO:0000920~cell separation after cytokinesis	3	0.34965	0.0913907	CHMP4B, CHMP7, VPS4B	580	16	18082	5.84547	1	0.991047	81.4323
GOTERM_BP_DIRECT	GO:0003347~epicardial cell to mesenchymal cell transition	2	0.2331	0.0930242	TGFBR3, GJA1	580	3	18082	20.7839	1	0.990979	82.0101
GOTERM_BP_DIRECT	GO:2000670~positive regulation of dendritic cell apoptotic process	2	0.2331	0.0930242	JAK3, RAPGEF2	580	3	18082	20.7839	1	0.990979	82.0101
GOTERM_BP_DIRECT	GO:0045626~negative regulation of T-helper 1 cell differentiation	2	0.2331	0.0930242	IL4RA, JAK3	580	3	18082	20.7839	1	0.990979	82.0101
GOTERM_BP_DIRECT	GO:0006231~dTMP biosynthetic process	2	0.2331	0.0930242	DCTD, SHMT1	580	3	18082	20.7839	1	0.990979	82.0101
GOTERM_BP_DIRECT	GO:1902033~regulation of hematopoietic stem cell proliferation	2	0.2331	0.0930242	ACE, PIM1	580	3	18082	20.7839	1	0.990979	82.0101
GOTERM_BP_DIRECT	GO:0090110~cargo loading into COPII-coated vesicle	2	0.2331	0.0930242	TBC1D20, RAB1A	580	3	18082	20.7839	1	0.990979	82.0101
GOTERM_BP_DIRECT	GO:1903542~negative regulation of exosomal secretion	2	0.2331	0.0930242	VPS4B, PARK2	580	3	18082	20.7839	1	0.990979	82.0101
GOTERM_BP_DIRECT	GO:0007080~mitotic metaphase plate congression	4	0.4662	0.0941413	CHMP4B, CHMP7, VPS4B, CDCA5	580	34	18082	3.66775	1	0.990666	82.3955
GOTERM_BP_DIRECT	GO:0000187~activation of MAPK activity	6	0.699301	0.0964084	ARRB1, CD81, GAB1, EGF, GRM1, PTPN11	580	76	18082	2.46125	1	0.990909	83.1536
GOTERM_BP_DIRECT	GO:0002230~positive regulation of defense response to virus by host	8	0.932401	0.0970617	ACTRT1, SIN3A, GABRA5, SNTG1, ANXA5, ZCCHC17, FAM131B, MRPS2	580	122	18082	2.04432	1	0.990387	83.3664

## Sheet: Overlap_CC
Category	Term	Count	%	PValue	Genes	List Total	Pop Hits	Pop Total	Fold Enrichment	Bonferroni	Benjamini	FDR
GOTERM_CC_DIRECT	GO:0005634~nucleus	700	0.254261	1.60983e-18	MEF2C, PPP1R26, AIF1, FSTL3, PGAM2, MED24, MED23, ANKLE1, SART1, CITED2, INTS9, CUL3, INTS8, WDR75, EPC2, HIST1H2BM, FLI1, LUC7L3, MAP2K6, ROCK2, BARHL1, PTBP1, ESPL1, PROX2, MYH9, BCL2L12, CTDSPL2, JUP, FAAP100, AAAS, PTRF, SPAG6, NLE1, FLII, SMPX, MYBBP1A, IRAK1BP1, RAD23A, CRTC1, NFKBIB, DUSP12, BCL2L1, XAB2, DIDO1, PFN3, NAT10, SSXB5, PABPC1, NTHL1, TCF3, TUBB4B, DMBX1, DNMT3A, YEATS4, 493044…	1755	6019	19662	1.30294	1.22186e-15	1.22186e-15	2.45401e-15
GOTERM_CC_DIRECT	GO:0005737~cytoplasm	754	0.273875	9.38297e-18	MEF2C, KIFC2, D7ERTD443E, AIF1, CROCC, MALSU1, RP2, MYLIP, AMOTL1, ANKLE1, CITED2, INTS9, CUL3, ACTG2, HIST1H2BM, MAP3K5, CUL9, ARHGEF40, MAP2K6, ARC, LRRC6, BCL2L14, CYP2D22, ROCK2, PTBP1, KIF5C, UBE2J1, ESPL1, SPIRE2, MYH9, SSPO, BCL2L11, JUP, FAAP100, PITPNM2, AAAS, NAPEPLD, PTRF, SPAG4, FLII, SMPX, MYBBP1A, IRAK1BP1, ADSS, MOB4, RALGPS2, GNAI3, CCDC92, CRTC1, NFKBIB, ACSBG2, DUSP12, BCL2L1, D…	1755	6631	19662	1.27392	7.12168e-15	3.56084e-15	1.43033e-14
GOTERM_CC_DIRECT	GO:0031514~motile cilium	33	0.0119866	5.51325e-12	BBS4, CFAP100, D7ERTD443E, CATSPERD, DNAH2, DAAM1, BC100451, MLF1, CCDC103, ENKUR, TPGS1, FSIP1, IFT20, PKD1, ADCY10, SCNN1A, OXCT2B, MAK, CABYR, RSPH9, GAPDHS, FOPNL, CATSPER4, SLC25A31, ACTL7A, CATSPER3, SPAG4, CATSPER1, IFT172, CFAP206, TSSK4, AKAP3, AKAP4	1755	92	19662	4.01862	4.18456e-09	1.39485e-09	8.40437e-09
GOTERM_CC_DIRECT	GO:0005929~cilium	56	0.0203409	7.16007e-10	TTLL8, TTLL9, RP2, STRC, CFAP221, TTLL7, BC100451, ARL2BP, CCDC103, IFT122, IFT20, DYNC2H1, WDR35, LRRC6, KIF17, CEP41, RSPH9, TMEM67, SMO, CATSPER4, SLC25A31, CATSPER3, SPAG4, CATSPER1, IFT81, AKAP4, IFT74, CFAP100, BBS4, BBS5, CATSPERD, TMEM216, TUBA3A, DNAH3, TMEM218, DNAH2, CFAP53, NPHP4, TPGS1, ENKUR, CFAP58, PKD1, TEKT2, RSPH6A, KIF3B, MAK, RPGRIP1L, CABYR, TULP2, GAPDHS, ICK, CFAP206, IFT1…	1755	257	19662	2.44121	5.43449e-07	1.35862e-07	1.09148e-06
GOTERM_CC_DIRECT	GO:0001669~acrosomal vesicle	32	0.0116233	4.46167e-09	ZP3R, USP8, CAPZA3, SPESP1, CXADR, SLIRP, CAPZB, ENKUR, TSKS, EPPIN, SKIL, SPAM1, GLIPR1L1, SPACA3, ARC, FABP9, SPACA7, ITGA1, ACRV1, HYAL5, CATSPER4, TRIM36, CAPN11, CATSPER3, TXNDC8, CYPT1, FAM170B, 1700016D06RIK, TSSK4, TBC1D21, AKAP3, SPATA31	1755	110	19662	3.25918	3.3864e-06	6.77281e-07	6.80133e-06
GOTERM_CC_DIRECT	GO:0005856~cytoskeleton	157	0.057027	5.87038e-09	KIFC2, DYNC1LI2, CCIN, D7ERTD443E, AIF1, CROCC, SNCA, PTPN20, MYLIP, ACTG2, ANKRD53, IFT122, PACSIN2, IFT20, DYNC2H1, MAP2K6, ARC, ROCK2, NEIL1, RAI14, SPIRE2, MYH9, RSPH9, JUP, CCDC6, FOPNL, PITPNM2, TRIM36, CEP162, ACTL7A, SPAG4, FGFR1OP, CNTROB, FLII, FGD2, BBS4, BBS5, GNAI3, CCDC92, TMEM216, SSH3, CEP95, CEP19, AKAP13, MYO9B, BCL2L1, CAPZB, DIDO1, PXN, FUZ, NPHP4, PFN3, CDC42EP1, TPGS1, CEP17…	1755	1113	19662	1.58036	4.45561e-06	7.42603e-07	8.94876e-06
GOTERM_CC_DIRECT	GO:0042995~cell projection	106	0.0385023	1.71231e-07	AIF1, RP2, STRC, ITSN1, IFT122, TIAM2, IFT20, PACSIN2, DYNC2H1, ARC, DAB2IP, LRRC6, RSPH9, FOPNL, CATSPER4, SLC25A31, CATSPER3, SPAG4, CATSPER1, AKAP4, FGD2, BBS4, TSHZ3, BBS5, AGFG1, CATSPERD, TMEM216, TMEM218, CEP19, SNX1, NPHP4, TPGS1, ENKUR, SSX2IP, HAP1, KIF3B, TBC1D10A, CPNE5, RPGRIP1L, SHANK2, SHANK3, POC1B, CDC42SE2, LAMP5, WDR1, TPRN, TTLL8, TTLL9, GABBR1, CFAP221, CAD, TTLL7, PTEN, BC10…	1755	712	19662	1.66792	0.000129956	1.85661e-05	0.000261022
GOTERM_CC_DIRECT	GO:0036064~ciliary basal body	28	0.0101704	7.63728e-07	BBS4, BBS5, RP2, TUBA3A, CETN4, CEP19, DAAM1, JADE1, NPHP4, IFT122, EZR, IFT20, KIFAP3, SSX2IP, WDR35, SPATA7, KIF17, CEP41, RPGRIP1L, TOPORS, SAXO1, FOPNL, ICK, POC1B, WRAP73, IFT172, IFT81, IFT52	1755	109	19662	2.87794	0.000579502	7.24561e-05	0.00116421
GOTERM_CC_DIRECT	GO:0005739~mitochondrion	202	0.0733724	3.08342e-05	FASTKD3, MRPL42, FASTKD1, FASTKD2, PNKD, MALSU1, SNCA, RAB1B, MPV17, TMEM11, TOMM20L, IARS2, FAM210A, TRAK1, ABCB10, OXR1, CRLS1, GTPBP3, BCL2L11, MRM2, PNKP, TXNDC2, TIMM8A2, PTRF, TXNDC8, FBXL4, MTFMT, MDH2, HIGD2A, ALDOA, FDX1, ELN, ACSBG2, BCL2L1, CHCHD7, NTHL1, HAP1, 1700034I23RIK, GPD2, PHYHIPL, OXCT2B, GCDH, DDX6, SYNE2, PTCD3, RNF5, PARP1, ZFHX3, CRYM, GH, SLC9A1, SPG7, BNIP3, SLIRP, PTEN…	1755	1721	19662	1.31499	0.0231318	0.00259701	0.0469931
GOTERM_CC_DIRECT	GO:0005813~centrosome	65	0.0236099	4.64711e-05	DYNC1LI2, CDC14A, D7ERTD443E, CROCC, UVRAG, CCDC38, ARL2BP, ODF2L, IFT20, ACTR1A, KIFAP3, H2AFY, MASTL, WDR35, CCDC28B, ROCK2, CEP41, ESPL1, MCM3, ARHGEF10, ELL2, EYA3, TMEM67, FOPNL, AAAS, CEP162, FGFR1OP, CNTROB, USP20, IFT81, SPATC1L, MDM1, IFT74, DPF2, HAUS4, HAUS3, BBS4, GNAI3, CEP95, HAUS1, CCDC15, CEP19, BCL2L1, CCDC64, NUMA1, NPHP4, TPGS1, TSPYL2, CEP57, CEP170, NDRG1, FBXW11, HAP1, TBC1D…	1755	435	19662	1.67407	0.0346576	0.00352103	0.0708168
GOTERM_CC_DIRECT	GO:0015630~microtubule cytoskeleton	31	0.0112601	5.7538e-05	HAUS3, TTLL8, KARS, MYCBP2, KIF2B, MAP1LC3A, CEP57, KIFAP3, TEKT1, ACTR1A, NDRG1, ADCY10, CDC42EP4, TWISTNB, SPATA7, F11R, KIF3B, ALKBH8, KIF17, MCM2, MID1IP1, EML2, MFN2, SPAG6, RASSF1, AAMP, ZFP263, MAP4, TEX35, MAP7D2, SPTAN1	1755	158	19662	2.19814	0.0427326	0.00396236	0.0876745
GOTERM_CC_DIRECT	GO:0005814~centriole	24	0.00871751	0.000104215	BBS4, D7ERTD443E, CROCC, CCDC92, RP2, CETN4, CEP41, CEP19, CCDC146, TOPORS, SAXO1, BC100451, CCDC67, CEP162, POC1B, TSKS, IFT20, CEP170, ACTR1A, CNTROB, IFT52, CNTLN, MDM1, HAP1	1755	111	19662	2.42236	0.0760553	0.00657024	0.158746
GOTERM_CC_DIRECT	GO:0031410~cytoplasmic vesicle	86	0.0312377	0.000175941	CLTB, COPS5, VIPAS39, RP2, UBQLN4, PRDX5, AMOTL1, SYNGR2, ZFYVE21, VPS33A, SYP, MFF, TSKS, PICALM, MAP1LC3A, TRIM9, PACSIN2, NECAP2, TGFA, CREB3L4, SV2A, RAB26, RAB21, SCAMP5, F11R, ARC, ARHGEF2, SPACA3, PIK3C2A, SPACA7, ZDHHC8, PKN1, SPIRE2, GPER1, ZDHHC17, SGSM1, TRIM36, CAPN11, PRDX6, BACE1, SYPL, VAMP2, EQTN, VAMP1, ANKFY1, AKAP3, COPE, IFT74, ZP3R, AP1M2, AGFG1, PTCHD2, SNX6, CLU, COPZ1, CAL…	1755	646	19662	1.49148	0.125017	0.0102206	0.267868
GOTERM_CC_DIRECT	GO:0097228~sperm principal piece	10	0.0036323	0.00026912	GAPDHS, CATSPER4, ENKUR, CATSPERD, IFT172, IFT81, ROPN1, CABYR, AKAP3, AKAP4	1755	26	19662	4.30901	0.184774	0.0144862	0.409459
GOTERM_CC_DIRECT	GO:0032391~photoreceptor connecting cilium	12	0.00435875	0.000703927	BBS4, NPHP4, IFT122, IFT20, MAK, KIF17, KIFAP3, MYO7A, RPGRIP1L, TOPORS, IFT52, SPATA7	1755	41	19662	3.27905	0.41402	0.0350039	1.0677
GOTERM_CC_DIRECT	GO:0005654~nucleoplasm	213	0.0773679	0.000713475	MEF2C, ITGB3BP, SCAF4, PPP1R26, STAT5A, FSTL3, MED24, MED23, SART1, INTS9, HIST1H2BM, DDX17, AAGAB, H2AFX, CYHR1, LUC7L3, STRN3, POLE, CTDSPL2, FAAP100, AAAS, CEP162, PIAS4, FLII, FBXL4, MDH2, CRTC1, CHEK2, BOP1, MYT1, DIDO1, PXN, PBRM1, TCF3, YEATS4, DNMT3A, CDC27, PAXIP1, CBLB, SYNE2, RGS3, UBA2, FNBP4, PARP1, ZFHX3, SNRNP25, SLC9A1, ZBTB33, COPS5, ELF4, COPS6, COPS3, BNIP3, RNF187, 1700024P04R…	1755	1935	19662	1.23324	0.418254	0.0332908	1.08211
GOTERM_CC_DIRECT	GO:0005730~nucleolus	102	0.0370494	0.00126391	RPP38, XPO1, PPP1R26, MBIP, DDX27, KLHL7, WDR75, G2E3, DDX17, DDX18, PGRMC1, H2AFY, ZFP330, OXR1, SPATA24, CHTOP, RBL2, STK24, TRIM41, CCDC137, RRP9, PPP1CB, MRM2, WEE1, PNKP, KDM2B, TXNDC2, NLE1, EDF1, MYBBP1A, PNMA1, BOP1, LIN28B, TCERG1, TRIM69, TMA16, NAT10, NOC4L, SUB1, ABHD14B, GGN, DDX6, PHF2, GPATCH2, DHX40, PARP1, ABL1, ZFHX3, ZBTB33, CDC14B, SKIV2L2, KIF2B, PRMT7, DKC1, CIRH1A, TWISTNB,…	1755	842	19662	1.35718	0.617074	0.0549009	1.90945
GOTERM_CC_DIRECT	GO:0005874~microtubule	47	0.0170718	0.00133587	HAUS4, KIFC2, HAUS3, DYNC1LI2, TTLL8, TTLL9, FKBP4, TUBA3A, HAUS1, DNAH3, INO80, TTLL7, RADIL, KIF9, DNAH2, PTPN20, KIF2B, TPGS1, MAP1LC3A, CEP57, CEP170, TEKT1, DYNC2H1, TUBB6, TEKT2, NDRG1, TUBB4B, GOLGA2, CAPN6, ARHGEF2, KIF3B, GABARAPL1, SLC8A2, RMDN2, KIF17, KIF5C, MID1IP1, GABARAP, EML2, TUBA8, CEP162, RASSF1, SPAG4, ZFP207, MAP4, MDM1, DNM1	1755	327	19662	1.61028	0.637454	0.0548077	2.01713
GOTERM_CC_DIRECT	GO:0005783~endoplasmic reticulum	150	0.0544844	0.00155357	SLC36A1, SC5D, HMGCR, WFS1, UBQLN4, ZNRF4, EIF5A, ADORA1, SEZ6L2, MAP3K5, H13, JSRP1, PLOD3, PGRMC1, KIFAP3, ELOVL2, CREB3L4, RPN2, RAB21, DDRGK1, NBAS, SLC33A1, ERP29, PLD4, STIM2, UBE2J1, LPCAT4, PNPLA6, RNF133, LRAT, PTRF, CATSPER3, BACE1, RNF139, KDSR, AKAP1, SUCO, CNBP, SYVN1, POMK, CLU, EXTL2, FIS1, MIA3, DDX41, TRAM1, HAP1, SREBF1, GABARAPL1, FOXRED2, SPPL2C, REEP2, FURIN, PORCN, TCL1, SYN…	1755	1323	19662	1.27023	0.692744	0.0602196	2.34222
GOTERM_CC_DIRECT	GO:0005789~endoplasmic reticulum membrane	87	0.031601	0.00218586	SC5D, LRRC8B, HMGCR, LRRC8C, CYP2J6, LRRC8D, UCHL1, GABBR1, RAB1B, UBQLN4, ZNRF4, EIF5A, ALG8, FAM57B, CANT1, RTN3, USP19, SEZ6L2, PIGL, PIGF, H13, PGRMC1, AGPAT9, ELOVL2, SRD5A3, CREB3L4, PTDSS1, RAB21, DHCR24, PTDSS2, AGPAT1, DDRGK1, SLC33A1, PIGX, PLD4, STIM2, UBE2J1, GPER1, RHBDD1, CDS1, LPCAT4, PNPLA6, SACM1L, TMEM67, RNF133, LRAT, MYRF, MOSPD4, KDSR, SEC23B, CYP2U1, FKBP9, PLPP7, POMK, PTCH…	1755	710	19662	1.37281	0.810028	0.0796894	3.28073
GOTERM_CC_DIRECT	GO:0016605~PML body	18	0.00653813	0.0046373	USP7, ELF4, MKNK2, CALCOCO2, TRIM16, TOPORS, CHEK2, PTEN, RAD51, PATL1, PIAS4, SQSTM1, MORC3, SP3, TOP3A, THAP1, TERT, AGAP3	1755	96	19662	2.10064	0.970633	0.154642	6.8403
GOTERM_CC_DIRECT	GO:0035686~sperm fibrous sheath	6	0.00217938	0.00566258	ALDOA, GAPDHS, CABYR, AKAP3, PGK2, AKAP4	1755	14	19662	4.80147	0.986568	0.177917	8.29242
GOTERM_CC_DIRECT	GO:0005694~chromosome	46	0.0167086	0.00600953	ITGB3BP, SMARCAD1, THAP7, H1FNT, HMGB4, UVRAG, SPO11, FAAP20, H2AFB1, KIF2B, DDX27, MEI4, HIST1H2BM, DDX18, CENPB, CENPC1, H2AFY, RHNO1, ZFP330, H2AFX, CIRH1A, ZWILCH, SPATA22, TERT, TERF1, NOL6, NUP133, HIST1H1A, NEIL1, CCDC137, MBD1, TNP2, RAD50, PHF2, HILS1, APITD1, SYCP3, FBXO18, ZFP207, TOP3A, NGDN, RBM19, HIST1H2AK, TMPO, MIS18BP1, DMC1	1755	344	19662	1.49813	0.989694	0.180379	8.77901
GOTERM_CC_DIRECT	GO:0005913~cell-cell adherens junction	43	0.0156189	0.00603348	HSP90AB1, ALDOA, HDLBP, USP8, HCFC1, SNX1, CDH1, EIF2A, GCN1L1, CAPZB, LARP1, CHMP2B, CDC42EP1, PICALM, EZR, SH3GLB1, PACSIN2, NUMB, PLIN3, FASN, NDRG1, SSX2IP, CC2D1A, GOLGA3, PLEC, GOLGA2, COBLL1, ARGLU1, F11R, DAB2IP, CRTAM, STK24, TBC1D10A, NECTIN4, MYH9, DDX6, JUP, CGN, PRDX6, LASP1, NCK1, TMPO, SPTAN1	1755	316	19662	1.52452	0.98988	0.174187	8.81251
GOTERM_CC_DIRECT	GO:0005930~axoneme	16	0.00581167	0.00698209	BBS5, TTLL8, KIF17, MAK, RPGRIP1L, CFAP221, GABARAP, RSPH9, CCDC63, KIFAP3, IFT172, DYNC2H1, MAP4, CCDC183, WDR35, SPATA7	1755	84	19662	2.13398	0.995097	0.191617	10.1302
GOTERM_CC_DIRECT	GO:0031966~mitochondrial membrane	18	0.00653813	0.00779974	MAVS, CLU, GABBR1, BNIP3, NDUFA13, GPER1, BCL2L1, ATXN3, RNF5, SLC25A33, MFSD7B, BCL2, BAX, SLC25A10, ETFDH, PLCD1, DNM1, NAT8L	1755	101	19662	1.99665	0.997376	0.204341	11.2516
GOTERM_CC_DIRECT	GO:0016020~membrane	672	0.24409	0.00812299	HRAS, SC5D, AIF1, RP2, VPS52, PLPPR5, MPV17, VPS50, MYLIP, ITSN1, FAM210A, TVP23B, CUL3, SYP, AGTR2, ADTRP, DIRAS2, GRIN2C, OSCAR, ARC, CRTAM, ROCK2, PTBP1, UBE2J1, SPIRE2, MYH9, BCL2L12, SIRPA, LPCAT4, BCL2L11, JUP, PITPNM2, AAAS, NAPEPLD, PTRF, TIMM8A2, PTPRV, SPAG4, BACE1, MYBBP1A, HIGD2A, ORAI2, RALGPS2, MOB4, GNAI3, ACSBG2, BCL2L1, DAAM1, XAB2, CDC42EP1, NAT10, PABPC1, CDC42EP4, NAT14, GPD2,…	1755	6998	19662	1.07584	0.997951	0.204893	11.6913
GOTERM_CC_DIRECT	GO:0005671~Ada2/Gcn5/Ada3 transcription activator complex	6	0.00217938	0.0106293	CSRP2BP, KAT2B, DR1, HCFC1, SGF29, MBIP	1755	16	19662	4.20128	0.9997	0.251491	15.0323
GOTERM_CC_DIRECT	GO:0005741~mitochondrial outer membrane	23	0.00835428	0.0172185	MAVS, CPT1C, USP30, GK2, SMCP, GDAP1, MUL1, BNIP3, BAD, BCL2L1, TOMM20L, ATF2, MFN2, MFF, FIS1, SH3GLB1, BCL2, BAX, PHB2, SPATA19, MYO19, AKAP1, AGPAT4	1755	153	19662	1.68417	0.999998	0.365281	23.2612
GOTERM_CC_DIRECT	GO:0000346~transcription export complex	5	0.00181615	0.0174263	CHTOP, POLDIP3, THOC6, THOC7, NXF1	1755	12	19662	4.66809	0.999998	0.35903	23.5082
GOTERM_CC_DIRECT	GO:0005769~early endosome	31	0.0112601	0.0181187	MYO5A, FGD2, USP8, RAB5B, VIPAS39, RASGEF1B, UVRAG, SNX1, VPS33A, PACSIN2, NUMB, TRAK1, RHOD, TM9SF4, RAB21, VPS18, SNX27, CCDC154, ACKR3, CFTR, GPER1, FURIN, CHMP1A, SLC17A6, RABEP2, RABEP1, 9030624J02RIK, SIAH1A, EQTN, SNX12, ANKFY1	1755	226	19662	1.53675	0.999999	0.360893	24.3258
GOTERM_CC_DIRECT	GO:0043160~acrosomal lumen	3	0.00108969	0.022444	ZP3R, SPACA7, SPATA31	1755	3	19662	11.2034	1	0.416323	29.251
GOTERM_CC_DIRECT	GO:0060170~ciliary membrane	9	0.00326907	0.0229942	TMEM67, BBS4, SMO, BBS5, CLTB, SHANK2, SCNN1A, GPI1, SHANK3	1755	40	19662	2.52077	1	0.414355	29.8556
GOTERM_CC_DIRECT	GO:0005829~cytosol	184	0.0668342	0.0232454	MEF2C, ALAD, AIF1, STAT5A, GNA11, SNCA, UBQLN4, PGAM2, DSTYK, IARS2, ITSN1, MAP3K5, EIF4EBP1, PGP, OPLAH, ATXN10, PACSIN2, KIFAP3, SLC2A1, AAGAB, DDX20, MAP2K6, RNF146, DCTPP1, IRS2, BCL2L14, BCR, MADD, DFFA, PRKAB2, GSTT1, AP4M1, SPIRE2, MYH9, JUP, SGSM1, PSMA6, 9030624J02RIK, PTRF, CHPF, SIAH1A, MVK, ANKFY1, ME1, ADSS, ARFGAP3, CNBP, MOB4, SNX6, NFKBIB, CLU, NT5C1B, ACSBG2, ASZ1, AKAP13, SNX1, …	1755	1784	19662	1.15551	1	0.408471	30.13
GOTERM_CC_DIRECT	GO:0012505~endomembrane system	18	0.00653813	0.0243431	TBC1D10C, CAMK1G, TBC1D10A, MPP5, ADORA1, RUFY3, RTN3, CHMP1A, ADTRP, PITPNM2, SGSM1, PGRMC1, PGRMC2, GRTP1, CDC42EP4, CYB5D2, SEC23B, IL3RA	1755	114	19662	1.76896	1	0.413996	31.3175
GOTERM_CC_DIRECT	GO:0005759~mitochondrial matrix	26	0.00944397	0.0284325	ME2, FDX1, MALSU1, NFS1, BCL2L1, IARS2, MCCC2, HSPE1, HADH, BDH1, GCDH, CS, SIRT5, CBR4, RAD51, EARS2, HAGH, PPIF, TST, ATXN3, ATG4D, ALDH1B1, CHPF, AKAP1, PCCA, MDH2	1755	188	19662	1.54941	1	0.455637	35.5772
GOTERM_CC_DIRECT	GO:0072372~primary cilium	10	0.0036323	0.0310695	SMO, IFT122, IFT20, IFT172, CEP41, PKD1, IFT81, PTCH1, IFT52, IFT74	1755	50	19662	2.24068	1	0.476624	38.1918
GOTERM_CC_DIRECT	GO:0000792~heterochromatin	8	0.00290584	0.0324811	SMARCAD1, DNMT3A, HDAC2, HSF1, CBX7, CHD5, MBD1, DDX6	1755	35	19662	2.56078	1	0.482909	39.5503
GOTERM_CC_DIRECT	GO:0030992~intraciliary transport particle B	6	0.00217938	0.0341246	IFT20, KIF17, IFT172, IFT81, IFT52, IFT74	1755	21	19662	3.20098	1	0.491206	41.0968
GOTERM_CC_DIRECT	GO:0070062~extracellular exosome	265	0.0962558	0.0347554	RARRES2, ALAD, CROCC, RP2, PITPNB, PGAM2, RAB1B, VPS50, SIDT2, CUL3, N4BP2L2, ACTG2, HIST1H2BM, IFT20, PLOD3, KIFAP3, OSCAR, DYNC2H1, H2AFY, H2AFX, RAB21, PI15, F11, F11R, DAB2IP, BCR, CRTAC1, EFNB1, PTBP1, AP4M1, MYH9, SIRPA, JUP, CD38, NAPEPLD, TXNDC8, MDH2, ALDOA, ADSS, RBP4, GNAI3, ENPP4, RIMS2, DAAM2, CAPZB, FUZ, TPI1, LGALS3BP, FGL2, PABPC1, TUBB4B, MGAT4A, KIF3B, SUB1, NCKAP1L, GART, LAMA2…	1755	2674	19662	1.11029	1	0.488913	41.6805
GOTERM_CC_DIRECT	GO:0036128~CatSper complex	4	0.00145292	0.0395279	CATSPER4, CATSPERD, CATSPER3, CATSPER1	1755	9	19662	4.9793	1	0.526026	45.9247
GOTERM_CC_DIRECT	GO:0043231~intracellular membrane-bounded organelle	82	0.0297848	0.040629	MEF2C, XPO1, SC5D, HRAS, CLTB, AQP9, HMGCR, CYP2J6, SNCA, GABBR1, PRDX5, PEX3, PHC3, HMOX2, PACSIN2, PGRMC1, MPV17L, 1700019D03RIK, CYP2D22, ZDHHC7, ACKR3, MCM3, SLC7A11, BCL2L11, TMEM106B, CD38, SMO, PITPNM2, ZDHHC17, LRAT, PTRF, ATP2C1, ALDH1B1, TBRG1, VAMP2, MYBBP1A, SEC23B, CYP2U1, VPS29, DPF2, AP1M2, ME2, AGFG1, SNX6, STAM2, CLU, NFS1, SNX1, FKBP1A, CALCOCO1, PATL1, MIA3, PEX19, TRIM69, PLIN…	1755	751	19662	1.22328	1	0.527424	46.862
GOTERM_CC_DIRECT	GO:0090661~box H/ACA telomerase RNP complex	3	0.00108969	0.0422421	DKC1, GAR1, NOP10	1755	4	19662	8.40256	1	0.533188	48.2079
GOTERM_CC_DIRECT	GO:0031429~box H/ACA snoRNP complex	3	0.00108969	0.0422421	DKC1, GAR1, NOP10	1755	4	19662	8.40256	1	0.533188	48.2079
GOTERM_CC_DIRECT	GO:0097418~neurofibrillary tangle	3	0.00108969	0.0422421	PICALM, CLU, NEFH	1755	4	19662	8.40256	1	0.533188	48.2079
GOTERM_CC_DIRECT	GO:0048786~presynaptic active zone	7	0.00254261	0.0462187	SYP, GRM7, GPER1, SV2A, RIMS2, SHANK2, ADORA1	1755	30	19662	2.61413	1	0.557929	51.3907
GOTERM_CC_DIRECT	GO:0031965~nuclear membrane	29	0.0105337	0.0473503	PHLPP1, XPO1, MRPS15, PTCHD2, ELF4, CDC14B, BCL2L1, NDC1, POM121, CEP170, BCL2, TOR1B, TNPO2, 4921501E09RIK, NUP133, NOC4L, MRPS23, TMEM38A, DGKH, SUN1, KLHDC2, AAAS, SYNE2, IPO4, GRK5, TMPO, PDCD6, C87436, RETSAT	1755	226	19662	1.43761	1	0.558761	52.2625
GOTERM_CC_DIRECT	GO:0030904~retromer complex	6	0.00217938	0.0486962	VPS29, SNX6, 9030624J02RIK, SNX27, SNX1, ANKFY1	1755	23	19662	2.92263	1	0.561199	53.2803
GOTERM_CC_DIRECT	GO:0005768~endosome	61	0.022157	0.0503635	STEAP3, RAB5B, VIPAS39, GNPNAT1, VPS52, RASGEF1B, UVRAG, VPS50, LPAR1, ZFYVE21, VPS33A, PICALM, GALNTL5, PACSIN2, TRAK1, RHOD, RAB21, SCAMP5, TM9SF2, ARC, PKN1, CFTR, ACKR3, AP4M1, GPER1, TMEM106B, CHMP1A, LRAT, ZFYVE27, 9030624J02RIK, ATP9B, BACE1, SNX12, ANKFY1, VPS29, FGD2, USP8, SNX6, STAM2, SNX1, CDH1, RFFL, TJAP1, CHMP2B, MTM1, EZR, SQSTM1, PLIN3, VPS18, SNX27, CCDC154, DGKH, ABCG4, LRP1, R…	1755	544	19662	1.25627	1	0.565914	54.513
GOTERM_CC_DIRECT	GO:0000790~nuclear chromatin	29	0.0105337	0.0519281	HIST1H2AB, DPF2, PPARD, H1FNT, HYPM, E2F4, CBX7, CALCOCO1, CITED2, H2AFB1, MEN1, SMARCD2, GATA4, H2AFY, H2AFX, SOX18, TCF3, DVL3, RAD51AP1, KAT2B, DFFA, MXD1, MBD1, RAD50, RAD51, HDAC2, IPO4, HIST1H2AK, TCF12	1755	228	19662	1.425	1	0.569669	55.6422
GOTERM_CC_DIRECT	GO:0043234~protein complex	69	0.0250628	0.0528717	MEF2C, ADCY4, GNA11, UVRAG, CAD, PEX3, CXADR, PEX11G, FNTB, GSTM1, MEN1, SYP, EIF4EBP1, HSF1, SMARCD2, IL1RAP, CTU2, EXOG, STRA6, GOLGA2, IRS2, SSBP3, ARHGEF2, BCR, STRN3, MPP5, PKN1, CFTR, PRKCDBP, MYH9, ACVR2B, PTRF, ACTL7A, GRM7, IPO4, MDM2, ALDOA, RBP4, FKBP4, CLU, SNX1, NR3C1, PXK, RIMS2, CIC, FIS1, AKT1S1, RGS12, PEX19, SH3GLB1, RNF165, COL6A4, COL6A1, BCL3, SSX2IP, SKIL, TCF3, PIK3R1, SREB…	1755	628	19662	1.23095	1	0.5689	56.3104
GOTERM_CC_DIRECT	GO:0008021~synaptic vesicle	18	0.00653813	0.0557263	MYO5A, COPS5, MADD, SNCA, GABBR1, SYNGR2, SYP, MFF, SLC17A6, PICALM, TRIM9, SYPL, DNAJC5, VAMP2, SV2A, DNM1, HAP1, SCAMP5	1755	126	19662	1.60049	1	0.58122	58.2752
GOTERM_CC_DIRECT	GO:0015629~actin cytoskeleton	26	0.00944397	0.0561514	ALDOA, TRIOBP, D7ERTD443E, ELL, CROCC, SNCA, PDLIM3, AKAP13, CDH1, NDC1, PHC3, EZR, TCERG1, CDC42EP1, ORC6, CDC42EP4, ARC, RAI14, MYH9, GABARAP, JUP, NMT1, KLHL17, NCOA5, WDR1, ABL1	1755	201	19662	1.4492	1	0.576856	58.5606
GOTERM_CC_DIRECT	GO:0035327~transcriptionally active chromatin	6	0.00217938	0.0571614	ELL, PSIP1, AFF4, EXOSC3, H2AFB1, ZC3H8	1755	24	19662	2.80085	1	0.57647	59.2315
GOTERM_CC_DIRECT	GO:0097546~ciliary base	6	0.00217938	0.0571614	ICK, NPHP4, IFT122, IFT20, 2610301B20RIK, IFT52	1755	24	19662	2.80085	1	0.57647	59.2315
GOTERM_CC_DIRECT	GO:0000784~nuclear chromosome, telomeric region	18	0.00653813	0.0592275	TFIP11, UPF1, GAR1, MCM2, MCM3, PPP1CB, RAD50, RAD51, MCM6, MEN1, THOC6, H2AFY, THOC7, HIST1H2AK, NAT10, PARP1, TERT, TERF1	1755	127	19662	1.58789	1	0.582862	60.5723
GOTERM_CC_DIRECT	GO:0005879~axonemal microtubule	3	0.00108969	0.066287	CEP162, RPGRIP1L, SAXO1	1755	5	19662	6.72205	1	0.618642	64.8492
GOTERM_CC_DIRECT	GO:0002079~inner acrosomal membrane	3	0.00108969	0.066287	TMEM190, CREB3L4, EQTN	1755	5	19662	6.72205	1	0.618642	64.8492
GOTERM_CC_DIRECT	GO:0002080~acrosomal membrane	6	0.00217938	0.066415	SPACA3, TMEM225, SUN1, EQTN, SPACA1, SPATA31	1755	25	19662	2.68882	1	0.612632	64.9225
GOTERM_CC_DIRECT	GO:0000123~histone acetyltransferase complex	6	0.00217938	0.066415	JADE1, KAT7, KAT2B, HCFC1, KANSL1L, TRRAP	1755	25	19662	2.68882	1	0.612632	64.9225
GOTERM_CC_DIRECT	GO:0000502~proteasome complex	11	0.00399553	0.0666807	PSMB4, PSMD14, PSMG2, PSMA6, WFS1, ZFAND2A, RAD23A, SHFM1, PSMC3IP, PSMD6, USP25	1755	66	19662	1.86724	1	0.607533	65.0744
GOTERM_CC_DIRECT	GO:0030659~cytoplasmic vesicle membrane	17	0.0061749	0.0676338	GABARAPL1, PTCHD2, ZDHHC8, SNCA, CFTR, GPER1, SPIRE2, TMEM67, N4BP3, YWHAG, ZDHHC17, SGSM1, LAMP5, PACSIN2, BACE1, VAMP2, RAB21	1755	120	19662	1.58715	1	0.606431	65.6142
GOTERM_CC_DIRECT	GO:0036513~Derlin-1 retrotranslocation complex	4	0.00145292	0.067928	SYVN1, H13, RNF5, RNF139	1755	11	19662	4.07397	1	0.601701	65.7792
GOTERM_CC_DIRECT	GO:0008180~COP9 signalosome	7	0.00254261	0.0688165	HSP90AB1, COPS5, COPS6, COPS3, MYH9, AMOTL1, TMOD1	1755	33	19662	2.37648	1	0.600371	66.2731
GOTERM_CC_DIRECT	GO:0005777~peroxisome	18	0.00653813	0.0747361	MAVS, MYO5A, HACL1, MPV17, PRDX5, MUL1, PEX3, PEX11G, MFF, FIS1, FNDC5, LONP2, PEX19, MPV17L, MARF1, PEX13, MVK, ACAA1A	1755	131	19662	1.5394	1	0.625666	69.3976
GOTERM_CC_DIRECT	GO:0000421~autophagosome membrane	6	0.00217938	0.0764499	GABARAPL1, MAP1LC3A, SH3GLB1, CALCOCO2, RPN2, GABARAP	1755	26	19662	2.5854	1	0.628262	70.2504
GOTERM_CC_DIRECT	GO:0005743~mitochondrial inner membrane	44	0.0159821	0.0787269	NDUFB9, MPV17, TMEM11, BCL2L1, TMEM256, TIMM13, NDUFS6, IMMP2L, UQCR11, ATP5S, MRPL17, ETFDH, EXOG, ABCB10, SLC25A45, HADH, BDH1, SLC25A41, GPD2, GCDH, SQRDL, NDUFA5, CRLS1, COX7A1, NDUFC2, NDUFA13, SIRT5, TIMM22, ACADVL, COQ4, TST, PPIF, SLC25A11, SLC25A31, UQCC1, TIMM8A2, SLC25A33, PHB2, NDUFV1, SLC25A10, SMIM20, AKAP1, MDH2, HIGD2A	1755	387	19662	1.27377	1	0.633525	71.349
GOTERM_CC_DIRECT	GO:0016234~inclusion body	5	0.00181615	0.083015	HSP90AB1, SQSTM1, SNCA, HAP1, RAD50	1755	19	19662	2.94827	1	0.64799	73.3159
GOTERM_CC_DIRECT	GO:0019005~SCF ubiquitin ligase complex	10	0.0036323	0.0833981	FBXL19, KBTBD4, FBXW5, FBXO18, ABTB2, FBXO27, FBXL5, FBXL22, FBXO9, FBXW11	1755	60	19662	1.86724	1	0.643969	73.4853
GOTERM_CC_DIRECT	GO:0031512~motile primary cilium	4	0.00145292	0.0847619	DYNC2H1, PKD1, DNAH2, SAXO1	1755	12	19662	3.73447	1	0.644502	74.0804
GOTERM_CC_DIRECT	GO:0016459~myosin complex	9	0.00326907	0.0883199	MYO5A, MYH15, CGN, MYO7A, MYO1E, MYO9B, MYO19, MYH9, MYL9	1755	52	19662	1.93905	1	0.654707	75.5746
GOTERM_CC_DIRECT	GO:0016363~nuclear matrix	14	0.00508521	0.0898789	DNMT3A, CAD, MBD1, MEN1, NUMA1, PAXIP1, CHMP1A, TCERG1, PSMA6, PIAS4, MORC3, PHB2, KRT8, MATR3	1755	97	19662	1.61699	1	0.655919	76.2036
GOTERM_CC_DIRECT	GO:0005819~spindle	16	0.00581167	0.0920841	TTC23L, HAUS4, HAUS3, ARHGEF2, KIF3B, NR3C1, MYH9, DIDO1, KIF2B, CEP162, ANKRD53, CEP170, ZFP207, E4F1, SHCBP1, TERF1	1755	116	19662	1.5453	1	0.659815	77.0675
GOTERM_CC_DIRECT	GO:0000794~condensed nuclear chromosome	8	0.00290584	0.0929473	NOL6, CHMP1A, SYCP3, KIFAP3, H2AFX, DMC1, RAD50, RAD51	1755	44	19662	2.03699	1	0.658054	77.3977
GOTERM_CC_DIRECT	GO:0044322~endoplasmic reticulum quality control compartment	3	0.00108969	0.0936642	SYVN1, EDEM2, RHBDD1	1755	6	19662	5.60171	1	0.655736	77.6685
GOTERM_CC_DIRECT	GO:0002081~outer acrosomal membrane	3	0.00108969	0.0936642	ZP3R, FAM170B, EQTN	1755	6	19662	5.60171	1	0.655736	77.6685
GOTERM_CC_DIRECT	GO:1990075~periciliary membrane compartment	3	0.00108969	0.0936642	KIF17, KIFAP3, RP2	1755	6	19662	5.60171	1	0.655736	77.6685
GOTERM_CC_DIRECT	GO:0044306~neuron projection terminus	5	0.00181615	0.0967694	SYP, UCHL1, PTBP1, FSTL3, VAMP2	1755	20	19662	2.80085	1	0.663115	78.8067
GOTERM_CC_DIRECT	GO:0097225~sperm midpiece	5	0.00181615	0.0967694	SQSTM1, IFT172, IFT81, ROPN1, GABARAP	1755	20	19662	2.80085	1	0.663115	78.8067

## Sheet: Overlap_MF
Category	Term	Count	%	PValue	Genes	List Total	Pop Hits	Pop Total	Fold Enrichment	Bonferroni	Benjamini	FDR
GOTERM_MF_DIRECT	GO:0008270~zinc ion binding	160	0.0581167	3.74643e-11	ALAD, DBF4, APOBEC4, SNCA, PDLIM3, ZNRF4, MYLIP, USP50, CNOT4, MKRN2, KDM1B, FNTB, GATA1, G2E3, RNF141, TRIM42, CUL9, GATA4, ZFP330, RNF148, CYHR1, RNF146, PHRF1, POLE, TRIM41, NEIL1, NRD1, EARS2, ADAMTS9, RNF133, TRIM35, TRIM36, NAPEPLD, KDM2B, BAZ1A, PIAS4, SIAH1A, RNF139, RNF26, RNF135, MYBBP1A, ZFAND6, ZFAND5, CNBP, SYVN1, ADAMTSL2, MYO9B, DUSP12, CXXC5, RFFL, MYT1, LIN28B, DIDO1, PXN, TRIML1…	1546	1075	17446	1.67957	5.08015e-08	5.08015e-08	6.14881e-08
GOTERM_MF_DIRECT	GO:0046872~metal ion binding	380	0.138027	4.351e-08	ADCY4, ALAD, AIF1, PNKD, SNCA, PDLIM3, ZNRF4, MYLIP, ITSN1, ZFP94, MAP3K5, PGP, G2E3, PLOD3, CUL9, ZFP474, ZFP330, FIZ1, CYHR1, NUDT18, ZFP623, ROCK2, POLE, PITPNM2, BAZ1A, NAPEPLD, PIAS4, TIMM8A2, ATP2C1, SIAH1A, FBXL5, PLA2G2C, RFESD, HACL1, ADSS, MOB4, GNAI3, FDX1, ENPP4, AKAP13, MYO9B, RFFL, CHEK2, RIMS2, MYT1, DIDO1, PXN, ZFP617, TRIML1, NR1H2, LHX2, CDA, NTHL1, GPD2, DNMT3A, MGAT4A, OSGEP, …	1546	3355	17446	1.27814	5.89979e-05	2.94994e-05	7.14108e-05
GOTERM_MF_DIRECT	GO:0005515~protein binding	448	0.162727	1.10724e-07	MEF2C, HRAS, AIF1, CROCC, PGAM2, RADIL, AMOTL1, ITSN1, CITED2, CUL3, SYP, MAP3K5, GRIN2C, MAP2K6, ROCK2, CRTAC1, KIF5C, PTBP1, MYH9, SIRPA, BCL2L11, JUP, PITPNM2, BACE1, FLII, MYBBP1A, IRAK1BP1, GNAI3, NFKBIB, BCL2L1, TRIML1, NPHP4, CDC42EP1, TPGS1, PFN3, PABPC1, CDC42EP4, TCF3, DVL3, YEATS4, DNMT3A, KIF3B, NXF2, NXF1, GGN, SYNE3, LASP1, UBA2, HPCA, FNBP4, MAP4, RBMXL1, PARP1, TMEM119, GAR1, UBE2…	1546	4092	17446	1.23546	0.00015013	5.00458e-05	0.000181725
GOTERM_MF_DIRECT	GO:0016874~ligase activity	56	0.0203409	5.23574e-05	TTLL8, TTLL9, UCHL1, ZNRF4, RNF187, CAD, MYLIP, TTLL7, IARS2, MKRN2, CNOT4, MCCC2, G2E3, TRIM9, E4F1, RNF146, CARS, TRIM41, UBE2F, TOPORS, GMPS, EARS2, RNF180, RNF133, TRIM36, PIAS4, SIAH1A, RNF139, MDM2, RNF135, PCCA, ADSS, ATG10, SYVN1, TRIM17, ACSBG2, TRIM13, RFFL, PFAS, KARS, MYCBP2, TRIML1, TRIM69, UBA1Y, HECTD2, UNKL, TRIP12, UBE4B, MUL1, TRIM24, GART, NOSIP, CBLB, RNF5, NEDD4, UBA2	1546	362	17446	1.74568	0.0685367	0.017593	0.0858969
GOTERM_MF_DIRECT	GO:0000166~nucleotide binding	219	0.0795473	8.05626e-05	KIFC2, ADCY4, HRAS, DYNC1LI2, SCAF4, 4921509C19RIK, RP2, RAB1B, IARS2, ACTG2, MAP3K5, DDX17, DIRAS2, DDX18, CUL9, DYNC2H1, ABCB10, RAB26, RAB21, MAP2K6, GTPBP3, BCR, ROCK2, POLE, PTBP1, UBE2J1, 4931409K22RIK, MYH9, BOLL, PNKP, ATP2C1, ADSS, GNAI3, POMK, ACSBG2, MYO9B, CHEK2, MOV10, NAT10, PABPC1, TUBB4B, KIF3B, NXF2, PBP2, NXF1, ATP13A2, DDX6, GART, ATP13A1, UBA2, RBMXL1, DHX40, GRK5, HSPA13, SEP…	1546	1936	17446	1.27651	0.103491	0.0216125	0.132141
GOTERM_MF_DIRECT	GO:0044822~poly(A) RNA binding	136	0.0493992	8.68895e-05	FASTKD3, MRPL42, FASTKD1, FASTKD2, SCAF4, EIF5A, RBM7, SART1, CNOT4, MKRN2, DDX27, WDR75, A430105I19RIK, DDX17, DDX18, TARDBP, PSIP1, RBMS2, LUC7L3, CHTOP, ROCK2, EFTUD2, PTBP1, CCDC137, RRP9, MYH9, SLTM, PTRF, EDF1, AKAP1, CCDC9, MYBBP1A, MDH2, ALDOA, HDLBP, CNBP, MRPS15, ZC3H4, PTRH1, BOP1, LIN28B, DIDO1, DAZAP1, ZC3H8, EIF3C, HNRNPL, EIF3D, MOV10, PEG10, TCERG1, NAT10, HSPE1, PABPC1, DDX41, CD…	1546	1113	17446	1.37889	0.11115	0.0194463	0.142512
GOTERM_MF_DIRECT	GO:0003713~transcription coactivator activity	33	0.0119866	0.000106443	PPARD, NACA, COPS5, HCFC1, MED24, FHL5, TRRAP, NR3C1, ARL2BP, CALCOCO1, CITED2, DDX17, GATA4, BRD7, MYCBP, SOX17, MKL1, TCF3, TFDP1, KAT2B, ESRRB, SUB1, MAK, GTF2A1L, TRIM24, PRPF6, LPIN3, JUP, MED7, 4933416C03RIK, PHF2, YAF2, EDF1	1546	180	17446	2.06884	0.13441	0.0204094	0.174556
GOTERM_MF_DIRECT	GO:0003677~DNA binding	205	0.0744621	0.000389083	MEF2C, STAT5A, USP50, HIST1H2BM, FLI1, H2AFY, CREB3L4, H2AFX, LUC7L3, PITX2, BARHL1, POLE, PROX2, FAAP100, PIAS4, MYBBP1A, MYT1, NR1H2, AHRR, LHX2, PBRM1, NTHL1, TCF3, NAT14, DMBX1, DNMT3A, SUB1, ESRRB, SMAD6, KLF11, CCDC81, DLX3, ZFHX4, FAM170A, DLX6, PARP1, ZFHX3, TCF12, AHDC1, PPARD, ZBTB33, ELF4, YBX3, 1700024P04RIK, FBXL19, HSF1, HSF5, CSDC2, TFIP11, HIST1H1A, TTF1, MXD1, MYCL, MBD1, RAD50, …	1546	1847	17446	1.25249	0.410039	0.063834	0.636671
GOTERM_MF_DIRECT	GO:0016787~hydrolase activity	173	0.0628387	0.000537726	RPP38, IMPAD1, GNPDA1, GNPDA2, CTDSPL, APOBEC4, PNKD, PLPPR5, PGAM2, INO80, PTPN20, OTUB2, USP50, DDX27, DDX17, PGP, DDX18, OPLAH, H13, IDS, PHOSPHO2, DDX20, DCTPP1, F11, NUDT18, USP1, PLD4, NEIL1, NRD1, ESPL1, PPP1CB, PNPLA6, CTDSPL2, CD38, PNKP, ABHD17B, NAPEPLD, ABHD17A, PSMA6, ATP2C1, ATP9B, PTPRV, FBXO18, BACE1, PLA2G2C, EP400, PTRH1, SSH3, NT5C1B, ENPP4, PSMB4, MOV10, STAMBPL1, CDA, DDX41, …	1546	1533	17446	1.27347	0.517779	0.0778425	0.878895
GOTERM_MF_DIRECT	GO:0031625~ubiquitin protein ligase binding	42	0.0152556	0.00124926	USP7, TRIOBP, SNCAIP, CACUL1, WFS1, UBE2G1, ABTB2, CLU, UCHL1, UBE2G2, CHEK2, RFFL, GPI1, CUL3, USP19, BAG4, TPI1, MAP1LC3A, KBTBD4, H13, SQSTM1, BCL2, CUL9, PIK3R1, ANAPC2, GABARAPL1, LTBR, SMAD6, UBE2J1, UBE2F, MUL1, GGN, NAE1, MFN2, ATXN3, GPR37, DIO2, PIAS4, PRDX6, MDM2, USP25, UBE2T	1546	284	17446	1.66885	0.816411	0.155918	2.03072
GOTERM_MF_DIRECT	GO:0098641~cadherin binding involved in cell-cell adhesion	41	0.0148924	0.00162125	HSP90AB1, ALDOA, HDLBP, USP8, HCFC1, SNX1, CDH1, EIF2A, GCN1L1, CAPZB, LARP1, CHMP2B, EPCAM, CDC42EP1, PICALM, EZR, SH3GLB1, PACSIN2, NUMB, PLIN3, FASN, NDRG1, CC2D1A, GOLGA3, PLEC, GOLGA2, COBLL1, ARGLU1, F11R, DAB2IP, STK24, TBC1D10A, MYH9, DDX6, JUP, CGN, PRDX6, LASP1, NCK1, TMPO, SPTAN1	1546	279	17446	1.65831	0.889219	0.181284	2.62789
GOTERM_MF_DIRECT	GO:0005085~guanyl-nucleotide exchange factor activity	26	0.00944397	0.00261983	FGD2, RALGPS2, RASGEF1B, AKAP13, ITSN1, DOCK1, TIAM2, ARHGEF40, DENND5B, FGD6, ARHGEF2, VAV3, BCR, ARHGEF1, MADD, TBC1D10A, RAB3IL1, ARHGEF17, ARHGEF15, ARHGEF12, DOCK6, ARHGEF10, FNIP1, DENND1B, PSD, ST5	1546	156	17446	1.88077	0.97148	0.256531	4.21406
GOTERM_MF_DIRECT	GO:0061630~ubiquitin protein ligase activity	31	0.0112601	0.00275473	SYVN1, CACUL1, UBE2G1, UBE2G2, MED24, MED23, MYLIP, RFFL, CUL3, G2E3, RNF165, FBXW11, RNF146, ANAPC2, UBE4B, UBE2J1, HERC4, UBE2F, TRIM24, TOPORS, RNF180, MED7, NOSIP, CBLB, NEDD4, SIAH1A, RNF139, MDM2, FBXL22, ASB2, UBE2T	1546	199	17446	1.7579	0.976259	0.250041	4.42648
GOTERM_MF_DIRECT	GO:0003779~actin binding	46	0.0167086	0.00376153	MYO5A, TRIOBP, CROCC, MARCKSL1, AIF1, CAPZA3, RP2, MYO7A, SSH3, FHL3, INO80, MYO9B, PXK, DAAM1, DAAM2, CAPZB, PFN3, EZR, MKL1, CEACAM2, SCNN1A, PLEC, HIP1, ARC, VPS18, MYO1E, SPIRE2, ACTN3, MYH9, SHANK3, EPB41L3, YWHAG, SYNE2, KLHL17, CGN, LASP1, HPCA, TMOD2, FLII, MYO19, WDR1, TBC1D21, SPTAN1, TMOD1, SNTA1, SPATA31	1546	338	17446	1.53577	0.993965	0.305816	5.99785
GOTERM_MF_DIRECT	GO:0000049~tRNA binding	12	0.00435875	0.00438717	NSUN6, TRMU, CARS, ALKBH8, SLFN9, CTU2, YRDC, EIF2A, IARS2, TERT, KARS, EARS2	1546	51	17446	2.6552	0.997425	0.327984	6.96206
GOTERM_MF_DIRECT	GO:0031683~G-protein beta/gamma-subunit complex binding	8	0.00290584	0.00486409	GNAL, ADCY4, GNAI3, GNA11, GNA12, CETN4, PLCB2, ADORA1	1546	25	17446	3.61107	0.998656	0.338495	7.69082
GOTERM_MF_DIRECT	GO:0005089~Rho guanyl-nucleotide exchange factor activity	15	0.00544844	0.00499177	FGD2, ARHGEF2, ARHGEF1, VAV3, BCR, AKAP13, ARHGEF17, ARHGEF15, ITSN1, ARHGEF12, ARHGEF10, ARHGEF11, TIAM2, ARHGEF40, FGD6	1546	74	17446	2.28742	0.99887	0.329119	7.885
GOTERM_MF_DIRECT	GO:0003682~chromatin binding	59	0.0214305	0.00514785	MEF2C, JDP2, CBX7, CITED2, GATA1, MEN1, FLI1, HSF1, GATA4, PSIP1, H2AFY, SUPT5, PITX2, SSBP1, POLE, NUPR1L, TTF1, PKN1, LEF1, GPER1, MBD1, RAD51, EYA3, APITD1, NCOA5, UBE2T, EP400, IFT74, TSHZ3, HCFC1, NR3C1, TRRAP, CIC, CALCOCO1, ATF2, LHX2, CENPB, PBRM1, SKIL, CHD5, TCF3, 4921501E09RIK, SREBF1, DNMT3A, UPF1, KAT2B, JARID2, SMAD6, TRIM24, PHF12, DLX3, HDAC2, PHF1, PHF13, SP3, RBMXL1, PARP1, ATAD…	1546	466	17446	1.42874	0.999087	0.322134	8.12187
GOTERM_MF_DIRECT	GO:0005524~ATP binding	162	0.0588432	0.00591308	KIFC2, ADCY4, DYNC1LI2, MYH15, 4921509C19RIK, DSTYK, INO80, IARS2, DDX27, CSNK2A2, ACTG2, DDX17, MAP3K5, DDX18, OPLAH, CUL9, DYNC2H1, ABCB10, DDX20, PMS1, MAP2K6, CARS, BCR, CSNK1G1, ROCK2, STK24, KIF5C, UBE2J1, NAV3, 4931409K22RIK, MYH9, WEE1, EARS2, MAP4K3, PNKP, IQCA, ATP2C1, ATP9B, FBXO18, MVK, FLAD1, EP400, PCCA, STK16, POMK, MAP4K2, ACSBG2, MYO9B, PXK, CHEK2, KARS, CMPK2, MOV10, SBK1, UBA1Y…	1546	1507	17446	1.21308	0.999678	0.345091	9.27492
GOTERM_MF_DIRECT	GO:0047485~protein N-terminus binding	20	0.00726459	0.00696938	TBL1XR1, THAP7, DAB2IP, MAU2, MYO7A, SNCA, CLU, EIF5A, MEN1, CSNK2A2, PEX19, GRIN2C, PHB2, SGF29, ERCC3, RPS21, PARP1, CALM2, PLEC, SPTAN1	1546	117	17446	1.92899	0.999924	0.377604	10.8442
GOTERM_MF_DIRECT	GO:0036459~thiol-dependent ubiquitinyl hydrolase activity	15	0.00544844	0.00717257	OTUD4, USP7, USP30, USP8, USP1, UCHL1, OTUB2, USP50, USP19, ATXN3, USP39, USP20, UCHL3, USP34, USP25	1546	77	17446	2.1983	0.999942	0.371747	11.1432
GOTERM_MF_DIRECT	GO:0019706~protein-cysteine S-palmitoyltransferase activity	8	0.00290584	0.00768699	ZDHHC17, ZDHHC21, ZDHHC11, ZDHHC8, ZDHHC7, ZDHHC12, ZDHHC25, ZDHHC19	1546	27	17446	3.34359	0.999971	0.378506	11.8958
GOTERM_MF_DIRECT	GO:0005096~GTPase activator activity	33	0.0119866	0.00955286	ARFGAP3, AGFG1, RP2, RALGAPB, MYO9B, ARL2BP, CDC42EP1, RGS12, DOCK1, TIAM2, CDC42EP4, ELMOD2, ADGRB3, AGAP3, RASA2, DAB2IP, ARHGEF1, TBC1D10C, BCR, TBC1D10A, SIPA1L2, NCKAP1L, ARHGEF15, ARHGEF12, RABEP2, SGSM1, RABEP1, RGS3, GRTP1, RIN1, CHN2, RGSL1, TBC1D21	1546	235	17446	1.58465	0.999998	0.432157	14.5757
GOTERM_MF_DIRECT	GO:0004386~helicase activity	21	0.00762782	0.00956484	SMARCAD1, UPF1, HELZ2, INO80, SKIV2L2, MCM2, MCM3, MCM6, DDX6, DDX27, MOV10, DDX17, DDX18, FBXO18, CHD2, DHX40, DDX20, ERCC3, DDX41, CHD5, EP400	1546	129	17446	1.83703	0.999998	0.419006	14.5927
GOTERM_MF_DIRECT	GO:0070577~lysine-acetylated histone binding	6	0.00217938	0.0103081	PHIP, BRD7, BRDT, TRIM24, BAZ2A, ATAD2B	1546	16	17446	4.23173	0.999999	0.429941	15.6386
GOTERM_MF_DIRECT	GO:0003712~transcription cofactor activity	12	0.00435875	0.0104333	ZFP710, WDR75, SAP30, KAT2B, SQSTM1, SUPT20, MED24, PHF12, HES6, TRRAP, CALCOCO1, CITED2	1546	57	17446	2.37571	0.999999	0.421314	15.8135
GOTERM_MF_DIRECT	GO:0019901~protein kinase binding	54	0.0196144	0.0104342	HSP90AB1, BORA, PTEN, GSTM1, MAP3K5, TSKS, CDKN2D, GATA4, PIWIL1, H2AFY, RHOD, SV2A, TNIP2, CNTLN, CEACAM2, MAP2K6, GOLGA2, IRS2, DAB2IP, BCL2L14, PRKAB2, ADIPOR1, PPP1CB, CDK5, SPDYA, JUP, IFNAR2, CCND3, FGFR1OP, ITGB1BP1, AKAP1, MAP3K12, MAVS, MYO5A, CACUL1, CHEK2, BCL2L1, RFFL, GCN1L1, PXN, ATF2, FBXW5, SQSTM1, NEFH, PKD1, PIK3R1, SREBF1, KAT2B, BAD, CDC25C, CBLB, PARP1, ABL1, DNM1	1546	434	17446	1.40408	0.999999	0.409499	15.8148
GOTERM_MF_DIRECT	GO:0003723~RNA binding	89	0.0323274	0.0104567	XPO1, FASTKD2, GAR1, UNC50, YBX3, EIF5A, SKIV2L2, RBM7, SLIRP, CBX7, CNOT4, LARP1, DDX17, DDX18, DKC1, TARDBP, RPL39L, PIWIL1, RBMS2, DXO, TERT, CSDC2, NOL6, NOL4, CHTOP, PTBP1, RBM45, EXOSC3, RRP9, ZFR2, BOLL, PURA, PRPF6, EARS2, SLTM, KDM2B, PSMA6, PTRF, CELF6, CELF4, THOC6, SNRPA, THOC7, ESRP2, AKAP1, MATR3, ADAD2, HDLBP, ENDOV, PUS10, ADAD1, LIN28B, 4921511C20RIK, CTIF, DAZAP1, ZC3H8, PATL1, …	1546	780	17446	1.2876	0.999999	0.398947	15.8463
GOTERM_MF_DIRECT	GO:0046982~protein heterodimerization activity	62	0.0225202	0.0111337	MEF2C, PPARD, JDP2, BNIP3, 1700024P04RIK, ADORA1, CUL3, GSTM1, HIST1H2BM, H2AFY, SOX18, H2AFX, SUPT5, SOX17, DLG2, ADIPOR1, NECTIN2, HES6, INHA, APITD1, SYCP3, VEGFA, MYO5A, RBP4, HYPM, ABTB2, RALGAPB, SOX5, SNX1, NR3C1, POLA2, BCL2L1, RIMS2, SOX8, ATF2, H2AFB1, BCL2, NEFH, TCF3, PIK3R1, SIM1, HIP1, DMBX1, DVL3, H2-Q10, BMP2, EPAS1, SYT10, AXL, BAD, ABCG4, SGTA, CABYR, NAE1, TENM4, MEF2D, DR1, UB…	1546	514	17446	1.36118	1	0.407565	16.7861
GOTERM_MF_DIRECT	GO:0000287~magnesium ion binding	29	0.0105337	0.0116747	ADSS, HACL1, IMPAD1, ENDOV, NT5C1B, SNCA, PTEN, MTHFD2, PGP, MAP3K5, CIB4, SNRK, ADCY10, DXO, SIK2, SIK3, DCTPP1, NUDT18, CSNK1G1, WEE1, PCK1, ADPRH, ICK, 4933405O20RIK, ATP9B, ATP8A2, TSSK4, ABL1, TSSK5	1546	202	17446	1.62007	1	0.411866	17.5302
GOTERM_MF_DIRECT	GO:0017048~Rho GTPase binding	9	0.00326907	0.0118975	ARHGEF2, KIF3B, ROCK2, IQGAP3, AKAP13, RTKN, MYO9B, DAAM1, DAAM2	1546	36	17446	2.82115	1	0.40758	17.8348
GOTERM_MF_DIRECT	GO:0051721~protein phosphatase 2A binding	9	0.00326907	0.0118975	IGBP1B, EIF4EBP1, DAB2IP, HMGCR, PTPA, STRN3, BCL2, ARPP19, MASTL	1546	36	17446	2.82115	1	0.40758	17.8348
GOTERM_MF_DIRECT	GO:0004842~ubiquitin-protein transferase activity	42	0.0152556	0.0140233	UBE2D2B, CCIN, TRIM17, UBE2G1, UBE2G2, TRIM13, RNF187, MYLIP, CNOT4, KLHL7, CUL3, G2E3, RNF141, TRIM69, TRIM9, UBA1Y, KBTBD6, HECTD2, KLHL41, FBXW11, CYHR1, RNF146, UNKL, TRIP12, SPSB1, HERC4, MUL1, TRIM24, TOPORS, CBLB, RNF151, TRIM36, KLHL17, NEDD4, RNF5, SIAH1A, RNF139, FBXL4, MDM2, KLHL10, RNF135, UBE2T	1546	326	17446	1.45384	1	0.450333	20.6884
GOTERM_MF_DIRECT	GO:0005543~phospholipid binding	15	0.00544844	0.0222015	PITPNB, SNCA, LPAR3, BAD, LPAR1, PITPNM2, PICALM, PSD, MAP1LC3A, PLCD1, VAMP2, BDH1, PLCB2, HIP1, NR5A1	1546	88	17446	1.92351	1	0.6025	30.822
GOTERM_MF_DIRECT	GO:0004364~glutathione transferase activity	8	0.00290584	0.023231	GSTM1, GSTT4, EEF1E1, GDAP1, GSTT1, GSTO2, GSTM6, GSTM7	1546	33	17446	2.73566	1	0.60837	32.0078
GOTERM_MF_DIRECT	GO:0004222~metalloendopeptidase activity	19	0.00690136	0.0232799	SPG7, ADAM11, ADAM29, ADAMTSL2, ADAM24, MMEL1, ADAMTSL4, ADAM6A, ADAM25, ADAMTS15, ADAM6B, NRD1, GM5346, MMP11, GM4787, ADAMTS9, ADAM1A, ADAM21, TLL2	1546	123	17446	1.74315	1	0.598518	32.0636
GOTERM_MF_DIRECT	GO:0008234~cysteine-type peptidase activity	21	0.00762782	0.0237697	USP7, OTUD4, USP30, USP8, USP1, UCHL1, ESPL1, OTUB2, SENP7, USP50, CAPN15, USP19, ATXN3, ATG4D, CAPN11, GM9839, USP20, UCHL3, USP34, USP25, CTSF	1546	141	17446	1.68069	1	0.595918	32.6206
GOTERM_MF_DIRECT	GO:0016853~isomerase activity	18	0.00653813	0.0246487	FKBP9, FKBP4, PTPA, PUS10, PGAM2, LRR1, FKBP1A, SPO11, GPI1, PMM2, PBLD1, PPIF, TPI1, ISYNA1, DKC1, TOP3A, PPIL6, PPWD1	1546	115	17446	1.76629	1	0.599348	33.6095
GOTERM_MF_DIRECT	GO:0004843~thiol-dependent ubiquitin-specific protease activity	14	0.00508521	0.0252023	OTUD4, USP7, USP30, USP8, COPS5, USP1, UCHL1, OTUB2, USP19, ATXN3, USP20, UCHL3, USP34, USP25	1546	81	17446	1.95043	1	0.597819	34.2253
GOTERM_MF_DIRECT	GO:0031593~polyubiquitin binding	7	0.00254261	0.0280005	ZFAND6, RAD23A, BRE, UBQLN4, TNIP2, FAAP20, AGAP3	1546	27	17446	2.92564	1	0.627473	37.2564
GOTERM_MF_DIRECT	GO:0016491~oxidoreductase activity	68	0.0246996	0.0314698	STEAP3, FTMT, CYB5R4, SC5D, ENOX2, HMGCR, CYP2J6, SNCA, PRDX5, AKR1C13, KDM1B, MTHFD2, HMOX2, PIGF, PLOD3, SRD5A3, TPO, HADH, OXR1, DHCR24, NQO2, KDM7A, SQRDL, SDR39U1, CBR4, ALDH3B1, ACADVL, ALDH7A1, KDM2B, 4933405O20RIK, PRDX6, ALDH1B1, OXNAD1, KDSR, RFESD, MDH2, G6PD2, ALDH9A1, ENOX1, CYP2U1, ME1, ME2, SESN2, FASN, ETFDH, GSTO2, BDH1, DUS3L, ETFA, GPD2, GCDH, ALKBH8, FTO, FOXRED2, TET2, SOD3, …	1546	604	17446	1.27045	1	0.661751	40.8326
GOTERM_MF_DIRECT	GO:0005516~calmodulin binding	25	0.00908074	0.0316106	MYO5A, WFS1, MARCKSL1, MYO7A, MKNK2, IQGAP3, CFAP221, MYO9B, ENKUR, PDE1A, CEACAM2, PIK3R1, SLC8A2, CAMK1G, MYO1E, STRN3, MYH9, GRM7, EDF1, VAMP2, IQCF4, SNTA1, SLC9A1, SPTAN1, IQCF5	1546	182	17446	1.55008	1	0.654356	40.9736
GOTERM_MF_DIRECT	GO:0019904~protein domain specific binding	36	0.0130763	0.0357807	XPO1, GNAI3, E2F4, MYO7A, SNCA, CDH1, RIMS2, 1700009N14RIK, MLF1, CHMP2B, SYP, EZR, SORBS2, MRPL17, PKD1, SSX2IP, DDX20, CNTLN, PIK3R1, HAP1, TFDP1, ICA1, BMP2, IRS2, PHRF1, MPP5, MYH9, CABYR, DDX6, YWHAG, CHMP1A, NCK1, CNTROB, AKAP1, ABL1, CALM2	1546	289	17446	1.40569	1	0.691606	45.0097
GOTERM_MF_DIRECT	GO:0016746~transferase activity, transferring acyl groups	23	0.00835428	0.0386976	CPT1C, KAT7, OSGEP, KAT2B, GNPNAT1, ZDHHC8, ZDHHC7, ZDHHC19, LPCAT4, PORCN, NMT1, ZDHHC17, LRAT, ZDHHC21, ZDHHC11, AGPAT9, ZDHHC12, NAT10, ACAA1A, AGPAT4, NAT8L, NAT14, AGPAT1	1546	167	17446	1.55417	1	0.711933	47.6773
GOTERM_MF_DIRECT	GO:0004629~phospholipase C activity	4	0.00145292	0.0387847	PLCZ1, PLCD1, PLCB2, ADORA1	1546	9	17446	5.01538	1	0.704495	47.755
GOTERM_MF_DIRECT	GO:0015265~urea channel activity	3	0.00108969	0.0416658	AQP9, AQP7, SLC14A2	1546	4	17446	8.46345	1	0.722639	50.2666
GOTERM_MF_DIRECT	GO:0034513~box H/ACA snoRNA binding	3	0.00108969	0.0416658	DKC1, GAR1, NOP10	1546	4	17446	8.46345	1	0.722639	50.2666
GOTERM_MF_DIRECT	GO:0051434~BH3 domain binding	3	0.00108969	0.0416658	BAX, BCL2, BCL2L1	1546	4	17446	8.46345	1	0.722639	50.2666
GOTERM_MF_DIRECT	GO:0016783~sulfurtransferase activity	3	0.00108969	0.0416658	URM1, TRMU, CTU2	1546	4	17446	8.46345	1	0.722639	50.2666
GOTERM_MF_DIRECT	GO:0019903~protein phosphatase binding	14	0.00508521	0.0456781	IRS2, ANAPC5, STAT5A, ITGA1, CDH1, BAD, CDC27, JUP, MAP3K5, BCL2, AKAP1, CEACAM2, DLG2, PIK3R1	1546	88	17446	1.79528	1	0.747977	53.576
GOTERM_MF_DIRECT	GO:0008233~peptidase activity	58	0.0210673	0.0478176	SPG7, NPEPL1, COPS5, UCHL1, OTUB2, SENP7, USP50, USP19, IMMP2L, LONP2, H13, DPEP1, F11, MMEL1, USP1, NRD1, ESPL1, RHBDD1, MMP11, ADAM1A, ATG4D, PSMA6, CAPN11, BACE1, MYRF, USP20, UCHL3, USP25, PRSS48, PRSS46, CTSF, USP7, OTUD4, DHH, USP30, USP8, ADAMTSL2, ADAMTSL4, ADAMTS15, PSMB4, STAMBPL1, FGL2, USP34, CPA5, ADAM24, PRSS58, ADAM25, TMPRSS7, SPPL2C, FURIN, CAPN15, PSMD14, ATXN3, LTA4H, ADAM21, S…	1546	516	17446	1.26842	1	0.756749	55.2549
GOTERM_MF_DIRECT	GO:0035091~phosphatidylinositol binding	14	0.00508521	0.0493394	SNX6, SNX27, PIK3C2A, MYO1E, PIK3C2B, SNX1, PHF12, PXK, TULP2, MTM1, SBF2, SNX12, WDR35, HIP1	1546	89	17446	1.77511	1	0.760547	56.4143
GOTERM_MF_DIRECT	GO:0003690~double-stranded DNA binding	19	0.00690136	0.0551501	JDP2, RAD51AP1, STAT5A, GTF2H4, ZFP148, NR3C1, RAD50, PURA, RAD51, SLTM, MEN1, PNKP, APITD1, TARDBP, FBXO18, SP3, DMC1, NTHL1, NR5A1	1546	136	17446	1.57653	1	0.791933	60.5867
GOTERM_MF_DIRECT	GO:0003697~single-stranded DNA binding	13	0.00472198	0.0612191	CNBP, SSBP3, RAD51AP1, SSBP1, SUB1, PTBP1, YBX3, MCM6, RAD51, PURA, FBXO18, DMC1, PMS1	1546	83	17446	1.76747	1	0.819722	64.5423
GOTERM_MF_DIRECT	GO:0043027~cysteine-type endopeptidase inhibitor activity involved in apoptotic process	6	0.00217938	0.0647289	AVP, SNCA, PRDX5, LEF1, BCL2L1, DPEP1	1546	25	17446	2.70831	1	0.831236	66.6564
GOTERM_MF_DIRECT	GO:0003958~NADPH-hemoprotein reductase activity	3	0.00108969	0.0654121	CYB5R4, NDOR1, CYP2J6	1546	5	17446	6.77076	1	0.828658	67.0539
GOTERM_MF_DIRECT	GO:0015204~urea transmembrane transporter activity	3	0.00108969	0.0654121	AQP9, AQP7, SLC14A2	1546	5	17446	6.77076	1	0.828658	67.0539
GOTERM_MF_DIRECT	GO:0008013~beta-catenin binding	13	0.00472198	0.0659355	DVL3, TBL1XR1, LEF1, CDH1, CXADR, PXN, CALCOCO1, LZIC, AMER2, DACT2, NUMB, BCL9L, SOX17	1546	84	17446	1.74643	1	0.825379	67.3554
GOTERM_MF_DIRECT	GO:0003796~lysozyme activity	4	0.00145292	0.0667169	LYZL1, SPACA3, LYZL6, LYZL4	1546	11	17446	4.10349	1	0.823395	67.8008
GOTERM_MF_DIRECT	GO:0016409~palmitoyltransferase activity	5	0.00181615	0.0687742	ZDHHC17, ZDHHC21, ZDHHC8, ZDHHC7, ZDHHC12	1546	18	17446	3.13461	1	0.82739	68.9461
GOTERM_MF_DIRECT	GO:0003678~DNA helicase activity	5	0.00181615	0.0687742	FBXO18, INO80, MCM2, MCM3, MCM6	1546	18	17446	3.13461	1	0.82739	68.9461
GOTERM_MF_DIRECT	GO:0003755~peptidyl-prolyl cis-trans isomerase activity	8	0.00290584	0.073819	PPIF, FKBP9, PTPA, FKBP4, PPIL6, FKBP1A, PPWD1, FKBPL	1546	42	17446	2.14945	1	0.843842	71.5949
GOTERM_MF_DIRECT	GO:0004197~cysteine-type endopeptidase activity	10	0.0036323	0.0738947	USP7, USP30, ATG4D, SFRP1, USP1, UCHL1, USP20, ESPL1, USP34, CTSF	1546	59	17446	1.91264	1	0.838984	71.633
GOTERM_MF_DIRECT	GO:0051015~actin filament binding	18	0.00653813	0.0748856	TRIOBP, AIF1, MYO1E, MYO7A, MYO9B, ACTN3, MYH9, CAPZB, GAS7, SYNE3, EZR, SYNE2, KLHL17, LASP1, WDR1, ABL1, HIP1, TMOD1	1546	132	17446	1.53881	1	0.837941	72.127
GOTERM_MF_DIRECT	GO:0016740~transferase activity	147	0.0533947	0.0767501	4921509C19RIK, DSTYK, GSTM6, GSTM7, GSTM1, FNTB, CSNK2A2, G2E3, MAP3K5, ELOVL2, RPN2, MAP2K6, CRLS1, BCR, CSNK1G1, GSTT4, ROCK2, STK24, POLE, UBE2J1, GSTT1, LPCAT4, WEE1, MRM2, MAP4K3, MGAT2, PNKP, CD38, LRAT, CHPF, MVK, FLAD1, MTFMT, STK16, POMK, MAP4K2, TRPT1, ST8SIA3, CHEK2, EXTL2, CMPK2, ATF2, METTL25, SBK1, HECTD2, DYRK4, NAT10, LIAS, NAT14, NADK2, MGAT4A, DNMT3A, OXCT2B, KAT7, OSGEP, RYK, M…	1546	1472	17446	1.12693	1	0.840437	73.0348
GOTERM_MF_DIRECT	GO:0008017~microtubule binding	25	0.00908074	0.0780016	KIFC2, SNCA, KIF9, KIF2B, NUMA1, TPGS1, EZR, CEP57, MAP1LC3A, NDRG1, GOLGA2, CAPN6, ARHGEF2, KIF3B, KIF17, SAXO1, BCL2L11, GABARAP, EML2, CGN, ZFP207, MAP4, AKAP1, MDM1, DNM1	1546	200	17446	1.41058	1	0.840448	73.6285
GOTERM_MF_DIRECT	GO:0030371~translation repressor activity	4	0.00145292	0.0832912	PATL1, EIF4EBP1, EIF4EBP2, SAMD4	1546	12	17446	3.76154	1	0.855315	76.0048
GOTERM_MF_DIRECT	GO:0008137~NADH dehydrogenase (ubiquinone) activity	7	0.00254261	0.0844919	NDUFA5, NDUFA4L2, NDUFV1, NDUFB9, NDUFC2, NDUFA13, WDR93	1546	35	17446	2.25692	1	0.854951	76.5155
GOTERM_MF_DIRECT	GO:0030674~protein binding, bridging	10	0.0036323	0.0873341	MEN1, DVL3, VPS18, TRIM17, NEFH, SYNM, ACTN3, DDX20, CNTLN, RAD50	1546	61	17446	1.84994	1	0.860119	77.6839
GOTERM_MF_DIRECT	GO:0003774~motor activity	12	0.00435875	0.0878737	MYO5A, DYNC1LI2, MYH15, CGN, MYO7A, MYO1E, DNAH3, DYNC2H1, MYO9B, MYO19, DNAH2, MYH9	1546	79	17446	1.71412	1	0.857549	77.8995
GOTERM_MF_DIRECT	GO:0043565~sequence-specific DNA binding	67	0.0243364	0.0910319	MEF2C, PPARD, ZBTB33, JDP2, HSFY2, ELF4, STAT5A, GATA1, MEN1, OSR2, FLI1, HSF1, GATA4, HSF5, SOX18, CREB3L4, SOX17, IZUMO2, PITX2, FOXJ1, BARHL1, PTBP1, LEF1, TTF1, DMRTB1, FOXN3, GZF1, SLTM, ZSCAN10, HOXD4, MYRF, ZFP263, EDF1, NFE2L3, MYBBP1A, ZFP65, SOX1, CREM, ZBTB14, CXXC5, NR3C1, SOX8, CALCOCO1, ZC3H8, ATF2, NR1H2, LHX2, BCL2, THAP1, TCF3, DMBX1, SREBF1, EPAS1, TBX2, ESRRB, GSC2, TRIM24, ZFP…	1546	633	17446	1.19442	1	0.86346	79.1224
GOTERM_MF_DIRECT	GO:0017124~SH3 domain binding	16	0.00581167	0.0981243	DAB2IP, USP8, UVRAG, AFAP1L2, DPYSL3, SIRPA, SHANK2, SHANK3, SH3BP5L, CCDC6, ZFP106, CBLB, DOCK1, PICALM, ENKUR, ABL1	1546	118	17446	1.53012	1	0.880197	81.6412

[truncated: 5 more sheets: Overlap_KEGG, Exclusive_8wks_BP, exclusive_8wks_CC, Exclusive_8wks_MF, Exclusive_8wks_KEGG]
