# Supplementary material for: Disruption of male fertility-critical Dcaf17 dysregulates mouse testis transcriptome
Source: Sci Rep. 2022 Dec 12;12:21456. doi: 10.1038/s41598-022-25826-7 (PMC9744869; doi:10.1038/s41598-022-25826-7)
Supplement: Supplementary file 11 — Supplementary Table 2. [file 41598_2022_25826_MOESM11_ESM.xlsx]

## Sheet: diff p0.05 3weeks
GeneSymbol	gene_HGNC_ID	geneName	Locus_Type	geneSynonyms	Chromosome	Ensembl_GeneID	STRING	OMIM_ID	UniProt_ID	PANTHER_Protein_Class	PANTHER_GO_Slim_MF	PANTHER_GO_Slim_BP	PANTHER_GO_Slim_CC	PANTHER_Pathway	Reactome_Pathway	p-value(Type)	p-value(Dcaf17_3Wks vs. WT_3Wks)	Ratio(Dcaf17_3Wks vs. WT_3Wks)	Fold-Change(Dcaf17_3Wks vs. WT_3Wks)	Fold-Change(Dcaf17_3Wks vs. WT_3Wks) (Description)	Fold Change(Dcaf17_3Wks vs. WT_3Wks) 95% lower limit	Fold Change(Dcaf17_3Wks vs. WT_3Wks) 95% upper limit
Has1	4818	hyaluronan synthase 1	gene with protein product	N/A	19q13.41	ENSG00000105509	HAS1	601463	Q92839	N/A	transferase activity, transferring glycosyl groups(GO:0016757)	biosynthetic process(GO:0009058);cellular component biogenesis(GO:0044085);cellular component organization(GO:0016043);cellular process(GO:0009987);nitrogen compound metabolic process(GO:0006807);polysaccharide metabolic process(GO:0005976)	integral to membrane(GO:0016021);plasma membrane(GO:0005886)	N/A	Glycosaminoglycan metabolism;Hyaluronan biosynthesis and export;Hyaluronan metabolism;Metabolism of carbohydrates;Metabolism	0.0026957	0.00064248	5.47519	5.47519	Dcaf17_3Wks up vs WT_3Wks	3.07105	9.76141
Ttc22	26067	tetratricopeptide repeat domain 22	gene with protein product	FLJ20619	1p32.3	ENSG00000006555	TTC22	N/A	Q5TAA0	N/A	N/A	N/A	N/A	N/A	N/A	0.152128	0.0447357	4.36518	4.36518	Dcaf17_3Wks up vs WT_3Wks	1.05234	18.1071
Cplx1	2309	complexin 1	gene with protein product	CPX-I	4p16.3	ENSG00000168993	CPLX1	605032	O14810	N/A	protein binding(GO:0005515)	regulation of biological process(GO:0050789);synaptic transmission(GO:0007268);synaptic vesicle exocytosis(GO:0016079)	SNARE complex(GO:0031201);axon(GO:0030424);cytoplasm(GO:0005737);membrane(GO:0016020);synapse(GO:0045202)	N/A	Glutamate Neurotransmitter Release Cycle;Dopamine Neurotransmitter Release Cycle;GABA synthesis, release, reuptake and degradation;Neuronal System;Transmission across Chemical Synapses;Acetylcholine Neurotransmitter Release Cycle;Neurotransmitter Release Cycle;Serotonin Neurotransmitter Release Cycle;Norepinephrine Neurotransmitter Release Cycle	0.00022206	0.0015538	3.53717	3.53717	Dcaf17_3Wks up vs WT_3Wks	2.10109	5.95481
Gm41257	?	?	?	?	?	?	?	?	?	?	?	?	?	?	?	0.000441477	0.00090533	3.35426	3.35426	Dcaf17_3Wks up vs WT_3Wks	2.15332	5.22498
Vil1	12690	villin 1	gene with protein product	D2S1471	2q35	ENSG00000127831	VIL1	193040	P09327	non-motor actin binding protein(PC00165)	actin binding(GO:0003779);structural constituent of cytoskeleton(GO:0005200)	cellular component morphogenesis(GO:0032989);cellular process(GO:0009987)	actin cytoskeleton(GO:0015629);intracellular(GO:0005622)	N/A	N/A	0.000546855	0.000369868	3.35316	3.35316	Dcaf17_3Wks up vs WT_3Wks	2.326	4.83391
LOC108167568	?	?	?	?	?	?	?	?	?	?	?	?	?	?	?	0.0140086	0.0122817	2.96654	2.96654	Dcaf17_3Wks up vs WT_3Wks	1.42911	6.15796
Mtmr7	7454	myotubularin related protein 7	gene with protein product	N/A	8p22	ENSG00000003987	MTMR7	603562	Q9Y216	phosphatase(PC00181)	N/A	intracellular protein transport(GO:0006886);phospholipid metabolic process(GO:0006644);spermatogenesis(GO:0007283);vesicle-mediated transport(GO:0016192)	N/A	N/A	Synthesis of PIPs at the late endosome membrane;Phospholipid metabolism;Metabolism of lipids and lipoproteins;PI Metabolism;Metabolism	0.00185563	0.00184401	2.90738	2.90738	Dcaf17_3Wks up vs WT_3Wks	1.84067	4.59228
BC048559	?	?	?	?	?	?	?	?	?	?	?	?	?	?	?	0.00514134	0.00576588	2.89976	2.89976	Dcaf17_3Wks up vs WT_3Wks	1.60242	5.24744
Fstl3	3973	follistatin like 3	gene with protein product	FLRG, FSRP	19p13.3	ENSG00000070404	FSTL3	605343	O95633	protease inhibitor(PC00191)	protein binding(GO:0005515)	N/A	N/A	N/A	Signaling by Activin;Signal Transduction;Antagonism of Activin by Follistatin	0.000774494	0.00112591	2.87393	2.87393	Dcaf17_3Wks up vs WT_3Wks	1.91599	4.31081
Aqp3	636	aquaporin 3 (Gill blood group)	gene with protein product	GIL	9p13.3	ENSG00000165272	AQP3	600170	Q92482	transporter(PC00227)	transmembrane transporter activity(GO:0022857)	cellular process(GO:0009987)	N/A	N/A	Passive transport by Aquaporins;Aquaporin-mediated transport;Vasopressin regulates renal water homeostasis via Aquaporins;Transmembrane transport of small molecules	0.00137249	0.00307714	2.73102	2.73102	Dcaf17_3Wks up vs WT_3Wks	1.68452	4.42766
Jph4	20156	junctophilin 4	gene with protein product	KIAA1831	14q11.2	ENSG00000092051	JPH4	N/A	Q96JJ6	N/A	cation channel activity(GO:0005261);ligand-gated ion channel activity(GO:0015276)	cellular process(GO:0009987)	cytoplasm(GO:0005737);endoplasmic reticulum(GO:0005783);nuclear outer membrane-endoplasmic reticulum membrane network(GO:0042175);plasma membrane(GO:0005886);protein complex(GO:0043234)	N/A	N/A	2.96572e-07	1.12396e-06	2.72192	2.72192	Dcaf17_3Wks up vs WT_3Wks	2.48135	2.98581
Fcrls	?	?	?	?	?	?	?	?	?	?	?	?	?	?	?	0.00696665	0.00527703	2.70216	2.70216	Dcaf17_3Wks up vs WT_3Wks	1.57119	4.64723
Pck1	8724	phosphoenolpyruvate carboxykinase 1	gene with protein product	PEPCK-C	20q13.31	ENSG00000124253	PCK1	614168	P35558	decarboxylase(PC00089)	binding(GO:0005488);carboxy-lyase activity(GO:0016831)	biosynthetic process(GO:0009058);catabolic process(GO:0009056);cell differentiation(GO:0030154);cellular glucose homeostasis(GO:0001678);cellular process(GO:0009987);fatty acid metabolic process(GO:0006631);gluconeogenesis(GO:0006094);nitrogen compound metabolic process(GO:0006807);response to endogenous stimulus(GO:0009719);response to external stimulus(GO:0009605);response to stress(GO:0006950)…	cytosol(GO:0005829);mitochondrion(GO:0005739)	Pyruvate metabolism->Phosphoenolpyruvate Carboxykinase;;	Abacavir transport and metabolism;Developmental Biology;Gluconeogenesis;Abacavir metabolism;Metabolism of carbohydrates;Transcriptional regulation of white adipocyte differentiation;Glucose metabolism;Metabolism	0.0110207	0.0363193	2.69701	2.69701	Dcaf17_3Wks up vs WT_3Wks	1.0981	6.62407
Psip1	9527	PC4 and SFRS1 interacting protein 1	gene with protein product	p52, LEDGF, p75, DFS70	9p22.3	ENSG00000164985	PSIP1	603620	O75475	N/A	N/A	N/A	N/A	N/A	N/A	0.000531268	0.00435812	2.67881	2.67881	Dcaf17_3Wks up vs WT_3Wks	1.60259	4.47774
Megf6	3232	multiple EGF like domains 6	gene with protein product	N/A	1p36.32	ENSG00000162591	MEGF6	604266	O75095	extracellular matrix protein(PC00102)	receptor binding(GO:0005102)	N/A	extracellular region(GO:0005576)	N/A	N/A	0.00103882	0.00400454	2.65204	2.65204	Dcaf17_3Wks up vs WT_3Wks	1.61088	4.36615
Ubap1l	40028	ubiquitin associated protein 1 like	gene with protein product	N/A	15q22.31	ENSG00000246922	UBAP1L	N/A	F5GYI3	N/A	protein binding(GO:0005515)	catabolic process(GO:0009056);cellular process(GO:0009987);proteolysis(GO:0006508);vesicle-mediated transport(GO:0016192)	cytoplasm(GO:0005737);endosome(GO:0005768);membrane(GO:0016020);protein complex(GO:0043234)	N/A	N/A	0.00247354	0.00044049	2.59093	2.59093	Dcaf17_3Wks up vs WT_3Wks	1.92197	3.49274
4930511A02Rik	?	?	?	?	?	?	?	?	?	?	?	?	?	?	?	0.000483252	0.000654389	2.58978	2.58978	Dcaf17_3Wks up vs WT_3Wks	1.8714	3.58393
Alg13	30881	ALG13, UDP-N-acetylglucosaminyltransferase subunit	gene with protein product	MDS031, YGL047W, FLJ23018, TDRD13, CDG1S	Xq23	ENSG00000101901	ALG13	300776	Q9NP73	N/A	N/A	N/A	cytoplasm(GO:0005737);endoplasmic reticulum(GO:0005783);nuclear outer membrane-endoplasmic reticulum membrane network(GO:0042175);protein complex(GO:0043234)	N/A	Disease;Diseases of glycosylation;Biosynthesis of the N-glycan precursor (dolichol lipid-linked oligosaccharide, LLO) and transfer to a nascent protein;Asparagine N-linked glycosylation;Post-translational protein modification;Defective ALG14 causes congenital myasthenic syndrome (ALG14-CMS);Diseases associated with N-glycosylation of proteins;Metabolism of proteins	0.000111329	5.68052e-05	2.58309	2.58309	Dcaf17_3Wks up vs WT_3Wks	2.12709	3.13685
Ptprv	?	?	?	?	?	?	?	?	?	?	?	?	?	?	?	0.0178636	0.0416861	2.57756	2.57756	Dcaf17_3Wks up vs WT_3Wks	1.05401	6.3034
Olfr1510	?	?	?	?	?	?	?	?	?	?	?	?	?	?	?	0.0215367	0.0111494	2.56556	2.56556	Dcaf17_3Wks up vs WT_3Wks	1.38374	4.75674
Slc51a	29955	solute carrier family 51 alpha subunit	gene with protein product	OSTalpha	3q29	ENSG00000163959	SLC51A	612084	Q86UW1	transporter(PC00227)	transporter activity(GO:0005215)	N/A	integral to membrane(GO:0016021)	N/A	N/A	0.0119998	0.0255277	2.56516	2.56516	Dcaf17_3Wks up vs WT_3Wks	1.18769	5.5402
Nfkbil1	7800	NFKB inhibitor like 1	gene with protein product	IKBL	6p21.33	ENSG00000204498	NFKBIL1	601022	Q9UBC1	N/A	N/A	N/A	N/A	B cell activation->I kappa B;;	N/A	0.0118287	0.00251659	2.54731	2.54731	Dcaf17_3Wks up vs WT_3Wks	1.65781	3.91406
Olfr541	?	?	?	?	?	?	?	?	?	?	?	?	?	?	?	0.0012491	0.000619957	2.5065	2.5065	Dcaf17_3Wks up vs WT_3Wks	1.83819	3.41779
Lrrn1	20980	leucine rich repeat neuronal 1	gene with protein product	FIGLER3	3p26.2	ENSG00000175928	LRRN1	N/A	Q6UXK5	extracellular matrix protein(PC00102);receptor(PC00197)	receptor binding(GO:0005102)	cell differentiation(GO:0030154);cell growth(GO:0016049);cell surface receptor signaling pathway(GO:0007166);cellular component morphogenesis(GO:0032989);cellular component movement(GO:0006928);locomotion(GO:0040011);nervous system development(GO:0007399);regulation of biological process(GO:0050789);response to external stimulus(GO:0009605);single-multicellular organism process(GO:0044707)	extracellular space(GO:0005615);proteinaceous extracellular matrix(GO:0005578)	N/A	N/A	0.00840872	0.0126254	2.42914	2.42914	Dcaf17_3Wks up vs WT_3Wks	1.33267	4.42776
Jak3	6193	Janus kinase 3	gene with protein product	L-JAK, JAKL, LJAK, JAK3_HUMAN, JAK-3	19p13.11	ENSG00000105639	JAK3	600173	P52333	N/A	N/A	N/A	N/A	Interleukin signaling pathway->Jak;;PDGF signaling pathway->Jak;;JAK/STAT signaling pathway->Jak;;;;	Downstream signaling of activated FGFR2;Signalling by NGF;FRS-mediated FGFR1 signaling;Platelet activation, signaling and aggregation;GPVI-mediated activation cascade;NGF signalling via TRKA from the plasma membrane;DAP12 signaling;G-protein beta:gamma signalling;Signaling by Interleukins;FCERI mediated MAPK activation;Gastrin-CREB signalling pathway via PKC and MAPK;Immune System;SOS-mediated si…	0.00422673	0.00276993	2.40253	2.40253	Dcaf17_3Wks up vs WT_3Wks	1.59199	3.62575
Bcl2	990	BCL2, apoptosis regulator	gene with protein product	Bcl-2, PPP1R50	18q21.33	ENSG00000171791	BCL2	151430	P10415	signaling molecule(PC00207)	protein binding(GO:0005515)	cell surface receptor signaling pathway(GO:0007166);intracellular signal transduction(GO:0035556);negative regulation of apoptotic process(GO:0043066);response to stress(GO:0006950)	cytoplasm(GO:0005737);membrane(GO:0016020);mitochondrion(GO:0005739)	CCKR signaling map->BCL2;;Oxidative stress response->b-cell lymphoma protein-2;;Apoptosis signaling pathway->Bcl-2;;;;	Nucleotide-binding domain, leucine rich repeat containing receptor (NLR) signaling pathways;Programmed Cell Death;The NLRP1 inflammasome;BH3-only proteins associate with and inactivate anti-apoptotic BCL-2 members;Intrinsic Pathway for Apoptosis;Immune System;Activation of BAD and translocation to mitochondria ;Apoptosis;Activation of BH3-only proteins;Inflammasomes;Innate Immune System	0.0139055	0.00538972	2.3948	2.3948	Dcaf17_3Wks up vs WT_3Wks	1.48371	3.86536
Foxe3	3808	forkhead box E3	gene with protein product	FREAC8	1p33	ENSG00000186790	FOXE3	601094	Q13461	N/A	N/A	N/A	N/A	N/A	N/A	0.0555802	0.0245141	2.37455	2.37455	Dcaf17_3Wks up vs WT_3Wks	1.18048	4.77641
Sgsm1	29410	small G protein signaling modulator 1	gene with protein product	KIAA1941	22q11.23	ENSG00000167037	SGSM1	611417	Q2NKQ1	G-protein modulator(PC00022);cysteine protease(PC00081)	GTPase activity(GO:0003924);enzyme activator activity(GO:0008047);protein binding(GO:0005515);pyrophosphatase activity(GO:0016462)	catabolic process(GO:0009056);cellular process(GO:0009987);intracellular protein transport(GO:0006886);nitrogen compound metabolic process(GO:0006807);organelle organization(GO:0006996);protein localization(GO:0008104);regulation of nucleobase-containing compound metabolic process(GO:0019219);regulation of phosphate metabolic process(GO:0019220);vesicle-mediated transport(GO:0016192)	cell part(GO:0044464)	N/A	N/A	0.0264482	0.00988706	2.37342	2.37342	Dcaf17_3Wks up vs WT_3Wks	1.37008	4.11152
Siah1a	?	?	?	?	?	?	?	?	?	?	?	?	?	?	?	0.0162518	0.012689	2.3714	2.3714	Dcaf17_3Wks up vs WT_3Wks	1.32134	4.25596
Kcnk2	6277	potassium two pore domain channel subfamily K member 2	gene with protein product	K2p2.1, TREK-1	1q41	ENSG00000082482	KCNK2	603219	O95069	N/A	cation transmembrane transporter activity(GO:0008324)	biological regulation(GO:0065007);cellular process(GO:0009987)	integral to membrane(GO:0016021);plasma membrane(GO:0005886)	N/A	Cardiac conduction;Phase 4 - resting membrane potential;TWIK related potassium channel (TREK);Tandem pore domain potassium channels;Neuronal System;Potassium Channels;Muscle contraction	5.52723e-05	8.71546e-05	2.37038	2.37038	Dcaf17_3Wks up vs WT_3Wks	1.95449	2.87476
Rgs3	9999	regulator of G protein signaling 3	gene with protein product	C2PA, FLJ20370, PDZ-RGS3	9q32	ENSG00000138835	RGS3	602189	P49796	N/A	N/A	N/A	N/A	Heterotrimeric G-protein signaling pathway-Gq alpha and Go alpha mediated pathway->Regulator of G-protein signaling;;Heterotrimeric G-protein signaling pathway-Gi alpha and Gs alpha mediated pathway->Regulator of G-protein signaling;;;	G alpha (q) signalling events;GPCR downstream signaling;Signal Transduction;Signaling by GPCR;Gastrin-CREB signalling pathway via PKC and MAPK	0.0185347	0.00458854	2.34832	2.34832	Dcaf17_3Wks up vs WT_3Wks	1.49658	3.68481
Fcrla	18504	Fc receptor like A	gene with protein product	MGC4595, FCRLc2, FCRLb, FCRLc1, FCRLd, FCRLe, FCRL, FCRLa, FREB, FCRLX	1q23.3	ENSG00000132185	FCRLA	606891	Q7L513	cell adhesion molecule(PC00069)	N/A	N/A	N/A	N/A	N/A	0.0317342	0.0434035	2.34553	2.34553	Dcaf17_3Wks up vs WT_3Wks	1.03794	5.30042
Pitx2	9005	paired like homeodomain 2	gene with protein product	IGDS, RS, Brx1, Otlx2, ARP1	4q25	ENSG00000164093	PITX2	601542	Q99697	N/A	N/A	ectoderm development(GO:0007398);mesoderm development(GO:0007498);segment specification(GO:0007379)	N/A	Gonadotropin-releasing hormone receptor pathway->PITX;;	Transcriptional regulation by the AP-2 (TFAP2) family of transcription factors;TFAP2 (AP-2) family regulates transcription of other transcription factors;Generic Transcription Pathway;Gene Expression	0.00201257	0.0289576	2.3312	2.3312	Dcaf17_3Wks up vs WT_3Wks	1.13793	4.77577
Ccdc64	?	?	?	?	?	?	?	?	?	?	?	?	?	?	?	0.00511524	0.00614545	2.32383	2.32383	Dcaf17_3Wks up vs WT_3Wks	1.44227	3.74425
Hpca	5144	hippocalcin	gene with protein product	N/A	1p35.1	ENSG00000121905	HPCA	142622	P84074	N/A	N/A	G-protein coupled receptor signaling pathway(GO:0007186);sensory perception(GO:0007600);visual perception(GO:0007601)	N/A	N/A	N/A	0.0765033	0.0279499	2.31754	2.31754	Dcaf17_3Wks up vs WT_3Wks	1.14514	4.69023
Fuz	26219	fuzzy planar cell polarity protein	gene with protein product	FLJ22688, Fy, CPLANE3	19q13.33	ENSG00000010361	FUZ	610622	Q9BT04	N/A	N/A	N/A	N/A	N/A	Signal Transduction;Signaling by Hedgehog;Hedgehog 'off' state	0.00375478	0.00517399	2.31696	2.31696	Dcaf17_3Wks up vs WT_3Wks	1.46825	3.65626
Ttyh3	22222	tweety family member 3	gene with protein product	KIAA1691	7p22.3	ENSG00000136295	TTYH3	608919	Q9C0H2	anion channel(PC00049)	anion channel activity(GO:0005253)	anion transport(GO:0006820);cellular process(GO:0009987);regulation of biological process(GO:0050789)	plasma membrane(GO:0005886)	N/A	Stimuli-sensing channels;Ion channel transport;Transmembrane transport of small molecules	0.000346296	0.000682815	2.3162	2.3162	Dcaf17_3Wks up vs WT_3Wks	1.73416	3.09359
Plpp7	28174	phospholipid phosphatase 7 (inactive)	gene with protein product	MGC12921, FLJ14662, NET39	9q34.13	ENSG00000160539	PLPP7	N/A	Q8NBV4	phosphatase(PC00181)	N/A	apoptotic process(GO:0006915);intracellular signal transduction(GO:0035556);phospholipid metabolic process(GO:0006644)	N/A	N/A	N/A	0.00634191	0.00234591	2.28151	2.28151	Dcaf17_3Wks up vs WT_3Wks	1.5713	3.31273
Ceacam18	31949	carcinoembryonic antigen related cell adhesion molecule 18	gene with protein product	N/A	19q13.41	ENSG00000213822	CEACAM18	N/A	A8MTB9	N/A	N/A	N/A	N/A	N/A	N/A	0.0978994	0.0356588	2.28126	2.28126	Dcaf17_3Wks up vs WT_3Wks	1.08533	4.79499
Sox17	18122	SRY-box 17	gene with protein product	N/A	8q11.23	ENSG00000164736	SOX17	610928	Q9H6I2	HMG box transcription factor(PC00024)	N/A	N/A	N/A	N/A	TCF dependent signaling in response to WNT;Signal Transduction;Signaling by Wnt;Deactivation of the beta-catenin transactivating complex	0.0178841	0.00554624	2.27827	2.27827	Dcaf17_3Wks up vs WT_3Wks	1.44617	3.58915
Adgrb3	945	adhesion G protein-coupled receptor B3	gene with protein product	KIAA0550	6q12-q13	ENSG00000135298	ADGRB3	602684	O60242	G-protein coupled receptor(PC00021);antibacterial response protein(PC00051);protease(PC00190)	N/A	N/A	N/A	p53 pathway->BAI-1;;	N/A	0.133552	0.0451807	2.27005	2.27005	Dcaf17_3Wks up vs WT_3Wks	1.02626	5.02125
Syp	11506	synaptophysin	gene with protein product	MRX96	Xp11.23	ENSG00000102003	SYP	313475	P08247	membrane trafficking regulatory protein(PC00151)	N/A	N/A	N/A	Synaptic vesicle trafficking->Synaptophysin;;	N/A	0.0469041	0.0195119	2.25992	2.25992	Dcaf17_3Wks up vs WT_3Wks	1.21731	4.19552
Relt	13764	RELT, TNF receptor	gene with protein product	FLJ14993	11q13.2	N/A	RELT	611211	Q969Z4	N/A	N/A	N/A	N/A	N/A	N/A	0.0591546	0.0170046	2.25978	2.25978	Dcaf17_3Wks up vs WT_3Wks	1.24495	4.10184
Cxadr	2559	CXADR, Ig-like cell adhesion molecule	gene with protein product	CAR	21q21.1	ENSG00000154639	CXADR	602621	P78310	N/A	N/A	N/A	N/A	N/A	Immune System;Immunoregulatory interactions between a Lymphoid and a non-Lymphoid cell;Hemostasis;Cell surface interactions at the vascular wall;Adaptive Immune System	0.000850973	0.0132043	2.2499	2.2499	Dcaf17_3Wks up vs WT_3Wks	1.29176	3.91875
Ier5l	23679	immediate early response 5 like	gene with protein product	bA247A12.2	9q34.11	ENSG00000188483	IER5L	N/A	Q5T953	N/A	N/A	N/A	N/A	N/A	N/A	0.0278005	0.0128961	2.24458	2.24458	Dcaf17_3Wks up vs WT_3Wks	1.29514	3.89002
Celf4	14015	CUGBP Elav-like family member 4	gene with protein product	N/A	18q12.2	ENSG00000101489	CELF4	612679	Q9BZC1	N/A	N/A	N/A	N/A	N/A	N/A	0.0592383	0.0181123	2.23513	2.23513	Dcaf17_3Wks up vs WT_3Wks	1.22891	4.06523
Adamtsl2	14631	ADAMTS like 2	gene with protein product	KIAA0605	9q34.2	ENSG00000197859	ADAMTSL2	612277	Q86TH1	N/A	N/A	N/A	N/A	N/A	N/A	0.0197502	0.0219561	2.235	2.235	Dcaf17_3Wks up vs WT_3Wks	1.18998	4.19776
Esrp2	26152	epithelial splicing regulatory protein 2	gene with protein product	FLJ21918	16q22.1	ENSG00000103067	ESRP2	612960	Q9H6T0	ribosomal protein(PC00202)	nucleic acid binding(GO:0003676);structural constituent of ribosome(GO:0003735)	mRNA splicing, via spliceosome(GO:0000398)	N/A	N/A	Signaling by FGFR2;FGFR2 alternative splicing;Signal Transduction;Signaling by FGFR	0.0537974	0.027385	2.23172	2.23172	Dcaf17_3Wks up vs WT_3Wks	1.14267	4.35873
Oxct2b	?	?	?	?	?	?	?	?	?	?	?	?	?	?	?	2.62499e-06	0.015909	2.22024	2.22024	Dcaf17_3Wks up vs WT_3Wks	1.25178	3.93795
Rtn4rl1	21329	reticulon 4 receptor like 1	gene with protein product	NGRH2, NgR3, DKFZp547J144	17p13.3	N/A	RTN4RL1	610461	Q86UN2	extracellular matrix protein(PC00102);receptor(PC00197)	receptor binding(GO:0005102)	cell differentiation(GO:0030154);cell growth(GO:0016049);cell surface receptor signaling pathway(GO:0007166);cellular component morphogenesis(GO:0032989);cellular component movement(GO:0006928);locomotion(GO:0040011);nervous system development(GO:0007399);regulation of biological process(GO:0050789);response to external stimulus(GO:0009605);single-multicellular organism process(GO:0044707)	extracellular space(GO:0005615);proteinaceous extracellular matrix(GO:0005578)	N/A	N/A	0.000106726	0.00332233	2.2165	2.2165	Dcaf17_3Wks up vs WT_3Wks	1.50128	3.27245
Gpaa1	4446	glycosylphosphatidylinositol anchor attachment 1	gene with protein product	GAA1, hGAA1	8q24.3	ENSG00000197858	GPAA1	603048	O43292	N/A	N/A	biosynthetic process(GO:0009058);cellular process(GO:0009987);phospholipid metabolic process(GO:0006644);protein lipidation(GO:0006497)	cytoplasm(GO:0005737);endoplasmic reticulum(GO:0005783);integral to membrane(GO:0016021);nuclear outer membrane-endoplasmic reticulum membrane network(GO:0042175);protein complex(GO:0043234)	N/A	Attachment of GPI anchor to uPAR;Post-translational modification: synthesis of GPI-anchored proteins;Post-translational protein modification;Metabolism of proteins	0.00023594	0.00380639	2.21633	2.21633	Dcaf17_3Wks up vs WT_3Wks	1.48264	3.3131
Olfr982	?	?	?	?	?	?	?	?	?	?	?	?	?	?	?	0.0437443	0.0162687	2.21611	2.21611	Dcaf17_3Wks up vs WT_3Wks	1.24689	3.93872
Cyhr1	17806	cysteine and histidine rich 1	gene with protein product	CHRP, KIAA0496, MGC13010	8q24.3	ENSG00000187954	CYHR1	616635	Q6ZMK1	N/A	N/A	N/A	N/A	N/A	N/A	0.00640352	0.00837488	2.2136	2.2136	Dcaf17_3Wks up vs WT_3Wks	1.3633	3.59423
Ifna4	5425	interferon alpha 4	gene with protein product	MGC142200, IFN-alpha4a	9p21.3	ENSG00000236637	IFNA4	147564	P05014	N/A	N/A	N/A	N/A	N/A	RIG-I/MDA5 mediated induction of IFN-alpha/beta pathways;Factors involved in megakaryocyte development and platelet production;Interferon alpha/beta signaling;Interferon Signaling;Cytokine Signaling in Immune system;Regulation of IFNA signaling;Immune System;Hemostasis;Innate Immune System;TRAF6 mediated IRF7 activation	0.0896974	0.0306143	2.21329	2.21329	Dcaf17_3Wks up vs WT_3Wks	1.11668	4.3868
Sspo	21998	SCO-spondin	gene with protein product	SCO-spondin, KIAA0543, FLJ36112	7q36.1	ENSG00000197558	SSPO	617356	A2VEC9	protease inhibitor(PC00191)	N/A	N/A	N/A	N/A	Defective B3GALTL causes Peters-plus syndrome (PpS);Disease;Diseases of glycosylation;Post-translational protein modification;Diseases associated with O-glycosylation of proteins;O-glycosylation of TSR domain-containing proteins;O-linked glycosylation;Metabolism of proteins	0.0328276	0.00918609	2.21267	2.21267	Dcaf17_3Wks up vs WT_3Wks	1.34785	3.63238
Bri3	1109	brain protein I3	gene with protein product	N/A	7q21.3	ENSG00000164713	BRI3	615628	O95415	N/A	N/A	N/A	N/A	N/A	N/A	0.00401418	0.00947425	2.21072	2.21072	Dcaf17_3Wks up vs WT_3Wks	1.34226	3.64108
C1ql1	24182	complement C1q like 1	gene with protein product	CRF, C1QRF, C1QTNF14	17q21.31	ENSG00000131094	C1QL1	611586	O75973	N/A	N/A	N/A	N/A	N/A	N/A	0.0131772	0.0382065	2.20948	2.20948	Dcaf17_3Wks up vs WT_3Wks	1.0658	4.58043
Calml3	1452	calmodulin like 3	gene with protein product	CLP	10p15.1	ENSG00000178363	CALML3	114184	P27482	calmodulin(PC00061)	calcium ion binding(GO:0005509);calmodulin binding(GO:0005516)	calcium-mediated signaling(GO:0019722);cell cycle(GO:0007049);cellular component movement(GO:0006928)	N/A	B cell activation->Calmodulin;;Heterotrimeric G-protein signaling pathway-rod outer segment phototransduction->Calmodulin;;T cell activation->Calmodulin;;Heterotrimeric G-protein signaling pathway-Gi alpha and Gs alpha mediated pathway->Phosphorylase b kinase;;;;;	N/A	0.00142158	0.0334778	2.20657	2.20657	Dcaf17_3Wks up vs WT_3Wks	1.09618	4.44176
Atp13a2	30213	ATPase cation transporting 13A2	gene with protein product	HSA9947, CLN12	1p36.13	ENSG00000159363	ATP13A2	610513	Q9NQ11	N/A	N/A	N/A	N/A	N/A	Ion transport by P-type ATPases;Ion channel transport;Transmembrane transport of small molecules	0.000541822	0.00330047	2.20037	2.20037	Dcaf17_3Wks up vs WT_3Wks	1.49657	3.23514
Synm	24466	synemin	gene with protein product	KIAA0353, SYN	15q26.3	ENSG00000182253	SYNM	606087	O15061	N/A	N/A	N/A	N/A	N/A	N/A	0.0171838	0.00984832	2.19608	2.19608	Dcaf17_3Wks up vs WT_3Wks	1.33252	3.6193
Gsc2	4613	goosecoid homeobox 2	gene with protein product	N/A	22q11.21	ENSG00000063515	GSC2	601845	O15499	N/A	N/A	N/A	N/A	N/A	N/A	0.00789225	0.00163492	2.19348	2.19348	Dcaf17_3Wks up vs WT_3Wks	1.58083	3.04356
Fibcd1	25922	fibrinogen C domain containing 1	gene with protein product	FLJ14810	9q34.12	ENSG00000130720	FIBCD1	613357	Q8N539	signaling molecule(PC00207)	receptor binding(GO:0005102)	cell surface receptor signaling pathway(GO:0007166);cell-cell adhesion(GO:0016337);cell-matrix adhesion(GO:0007160)	extracellular region(GO:0005576)	N/A	N/A	0.0646017	0.047399	2.19031	2.19031	Dcaf17_3Wks up vs WT_3Wks	1.01332	4.73439
Slc25a48	30451	solute carrier family 25 member 48	gene with protein product	FLJ44862, HDMCP	5q31.1	ENSG00000145832	SLC25A48	616150	Q6ZT89	N/A	transmembrane transporter activity(GO:0022857)	amino acid transport(GO:0006865);anion transport(GO:0006820);cellular process(GO:0009987)	N/A	N/A	N/A	0.00122482	0.00431819	2.19013	2.19013	Dcaf17_3Wks up vs WT_3Wks	1.4566	3.29305
H2-DMa	?	?	?	?	?	?	?	?	?	?	?	?	?	?	?	0.0130949	0.00364903	2.18075	2.18075	Dcaf17_3Wks up vs WT_3Wks	1.47647	3.22097
Dmbx1	19026	diencephalon/mesencephalon homeobox 1	gene with protein product	PAXB	1p33	ENSG00000197587	DMBX1	607410	Q8NFW5	N/A	N/A	N/A	N/A	N/A	N/A	0.00990334	0.0339082	2.17273	2.17273	Dcaf17_3Wks up vs WT_3Wks	1.09137	4.32551
Cd24a	?	?	?	?	?	?	?	?	?	?	?	?	?	?	?	0.000123126	0.00127864	2.17148	2.17148	Dcaf17_3Wks up vs WT_3Wks	1.59868	2.94952
Hcar1	4532	hydroxycarboxylic acid receptor 1	gene with protein product	HCA1, FKSG80, TA-GPCR, LACR1	12q24.31	ENSG00000196917	HCAR1	606923	Q9BXC0	N/A	N/A	N/A	N/A	N/A	N/A	0.0338859	0.0267598	2.16867	2.16867	Dcaf17_3Wks up vs WT_3Wks	1.14207	4.1181
Nat8l	26742	N-acetyltransferase 8 like	gene with protein product	FLJ37478, Hcml3	4p16.3	ENSG00000185818	NAT8L	610647	Q8N9F0	acetyltransferase(PC00038)	acetyltransferase activity(GO:0016407)	protein acetylation(GO:0006473)	N/A	N/A	N/A	0.00509453	0.00430003	2.16818	2.16818	Dcaf17_3Wks up vs WT_3Wks	1.45015	3.24172
Uts2b	30894	urotensin 2B	gene with protein product	URP, U2B	3q28	ENSG00000188958	UTS2B	N/A	Q765I0	N/A	N/A	N/A	N/A	N/A	G alpha (q) signalling events;GPCR downstream signaling;Signaling by GPCR;Signal Transduction;Peptide ligand-binding receptors;GPCR ligand binding;Class A/1 (Rhodopsin-like receptors);Gastrin-CREB signalling pathway via PKC and MAPK	0.000860755	0.00257228	2.1601	2.1601	Dcaf17_3Wks up vs WT_3Wks	1.51376	3.0824
Oscar	29960	osteoclast associated, immunoglobulin-like receptor	gene with protein product	N/A	19q13.42	ENSG00000170909	OSCAR	606862	Q8IYS5	immunoglobulin receptor superfamily(PC00124);protease inhibitor(PC00191)	receptor activity(GO:0004872)	cellular process(GO:0009987);response to stimulus(GO:0050896)	N/A	N/A	Immunoregulatory interactions between a Lymphoid and a non-Lymphoid cell;Immune System;Adaptive Immune System	0.087547	0.047436	2.15873	2.15873	Dcaf17_3Wks up vs WT_3Wks	1.01288	4.60085
Zfp219	?	?	?	?	?	?	?	?	?	?	?	?	?	?	?	0.0108798	0.00363512	2.15053	2.15053	Dcaf17_3Wks up vs WT_3Wks	1.46671	3.15318
Eva1b	25558	eva-1 homolog B	gene with protein product	FLJ10647	1p34.3	ENSG00000142694	EVA1B	N/A	Q9NVM1	N/A	N/A	N/A	N/A	N/A	N/A	0.00242316	0.0243659	2.15025	2.15025	Dcaf17_3Wks up vs WT_3Wks	1.15944	3.98777
Tcerg1	15630	transcription elongation regulator 1	gene with protein product	CA150, Urn1	5q32	ENSG00000113649	TCERG1	605409	O14776	transcription factor(PC00218)	RNA polymerase II transcription factor binding transcription factor activity(GO:0001076);transcription cofactor activity(GO:0003712)	biosynthetic process(GO:0009058);cellular process(GO:0009987);nitrogen compound metabolic process(GO:0006807)	intracellular(GO:0005622);nucleus(GO:0005634)	N/A	N/A	0.000889191	0.00959033	2.14809	2.14809	Dcaf17_3Wks up vs WT_3Wks	1.32608	3.47967
Zfhx3	777	zinc finger homeobox 3	gene with protein product	ZNF927	16q22.2-q22.3	ENSG00000140836	ZFHX3	104155	Q15911	N/A	N/A	anatomical structure morphogenesis(GO:0009653);ectoderm development(GO:0007398);embryo development(GO:0009790);mesoderm development(GO:0007498)	N/A	N/A	N/A	0.000335195	0.00269538	2.14611	2.14611	Dcaf17_3Wks up vs WT_3Wks	1.5028	3.06479
Unc5b	12568	unc-5 netrin receptor B	gene with protein product	UNC5H2, p53RDL1	10q22.1	ENSG00000107731	UNC5B	607870	Q8IZJ1	receptor(PC00197)	receptor activity(GO:0004872)	cellular process(GO:0009987);ectoderm development(GO:0007398)	N/A	Axon guidance mediated by netrin->UNC-5;;	Ligand-independent caspase activation via DCC;Programmed Cell Death;Netrin-1 signaling;Developmental Biology;Netrin mediated repulsion signals;Apoptosis;Caspase activation via extrinsic apoptotic signalig pathway;Axon guidance	0.000351229	0.00383945	2.13943	2.13943	Dcaf17_3Wks up vs WT_3Wks	1.45583	3.14402
Pbld1	?	?	?	?	?	?	?	?	?	?	?	?	?	?	?	0.00199497	0.0238609	2.13869	2.13869	Dcaf17_3Wks up vs WT_3Wks	1.16239	3.93498
Bdh1	1027	3-hydroxybutyrate dehydrogenase 1	gene with protein product	SDR9C1	3q29	ENSG00000161267	BDH1	603063	Q02338	dehydrogenase(PC00092);reductase(PC00198)	oxidoreductase activity(GO:0016491)	sensory perception(GO:0007600);steroid metabolic process(GO:0008202);visual perception(GO:0007601)	N/A	N/A	Ketone body metabolism;Synthesis of Ketone Bodies;Utilization of Ketone Bodies;Metabolism of lipids and lipoproteins;Fatty acid, triacylglycerol, and ketone body metabolism;Metabolism	0.0787071	0.0180983	2.13859	2.13859	Dcaf17_3Wks up vs WT_3Wks	1.21523	3.76356
Tpgs1	25058	tubulin polyglutamylase complex subunit 1	gene with protein product	GTRGEO22, PGs1	19p13.3	ENSG00000141933	TPGS1	N/A	Q6ZTW0	N/A	N/A	N/A	N/A	N/A	N/A	0.016182	0.0188636	2.12765	2.12765	Dcaf17_3Wks up vs WT_3Wks	1.20601	3.75363
Barhl1	953	BarH like homeobox 1	gene with protein product	N/A	9q34.13	ENSG00000125492	BARHL1	605211	Q9BZE3	DNA binding protein(PC00009);homeodomain transcription factor(PC00119)	sequence-specific DNA binding RNA polymerase II transcription factor activity(GO:0000981)	biosynthetic process(GO:0009058);cellular process(GO:0009987);nervous system development(GO:0007399);nitrogen compound metabolic process(GO:0006807);single-multicellular organism process(GO:0044707)	intracellular(GO:0005622);nucleus(GO:0005634)	N/A	N/A	0.064332	0.033043	2.1274	2.1274	Dcaf17_3Wks up vs WT_3Wks	1.09435	4.13564
Utf1	12634	undifferentiated embryonic cell transcription factor 1	gene with protein product	N/A	10q26.3	ENSG00000171794	UTF1	604130	Q5T230	N/A	N/A	N/A	N/A	N/A	N/A	0.000209018	0.000785464	2.12708	2.12708	Dcaf17_3Wks up vs WT_3Wks	1.62697	2.78093
Cdh1	1748	cadherin 1	gene with protein product	uvomorulin, CD324	16q22.1	ENSG00000039068	CDH1	192090	P12830	N/A	N/A	N/A	N/A	N/A	N/A	0.0113987	0.0158593	2.12544	2.12544	Dcaf17_3Wks up vs WT_3Wks	1.23705	3.6518
Fam222a	25915	family with sequence similarity 222 member A	gene with protein product	FLJ14721	12q24.11	ENSG00000139438	FAM222A	N/A	Q5U5X8	N/A	N/A	N/A	N/A	N/A	N/A	0.00905053	0.00257928	2.11999	2.11999	Dcaf17_3Wks up vs WT_3Wks	1.49824	2.99975
Gm7694	?	?	?	?	?	?	?	?	?	?	?	?	?	?	?	0.00677207	0.00967111	2.11995	2.11995	Dcaf17_3Wks up vs WT_3Wks	1.31832	3.40902
Il6ra	?	?	?	?	?	?	?	?	?	?	?	?	?	?	?	0.060859	0.0361156	2.11426	2.11426	Dcaf17_3Wks up vs WT_3Wks	1.0744	4.16055
Bmp2	1069	bone morphogenetic protein 2	gene with protein product	N/A	20p12.3	ENSG00000125845	BMP2	112261	P12643	growth factor(PC00112)	transforming growth factor beta receptor binding(GO:0005160)	MAPK cascade(GO:0000165);apoptotic process(GO:0006915);biosynthetic process(GO:0009058);cell differentiation(GO:0030154);nitrogen compound metabolic process(GO:0006807);protein phosphorylation(GO:0006468);regulation of phosphate metabolic process(GO:0019220);regulation of transcription from RNA polymerase II promoter(GO:0006357);response to stimulus(GO:0050896);transmembrane receptor protein seri…	extracellular space(GO:0005615)	TGF-beta signaling pathway->Transforming growth factor beta;;Gonadotropin-releasing hormone receptor pathway->BMP2/4/15;;;	Signaling by BMP;Signal Transduction;Elastic fibre formation;Extracellular matrix organization;Molecules associated with elastic fibres	0.0045335	0.00236738	2.08658	2.08658	Dcaf17_3Wks up vs WT_3Wks	1.49524	2.91179
Zbtb33	16682	zinc finger and BTB domain containing 33	gene with protein product	ZNF-kaiso, kaiso, WUGSC:H_DJ525N14.1, KAISO, ZNF348	Xq24	ENSG00000177485	ZBTB33	300329	Q86T24	N/A	N/A	N/A	N/A	N/A	N/A	0.00106665	0.0103404	2.08232	2.08232	Dcaf17_3Wks up vs WT_3Wks	1.29942	3.33692
Meis3	29537	Meis homeobox 3	gene with protein product	MRG2, DKFZp547H236	19q13.32	ENSG00000105419	MEIS3	N/A	Q99687	DNA-directed RNA polymerase(PC00019);homeodomain transcription factor(PC00119)	DNA-directed RNA polymerase activity(GO:0003899)	transcription from RNA polymerase II promoter(GO:0006366)	N/A	N/A	N/A	0.00767752	0.0175708	2.07975	2.07975	Dcaf17_3Wks up vs WT_3Wks	1.21177	3.56946
Unkl	14184	unkempt family like zinc finger	gene with protein product	ZC3HDC5L, ZC3H5L, FLJ23360	16p13.3	ENSG00000059145	UNKL	617463	Q9H9P5	N/A	N/A	N/A	N/A	N/A	N/A	0.00085574	0.0113339	2.0774	2.0774	Dcaf17_3Wks up vs WT_3Wks	1.28407	3.36086
Zfp281	?	?	?	?	?	?	?	?	?	?	?	?	?	?	?	0.00133467	0.00792957	2.07176	2.07176	Dcaf17_3Wks up vs WT_3Wks	1.33646	3.21163
4931428F04Rik	?	?	?	?	?	?	?	?	?	?	?	?	?	?	?	6.94085e-05	0.0176029	2.06346	2.06346	Dcaf17_3Wks up vs WT_3Wks	1.20895	3.52193
Ap3d1	568	adaptor related protein complex 3 subunit delta 1	gene with protein product	ADTD	19p13.3	ENSG00000065000	AP3D1	607246	O14617	transporter(PC00227)	N/A	cellular process(GO:0009987);protein localization(GO:0008104);protein targeting(GO:0006605);vesicle-mediated transport(GO:0016192)	cytoplasm(GO:0005737);endosome(GO:0005768);membrane(GO:0016020);protein complex(GO:0043234)	N/A	N/A	0.0182799	0.00453161	2.0585	2.0585	Dcaf17_3Wks up vs WT_3Wks	1.40789	3.00978
Nosip	17946	nitric oxide synthase interacting protein	gene with protein product	CGI-25	19q13.33	ENSG00000142546	NOSIP	616759	Q9Y314	N/A	N/A	N/A	intracellular(GO:0005622);nucleus(GO:0005634)	N/A	NOSIP mediated eNOS trafficking;eNOS activation and regulation;Metabolism of nitric oxide;Metabolism	0.004343	0.00811401	2.0528	2.0528	Dcaf17_3Wks up vs WT_3Wks	1.32831	3.17245
Tmem40	25620	transmembrane protein 40	gene with protein product	FLJ11036	3p25.2	ENSG00000088726	TMEM40	N/A	Q8WWA1	N/A	N/A	N/A	N/A	N/A	N/A	0.105793	0.0380691	2.04221	2.04221	Dcaf17_3Wks up vs WT_3Wks	1.05983	3.93518
Ptrh1	27039	peptidyl-tRNA hydrolase 1 homolog	gene with protein product	PTH1	9q34.11	ENSG00000187024	PTRH1	N/A	Q86Y79	N/A	N/A	N/A	N/A	N/A	N/A	0.00769849	0.00252733	2.0415	2.0415	Dcaf17_3Wks up vs WT_3Wks	1.47037	2.83447
Agpat4	20885	1-acylglycerol-3-phosphate O-acyltransferase 4	gene with protein product	LPAAT-delta, dJ473J16.2	6q26	ENSG00000026652	AGPAT4	614795	Q9NRZ5	N/A	N/A	N/A	N/A	N/A	Phospholipid metabolism;Metabolism of lipids and lipoproteins;Glycerophospholipid biosynthesis;Triglyceride Biosynthesis;Fatty acid, triacylglycerol, and ketone body metabolism;Metabolism;Synthesis of PA	0.00360881	0.0139348	2.03916	2.03916	Dcaf17_3Wks up vs WT_3Wks	1.24371	3.34338
Aim1l	?	?	?	?	?	?	?	?	?	?	?	?	?	?	?	0.00448417	0.00855004	2.03244	2.03244	Dcaf17_3Wks up vs WT_3Wks	1.31573	3.13955
Gm35392	?	?	?	?	?	?	?	?	?	?	?	?	?	?	?	0.00122052	0.000848242	2.03099	2.03099	Dcaf17_3Wks up vs WT_3Wks	1.57252	2.62311
Gm4943	?	?	?	?	?	?	?	?	?	?	?	?	?	?	?	0.00175754	0.0160716	2.02247	2.02247	Dcaf17_3Wks up vs WT_3Wks	1.21767	3.35917
Mss51	21000	MSS51 mitochondrial translational activator	gene with protein product	FLJ39565	10q22.2	ENSG00000166343	MSS51	614773	Q4VC12	N/A	N/A	N/A	N/A	N/A	N/A	0.0107111	0.0369068	2.02139	2.02139	Dcaf17_3Wks up vs WT_3Wks	1.06535	3.83538
Pura	9701	purine rich element binding protein A	gene with protein product	PURALPHA, PUR1, PUR-ALPHA	5q31.3	ENSG00000185129	PURA	600473	Q00577	DNA binding protein(PC00009);transcription factor(PC00218)	double-stranded DNA binding(GO:0003690);sequence-specific DNA binding RNA polymerase II transcription factor activity(GO:0000981)	biosynthetic process(GO:0009058);cellular process(GO:0009987);nitrogen compound metabolic process(GO:0006807)	intracellular(GO:0005622);nucleus(GO:0005634)	N/A	N/A	0.00262283	0.00960346	2.01843	2.01843	Dcaf17_3Wks up vs WT_3Wks	1.29575	3.14416
Gins2	24575	GINS complex subunit 2	gene with protein product	PSF2, Pfs2	16q24.1	ENSG00000131153	GINS2	610609	Q9Y248	N/A	N/A	N/A	N/A	N/A	N/A	0.00463483	0.0169776	2.01602	2.01602	Dcaf17_3Wks up vs WT_3Wks	1.2076	3.36562
Cacna1i	1396	calcium voltage-gated channel subunit alpha1 I	gene with protein product	Cav3.3	22q13.1	ENSG00000100346	CACNA1I	608230	Q9P0X4	voltage-gated calcium channel(PC00240);voltage-gated sodium channel(PC00243)	voltage-gated calcium channel activity(GO:0005245)	cellular component movement(GO:0006928);exocytosis(GO:0006887);locomotion(GO:0040011);regulation of biological process(GO:0050789)	plasma membrane(GO:0005886)	N/A	NCAM1 interactions;Developmental Biology;NCAM signaling for neurite out-growth;Axon guidance	0.0195768	0.00449332	2.01486	2.01486	Dcaf17_3Wks up vs WT_3Wks	1.39469	2.91081
Cyp2d22	?	?	?	?	?	?	?	?	?	?	?	?	?	?	?	0.0156385	0.0160371	2.00993	2.00993	Dcaf17_3Wks up vs WT_3Wks	1.2159	3.32249
Agt	333	angiotensinogen	gene with protein product	N/A	1q42.2	ENSG00000135744	AGT	106150	P01019	N/A	N/A	N/A	N/A	N/A	N/A	9.63715e-05	0.0129046	2.00794	2.00794	Dcaf17_3Wks up vs WT_3Wks	1.2497	3.22625
Rps21	10409	ribosomal protein S21	gene with protein product	S21	20q13.33	ENSG00000171858	RPS21	180477	P63220	ribosomal protein(PC00202)	structural constituent of ribosome(GO:0003735)	cellular component biogenesis(GO:0044085);cellular process(GO:0009987);nitrogen compound metabolic process(GO:0006807);rRNA metabolic process(GO:0016072)	cytosol(GO:0005829);organelle(GO:0043226);ribosome(GO:0005840)	N/A	GTP hydrolysis and joining of the 60S ribosomal subunit;Cap-dependent Translation Initiation;Translation;Eukaryotic Translation Termination;Ribosomal scanning and start codon recognition;Disease;Formation of a pool of free 40S subunits;Infectious disease;Viral mRNA Translation;Gene Expression;Peptide chain elongation;L13a-mediated translational silencing of Ceruloplasmin expression;rRNA processin…	0.0156963	0.0407356	2.00313	2.00313	Dcaf17_3Wks up vs WT_3Wks	1.04418	3.84277
Sox18	11194	SRY-box 18	gene with protein product	N/A	20q13.33	ENSG00000203883	SOX18	601618	P35713	HMG box transcription factor(PC00024)	N/A	N/A	N/A	N/A	N/A	0.00107923	0.0105903	2.00291	2.00291	Dcaf17_3Wks up vs WT_3Wks	1.27805	3.13887
Sox1	11189	SRY-box 1	gene with protein product	N/A	13q34	ENSG00000182968	SOX1	602148	O00570	HMG box transcription factor(PC00024)	N/A	cell differentiation(GO:0030154);cellular process(GO:0009987);nervous system development(GO:0007399);single-multicellular organism process(GO:0044707)	N/A	N/A	N/A	0.141561	0.0365452	1.99706	1.99706	Dcaf17_3Wks up vs WT_3Wks	1.06617	3.74073
Six4	10890	SIX homeobox 4	gene with protein product	AREC3	14q23.1	ENSG00000100625	SIX4	606342	Q9UIU6	homeodomain transcription factor(PC00119)	sequence-specific DNA binding transcription factor activity(GO:0003700)	regulation of transcription from RNA polymerase II promoter(GO:0006357)	N/A	N/A	N/A	0.00092227	0.0112735	1.99563	1.99563	Dcaf17_3Wks up vs WT_3Wks	1.26734	3.14245
Pck2	8725	phosphoenolpyruvate carboxykinase 2, mitochondrial	gene with protein product	PEPCK, PEPCK2	14q11.2-q12	ENSG00000100889	PCK2	614095	Q16822	decarboxylase(PC00089)	binding(GO:0005488);carboxy-lyase activity(GO:0016831)	biosynthetic process(GO:0009058);catabolic process(GO:0009056);cell differentiation(GO:0030154);cellular glucose homeostasis(GO:0001678);cellular process(GO:0009987);fatty acid metabolic process(GO:0006631);gluconeogenesis(GO:0006094);nitrogen compound metabolic process(GO:0006807);response to endogenous stimulus(GO:0009719);response to external stimulus(GO:0009605);response to stress(GO:0006950)…	cytosol(GO:0005829);mitochondrion(GO:0005739)	N/A	Gluconeogenesis;Metabolism of carbohydrates;Glucose metabolism;Metabolism	0.0013623	0.0107871	1.99534	1.99534	Dcaf17_3Wks up vs WT_3Wks	1.27369	3.12587
Igdcc4	13770	immunoglobulin superfamily DCC subclass member 4	gene with protein product	NOPE, LOC57722	15q22.31	ENSG00000103742	IGDCC4	616810	Q8TDY8	N/A	N/A	N/A	N/A	N/A	N/A	0.00152498	0.0147844	1.99526	1.99526	Dcaf17_3Wks up vs WT_3Wks	1.22626	3.24651
Cbln2	1544	cerebellin 2 precursor	gene with protein product	N/A	18q22.3	ENSG00000141668	CBLN2	600433	Q8IUK8	N/A	N/A	neurological system process(GO:0050877)	N/A	N/A	N/A	0.00569438	0.00328256	1.99377	1.99377	Dcaf17_3Wks up vs WT_3Wks	1.42361	2.79229
Bnip3	1084	BCL2 interacting protein 3	gene with protein product	Nip3	10q26.3	ENSG00000176171	BNIP3	603293	Q12983	N/A	N/A	apoptotic process(GO:0006915);mitochondrial transport(GO:0006839);mitochondrion organization(GO:0007005);regulation of biological process(GO:0050789);response to stimulus(GO:0050896);signal transduction(GO:0007165)	cytoplasm(GO:0005737);endoplasmic reticulum(GO:0005783);membrane(GO:0016020);mitochondrion(GO:0005739);nuclear envelope(GO:0005635)	N/A	N/A	0.0448981	0.0435139	1.98957	1.98957	Dcaf17_3Wks up vs WT_3Wks	1.02997	3.84322
Atp13a1	24215	ATPase 13A1	gene with protein product	KIAA1825, FLJ31858, CGI-152	19p13.11	ENSG00000105726	ATP13A1	N/A	Q9HD20	N/A	N/A	cellular calcium ion homeostasis(GO:0006874);cellular process(GO:0009987)	N/A	N/A	Ion channel transport;Ion transport by P-type ATPases;Transmembrane transport of small molecules	0.000209111	0.00344629	1.98766	1.98766	Dcaf17_3Wks up vs WT_3Wks	1.416	2.79011
Krt8	6446	keratin 8	gene with protein product	CARD2, K8, CK8, CYK8, K2C8, KO	12q13.13	ENSG00000170421	KRT8	148060	P05787	N/A	N/A	N/A	N/A	N/A	N/A	0.0455862	0.0114912	1.98697	1.98697	Dcaf17_3Wks up vs WT_3Wks	1.26266	3.12675
Pygb	9723	glycogen phosphorylase B	gene with protein product	N/A	20p11.21	ENSG00000100994	PYGB	138550	P11216	N/A	binding(GO:0005488);phosphorylase activity(GO:0004645)	catabolic process(GO:0009056);cellular process(GO:0009987);generation of precursor metabolites and energy(GO:0006091);glycogen metabolic process(GO:0005977)	cytoplasm(GO:0005737)	Heterotrimeric G-protein signaling pathway-Gi alpha and Gs alpha mediated pathway->Phosphorylase b;;Heterotrimeric G-protein signaling pathway-Gi alpha and Gs alpha mediated pathway->Phosphorylase a;;;	Metabolism of carbohydrates;Glycogen breakdown (glycogenolysis);Metabolism;Glucose metabolism	4.40685e-05	0.00337648	1.98596	1.98596	Dcaf17_3Wks up vs WT_3Wks	1.41765	2.7821
Stra6	30650	stimulated by retinoic acid 6	gene with protein product	FLJ12541	15q24.1	ENSG00000137868	STRA6	610745	Q9BX79	N/A	N/A	biological regulation(GO:0065007);cellular process(GO:0009987);lipid metabolic process(GO:0006629);lipid transport(GO:0006869);vitamin transport(GO:0051180)	plasma membrane(GO:0005886)	N/A	Retinoid cycle disease events;Disease;Signal Transduction;Diseases of signal transduction;Diseases associated with visual transduction;The canonical retinoid cycle in rods (twilight vision);Visual phototransduction	0.00256463	0.0134349	1.98498	1.98498	Dcaf17_3Wks up vs WT_3Wks	1.23905	3.17996
Prkcdbp	?	?	?	?	?	?	?	?	?	?	?	?	?	?	?	0.0167262	0.046709	1.98365	1.98365	Dcaf17_3Wks up vs WT_3Wks	1.01479	3.87755
Cyp4f17	?	?	?	?	?	?	?	?	?	?	?	?	?	?	?	0.00248202	0.0165342	1.98175	1.98175	Dcaf17_3Wks up vs WT_3Wks	1.20627	3.25578
Armcx6	26094	armadillo repeat containing X-linked 6	gene with protein product	FLJ20811, GASP10	Xq22.1	ENSG00000198960	ARMCX6	N/A	Q7L4S7	N/A	N/A	N/A	N/A	N/A	N/A	0.0314842	0.0248568	1.97976	1.97976	Dcaf17_3Wks up vs WT_3Wks	1.13756	3.4455
Ssh3	30581	slingshot protein phosphatase 3	gene with protein product	FLJ20515, FLJ10928	11q13.2	ENSG00000172830	SSH3	606780	Q8TE77	N/A	actin binding(GO:0003779);phosphoprotein phosphatase activity(GO:0004721)	cell differentiation(GO:0030154);cellular component biogenesis(GO:0044085);cellular component morphogenesis(GO:0032989);cellular process(GO:0009987);cellular protein modification process(GO:0006464);cytoskeleton organization(GO:0007010);nervous system development(GO:0007399);phosphate-containing compound metabolic process(GO:0006796);regulation of biological process(GO:0050789);single-multicellul…	cytoplasm(GO:0005737)	Cytoskeletal regulation by Rho GTPase->Slingshot;;	N/A	0.0282222	0.0492253	1.97938	1.97938	Dcaf17_3Wks up vs WT_3Wks	1.00341	3.90464
4930447F24Rik	?	?	?	?	?	?	?	?	?	?	?	?	?	?	?	0.00177894	0.0279816	1.97778	1.97778	Dcaf17_3Wks up vs WT_3Wks	1.11603	3.50493
Ftsj1	13254	FtsJ RNA methyltransferase homolog 1	gene with protein product	JM23, CDLIV, SPB1, TRM7, TRMT7	Xp11.23	ENSG00000068438	FTSJ1	300499	Q9UET6	N/A	RNA methyltransferase activity(GO:0008173)	biosynthetic process(GO:0009058);cellular process(GO:0009987);nitrogen compound metabolic process(GO:0006807);tRNA metabolic process(GO:0006399);translation(GO:0006412)	cytoplasm(GO:0005737)	N/A	N/A	0.00123123	0.00461207	1.97631	1.97631	Dcaf17_3Wks up vs WT_3Wks	1.37891	2.83251
Cd38	1667	CD38 molecule	gene with protein product	N/A	4p15.32	ENSG00000004468	CD38	107270	P28907	cyclase(PC00079);glycosidase(PC00110)	hydrolase activity, hydrolyzing N-glycosyl compounds(GO:0016799);lyase activity(GO:0016829)	cell proliferation(GO:0008283);immune system process(GO:0002376);regulation of biological process(GO:0050789)	plasma membrane(GO:0005886)	CCKR signaling map->CD38;;	N/A	0.0914947	0.0303372	1.9747	1.9747	Dcaf17_3Wks up vs WT_3Wks	1.10083	3.54228
Arhgef40	25516	Rho guanine nucleotide exchange factor 40	gene with protein product	solo, FLJ10357	14q11.2	ENSG00000165801	ARHGEF40	610018	Q8TER5	N/A	N/A	neurological system process(GO:0050877)	N/A	N/A	N/A	0.00125829	0.0326736	1.97173	1.97173	Dcaf17_3Wks up vs WT_3Wks	1.08661	3.57786
Zfp874a	?	?	?	?	?	?	?	?	?	?	?	?	?	?	?	0.00150531	0.00980196	1.9709	1.9709	Dcaf17_3Wks up vs WT_3Wks	1.28159	3.03095
Ywhag	12852	tyrosine 3-monooxygenase/tryptophan 5-monooxygenase activation protein gamma	gene with protein product	PPP1R170	7q11.23	ENSG00000170027	YWHAG	605356	P61981	chaperone(PC00072)	N/A	cell cycle(GO:0007049);signal transduction(GO:0007165)	N/A	FGF signaling pathway->14-3-3;;EGF receptor signaling pathway->14-3-3;;Parkinson disease->14-3-3;;;;	Cell Cycle, Mitotic;Assembly of the primary cilium;Loss of Nlp from mitotic centrosomes;Apoptosis;G2/M Transition;Centrosome maturation;Programmed Cell Death;Gene Expression;Membrane Trafficking;RHO GTPase Effectors;AURKA Activation by TPX2;Loss of proteins required for interphase microtubule organizationÌâåÊfrom the centrosome;RHO GTPases activate PKNs;G2/M DNA damage checkpoint;Transcriptional …	0.000763973	0.0126543	1.97089	1.97089	Dcaf17_3Wks up vs WT_3Wks	1.24517	3.11957
Gm2449	?	?	?	?	?	?	?	?	?	?	?	?	?	?	?	0.0673047	0.026296	1.96997	1.96997	Dcaf17_3Wks up vs WT_3Wks	1.12652	3.44495
Zcchc18	32459	zinc finger CCHC-type containing 18	gene with protein product	SIZN2, PNMA7B	Xq22.2	ENSG00000166707	ZCCHC18	N/A	P0CG32	N/A	N/A	N/A	N/A	N/A	N/A	0.000363744	0.00111994	1.9633	1.9633	Dcaf17_3Wks up vs WT_3Wks	1.51563	2.54319
Ids	5389	iduronate 2-sulfatase	gene with protein product	N/A	Xq28	ENSG00000010404	IDS	300823	P22304	N/A	N/A	N/A	N/A	N/A	CS/DS degradation;Metabolism;MPS II - Hunter syndrome;Glycosaminoglycan metabolism;Chondroitin sulfate/dermatan sulfate metabolism;HS-GAG degradation;Diseases of carbohydrate metabolism;Diseases of metabolism;Disease;Mucopolysaccharidoses;Metabolism of carbohydrates;Heparan sulfate/heparin (HS-GAG) metabolism	0.00088593	0.0106829	1.95769	1.95769	Dcaf17_3Wks up vs WT_3Wks	1.26657	3.02593
Olfr49	?	?	?	?	?	?	?	?	?	?	?	?	?	?	?	0.000792218	0.00103285	1.95732	1.95732	Dcaf17_3Wks up vs WT_3Wks	1.51963	2.52107
Crtac1	14882	cartilage acidic protein 1	gene with protein product	FLJ10320, CEP-68, ASPIC1	10q24.2	ENSG00000095713	CRTAC1	606276	Q9NQ79	N/A	N/A	N/A	N/A	N/A	N/A	0.0620757	0.0161597	1.95658	1.95658	Dcaf17_3Wks up vs WT_3Wks	1.2056	3.17535
Vaultrc5	?	?	?	?	?	?	?	?	?	?	?	?	?	?	?	0.00652421	0.0184636	1.95355	1.95355	Dcaf17_3Wks up vs WT_3Wks	1.18417	3.22282
Scnn1a	10599	sodium channel epithelial 1 alpha subunit	gene with protein product	ENaCalpha	12p13	ENSG00000111319	SCNN1A	600228	P37088	N/A	N/A	N/A	N/A	N/A	N/A	0.00390055	0.00483936	1.95156	1.95156	Dcaf17_3Wks up vs WT_3Wks	1.36523	2.78971
Col13a1	2190	collagen type XIII alpha 1 chain	gene with protein product	N/A	10q22.1	ENSG00000197467	COL13A1	120350	Q5TAT6	N/A	N/A	N/A	N/A	Integrin signalling pathway->Collagen;;	Collagen degradation;Integrin cell surface interactions;Extracellular matrix organization;Collagen biosynthesis and modifying enzymes;Degradation of the extracellular matrix;Collagen formation	0.00379226	0.0110006	1.95147	1.95147	Dcaf17_3Wks up vs WT_3Wks	1.26108	3.01981
Orai2	21667	ORAI calcium release-activated calcium modulator 2	gene with protein product	CBCIP2, FLJ12474, FLJ14733, H_NH0514P08.8	7q22.1	ENSG00000160991	ORAI2	610929	Q96SN7	N/A	cation channel activity(GO:0005261);ligand-gated ion channel activity(GO:0015276)	cellular process(GO:0009987)	N/A	N/A	Elevation of cytosolic Ca2+ levels;Signaling by the B Cell Receptor (BCR);Platelet calcium homeostasis;Adaptive Immune System;Muscle contraction;Platelet homeostasis;Ion homeostasis;Immune System;Hemostasis;Antigen activates B Cell Receptor (BCR) leading to generation of second messengers;Cardiac conduction	0.0129646	0.0108117	1.94575	1.94575	Dcaf17_3Wks up vs WT_3Wks	1.2622	2.9995
Ccdc92	29563	coiled-coil domain containing 92	gene with protein product	FLJ22471	12q24.31	ENSG00000119242	CCDC92	N/A	Q53HC0	N/A	N/A	N/A	N/A	N/A	N/A	0.00297048	0.00683935	1.94427	1.94427	Dcaf17_3Wks up vs WT_3Wks	1.3217	2.8601
5730409E04Rik	?	?	?	?	?	?	?	?	?	?	?	?	?	?	?	0.0370939	0.0175711	1.94241	1.94241	Dcaf17_3Wks up vs WT_3Wks	1.19024	3.1699
Irgq	24868	immunity related GTPase Q	gene with protein product	FKSG27	19q13.31	N/A	IRGQ	N/A	Q8WZA9	N/A	N/A	N/A	N/A	N/A	N/A	0.00292166	0.0203547	1.94169	1.94169	Dcaf17_3Wks up vs WT_3Wks	1.16673	3.23137
Gas7	4169	growth arrest specific 7	gene with protein product	KIAA0394, MGC1348	17p13.1	N/A	GAS7	603127	O60861	actin family cytoskeletal protein(PC00041);membrane trafficking regulatory protein(PC00151)	N/A	cell cycle(GO:0007049);cytokinesis(GO:0000910)	N/A	N/A	N/A	0.000741659	0.0105947	1.93885	1.93885	Dcaf17_3Wks up vs WT_3Wks	1.2634	2.9754
Mmp11	7157	matrix metallopeptidase 11	gene with protein product	N/A	22q11.23	ENSG00000099953	MMP11	185261	P24347	N/A	N/A	N/A	N/A	N/A	N/A	0.00137944	0.0166223	1.93507	1.93507	Dcaf17_3Wks up vs WT_3Wks	1.1976	3.12666
Gjb2	4284	gap junction protein beta 2	gene with protein product	CX26, NSRD1	13q12.11	ENSG00000165474	GJB2	121011	P29033	gap junction(PC00105)	gap junction channel activity(GO:0005243)	cellular process(GO:0009987)	plasma membrane(GO:0005886)	N/A	Membrane Trafficking;Transport of connexins along the secretory pathway;Vesicle-mediated transport;Oligomerization of connexins into connexons;Gap junction assembly;Gap junction trafficking and regulation;Transport of connexons to the plasma membrane;Gap junction trafficking	0.0208942	0.0121889	1.93475	1.93475	Dcaf17_3Wks up vs WT_3Wks	1.24305	3.01137
Fbrsl1	29308	fibrosin like 1	gene with protein product	KIAA1545	12q24.33	ENSG00000112787	FBRSL1	N/A	Q9HCM7	N/A	N/A	N/A	N/A	N/A	N/A	0.000115977	0.00371294	1.93112	1.93112	Dcaf17_3Wks up vs WT_3Wks	1.38759	2.68755
Zfp395	?	?	?	?	?	?	?	?	?	?	?	?	?	?	?	0.000159124	0.00888462	1.92909	1.92909	Dcaf17_3Wks up vs WT_3Wks	1.28448	2.89721
Kdsr	4021	3-ketodihydrosphingosine reductase	gene with protein product	DHSR, SDR35C1	18q21.33	ENSG00000119537	KDSR	136440	Q06136	N/A	N/A	N/A	N/A	N/A	Sphingolipid de novo biosynthesis;Metabolism of lipids and lipoproteins;Sphingolipid metabolism;Metabolism	0.00620169	0.0180609	1.92892	1.92892	Dcaf17_3Wks up vs WT_3Wks	1.18381	3.14301
Trim54	16008	tripartite motif containing 54	gene with protein product	MURF, MURF-3	2p23.3	ENSG00000138100	TRIM54	606474	Q9BYV2	N/A	N/A	N/A	N/A	N/A	N/A	0.00229557	0.0138085	1.92541	1.92541	Dcaf17_3Wks up vs WT_3Wks	1.22336	3.03033
Ahdc1	25230	AT-hook DNA binding motif containing 1	gene with protein product	DJ159A19.3, RP1-159A19.1	1p36.11-p35.3	ENSG00000126705	AHDC1	615790	Q5TGY3	N/A	N/A	N/A	N/A	N/A	N/A	0.000510814	0.00413839	1.92444	1.92444	Dcaf17_3Wks up vs WT_3Wks	1.3736	2.69619
Pcsk1n	17301	proprotein convertase subtilisin/kexin type 1 inhibitor	gene with protein product	SAAS, SgVIII, SCG8, proSAAS, PEN, BigLEN	Xp11.23	ENSG00000102109	PCSK1N	300399	Q9UHG2	N/A	N/A	N/A	N/A	N/A	N/A	0.000167241	0.0186839	1.92112	1.92112	Dcaf17_3Wks up vs WT_3Wks	1.17733	3.13481
Shank3	14294	SH3 and multiple ankyrin repeat domains 3	gene with protein product	SPANK-2, prosap2, KIAA1650, PSAP2	22q13.33	ENSG00000251322	SHANK3	606230	Q9BYB0	N/A	glutamate receptor activity(GO:0008066);ligand-gated ion channel activity(GO:0015276);receptor binding(GO:0005102);signal transducer activity(GO:0004871);structural molecule activity(GO:0005198)	behavior(GO:0007610);cell differentiation(GO:0030154);cell surface receptor signaling pathway(GO:0007166);cellular component biogenesis(GO:0044085);cellular component morphogenesis(GO:0032989);cytoskeleton organization(GO:0007010);growth(GO:0040007);ion transport(GO:0006811);muscle organ development(GO:0007517);nervous system development(GO:0007399);neurological system process(GO:0050877);neuron-…	cytoskeleton(GO:0005856);dendrite(GO:0030425);integral to membrane(GO:0016021);intracellular(GO:0005622);plasma membrane(GO:0005886);postsynaptic membrane(GO:0045211);protein complex(GO:0043234)	Ionotropic glutamate receptor pathway->PSD95;;	Developmental Biology;RET signaling;Protein-protein interactions at synapses;Neuronal System;Interactions of neurexins and neuroligins at synapses;Axon guidance	0.00393144	0.0346768	1.91635	1.91635	Dcaf17_3Wks up vs WT_3Wks	1.0719	3.42606
Fis1	21689	fission, mitochondrial 1	gene with protein product	CGI-135, H_NH0132A01.6, Fis1	7q22.1	ENSG00000214253	FIS1	609003	Q9Y3D6	N/A	N/A	apoptotic process(GO:0006915);catabolic process(GO:0009056);cellular process(GO:0009987);mitochondrion organization(GO:0007005)	cytoplasm(GO:0005737);integral to membrane(GO:0016021);mitochondrion(GO:0005739);peroxisome(GO:0005777)	N/A	N/A	0.00493167	0.00519211	1.91597	1.91597	Dcaf17_3Wks up vs WT_3Wks	1.3457	2.7279
Wdr13	14352	WD repeat domain 13	gene with protein product	N/A	Xp11.23	ENSG00000101940	WDR13	300512	Q9H1Z4	N/A	N/A	N/A	N/A	N/A	N/A	0.0366436	0.0153927	1.91593	1.91593	Dcaf17_3Wks up vs WT_3Wks	1.20577	3.04438
Lrrc14	20419	leucine rich repeat containing 14	gene with protein product	KIAA0014, LRRC14A	8q24.3	ENSG00000160959	LRRC14	N/A	Q15048	N/A	N/A	N/A	N/A	N/A	N/A	0.00101084	0.0143273	1.91592	1.91592	Dcaf17_3Wks up vs WT_3Wks	1.21621	3.01819
Snora62	10107	small nucleolar RNA, H/ACA box 62	RNA, small nucleolar	E2, E2-1	3p22.1	ENSG00000202363	SNORA62	180646	N/A	N/A	N/A	N/A	N/A	N/A	N/A	0.0357167	0.0307659	1.91522	1.91522	Dcaf17_3Wks up vs WT_3Wks	1.09358	3.35417
Gm12060	?	?	?	?	?	?	?	?	?	?	?	?	?	?	?	0.00184009	0.00545952	1.91365	1.91365	Dcaf17_3Wks up vs WT_3Wks	1.33927	2.73437
Slc5a5	11040	solute carrier family 5 member 5	gene with protein product	NIS	19p13.11	ENSG00000105641	SLC5A5	601843	Q92911	carbohydrate transporter(PC00067);cation transporter(PC00068)	N/A	N/A	N/A	N/A	Metabolism;Organic anion transporters;Thyroxine biosynthesis;SLC transporter disorders;Transmembrane transport of small molecules;Metabolism of amino acids and derivatives;Amine-derived hormones;Disease;Transport of inorganic cations/anions and amino acids/oligopeptides;SLC-mediated transmembrane transport;Defective SLC5A5 causes thyroid dyshormonogenesis 1 (TDH1);Disorders of transmembrane trans…	0.00020451	0.00345839	1.91189	1.91189	Dcaf17_3Wks up vs WT_3Wks	1.38805	2.63344
Adam11	189	ADAM metallopeptidase domain 11	gene with protein product	N/A	17q21.31	ENSG00000073670	ADAM11	155120	O75078	N/A	N/A	N/A	N/A	N/A	N/A	0.0166763	0.00630142	1.91147	1.91147	Dcaf17_3Wks up vs WT_3Wks	1.32202	2.76375
B230219D22Rik	?	?	?	?	?	?	?	?	?	?	?	?	?	?	?	0.00167217	0.0232564	1.90948	1.90948	Dcaf17_3Wks up vs WT_3Wks	1.14081	3.19607
Olfr221	?	?	?	?	?	?	?	?	?	?	?	?	?	?	?	0.0959753	0.0242459	1.90832	1.90832	Dcaf17_3Wks up vs WT_3Wks	1.13382	3.21186
Hist1h2bm	4750	histone cluster 1 H2B family member m	gene with protein product	H2B/e, dJ160A22.3	6p22.1	ENSG00000273703	HIST1H2BM	602802	Q99879	histone(PC00118)	DNA binding(GO:0003677)	DNA metabolic process(GO:0006259);cellular component biogenesis(GO:0044085);cellular process(GO:0009987);chromatin assembly(GO:0031497);chromatin organization(GO:0006325);nitrogen compound metabolic process(GO:0006807)	N/A	N/A	Cellular Senescence;Senescence-Associated Secretory Phenotype (SASP);Oxidative Stress Induced Senescence;TCF dependent signaling in response to WNT;Cellular responses to stress;RHO GTPase Effectors;Transcriptional regulation by small RNAs;Gene Silencing by RNA;PRC2 methylates histones and DNA;Gene Expression;DNA methylation;Activation of HOX genes during differentiation;SIRT1 negatively regulates…	0.000231663	0.0194808	1.90831	1.90831	Dcaf17_3Wks up vs WT_3Wks	1.16891	3.11542
Gna12	4380	G protein subunit alpha 12	gene with protein product	gep	7p22.3-p22.2	ENSG00000146535	GNA12	604394	Q03113	heterotrimeric G-protein(PC00117)	GTPase activity(GO:0003924);adenylate cyclase activity(GO:0004016);pyrophosphatase activity(GO:0016462);receptor binding(GO:0005102);signal transducer activity(GO:0004871)	G-protein coupled receptor signaling pathway(GO:0007186);biosynthetic process(GO:0009058);catabolic process(GO:0009056);cyclic nucleotide metabolic process(GO:0009187);intracellular signal transduction(GO:0035556);nitrogen compound metabolic process(GO:0006807);regulation of catalytic activity(GO:0050790);regulation of nucleobase-containing compound metabolic process(GO:0019219);regulation of pho…	cell projection(GO:0042995);heterotrimeric G-protein complex(GO:0005834);intracellular(GO:0005622);plasma membrane(GO:0005886)	N/A	GPCR downstream signaling;Hemostasis;Platelet activation, signaling and aggregation;Signal Transduction;Signaling by GPCR;Thrombin signalling through proteinase activated receptors (PARs);G alpha (12/13) signalling events	0.00196813	0.0089054	1.90778	1.90778	Dcaf17_3Wks up vs WT_3Wks	1.27875	2.84624
Cited2	1987	Cbp/p300 interacting transactivator with Glu/Asp rich carboxy-terminal domain 2	gene with protein product	MRG1	6q24.1	ENSG00000164442	CITED2	602937	Q99967	transcription cofactor(PC00217)	RNA polymerase II transcription factor binding transcription factor activity(GO:0001076);transcription cofactor activity(GO:0003712)	biosynthetic process(GO:0009058);cellular process(GO:0009987);nitrogen compound metabolic process(GO:0006807)	intracellular(GO:0005622);nucleus(GO:0005634)	TGF-beta signaling pathway->Co-activators or corepressors;;	Regulation of gene expression by Hypoxia-inducible Factor;Generic Transcription Pathway;Cellular responses to stress;Cellular response to hypoxia;Activation of the TFAP2 (AP-2) family of transcription factors;TFAP2 (AP-2) family regulates transcription of other transcription factors;Regulation of Hypoxia-inducible Factor (HIF) by oxygen;Gene Expression;Transcriptional regulation by the AP-2 (TFAP…	9.07557e-06	0.000659239	1.90625	1.90625	Dcaf17_3Wks up vs WT_3Wks	1.52886	2.3768
Ubqln4	1237	ubiquilin 4	gene with protein product	A1U, UBIN	1q22	ENSG00000160803	UBQLN4	605440	Q9NRR5	N/A	N/A	proteolysis(GO:0006508)	N/A	N/A	N/A	0.00026889	0.000723681	1.90581	1.90581	Dcaf17_3Wks up vs WT_3Wks	1.52181	2.38671
Arhgef15	15590	Rho guanine nucleotide exchange factor 15	gene with protein product	KIAA0915, Vsm-RhoGEF, ARGEF15, FLJ13791, MGC44868	17p13.1	ENSG00000198844	ARHGEF15	608504	O94989	N/A	N/A	N/A	N/A	N/A	N/A	0.00116358	0.00244236	1.90446	1.90446	Dcaf17_3Wks up vs WT_3Wks	1.41945	2.55519
Marcksl1	7142	MARCKS like 1	gene with protein product	F52, MacMARCKS, MLP1	1p35.1	ENSG00000175130	MARCKSL1	602940	P49006	N/A	N/A	N/A	N/A	N/A	N/A	0.000387795	0.00897624	1.90287	1.90287	Dcaf17_3Wks up vs WT_3Wks	1.2765	2.83659
Thap3	20855	THAP domain containing 3	gene with protein product	N/A	1p36.31	ENSG00000041988	THAP3	612532	Q8WTV1	N/A	N/A	N/A	N/A	N/A	N/A	0.0018696	0.0263046	1.90138	1.90138	Dcaf17_3Wks up vs WT_3Wks	1.11947	3.22941
Slco2b1	10962	solute carrier organic anion transporter family member 2B1	gene with protein product	OATP-B, OATP2B1	11q13	N/A	SLCO2B1	604988	O94956	protease inhibitor(PC00191);transporter(PC00227)	transmembrane transporter activity(GO:0022857)	anion transport(GO:0006820);cellular process(GO:0009987)	integral to membrane(GO:0016021);plasma membrane(GO:0005886)	N/A	Transport of vitamins, nucleosides, and related molecules;SLC-mediated transmembrane transport;Transport of organic anions;Transmembrane transport of small molecules	0.0336033	0.0394806	1.90124	1.90124	Dcaf17_3Wks up vs WT_3Wks	1.04678	3.45315
Rtkn	10466	rhotekin	gene with protein product	B5	2p13.1	ENSG00000114993	RTKN	602288	Q9BST9	N/A	protein binding(GO:0005515)	cell cycle(GO:0007049);cellular component biogenesis(GO:0044085);cytokinesis(GO:0000910);cytoskeleton organization(GO:0007010)	actin cytoskeleton(GO:0015629);cytoplasm(GO:0005737)	N/A	RHO GTPase Effectors;RHO GTPases Activate Rhotekin and Rhophilins;Signal Transduction;Signaling by Rho GTPases	0.00626481	0.00120754	1.89386	1.89386	Dcaf17_3Wks up vs WT_3Wks	1.47633	2.42948
Matn2	6908	matrilin 2	gene with protein product	N/A	8q22.1-q22.2	ENSG00000132561	MATN2	602108	O00339	receptor(PC00197)	N/A	N/A	N/A	N/A	N/A	0.000239501	0.00975219	1.8937	1.8937	Dcaf17_3Wks up vs WT_3Wks	1.26365	2.83788
Aldh1b1	407	aldehyde dehydrogenase 1 family member B1	gene with protein product	ALDHX	9p13.1	ENSG00000137124	ALDH1B1	100670	P30837	dehydrogenase(PC00092)	oxidoreductase activity(GO:0016491)	N/A	N/A	5-Hydroxytryptamine degredation->Aldehyde Dehydrogenase;;	Phase 1 - Functionalization of compounds;Biological oxidations;Ethanol oxidation;Metabolism	0.0022077	0.00466206	1.88417	1.88417	Dcaf17_3Wks up vs WT_3Wks	1.34706	2.63543
Ctif	23925	cap binding complex dependent translation initiation factor	gene with protein product	N/A	18q21.1	ENSG00000134030	CTIF	613178	O43310	RNA binding protein(PC00031)	nucleic acid binding(GO:0003676);translation regulator activity(GO:0045182)	biosynthetic process(GO:0009058);cellular process(GO:0009987)	cytosol(GO:0005829)	N/A	N/A	0.0320778	0.0407702	1.88403	1.88403	Dcaf17_3Wks up vs WT_3Wks	1.04004	3.41291
Tmem251	20218	transmembrane protein 251	gene with protein product	DKFZP564F1123	14q32.12	ENSG00000153485	TMEM251	N/A	Q8N6I4	N/A	N/A	N/A	N/A	N/A	N/A	0.0021749	0.00925023	1.88227	1.88227	Dcaf17_3Wks up vs WT_3Wks	1.2675	2.79524
Diras2	19323	DIRAS family GTPase 2	gene with protein product	Di-Ras2, DKFZp761C07121	9q22.2	ENSG00000165023	DIRAS2	607863	Q96HU8	small GTPase(PC00208)	GTPase activity(GO:0003924);protein binding(GO:0005515)	G-protein coupled receptor signaling pathway(GO:0007186);I-kappaB kinase/NF-kappaB cascade(GO:0007249);MAPK cascade(GO:0000165);cell adhesion(GO:0007155);intracellular protein transport(GO:0006886);neurological system process(GO:0050877);receptor-mediated endocytosis(GO:0006898);synaptic transmission(GO:0007268)	N/A	N/A	N/A	0.0693029	0.030042	1.88164	1.88164	Dcaf17_3Wks up vs WT_3Wks	1.09503	3.23331
Slc36a1	18761	solute carrier family 36 member 1	gene with protein product	LYAAT-1, PAT1, TRAMD3	5q33.1	ENSG00000123643	SLC36A1	606561	Q7Z2H8	amino acid transporter(PC00046)	amino acid transmembrane transporter activity(GO:0015171);transmembrane transporter activity(GO:0022857)	amino acid transport(GO:0006865);anion transport(GO:0006820);cellular process(GO:0009987)	cytoplasm(GO:0005737);membrane(GO:0016020);vacuole(GO:0005773)	N/A	Transport of inorganic cations/anions and amino acids/oligopeptides;Amino acid transport across the plasma membrane;Proton-coupled neutral amino acid transporters;SLC-mediated transmembrane transport;Transmembrane transport of small molecules	0.0373678	0.0218126	1.88043	1.88043	Dcaf17_3Wks up vs WT_3Wks	1.14737	3.08187
Akr1c13	?	?	?	?	?	?	?	?	?	?	?	?	?	?	?	0.0720967	0.0272644	1.87946	1.87946	Dcaf17_3Wks up vs WT_3Wks	1.11125	3.17874
Bax	959	BCL2 associated X, apoptosis regulator	gene with protein product	BCL2L4	19q13.33	ENSG00000087088	BAX	600040	Q07812	signaling molecule(PC00207)	protein binding(GO:0005515)	apoptotic process(GO:0006915);cell surface receptor signaling pathway(GO:0007166);intracellular signal transduction(GO:0035556);regulation of biological process(GO:0050789);response to stress(GO:0006950)	cytoplasm(GO:0005737);membrane(GO:0016020);mitochondrion(GO:0005739)	p53 pathway->BCL2-associated X protein;;Apoptosis signaling pathway->Bcl-2 associated x protein;;CCKR signaling map->BAX;;Huntington disease->Bcl-2-associated X protein;;;;;	Generic Transcription Pathway;Programmed Cell Death;TP53 Regulates Transcription of Genes Involved in Cytochrome C Release;TP53 Regulates Transcription of Cell Death Genes;TP53 Regulates Transcription of Genes Involved in G2 Cell Cycle Arrest;Intrinsic Pathway for Apoptosis;TP53 Regulates Transcription of Cell Cycle Genes;Transcriptional Regulation by TP53;Gene Expression;Apoptosis;Activation, tr…	0.000141193	0.00460431	1.87878	1.87878	Dcaf17_3Wks up vs WT_3Wks	1.34657	2.62135
Ahrr	346	aryl-hydrocarbon receptor repressor	gene with protein product	KIAA1234, bHLHe77	5p15.33	ENSG00000063438	AHRR	606517	A9YTQ3	basic helix-loop-helix transcription factor(PC00055);receptor(PC00197)	N/A	biosynthetic process(GO:0009058);cellular process(GO:0009987);nitrogen compound metabolic process(GO:0006807);regulation of transcription from RNA polymerase II promoter(GO:0006357);response to stimulus(GO:0050896)	intracellular(GO:0005622);nucleus(GO:0005634);protein complex(GO:0043234)	N/A	N/A	0.0668731	0.0236873	1.87735	1.87735	Dcaf17_3Wks up vs WT_3Wks	1.13396	3.10809
Olfr307	?	?	?	?	?	?	?	?	?	?	?	?	?	?	?	0.00197926	0.00639867	1.87634	1.87634	Dcaf17_3Wks up vs WT_3Wks	1.30975	2.68802
Syngr1	11498	synaptogyrin 1	gene with protein product	N/A	22q13.1	ENSG00000100321	SYNGR1	603925	O43759	membrane trafficking regulatory protein(PC00151)	N/A	N/A	cytoplasm(GO:0005737);cytoplasmic membrane-bounded vesicle(GO:0016023);membrane(GO:0016020);neuromuscular junction(GO:0031594)	N/A	N/A	0.00604694	0.0258382	1.8759	1.8759	Dcaf17_3Wks up vs WT_3Wks	1.11975	3.14265
Padi2	18341	peptidyl arginine deiminase 2	gene with protein product	KIAA0994, PDI2	1p36.13	ENSG00000117115	PADI2	607935	Q9Y2J8	N/A	hydrolase activity(GO:0016787)	N/A	cytoplasm(GO:0005737);nucleus(GO:0005634)	N/A	Chromatin organization;Chromatin modifying enzymes	0.0144544	0.0281183	1.87473	1.87473	Dcaf17_3Wks up vs WT_3Wks	1.10564	3.17878
Col20a1	14670	collagen type XX alpha 1 chain	gene with protein product	KIAA1510	20q13.33	ENSG00000101203	COL20A1	N/A	Q9P218	receptor(PC00197)	N/A	N/A	N/A	Inflammation mediated by chemokine and cytokine signaling pathway->ExtraCellular matrix protein;;Integrin signalling pathway->Collagen;;;	Extracellular matrix organization;Collagen biosynthesis and modifying enzymes;Collagen formation	0.0150895	0.0468325	1.87292	1.87292	Dcaf17_3Wks up vs WT_3Wks	1.01302	3.46274
4932416K20Rik	?	?	?	?	?	?	?	?	?	?	?	?	?	?	?	0.0617029	0.0453971	1.86958	1.86958	Dcaf17_3Wks up vs WT_3Wks	1.01905	3.42996
Sox9	11204	SRY-box 9	gene with protein product	SRA1	17q24.3	ENSG00000125398	SOX9	608160	P48436	N/A	sequence-specific DNA binding RNA polymerase II transcription factor activity(GO:0000981)	anatomical structure morphogenesis(GO:0009653);biosynthetic process(GO:0009058);cell differentiation(GO:0030154);cellular process(GO:0009987);nervous system development(GO:0007399);nitrogen compound metabolic process(GO:0006807);single-multicellular organism process(GO:0044707)	N/A	N/A	TCF dependent signaling in response to WNT;Signal Transduction;Signaling by Wnt;Deactivation of the beta-catenin transactivating complex	0.00020623	0.00604344	1.8692	1.8692	Dcaf17_3Wks up vs WT_3Wks	1.31401	2.65897
Fam184b	29235	family with sequence similarity 184 member B	gene with protein product	KIAA1276	4p15.32-p15.31	ENSG00000047662	FAM184B	N/A	Q9ULE4	N/A	N/A	N/A	N/A	N/A	N/A	0.049026	0.0243473	1.86862	1.86862	Dcaf17_3Wks up vs WT_3Wks	1.12854	3.09406
Jsrp1	24963	junctional sarcoplasmic reticulum protein 1	gene with protein product	JP-45, FLJ32416	19p13.3	ENSG00000167476	JSRP1	608743	Q96MG2	N/A	N/A	N/A	N/A	N/A	N/A	0.00636837	0.0243164	1.86821	1.86821	Dcaf17_3Wks up vs WT_3Wks	1.12869	3.09227
Map4k2	6864	mitogen-activated protein kinase kinase kinase kinase 2	gene with protein product	GCK, BL44	11q13.1	ENSG00000168067	MAP4K2	603166	Q12851	N/A	N/A	N/A	N/A	N/A	N/A	6.90198e-05	0.00296888	1.86774	1.86774	Dcaf17_3Wks up vs WT_3Wks	1.38642	2.51616
Pomk	26267	protein-O-mannose kinase	gene with protein product	FLJ23356, SgK196	8p11.21	ENSG00000185900	POMK	615247	Q9H5K3	N/A	carbohydrate kinase activity(GO:0019200)	biosynthetic process(GO:0009058);carbohydrate metabolic process(GO:0005975);cellular process(GO:0009987);phosphate-containing compound metabolic process(GO:0006796);protein glycosylation(GO:0006486)	cytoplasm(GO:0005737);endoplasmic reticulum(GO:0005783);nuclear outer membrane-endoplasmic reticulum membrane network(GO:0042175)	N/A	N/A	0.00117664	0.00420493	1.86621	1.86621	Dcaf17_3Wks up vs WT_3Wks	1.35166	2.57663
Pstpip1	9580	proline-serine-threonine phosphatase interacting protein 1	gene with protein product	PSTPIP, CD2BP1L, CD2BP1, CD2BP1S, H-PIP, PAPAS	15q24.3	ENSG00000140368	PSTPIP1	606347	O43586	N/A	N/A	N/A	N/A	N/A	Immune System;Inflammasomes;Innate Immune System;Nucleotide-binding domain, leucine rich repeat containing receptor (NLR) signaling pathways;The NLRP3 inflammasome	0.000143492	0.00992626	1.86291	1.86291	Dcaf17_3Wks up vs WT_3Wks	1.25389	2.76775
Gstt1	4641	glutathione S-transferase theta 1	gene with protein product	N/A	22q11.23 alternate reference locus	ENSG00000277656	GSTT1	600436	P30711	N/A	transferase activity(GO:0016740)	cellular amino acid metabolic process(GO:0006520);cellular process(GO:0009987);nitrogen compound metabolic process(GO:0006807);sulfur compound metabolic process(GO:0006790)	cytoplasm(GO:0005737);nucleus(GO:0005634)	N/A	Phase II conjugation;Glutathione conjugation;Biological oxidations;Metabolism	0.00725102	0.0208115	1.86271	1.86271	Dcaf17_3Wks up vs WT_3Wks	1.15217	3.01143
Adcy4	235	adenylate cyclase 4	gene with protein product	AC4	14q12	ENSG00000129467	ADCY4	600292	Q8NFM4	N/A	adenylate cyclase activity(GO:0004016)	biosynthetic process(GO:0009058);cellular process(GO:0009987);cyclic nucleotide metabolic process(GO:0009187);nitrogen compound metabolic process(GO:0006807);phosphate-containing compound metabolic process(GO:0006796)	N/A	Endothelin signaling pathway->Adenylate cyclase;;GABA-B receptor II signaling->adenylate cyclase;;Heterotrimeric G-protein signaling pathway-Gi alpha and Gs alpha mediated pathway->Adenylyl cyclase;;;;	PLC-gamma1 signalling;Signalling by NGF;Downstream signaling of activated FGFR2;Metabolism;NGF signalling via TRKA from the plasma membrane;Phospholipase C-mediated cascade: FGFR1;DAP12 signaling;Immune System;Activation of GABAB receptors;GPCR downstream signaling;DAG and IP3 signaling;Neuronal System;Transmission across Chemical Synapses;Neurotransmitter Receptor Binding And Downstream Transmis…	0.0694689	0.0474691	1.86259	1.86259	Dcaf17_3Wks up vs WT_3Wks	1.01026	3.43399
Abcg8	13887	ATP binding cassette subfamily G member 8	gene with protein product	GBD4	2p21	ENSG00000143921	ABCG8	605460	Q9H221	ATP-binding cassette (ABC) transporter(PC00003)	ATPase activity, coupled to transmembrane movement of substances(GO:0042626);pyrophosphatase activity(GO:0016462);transmembrane transporter activity(GO:0022857)	catabolic process(GO:0009056);cellular process(GO:0009987);nitrogen compound metabolic process(GO:0006807);nucleobase-containing compound metabolic process(GO:0006139);phosphate-containing compound metabolic process(GO:0006796)	plasma membrane(GO:0005886)	N/A	Metabolism;ABC-family proteins mediated transport;ABC transporter disorders;Defective ABCG5 causes sitosterolemia;ABC transporters in lipid homeostasis;Transmembrane transport of small molecules;Trafficking of dietary sterols;Metabolism of lipids and lipoproteins;Disease;Defective ABCG8 causes gallbladder disease 4 and sitosterolemia;Disorders of transmembrane transporters;Lipid digestion, mobili…	0.00325223	0.00741921	1.86224	1.86224	Dcaf17_3Wks up vs WT_3Wks	1.28868	2.69108
Dffa	2772	DNA fragmentation factor subunit alpha	gene with protein product	DFF-45, DFF45, ICAD, DFF1	1p36.22	ENSG00000160049	DFFA	601882	O00273	N/A	N/A	apoptotic process(GO:0006915);cellular process(GO:0009987);regulation of biological process(GO:0050789)	lipid particle(GO:0005811)	N/A	Apoptotic execution phase;Programmed Cell Death;Apoptosis;Activation of DNA fragmentation factor;Apoptosis induced DNA fragmentation	0.0357876	0.0200116	1.86204	1.86204	Dcaf17_3Wks up vs WT_3Wks	1.15798	2.99415
Ifnar2	5433	interferon alpha and beta receptor subunit 2	gene with protein product	N/A	21q22.11	ENSG00000159110	IFNAR2	602376	P48551	defense/immunity protein(PC00090);type I cytokine receptor(PC00231);type II cytokine receptor(PC00232)	cytokine receptor activity(GO:0004896);protein binding(GO:0005515);signal transducer activity(GO:0004871)	regulation of biological process(GO:0050789);response to stimulus(GO:0050896)	integral to membrane(GO:0016021);plasma membrane(GO:0005886)	N/A	N/A	0.0141999	0.0400998	1.86064	1.86064	Dcaf17_3Wks up vs WT_3Wks	1.04231	3.32144
Nfe2l3	7783	nuclear factor, erythroid 2 like 3	gene with protein product	Nrf3	7p15.2	ENSG00000050344	NFE2L3	604135	Q9Y4A8	hydrolase(PC00121);non-motor actin binding protein(PC00165);nucleic acid binding(PC00171);transcription factor(PC00218)	N/A	N/A	N/A	N/A	N/A	0.0434153	0.0382999	1.85876	1.85876	Dcaf17_3Wks up vs WT_3Wks	1.05065	3.28845
Klb	15527	klotho beta	gene with protein product	N/A	4p14	ENSG00000134962	KLB	611135	Q86Z14	glycosidase(PC00110)	glucosidase activity(GO:0015926)	N/A	N/A	N/A	FCERI mediated MAPK activation;FRS-mediated FGFR2 signaling;Signaling by SCF-KIT;PI3K Cascade;PI5P, PP2A and IER3 Regulate PI3K/AKT Signaling;ARMS-mediated activation;NCAM signaling for neurite out-growth;VEGFA-VEGFR2 Pathway;Signalling to ERKs;NGF signalling via TRKA from the plasma membrane;Immune System;Signaling by Leptin;Signaling by ERBB4;PIP3 activates AKT signaling;Negative regulation of …	0.135622	0.0442775	1.85538	1.85538	Dcaf17_3Wks up vs WT_3Wks	1.02359	3.3631
S1pr4	3170	sphingosine-1-phosphate receptor 4	gene with protein product	N/A	19p13.3	N/A	S1PR4	603751	O95977	G-protein coupled receptor(PC00021)	G-protein coupled receptor activity(GO:0004930)	cell-cell signaling(GO:0007267);intracellular signal transduction(GO:0035556)	N/A	N/A	GPCR downstream signaling;Signaling by GPCR;Signal Transduction;Class A/1 (Rhodopsin-like receptors);G alpha (i) signalling events;GPCR ligand binding;Lysosphingolipid and LPA receptors	0.0390323	0.0189024	1.85522	1.85522	Dcaf17_3Wks up vs WT_3Wks	1.1654	2.95336
Smoc2	20323	SPARC related modular calcium binding 2	gene with protein product	SMAP2	6q27	ENSG00000112562	SMOC2	607223	Q9H3U7	calcium-binding protein(PC00060)	calcium ion binding(GO:0005509)	N/A	N/A	N/A	N/A	2.84218e-05	0.00583835	1.85417	1.85417	Dcaf17_3Wks up vs WT_3Wks	1.31315	2.6181
Cd276	19137	CD276 molecule	gene with protein product	B7-H3, B7H3, B7RP-2	15q24.1	ENSG00000103855	CD276	605715	Q5ZPR3	protease inhibitor(PC00191)	receptor binding(GO:0005102)	cell surface receptor signaling pathway(GO:0007166);cytokine production(GO:0001816);immune response(GO:0006955);regulation of biological process(GO:0050789)	plasma membrane(GO:0005886)	N/A	N/A	0.00231648	0.0265061	1.85156	1.85156	Dcaf17_3Wks up vs WT_3Wks	1.11304	3.08011
5830454E08Rik	?	?	?	?	?	?	?	?	?	?	?	?	?	?	?	0.000194611	0.00155321	1.85069	1.85069	Dcaf17_3Wks up vs WT_3Wks	1.43589	2.38532
Col5a3	14864	collagen type V alpha 3 chain	gene with protein product	N/A	19p13.2	ENSG00000080573	COL5A3	120216	P25940	N/A	N/A	anatomical structure morphogenesis(GO:0009653);ectoderm development(GO:0007398);mesoderm development(GO:0007498);system process(GO:0003008)	N/A	Integrin signalling pathway->Collagen;;	Signal Transduction;Extracellular matrix organization;ECM proteoglycans;Assembly of collagen fibrils and other multimeric structures;Collagen biosynthesis and modifying enzymes;Axon guidance;Developmental Biology;NCAM signaling for neurite out-growth;Non-integrin membrane-ECM interactions;Collagen formation;Syndecan interactions;Degradation of the extracellular matrix;Integrin cell surface intera…	0.000207615	0.00130255	1.85034	1.85034	Dcaf17_3Wks up vs WT_3Wks	1.44969	2.36172
Fiz1	25917	FLT3 interacting zinc finger 1	gene with protein product	FLJ14768, ZNF798	19q13.42	ENSG00000179943	FIZ1	609133	Q96SL8	KRAB box transcription factor(PC00029)	sequence-specific DNA binding transcription factor activity(GO:0003700)	regulation of transcription from RNA polymerase II promoter(GO:0006357)	N/A	N/A	N/A	0.00124995	0.0106336	1.84988	1.84988	Dcaf17_3Wks up vs WT_3Wks	1.24216	2.75492
Sim1	10882	SIM bHLH transcription factor 1	gene with protein product	bHLHe14	6q16.3	ENSG00000112246	SIM1	603128	P81133	basic helix-loop-helix transcription factor(PC00055);nucleic acid binding(PC00171)	sequence-specific DNA binding RNA polymerase II transcription factor activity(GO:0000981)	biosynthetic process(GO:0009058);cellular process(GO:0009987);nitrogen compound metabolic process(GO:0006807)	intracellular(GO:0005622);nucleus(GO:0005634)	N/A	N/A	0.0789119	0.0387843	1.84912	1.84912	Dcaf17_3Wks up vs WT_3Wks	1.04794	3.26281
Zbtb7b	18668	zinc finger and BTB domain containing 7B	gene with protein product	ZBTB15, c-Krox, hcKrox, ZNF857B	1q21.3	ENSG00000160685	ZBTB7B	607646	O15156	N/A	N/A	N/A	N/A	N/A	N/A	0.0010402	0.00879361	1.84612	1.84612	Dcaf17_3Wks up vs WT_3Wks	1.26436	2.69557
Gabbr2	4507	gamma-aminobutyric acid type B receptor subunit 2	gene with protein product	HG20, GABABR2, GPRC3B	9q22.33	ENSG00000136928	GABBR2	607340	O75899	G-protein coupled receptor(PC00021)	G-protein coupled receptor activity(GO:0004930)	neurological system process(GO:0050877);neuron-neuron synaptic transmission(GO:0007270)	N/A	GABA-B receptor II signaling->Gamma-aminobutyric acid B receptor;;	Signal Transduction;GABA B receptor activation;GABA receptor activation;Neuronal System;Transmission across Chemical Synapses;G alpha (i) signalling events;GPCR ligand binding;Neurotransmitter Receptor Binding And Downstream Transmission In The Postsynaptic Cell;Potassium Channels;Activation of G protein gated Potassium channels;Inhibition of voltage gated Ca2+ channels via Gbeta/gamma subunits;I…	0.0107375	0.0435891	1.84569	1.84569	Dcaf17_3Wks up vs WT_3Wks	1.02633	3.31917
Mid1ip1	20715	MID1 interacting protein 1	gene with protein product	STRAIT11499, FLJ10386, MIG12, THRSPL, G12-like	Xp11.4	ENSG00000165175	MID1IP1	300961	Q9NPA3	N/A	N/A	N/A	N/A	N/A	N/A	0.00010225	0.00606003	1.84297	1.84297	Dcaf17_3Wks up vs WT_3Wks	1.30563	2.60144
Cxcl12	10672	C-X-C motif chemokine ligand 12	gene with protein product	SCYB12, SDF-1a, SDF-1b, PBSF, TLSF-a, TLSF-b, TPAR1	10q11.21	ENSG00000107562	CXCL12	600835	P48061	N/A	N/A	N/A	N/A	Axon guidance mediated by Slit/Robo->Sdf1;;	Signal Transduction;Peptide ligand-binding receptors;GPCR ligand binding;G alpha (i) signalling events;Class A/1 (Rhodopsin-like receptors);Nuclear signaling by ERBB4;Chemokine receptors bind chemokines;Signaling by GPCR;Signaling by ERBB4;GPCR downstream signaling	0.0147119	0.024906	1.83966	1.83966	Dcaf17_3Wks up vs WT_3Wks	1.1216	3.01743
Ptbp1	9583	polypyrimidine tract binding protein 1	gene with protein product	HNRPI, HNRNP-I, PTB2, PTB3, PTB-1, PTB4, pPTB	19p13.3	ENSG00000011304	PTBP1	600693	P26599	N/A	N/A	N/A	N/A	N/A	Signaling by FGFR2;FGFR2 alternative splicing;mRNA Splicing - Major Pathway;mRNA Splicing;Signaling by FGFR;Signal Transduction;Processing of Capped Intron-Containing Pre-mRNA;Gene Expression	0.00209391	0.0244811	1.83858	1.83858	Dcaf17_3Wks up vs WT_3Wks	1.12415	3.00705
2310030G06Rik	?	?	?	?	?	?	?	?	?	?	?	?	?	?	?	0.0281133	0.0151237	1.83685	1.83685	Dcaf17_3Wks up vs WT_3Wks	1.19362	2.82672
Vamp1	12642	vesicle associated membrane protein 1	gene with protein product	VAMP-1	12p13.31	ENSG00000139190	VAMP1	185880	P23763	N/A	N/A	N/A	N/A	N/A	N/A	0.000534469	0.0318689	1.83678	1.83678	Dcaf17_3Wks up vs WT_3Wks	1.08143	3.11974
Galns	4122	galactosamine (N-acetyl)-6-sulfatase	gene with protein product	GAS, GALNAC6S	16q24.3	ENSG00000141012	GALNS	612222	P34059	hydrolase(PC00121)	hydrolase activity(GO:0016787)	phospholipid metabolic process(GO:0006644);polysaccharide metabolic process(GO:0005976);sulfur compound metabolic process(GO:0006790)	N/A	N/A	Metabolism;Keratan sulfate degradation;Glycosaminoglycan metabolism;MPS IV - Morquio syndrome A;Diseases of carbohydrate metabolism;Keratan sulfate/keratin metabolism;Diseases of metabolism;Disease;Mucopolysaccharidoses;Metabolism of carbohydrates	0.0134913	0.0166683	1.83662	1.83662	Dcaf17_3Wks up vs WT_3Wks	1.18026	2.85801
Gm31704	?	?	?	?	?	?	?	?	?	?	?	?	?	?	?	0.00895966	0.0200048	1.82663	1.82663	Dcaf17_3Wks up vs WT_3Wks	1.1528	2.89431
Acads	90	acyl-CoA dehydrogenase short chain	gene with protein product	SCAD, ACAD3	12q24.31	ENSG00000122971	ACADS	606885	P16219	dehydrogenase(PC00092);oxidase(PC00175);transferase(PC00220)	oxidoreductase activity(GO:0016491)	catabolic process(GO:0009056);cellular process(GO:0009987);fatty acid metabolic process(GO:0006631)	cytoplasm(GO:0005737);mitochondrion(GO:0005739)	N/A	Beta oxidation of hexanoyl-CoA to butanoyl-CoA;Mitochondrial Fatty Acid Beta-Oxidation;Metabolism of lipids and lipoproteins;mitochondrial fatty acid beta-oxidation of saturated fatty acids;Fatty acid, triacylglycerol, and ketone body metabolism;Metabolism;Beta oxidation of butanoyl-CoA to acetyl-CoA	0.000543329	0.0029783	1.82402	1.82402	Dcaf17_3Wks up vs WT_3Wks	1.36907	2.43017
Kif5c	6325	kinesin family member 5C	gene with protein product	N/A	2q23.1-q23.2	ENSG00000168280	KIF5C	604593	O60282	microtubule binding motor protein(PC00156)	microtubule binding(GO:0008017);microtubule motor activity(GO:0003777)	catabolic process(GO:0009056);cell differentiation(GO:0030154);cellular component morphogenesis(GO:0032989);cellular component movement(GO:0006928);locomotion(GO:0040011);nervous system development(GO:0007399);neurological system process(GO:0050877);nitrogen compound metabolic process(GO:0006807);nucleobase-containing compound metabolic process(GO:0006139);phosphate-containing compound metabolic …	intracellular(GO:0005622);microtubule(GO:0005874)	N/A	Insulin processing;Peptide hormone metabolism;Metabolism of proteins	0.00716738	0.0242079	1.82139	1.82139	Dcaf17_3Wks up vs WT_3Wks	1.12383	2.95191
Asb13	19765	ankyrin repeat and SOCS box containing 13	gene with protein product	FLJ13134, MGC19879	10p15.1	ENSG00000196372	ASB13	615055	Q8WXK3	N/A	N/A	N/A	N/A	N/A	Class I MHC mediated antigen processing & presentation;Immune System;Antigen processing: Ubiquitination & Proteasome degradation;Adaptive Immune System	0.00386599	0.0214564	1.82075	1.82075	Dcaf17_3Wks up vs WT_3Wks	1.14176	2.90354
Tmem51	25488	transmembrane protein 51	gene with protein product	FLJ10199	1p36.21	ENSG00000171729	TMEM51	N/A	Q9NW97	N/A	N/A	N/A	N/A	N/A	N/A	0.000882451	0.00123228	1.8205	1.8205	Dcaf17_3Wks up vs WT_3Wks	1.43967	2.30206
Sdk2	19308	sidekick cell adhesion molecule 2	gene with protein product	FLJ10832, KIAA1514	17q25.1	ENSG00000069188	SDK2	607217	Q58EX2	N/A	N/A	N/A	N/A	N/A	N/A	0.0158005	0.00927995	1.82014	1.82014	Dcaf17_3Wks up vs WT_3Wks	1.25127	2.64762
Golgb1	4429	golgin B1	gene with protein product	GCP, GCP372, giantin, GOLIM1	3q13.33	ENSG00000173230	GOLGB1	602500	Q14789	N/A	N/A	N/A	N/A	N/A	Membrane Trafficking;ER to Golgi Anterograde Transport;Vesicle-mediated transport;Asparagine N-linked glycosylation;Post-translational protein modification;Transport to the Golgi and subsequent modification;COPI-mediated anterograde transport;Metabolism of proteins	0.000495845	0.00224768	1.81886	1.81886	Dcaf17_3Wks up vs WT_3Wks	1.39144	2.37757
Jpx	37191	JPX transcript, XIST activator	RNA, long non-coding	ENOX, LINC00183, DCBALD06	Xq13.2	ENSG00000225470	JPX	300832	N/A	N/A	N/A	N/A	N/A	N/A	N/A	0.087708	0.0427682	1.81844	1.81844	Dcaf17_3Wks up vs WT_3Wks	1.02914	3.21306
6430548M08Rik	?	?	?	?	?	?	?	?	?	?	?	?	?	?	?	0.0595362	0.0199219	1.81715	1.81715	Dcaf17_3Wks up vs WT_3Wks	1.15198	2.8664
2310033P09Rik	?	?	?	?	?	?	?	?	?	?	?	?	?	?	?	3.25115e-05	0.00103517	1.81546	1.81546	Dcaf17_3Wks up vs WT_3Wks	1.44987	2.27323
Pax3	8617	paired box 3	gene with protein product	HUP2	2q36.1	ENSG00000135903	PAX3	606597	P23760	N/A	N/A	N/A	N/A	N/A	Chromatin organization;HATs acetylate histones;Chromatin modifying enzymes	0.00770107	0.0185432	1.81427	1.81427	Dcaf17_3Wks up vs WT_3Wks	1.16166	2.83351
Adamtsl4	19706	ADAMTS like 4	gene with protein product	DKFZP434K1772	1q21.2	ENSG00000143382	ADAMTSL4	610113	Q6UY14	extracellular matrix glycoprotein(PC00100);metalloprotease(PC00153);serine protease inhibitor(PC00204)	metallopeptidase activity(GO:0008237);protein binding(GO:0005515);serine-type endopeptidase inhibitor activity(GO:0004867)	cellular process(GO:0009987);proteolysis(GO:0006508)	extracellular region(GO:0005576)	N/A	Defective B3GALTL causes Peters-plus syndrome (PpS);Disease;Diseases of glycosylation;Post-translational protein modification;Diseases associated with O-glycosylation of proteins;O-glycosylation of TSR domain-containing proteins;O-linked glycosylation;Metabolism of proteins	0.00176021	0.0110661	1.81314	1.81314	Dcaf17_3Wks up vs WT_3Wks	1.2286	2.6758
Ppp1r26	29089	protein phosphatase 1 regulatory subunit 26	gene with protein product	N/A	9q34.3	ENSG00000196422	PPP1R26	614056	Q5T8A7	N/A	N/A	N/A	N/A	N/A	N/A	0.0112358	0.0340761	1.81074	1.81074	Dcaf17_3Wks up vs WT_3Wks	1.06837	3.06898
Steap3	24592	STEAP3 metalloreductase	gene with protein product	TSAP6, dudlin-2, STMP3	2q14.2	ENSG00000115107	STEAP3	609671	Q658P3	N/A	oxidoreductase activity(GO:0016491)	cation transport(GO:0006812);cellular process(GO:0009987)	cytoplasm(GO:0005737);endosome(GO:0005768)	N/A	TP53 Regulates Transcription of Cell Death Genes;TP53 Regulates Transcription of Genes Involved in Cytochrome C Release;Transferrin endocytosis and recycling;Generic Transcription Pathway;Gene Expression;Iron uptake and transport;Transcriptional Regulation by TP53;Transmembrane transport of small molecules	0.00136642	0.0240801	1.81071	1.81071	Dcaf17_3Wks up vs WT_3Wks	1.12334	2.91868
Mef2c	6996	myocyte enhancer factor 2C	gene with protein product	N/A	5q14.3	ENSG00000081189	MEF2C	600662	Q06413	MADS box transcription factor(PC00250)	protein binding(GO:0005515);sequence-specific DNA binding RNA polymerase II transcription factor activity(GO:0000981)	biosynthetic process(GO:0009058);cellular process(GO:0009987);nitrogen compound metabolic process(GO:0006807)	intracellular(GO:0005622);nuclear chromosome(GO:0000228);nucleus(GO:0005634)	p38 MAPK pathway->myocyte enhancer factor 2;;Oxidative stress response->myocyte enhancer factor-2;;CCKR signaling map->MEF2C;;;;	Toll Like Receptor 10 (TLR10) Cascade;Toll Like Receptor 4 (TLR4) Cascade;Developmental Biology;NGF signalling via TRKA from the plasma membrane;MyD88 cascade initiated on plasma membrane;Mitochondrial biogenesis;TRIF-mediated TLR3/TLR4 signaling ;Toll Like Receptor TLR6:TLR2 Cascade;Signalling by NGF;MyD88-independent TLR3/TLR4 cascade ;Organelle biogenesis and maintenance;MyD88:Mal cascade init…	0.00130074	0.0159169	1.81003	1.81003	Dcaf17_3Wks up vs WT_3Wks	1.18176	2.77231
Dmwd	2936	DM1 locus, WD repeat containing	gene with protein product	DMR-N9, gene59, D19S593E	19q13.32	ENSG00000185800	DMWD	609857	Q09019	N/A	N/A	N/A	N/A	N/A	N/A	0.0813488	0.0254809	1.80941	1.80941	Dcaf17_3Wks up vs WT_3Wks	1.11464	2.93724
Nhs	7820	NHS actin remodeling regulator	gene with protein product	N/A	Xp22.2-p22.13	ENSG00000188158	NHS	300457	Q6T4R5	N/A	N/A	cell differentiation(GO:0030154);cellular process(GO:0009987)	N/A	N/A	N/A	0.00180554	0.02901	1.80888	1.80888	Dcaf17_3Wks up vs WT_3Wks	1.09442	2.98974
Vars	12651	valyl-tRNA synthetase	gene with protein product	N/A	6p21.33	ENSG00000204394	VARS	192150	P26640	N/A	N/A	N/A	N/A	N/A	N/A	4.61501e-05	0.00115773	1.80882	1.80882	Dcaf17_3Wks up vs WT_3Wks	1.43858	2.27434
Myo18b	18150	myosin XVIIIB	gene with protein product	BK125H2.1	22q12.1	ENSG00000133454	MYO18B	607295	Q8IUG5	N/A	N/A	anatomical structure morphogenesis(GO:0009653);mesoderm development(GO:0007498);muscle contraction(GO:0006936);sensory perception of sound(GO:0007605);sensory perception(GO:0007600)	N/A	Nicotinic acetylcholine receptor signaling pathway->Myosin;;	N/A	0.00169996	0.00539132	1.80846	1.80846	Dcaf17_3Wks up vs WT_3Wks	1.30689	2.50252
Derl3	14236	derlin 3	gene with protein product	FLJ43842, MGC71803, derlin-3, IZP6	22q11.23	ENSG00000099958	DERL3	610305	Q96Q80	receptor(PC00197)	receptor activity(GO:0004872)	N/A	N/A	N/A	Defective CFTR causes cystic fibrosis;Disease;ABC transporter disorders;ABC-family proteins mediated transport;Disorders of transmembrane transporters;Transmembrane transport of small molecules	0.000119729	0.0005455	1.80703	1.80703	Dcaf17_3Wks up vs WT_3Wks	1.48795	2.19453
Plin4	29393	perilipin 4	gene with protein product	S3-12	19p13.3	ENSG00000167676	PLIN4	613247	Q96Q06	N/A	N/A	N/A	N/A	N/A	N/A	0.00042777	0.00390027	1.80697	1.80697	Dcaf17_3Wks up vs WT_3Wks	1.33787	2.44057
Fli1	3749	Fli-1 proto-oncogene, ETS transcription factor	gene with protein product	SIC-1, EWSR2	11q24.3	ENSG00000151702	FLI1	193067	Q01543	nucleic acid binding(PC00171);signaling molecule(PC00207);winged helix/forkhead transcription factor(PC00246)	sequence-specific DNA binding RNA polymerase II transcription factor activity(GO:0000981)	biosynthetic process(GO:0009058);cell differentiation(GO:0030154);cellular process(GO:0009987);nitrogen compound metabolic process(GO:0006807)	intracellular(GO:0005622);nucleus(GO:0005634)	PDGF signaling pathway->Ets;;	N/A	0.0280213	0.0289057	1.80442	1.80442	Dcaf17_3Wks up vs WT_3Wks	1.09458	2.97461
Mapk11	6873	mitogen-activated protein kinase 11	gene with protein product	p38-2, p38Beta, SAPK2	22q13.33	ENSG00000185386	MAPK11	602898	Q15759	non-receptor serine/threonine protein kinase(PC00167)	protein kinase activity(GO:0004672);signal transducer activity(GO:0004871)	MAPK cascade(GO:0000165);phosphate-containing compound metabolic process(GO:0006796);regulation of biological process(GO:0050789);response to stimulus(GO:0050896)	cytoplasm(GO:0005737);nucleus(GO:0005634)	FGF signaling pathway->p38 mitogen activated protein kinase;;Ras Pathway->p38 mitogen activated protein kinase;;Interferon-gamma signaling pathway->Serine kinase;;B cell activation->p38 mitogen activated protein kinase;;p53 pathway feedback loops 2->p38 mitogen activated protein kinase;;EGF receptor signaling pathway->p38 mitogen activated protein kinase;;p38 MAPK pathway->p38-beta mitogen-activa…	Generic Transcription Pathway;Cellular Senescence;Signalling by NGF;Oxidative Stress Induced Senescence;Nucleotide-binding domain, leucine rich repeat containing receptor (NLR) signaling pathways;Regulation of mRNA stability by proteins that bind AU-rich elements;Mitochondrial biogenesis;Cellular responses to stress;NGF signalling via TRKA from the plasma membrane;MyD88-independent TLR3/TLR4 casc…	0.00205708	0.00693925	1.80388	1.80388	Dcaf17_3Wks up vs WT_3Wks	1.27925	2.54367
Gm2381	?	?	?	?	?	?	?	?	?	?	?	?	?	?	?	0.00149564	0.00332028	1.8019	1.8019	Dcaf17_3Wks up vs WT_3Wks	1.35073	2.40377
Crym	2418	crystallin mu	gene with protein product	DFNA40	16p12.2	ENSG00000103316	CRYM	123740	Q14894	lyase(PC00144)	oxidoreductase activity(GO:0016491)	N/A	cytoplasm(GO:0005737)	N/A	Histidine, lysine, phenylalanine, tyrosine, proline and tryptophan catabolism;Lysine catabolism;Metabolism of amino acids and derivatives;Metabolism	0.0345161	0.0362997	1.80135	1.80135	Dcaf17_3Wks up vs WT_3Wks	1.05717	3.06937
Timm13	11816	translocase of inner mitochondrial membrane 13	gene with protein product	Tim13	19p13.3	ENSG00000099800	TIMM13	607383	Q9Y5L4	N/A	N/A	N/A	N/A	N/A	N/A	0.00100146	0.0069902	1.80007	1.80007	Dcaf17_3Wks up vs WT_3Wks	1.27734	2.53671
Zfp760	?	?	?	?	?	?	?	?	?	?	?	?	?	?	?	0.00115018	0.00861715	1.79999	1.79999	Dcaf17_3Wks up vs WT_3Wks	1.25446	2.58277
LOC108168335	?	?	?	?	?	?	?	?	?	?	?	?	?	?	?	0.0243114	0.0333481	1.79891	1.79891	Dcaf17_3Wks up vs WT_3Wks	1.07114	3.02115
Ccdc9	24560	coiled-coil domain containing 9	gene with protein product	DKFZP586M1019	19q13.32	ENSG00000105321	CCDC9	N/A	Q9Y3X0	N/A	N/A	N/A	N/A	N/A	N/A	0.0011616	0.0128182	1.79887	1.79887	Dcaf17_3Wks up vs WT_3Wks	1.20736	2.68017
Gaa	4065	glucosidase alpha, acid	gene with protein product	N/A	17q25.3	ENSG00000171298	GAA	606800	P10253	glucosidase(PC00108)	glucosidase activity(GO:0015926)	cellular protein modification process(GO:0006464);monosaccharide metabolic process(GO:0005996);polysaccharide metabolic process(GO:0005976)	N/A	N/A	Metabolism;Lysosomal glycogen catabolism;Glucose metabolism;Glycogen breakdown (glycogenolysis);Glycogen storage diseases;Diseases of carbohydrate metabolism;Glycogen storage disease type II (GAA);Diseases of metabolism;Disease;Metabolism of carbohydrates	0.000858093	0.00754347	1.79861	1.79861	Dcaf17_3Wks up vs WT_3Wks	1.26874	2.54977
Ssbp3	15674	single stranded DNA binding protein 3	gene with protein product	CSDP, SSDP, FLJ10355, SSDP1	1p32.3	ENSG00000157216	SSBP3	607390	Q9BWW4	N/A	sequence-specific DNA binding RNA polymerase II transcription factor activity(GO:0000981)	biosynthetic process(GO:0009058);cellular process(GO:0009987);nitrogen compound metabolic process(GO:0006807)	intracellular(GO:0005622);nucleus(GO:0005634)	N/A	N/A	0.162656	0.0404305	1.79607	1.79607	Dcaf17_3Wks up vs WT_3Wks	1.03843	3.1065
Gm36028	?	?	?	?	?	?	?	?	?	?	?	?	?	?	?	0.0698711	0.0394256	1.79375	1.79375	Dcaf17_3Wks up vs WT_3Wks	1.0427	3.08578
Gdpd5	28804	glycerophosphodiester phosphodiesterase domain containing 5	gene with protein product	PP1665, GDE2	11q13.4-q13.5	ENSG00000158555	GDPD5	609632	Q8WTR4	N/A	N/A	N/A	N/A	N/A	Phospholipid metabolism;Metabolism of lipids and lipoproteins;PI Metabolism;Glycerophospholipid catabolism;Metabolism	0.00578508	0.00852407	1.79306	1.79306	Dcaf17_3Wks up vs WT_3Wks	1.2538	2.56425
Sh2d7	34549	SH2 domain containing 7	gene with protein product	LOC646892	15q25.1	ENSG00000183476	SH2D7	N/A	A6NKC9	N/A	binding(GO:0005488)	regulation of biological process(GO:0050789);response to stimulus(GO:0050896);signal transduction(GO:0007165)	cytoplasm(GO:0005737)	N/A	N/A	0.040785	0.00970854	1.79247	1.79247	Dcaf17_3Wks up vs WT_3Wks	1.23898	2.59321
Tmem179	20137	transmembrane protein 179	gene with protein product	FLJ42486, TMEM179A	14q32.33	ENSG00000258986	TMEM179	N/A	Q6ZVK1	N/A	N/A	N/A	N/A	N/A	N/A	0.00562771	0.0099781	1.79217	1.79217	Dcaf17_3Wks up vs WT_3Wks	1.23576	2.59912
Tcf3	11633	transcription factor 3	gene with protein product	E2A, ITF1, MGC129647, MGC129648, bHLHb21, VDIR, E47, p75	19p13.3	ENSG00000071564	TCF3	147141	P15923	basic helix-loop-helix transcription factor(PC00055);nucleic acid binding(PC00171)	protein binding(GO:0005515);sequence-specific DNA binding transcription factor activity(GO:0003700)	biosynthetic process(GO:0009058);cell differentiation(GO:0030154);cellular process(GO:0009987);nervous system development(GO:0007399);nitrogen compound metabolic process(GO:0006807);regulation of transcription from RNA polymerase II promoter(GO:0006357);single-multicellular organism process(GO:0044707)	intracellular(GO:0005622);nucleoplasm(GO:0005654);protein complex(GO:0043234)	N/A	Developmental Biology;CDO in myogenesis;Myogenesis	0.000425295	0.0237892	1.79212	1.79212	Dcaf17_3Wks up vs WT_3Wks	1.12286	2.86029
Aldh9a1	412	aldehyde dehydrogenase 9 family member A1	gene with protein product	E3	1q24.1	ENSG00000143149	ALDH9A1	602733	P49189	dehydrogenase(PC00092)	oxidoreductase activity(GO:0016491)	N/A	N/A	5-Hydroxytryptamine degredation->Aldehyde Dehydrogenase;;	Carnitine synthesis;Branched-chain amino acid catabolism;Metabolism of amino acids and derivatives;Metabolism	0.00569028	0.006364	1.79172	1.79172	Dcaf17_3Wks up vs WT_3Wks	1.28466	2.49894
Trim9	16288	tripartite motif containing 9	gene with protein product	SPRING, RNF91	14q22.1	ENSG00000100505	TRIM9	606555	Q9C026	N/A	N/A	N/A	N/A	N/A	Class I MHC mediated antigen processing & presentation;Immune System;Antigen processing: Ubiquitination & Proteasome degradation;Adaptive Immune System	0.00723966	0.0126707	1.7917	1.7917	Dcaf17_3Wks up vs WT_3Wks	1.20724	2.65914
Wbscr22	?	?	?	?	?	?	?	?	?	?	?	?	?	?	?	2.89965e-05	0.000964263	1.79035	1.79035	Dcaf17_3Wks up vs WT_3Wks	1.4422	2.22253
Ccrl2	1612	C-C motif chemokine receptor like 2	gene with protein product	HCR, CRAM-B, CKRX, CRAM-A, ACKR5	3p21.31	ENSG00000121797	CCRL2	608379	O00421	N/A	N/A	N/A	N/A	N/A	N/A	0.000813943	0.0120351	1.78988	1.78988	Dcaf17_3Wks up vs WT_3Wks	1.2131	2.6409
Gm11517	?	?	?	?	?	?	?	?	?	?	?	?	?	?	?	0.000602446	0.0230348	1.78768	1.78768	Dcaf17_3Wks up vs WT_3Wks	1.12699	2.8357
Sbk1	17699	SH3 domain binding kinase 1	gene with protein product	Sbk	16p11.2	N/A	SBK1	N/A	Q52WX2	protein kinase(PC00193)	protein kinase activity(GO:0004672)	cellular process(GO:0009987);phosphate-containing compound metabolic process(GO:0006796)	N/A	N/A	N/A	0.00347654	0.00463236	1.7874	1.7874	Dcaf17_3Wks up vs WT_3Wks	1.31468	2.4301
Sipa1l3	23801	signal induced proliferation associated 1 like 3	gene with protein product	KIAA0545	19q13.13-q13.2	ENSG00000105738	SIPA1L3	616655	O60292	G-protein modulator(PC00022)	protein binding(GO:0005515);small GTPase regulator activity(GO:0005083)	cell adhesion(GO:0007155);cellular process(GO:0009987)	N/A	N/A	N/A	0.000925276	0.00285107	1.78082	1.78082	Dcaf17_3Wks up vs WT_3Wks	1.35573	2.3392
Hyi	26948	hydroxypyruvate isomerase (putative)	gene with protein product	HT036	1p34.2	ENSG00000178922	HYI	N/A	Q5T013	DNA binding protein(PC00009);isomerase(PC00135)	racemase and epimerase activity(GO:0016854)	N/A	N/A	N/A	N/A	0.00237827	0.00798803	1.78074	1.78074	Dcaf17_3Wks up vs WT_3Wks	1.2575	2.5217
Hes6	18254	hes family bHLH transcription factor 6	gene with protein product	bHLHb41	2q37.3	ENSG00000144485	HES6	610331	Q96HZ4	basic helix-loop-helix transcription factor(PC00055)	N/A	ectoderm development(GO:0007398);segment specification(GO:0007379)	N/A	N/A	N/A	0.006186	0.0279535	1.78063	1.78063	Dcaf17_3Wks up vs WT_3Wks	1.09748	2.88903
1110065P20Rik	?	?	?	?	?	?	?	?	?	?	?	?	?	?	?	0.00617268	0.00713546	1.78059	1.78059	Dcaf17_3Wks up vs WT_3Wks	1.26942	2.49759
Zfp623	?	?	?	?	?	?	?	?	?	?	?	?	?	?	?	0.00132125	0.0161742	1.77999	1.77999	Dcaf17_3Wks up vs WT_3Wks	1.17413	2.69846
Mettl13	24248	methyltransferase like 13	gene with protein product	CGI-01	1q24.3	ENSG00000010165	METTL13	617987	Q8N6R0	N/A	N/A	N/A	N/A	N/A	N/A	0.000664888	0.0112542	1.77935	1.77935	Dcaf17_3Wks up vs WT_3Wks	1.21866	2.59802
Fchsd1	25463	FCH and double SH3 domains 1	gene with protein product	FLJ00007	5q31.3	ENSG00000197948	FCHSD1	617555	Q86WN1	N/A	N/A	neurological system process(GO:0050877);neuromuscular synaptic transmission(GO:0007274)	cytoplasm(GO:0005737);endosome(GO:0005768);neuromuscular junction(GO:0031594)	N/A	N/A	6.85262e-05	0.000362597	1.77776	1.77776	Dcaf17_3Wks up vs WT_3Wks	1.49504	2.11394
Aff4	17869	AF4/FMR2 family member 4	gene with protein product	AF5Q31, MCEF	5q31.1	ENSG00000072364	AFF4	604417	Q9UHB7	transcription factor(PC00218)	double-stranded DNA binding(GO:0003690);sequence-specific DNA binding transcription factor activity(GO:0003700)	biosynthetic process(GO:0009058);cellular process(GO:0009987);nitrogen compound metabolic process(GO:0006807);regulation of nucleobase-containing compound metabolic process(GO:0019219);transcription, DNA-dependent(GO:0006351)	intracellular(GO:0005622);nucleoplasm(GO:0005654);protein complex(GO:0043234)	N/A	N/A	4.04556e-05	0.000565203	1.77715	1.77715	Dcaf17_3Wks up vs WT_3Wks	1.46927	2.14955
Tmem236	23473	transmembrane protein 236	gene with protein product	bA16O1.2, bA162I21.2	10p12.33	ENSG00000148483	TMEM236	N/A	Q5W0B7	N/A	N/A	N/A	N/A	N/A	N/A	0.0742102	0.0283752	1.77663	1.77663	Dcaf17_3Wks up vs WT_3Wks	1.09481	2.88309
Madd	6766	MAP kinase activating death domain	gene with protein product	DENN, KIAA0358, RAB3GEP	11p11.2	ENSG00000110514	MADD	603584	Q8WXG6	N/A	GTPase activity(GO:0003924);guanyl-nucleotide exchange factor activity(GO:0005085);nucleotide binding(GO:0000166);pyrophosphatase activity(GO:0016462);small GTPase regulator activity(GO:0005083)	catabolic process(GO:0009056);intracellular signal transduction(GO:0035556);nitrogen compound metabolic process(GO:0006807);nucleobase-containing compound metabolic process(GO:0006139);phosphate-containing compound metabolic process(GO:0006796);regulation of biological process(GO:0050789);response to stimulus(GO:0050896)	N/A	Apoptosis signaling pathway->Mitogen activated protein kinase activating death domain;;	N/A	0.0105016	0.0209919	1.77659	1.77659	Dcaf17_3Wks up vs WT_3Wks	1.13862	2.77201
Rnf165	31696	ring finger protein 165	gene with protein product	ARKL2, RNF111L2, Ark2C	18q21.1	ENSG00000141622	RNF165	N/A	Q6ZSG1	N/A	N/A	N/A	N/A	N/A	N/A	0.00768761	0.0168357	1.77651	1.77651	Dcaf17_3Wks up vs WT_3Wks	1.1683	2.70135
Arhgap39	29351	Rho GTPase activating protein 39	gene with protein product	KIAA1688, Vilse, CrGAP	8q24.3	ENSG00000147799	ARHGAP39	615880	Q9C0H5	N/A	N/A	N/A	N/A	N/A	Developmental Biology;Signal Transduction;Inactivation of Cdc42 and Rac;Signaling by Robo receptor;Signaling by Rho GTPases;Rho GTPase cycle;Axon guidance	0.00362012	0.0179399	1.77635	1.77635	Dcaf17_3Wks up vs WT_3Wks	1.15992	2.7204
Rabep2	24817	rabaptin, RAB GTPase binding effector protein 2	gene with protein product	FRA, FLJ23282	16p11.2	ENSG00000177548	RABEP2	611869	Q9H5N1	N/A	N/A	N/A	N/A	N/A	N/A	0.00107333	0.0100915	1.77634	1.77634	Dcaf17_3Wks up vs WT_3Wks	1.23051	2.56431
Wrap73	12759	WD repeat containing, antisense to TP73	gene with protein product	N/A	1p36.32	ENSG00000116213	WRAP73	606040	Q9P2S5	N/A	N/A	N/A	N/A	N/A	N/A	0.000229048	0.0013623	1.77574	1.77574	Dcaf17_3Wks up vs WT_3Wks	1.41093	2.23486
LOC105247310	?	?	?	?	?	?	?	?	?	?	?	?	?	?	?	0.00525421	0.00591412	1.77521	1.77521	Dcaf17_3Wks up vs WT_3Wks	1.2869	2.4488
Msantd1	33741	Myb/SANT DNA binding domain containing 1	gene with protein product	LOC345222	4p16.3	ENSG00000188981	MSANTD1	N/A	Q6ZTZ1	N/A	N/A	N/A	N/A	N/A	N/A	0.00980763	0.0242373	1.77428	1.77428	Dcaf17_3Wks up vs WT_3Wks	1.11794	2.81597
Nav3	15998	neuron navigator 3	gene with protein product	KIAA0938, POMFIL1	12q21.2	ENSG00000067798	NAV3	611629	Q8IVL0	N/A	N/A	nervous system development(GO:0007399);single-multicellular organism process(GO:0044707)	N/A	N/A	N/A	0.00276612	0.0101135	1.77403	1.77403	Dcaf17_3Wks up vs WT_3Wks	1.22968	2.55934
Fbxl22	27537	F-box and leucine rich repeat protein 22	gene with protein product	Fbl22, FLJ39626	15q22.31	ENSG00000197361	FBXL22	609088	Q6P050	N/A	N/A	N/A	N/A	N/A	Class I MHC mediated antigen processing & presentation;Immune System;Antigen processing: Ubiquitination & Proteasome degradation;Adaptive Immune System	0.00115405	0.0326778	1.77156	1.77156	Dcaf17_3Wks up vs WT_3Wks	1.07245	2.9264
Tmem256	28618	transmembrane protein 256	gene with protein product	MGC40107	17p13.1	ENSG00000205544	TMEM256	617779	Q8N2U0	carbohydrate kinase(PC00065);nucleotide kinase(PC00172)	carbohydrate kinase activity(GO:0019200);nucleotide kinase activity(GO:0019201)	monosaccharide metabolic process(GO:0005996);nucleobase-containing compound metabolic process(GO:0006139)	N/A	N/A	N/A	0.00423835	0.0433607	1.76994	1.76994	Dcaf17_3Wks up vs WT_3Wks	1.02542	3.05502
Wfikkn2	30916	WAP, follistatin/kazal, immunoglobulin, kunitz and netrin domain containing 2	gene with protein product	WFIKKNRP, WFDC20B	17q21.33	ENSG00000173714	WFIKKN2	610895	Q8TEU8	N/A	N/A	immune system process(GO:0002376)	N/A	N/A	N/A	0.0331578	0.0439977	1.76702	1.76702	Dcaf17_3Wks up vs WT_3Wks	1.02281	3.05273
Lpin3	14451	lipin 3	gene with protein product	SMP2	20q12	ENSG00000132793	LPIN3	605520	Q9BQK8	N/A	N/A	N/A	N/A	N/A	N/A	0.0132998	0.0456719	1.76656	1.76656	Dcaf17_3Wks up vs WT_3Wks	1.01625	3.07083
Chpf	24291	chondroitin polymerizing factor	gene with protein product	CSS2, CHSY2	2q35	ENSG00000123989	CHPF	610405	Q8IZ52	glycosyltransferase(PC00111)	transferase activity, transferring glycosyl groups(GO:0016757)	protein glycosylation(GO:0006486)	N/A	N/A	Glycosaminoglycan metabolism;Chondroitin sulfate/dermatan sulfate metabolism;Metabolism of carbohydrates;Chondroitin sulfate biosynthesis;Metabolism	0.00129892	0.0206643	1.76593	1.76593	Dcaf17_3Wks up vs WT_3Wks	1.13923	2.73738
Bcl3	998	B cell CLL/lymphoma 3	gene with protein product	N/A	19q13.32	ENSG00000069399	BCL3	109560	P20749	N/A	N/A	N/A	N/A	N/A	N/A	0.0100687	0.0117509	1.76408	1.76408	Dcaf17_3Wks up vs WT_3Wks	1.21006	2.57177
Srd5a3	25812	steroid 5 alpha-reductase 3	gene with protein product	FLJ13352, SRD5A2L, SRD5A2L1	4q12	ENSG00000128039	SRD5A3	611715	Q9H8P0	N/A	oxidoreductase activity(GO:0016491)	biosynthetic process(GO:0009058);catabolic process(GO:0009056);cellular process(GO:0009987);lipid metabolic process(GO:0006629)	cytoplasm(GO:0005737);endoplasmic reticulum(GO:0005783)	N/A	Metabolism of steroid hormones;Metabolism;Asparagine N-linked glycosylation;Post-translational protein modification;Diseases of glycosylation;Metabolism of proteins;Androgen biosynthesis;Synthesis of substrates in N-glycan biosythesis;Synthesis of Dolichyl-phosphate;Disease;Metabolism of lipids and lipoproteins;Diseases associated with glycosylation precursor biosynthesis;Biosynthesis of the N-gl…	0.000773053	0.0168323	1.7624	1.7624	Dcaf17_3Wks up vs WT_3Wks	1.1658	2.66429
Ncor2	7673	nuclear receptor corepressor 2	gene with protein product	SMRT, SMRTE, TRAC-1, CTG26, TNRC14	12q24.31	ENSG00000196498	NCOR2	600848	Q9Y618	N/A	N/A	N/A	N/A	N/A	N/A	0.00109526	0.00425738	1.76209	1.76209	Dcaf17_3Wks up vs WT_3Wks	1.31358	2.36375
Clic3	2064	chloride intracellular channel 3	gene with protein product	N/A	9q34.3	ENSG00000169583	CLIC3	606533	O95833	N/A	anion channel activity(GO:0005253);transferase activity(GO:0016740)	anion transport(GO:0006820);cellular amino acid metabolic process(GO:0006520);cellular process(GO:0009987);nitrogen compound metabolic process(GO:0006807);sulfur compound metabolic process(GO:0006790)	intracellular(GO:0005622);nucleus(GO:0005634)	N/A	N/A	0.00507365	0.0399919	1.76133	1.76133	Dcaf17_3Wks up vs WT_3Wks	1.03895	2.98596
Tfip11	17165	tuftelin interacting protein 11	gene with protein product	TIP39, DKFZP434B194, Spp382	22q12.1	ENSG00000100109	TFIP11	612747	Q9UBB9	mRNA splicing factor(PC00148)	N/A	RNA splicing, via transesterification reactions(GO:0000375);cellular component organization(GO:0016043);cellular process(GO:0009987);mRNA splicing, via spliceosome(GO:0000398);nitrogen compound metabolic process(GO:0006807)	intracellular(GO:0005622);nucleus(GO:0005634);ribonucleoprotein complex(GO:0030529)	N/A	mRNA Splicing - Major Pathway;mRNA Splicing;Processing of Capped Intron-Containing Pre-mRNA;Gene Expression	0.000533991	0.00164488	1.7611	1.7611	Dcaf17_3Wks up vs WT_3Wks	1.39045	2.23054
Scamp5	30386	secretory carrier membrane protein 5	gene with protein product	MGC24969	15q24.2	ENSG00000198794	SCAMP5	613766	Q8TAC9	transfer/carrier protein(PC00219);transferase(PC00220)	N/A	protein localization(GO:0008104);protein transport(GO:0015031)	Golgi apparatus(GO:0005794);cytoplasm(GO:0005737);endosome(GO:0005768);membrane(GO:0016020)	N/A	N/A	0.00472032	0.0155653	1.75995	1.75995	Dcaf17_3Wks up vs WT_3Wks	1.17526	2.63552
Prame	9336	preferentially expressed antigen in melanoma	gene with protein product	CT130	22q11.22	ENSG00000185686	PRAME	606021	P78395	N/A	N/A	N/A	N/A	N/A	N/A	0.00585917	0.0240631	1.75668	1.75668	Dcaf17_3Wks up vs WT_3Wks	1.1168	2.76318
Gtpbp3	14880	GTP binding protein 3, mitochondrial	gene with protein product	MSS1, THDF1, GTPBG3, MTGP1, FLJ14700	19p13.11	ENSG00000130299	GTPBP3	608536	Q969Y2	N/A	N/A	cellular process(GO:0009987);nitrogen compound metabolic process(GO:0006807);tRNA metabolic process(GO:0006399)	cytoplasm(GO:0005737)	N/A	tRNA processing;tRNA modification in the mitochondrion;Gene Expression	9.4689e-05	0.00347361	1.75445	1.75445	Dcaf17_3Wks up vs WT_3Wks	1.32861	2.31678
Cyyr1	16274	cysteine and tyrosine rich 1	gene with protein product	N/A	21q21.3	ENSG00000166265	CYYR1	616020	Q96J86	N/A	N/A	N/A	N/A	N/A	N/A	0.0400704	0.023808	1.75418	1.75418	Dcaf17_3Wks up vs WT_3Wks	1.11799	2.75241
Efnb1	3226	ephrin B1	gene with protein product	LERK2, Elk-L	Xq13.1	ENSG00000090776	EFNB1	300035	P98172	N/A	N/A	N/A	N/A	N/A	N/A	0.0216092	0.0359118	1.75172	1.75172	Dcaf17_3Wks up vs WT_3Wks	1.05611	2.9055
Gpatch2	25499	G-patch domain containing 2	gene with protein product	FLJ10252, CT110, PPP1R30, Pfa1	1q41	ENSG00000092978	GPATCH2	616836	Q9NW75	nucleic acid binding(PC00171)	nucleic acid binding(GO:0003676)	N/A	N/A	N/A	N/A	0.0390532	0.0283541	1.75108	1.75108	Dcaf17_3Wks up vs WT_3Wks	1.09242	2.80687
Foxj2	24818	forkhead box J2	gene with protein product	FHX	12p13.31	N/A	FOXJ2	N/A	Q9P0K8	N/A	N/A	N/A	N/A	N/A	N/A	0.00222713	0.0230234	1.75094	1.75094	Dcaf17_3Wks up vs WT_3Wks	1.12225	2.73183
Grin2c	4587	glutamate ionotropic receptor NMDA type subunit 2C	gene with protein product	GluN2C	17q25.1	ENSG00000161509	GRIN2C	138254	Q14957	N/A	N/A	N/A	N/A	N/A	N/A	0.0360651	0.0355465	1.74954	1.74954	Dcaf17_3Wks up vs WT_3Wks	1.05761	2.89416
A430105I19Rik	?	?	?	?	?	?	?	?	?	?	?	?	?	?	?	0.0243061	0.0210357	1.74898	1.74898	Dcaf17_3Wks up vs WT_3Wks	1.13432	2.6967
Nle1	19889	notchless homolog 1	gene with protein product	FLJ10458	17q12	ENSG00000073536	NLE1	N/A	Q9NVX2	N/A	N/A	cell surface receptor signaling pathway(GO:0007166);cellular component biogenesis(GO:0044085);organelle organization(GO:0006996);regulation of biological process(GO:0050789);response to stimulus(GO:0050896)	cytoplasm(GO:0005737);nucleolus(GO:0005730);ribosome(GO:0005840)	N/A	N/A	0.000596965	0.0196268	1.74578	1.74578	Dcaf17_3Wks up vs WT_3Wks	1.14306	2.66629
Rcan3	3042	RCAN family member 3	gene with protein product	N/A	1p36.11	ENSG00000117602	RCAN3	605860	Q9UKA8	signaling molecule(PC00207)	phosphatase regulator activity(GO:0019208);phosphoprotein phosphatase activity(GO:0004721)	calcium-mediated signaling(GO:0019722);phosphate-containing compound metabolic process(GO:0006796);regulation of biological process(GO:0050789);response to stimulus(GO:0050896)	cytoplasm(GO:0005737)	N/A	N/A	0.00828257	0.0281761	1.74457	1.74457	Dcaf17_3Wks up vs WT_3Wks	1.0927	2.78531
Heatr5a	20276	HEAT repeat containing 5A	gene with protein product	DKFZP434I1735	14q12	ENSG00000129493	HEATR5A	N/A	Q86XA9	N/A	N/A	N/A	N/A	N/A	N/A	0.0152531	0.0261706	1.74429	1.74429	Dcaf17_3Wks up vs WT_3Wks	1.10338	2.75748
Gpr179	31371	G protein-coupled receptor 179	gene with protein product	CSNB1E	17q12	ENSG00000277399	GPR179	614515	Q6PRD1	transporter(PC00227)	N/A	N/A	N/A	N/A	N/A	0.0616996	0.0354324	1.74357	1.74357	Dcaf17_3Wks up vs WT_3Wks	1.05775	2.87404
Iqgap3	20669	IQ motif containing GTPase activating protein 3	gene with protein product	N/A	1q22	ENSG00000183856	IQGAP3	N/A	Q86VI3	G-protein modulator(PC00022)	protein binding(GO:0005515);small GTPase regulator activity(GO:0005083)	cell cycle(GO:0007049);intracellular signal transduction(GO:0035556)	N/A	N/A	RHO GTPase Effectors;Signal Transduction;RHO GTPases activate IQGAPs;Signaling by Rho GTPases	0.101714	0.0419831	1.74331	1.74331	Dcaf17_3Wks up vs WT_3Wks	1.03017	2.95011
Ctsf	2531	cathepsin F	gene with protein product	CATSF, CLN13	11q13.2	ENSG00000174080	CTSF	603539	Q9UBX1	cysteine protease(PC00081);protease inhibitor(PC00191)	cysteine-type peptidase activity(GO:0008234)	catabolic process(GO:0009056);cellular process(GO:0009987);proteolysis(GO:0006508)	cytoplasm(GO:0005737);extracellular space(GO:0005615);lysosome(GO:0005764);vacuole(GO:0005773)	N/A	Immune System;MHC class II antigen presentation;Adaptive Immune System	0.00010527	0.00164297	1.74295	1.74295	Dcaf17_3Wks up vs WT_3Wks	1.38218	2.1979
Piwil1	9007	piwi like RNA-mediated gene silencing 1	gene with protein product	PIWI, HIWI, CT80.1	12q24.33	ENSG00000125207	PIWIL1	605571	Q96J94	N/A	N/A	female gamete generation(GO:0007292)	N/A	N/A	PIWI-interacting RNA (piRNA) biogenesis;Gene Silencing by RNA;Gene Expression	0.00134582	0.0147084	1.74264	1.74264	Dcaf17_3Wks up vs WT_3Wks	1.17883	2.5761
Cic	14214	capicua transcriptional repressor	gene with protein product	KIAA0306	19q13.2	ENSG00000079432	CIC	612082	Q96RK0	N/A	N/A	N/A	N/A	N/A	N/A	0.000475708	0.0121286	1.74222	1.74222	Dcaf17_3Wks up vs WT_3Wks	1.2014	2.52649
Snhg15	27797	small nucleolar RNA host gene 15	RNA, long non-coding	FLJ38860, MYO1GUT, Linc-Myo1g	7p13	ENSG00000232956	SNHG15	N/A	N/A	N/A	N/A	N/A	N/A	N/A	N/A	0.000469177	0.00292651	1.74112	1.74112	Dcaf17_3Wks up vs WT_3Wks	1.3376	2.26637
Adad2	30714	adenosine deaminase domain containing 2	gene with protein product	TENRL, FLJ00337	16q24.1	ENSG00000140955	ADAD2	N/A	Q8NCV1	DNA binding protein(PC00009);RNA binding protein(PC00031);deaminase(PC00088);defense/immunity protein(PC00090);kinase activator(PC00138)	DNA binding(GO:0003677);RNA binding(GO:0003723);deaminase activity(GO:0019239);hydrolase activity(GO:0016787);kinase activator activity(GO:0019209);protein binding(GO:0005515)	RNA localization(GO:0006403);cell cycle(GO:0007049);protein metabolic process(GO:0019538);purine nucleobase metabolic process(GO:0006144);response to stimulus(GO:0050896)	N/A	N/A	N/A	0.00109699	0.0169311	1.74062	1.74062	Dcaf17_3Wks up vs WT_3Wks	1.16115	2.60928
Ptrf	?	?	?	?	?	?	?	?	?	?	?	?	?	?	?	0.00031122	0.0281987	1.74002	1.74002	Dcaf17_3Wks up vs WT_3Wks	1.09213	2.77224
Cilp2	24213	cartilage intermediate layer protein 2	gene with protein product	MGC45771	19p13.11	N/A	CILP2	612419	Q8IUL8	N/A	N/A	N/A	N/A	N/A	N/A	0.000234099	0.00271642	1.73701	1.73701	Dcaf17_3Wks up vs WT_3Wks	1.34187	2.2485
Galnt18	30488	polypeptide N-acetylgalactosaminyltransferase 18	gene with protein product	MGC71806, GALNT15, GalNAc-T18	11p15.4	ENSG00000110328	GALNT18	615136	Q6P9A2	glycosyltransferase(PC00111)	N/A	N/A	Golgi apparatus(GO:0005794);cytoplasm(GO:0005737)	N/A	Post-translational protein modification;O-linked glycosylation;Metabolism of proteins;O-linked glycosylation of mucins	0.0100195	0.0192138	1.73647	1.73647	Dcaf17_3Wks up vs WT_3Wks	1.14435	2.63495
Clcn1	2019	chloride voltage-gated channel 1	gene with protein product	CLC1, ClC-1	7q34	ENSG00000188037	CLCN1	118425	P35523	N/A	N/A	N/A	integral to membrane(GO:0016021);plasma membrane(GO:0005886)	N/A	Stimuli-sensing channels;Ion channel transport;Transmembrane transport of small molecules	0.0120799	0.0317969	1.73629	1.73629	Dcaf17_3Wks up vs WT_3Wks	1.07396	2.80708
Man2b1	6826	mannosidase alpha class 2B member 1	gene with protein product	LAMAN	19p13.13	ENSG00000104774	MAN2B1	609458	O00754	N/A	N/A	N/A	N/A	N/A	N/A	0.0229923	0.0298456	1.73495	1.73495	Dcaf17_3Wks up vs WT_3Wks	1.08331	2.77857
Zbtb14	12860	zinc finger and BTB domain containing 14	gene with protein product	ZNF478	18p11.31	ENSG00000198081	ZBTB14	602126	O43829	N/A	N/A	N/A	N/A	N/A	N/A	0.00492104	0.0294248	1.73483	1.73483	Dcaf17_3Wks up vs WT_3Wks	1.08539	2.77284
Lhx2	6594	LIM homeobox 2	gene with protein product	LH-2, hLhx2	9q33.3	ENSG00000106689	LHX2	603759	P50458	RNA binding protein(PC00031)	RNA binding(GO:0003723)	cellular defense response(GO:0006968)	N/A	Gonadotropin-releasing hormone receptor pathway->LHX2;;	N/A	0.0156415	0.0455428	1.73272	1.73272	Dcaf17_3Wks up vs WT_3Wks	1.01617	2.95453
Abhd17a	28756	abhydrolase domain containing 17A	gene with protein product	MGC5244	19p13.3	ENSG00000129968	ABHD17A	617942	Q96GS6	cysteine protease(PC00081);serine protease(PC00203)	N/A	N/A	N/A	N/A	N/A	0.00297794	0.00159766	1.73204	1.73204	Dcaf17_3Wks up vs WT_3Wks	1.37908	2.17533
Mab21l3	26787	mab-21 like 3	gene with protein product	FLJ38716	1p13.1	ENSG00000173212	MAB21L3	N/A	Q8N8X9	N/A	N/A	N/A	N/A	N/A	N/A	0.00684431	0.0172455	1.73098	1.73098	Dcaf17_3Wks up vs WT_3Wks	1.15713	2.58941
Pygl	9725	glycogen phosphorylase L	gene with protein product	N/A	14q22.1	ENSG00000100504	PYGL	613741	P06737	phosphorylase(PC00187)	binding(GO:0005488);phosphorylase activity(GO:0004645)	catabolic process(GO:0009056);cellular process(GO:0009987);generation of precursor metabolites and energy(GO:0006091);glycogen metabolic process(GO:0005977)	cytoplasm(GO:0005737)	Heterotrimeric G-protein signaling pathway-Gi alpha and Gs alpha mediated pathway->Phosphorylase b;;Heterotrimeric G-protein signaling pathway-Gi alpha and Gs alpha mediated pathway->Phosphorylase a;;;	Metabolism of carbohydrates;Glycogen breakdown (glycogenolysis);Metabolism;Glucose metabolism	0.0192973	0.0482807	1.72907	1.72907	Dcaf17_3Wks up vs WT_3Wks	1.0061	2.97156
2410004P03Rik	?	?	?	?	?	?	?	?	?	?	?	?	?	?	?	0.000437105	0.00406462	1.7289	1.7289	Dcaf17_3Wks up vs WT_3Wks	1.30559	2.28944
Fam210b	16102	family with sequence similarity 210 member B	gene with protein product	dJ1167H4.1, DKFZP434A1114	20q13.2	ENSG00000124098	FAM210B	N/A	Q96KR6	N/A	N/A	N/A	N/A	N/A	N/A	0.0138847	0.0350964	1.7278	1.7278	Dcaf17_3Wks up vs WT_3Wks	1.05826	2.82093
Calcoco2	29912	calcium binding and coiled-coil domain 2	gene with protein product	MGC17318, NDP52	17q21.32	N/A	CALCOCO2	604587	Q13137	N/A	N/A	N/A	N/A	N/A	N/A	0.00722156	0.0146393	1.72747	1.72747	Dcaf17_3Wks up vs WT_3Wks	1.17634	2.53681
Bace1	933	beta-secretase 1	gene with protein product	N/A	11q23.3	ENSG00000186318	BACE1	604252	P56817	aspartic protease(PC00053)	aspartic-type endopeptidase activity(GO:0004190);binding(GO:0005488)	cellular component organization(GO:0016043);cellular process(GO:0009987);nitrogen compound metabolic process(GO:0006807);proteolysis(GO:0006508)	Golgi apparatus(GO:0005794);cell wall(GO:0005618);cytoplasm(GO:0005737);plasma membrane(GO:0005886)	Alzheimer disease-presenilin pathway->BACE-1 pro-domain;;Alzheimer disease-presenilin pathway->Beta-site amyloid precursor protein-cleaving enzyme;;Alzheimer disease-amyloid secretase pathway->BACE-1 pro-domain;;Alzheimer disease-presenilin pathway->Pro-beta-secretase 1;;Alzheimer disease-amyloid secretase pathway->Beta-site amyloid precursor protein-cleaving enzyme;;Alzheimer disease-amyloid sec…	Amyloid fiber formation;Metabolism of proteins	0.00022076	0.0139336	1.72702	1.72702	Dcaf17_3Wks up vs WT_3Wks	1.18205	2.52325
Trak1	29947	trafficking kinesin protein 1	gene with protein product	OIP106, KIAA1042, MILT1	3p22.1	ENSG00000182606	TRAK1	608112	Q9UPV9	membrane traffic protein(PC00150)	cytoskeletal protein binding(GO:0008092);receptor binding(GO:0005102)	cell differentiation(GO:0030154);cellular component movement(GO:0006928);mitochondrion organization(GO:0007005);nervous system development(GO:0007399);protein localization(GO:0008104);protein targeting(GO:0006605);single-multicellular organism process(GO:0044707)	cytoplasm(GO:0005737);dendrite(GO:0030425);mitochondrion(GO:0005739)	N/A	N/A	0.00198398	0.0195272	1.72576	1.72576	Dcaf17_3Wks up vs WT_3Wks	1.14056	2.61123
Rrbp1	10448	ribosome binding protein 1	gene with protein product	ES/130, hES	20p12.1	ENSG00000125844	RRBP1	601418	Q9P2E9	N/A	N/A	biosynthetic process(GO:0009058);cellular process(GO:0009987);translation(GO:0006412)	cytoplasm(GO:0005737);endoplasmic reticulum(GO:0005783);integral to membrane(GO:0016021);nuclear outer membrane-endoplasmic reticulum membrane network(GO:0042175);ribosome(GO:0005840)	N/A	N/A	0.00141193	0.0406681	1.72517	1.72517	Dcaf17_3Wks up vs WT_3Wks	1.03479	2.87616
Zfp513	?	?	?	?	?	?	?	?	?	?	?	?	?	?	?	0.005051	0.00100367	1.72514	1.72514	Dcaf17_3Wks up vs WT_3Wks	1.40645	2.11604
Dmrtb1	13913	DMRT like family B with proline rich C-terminal 1	gene with protein product	N/A	1p32.3	ENSG00000143006	DMRTB1	614805	Q96MA1	N/A	sequence-specific DNA binding transcription factor activity(GO:0003700)	biosynthetic process(GO:0009058);cellular process(GO:0009987);developmental process(GO:0032502);nitrogen compound metabolic process(GO:0006807);regulation of nucleobase-containing compound metabolic process(GO:0019219);reproduction(GO:0000003);transcription, DNA-dependent(GO:0006351)	N/A	N/A	N/A	0.0598854	0.0259064	1.72479	1.72479	Dcaf17_3Wks up vs WT_3Wks	1.1026	2.69806
Anapc5	15713	anaphase promoting complex subunit 5	gene with protein product	APC5	12q24.31	ENSG00000089053	ANAPC5	606948	Q9UJX4	N/A	N/A	catabolic process(GO:0009056);cellular protein modification process(GO:0006464);mitosis(GO:0007067);organelle organization(GO:0006996);proteolysis(GO:0006508);regulation of cell cycle(GO:0051726)	intracellular(GO:0005622);nucleus(GO:0005634);protein complex(GO:0043234)	N/A	Cell Cycle, Mitotic;APC/C-mediated degradation of cell cycle proteins;Class I MHC mediated antigen processing & presentation;Antigen processing: Ubiquitination & Proteasome degradation;Inactivation of APC/C via direct inhibition of the APC/C complex;Activation of APC/C and APC/C:Cdc20 mediated degradation of mitotic proteins;Mitotic Spindle Checkpoint;Cellular responses to stress;APC:Cdc20 mediat…	0.000375317	0.00970007	1.724	1.724	Dcaf17_3Wks up vs WT_3Wks	1.22148	2.43325
Rps19-ps3	?	?	?	?	?	?	?	?	?	?	?	?	?	?	?	0.0217827	0.0409373	1.72309	1.72309	Dcaf17_3Wks up vs WT_3Wks	1.03364	2.87241
Plcb2	9055	phospholipase C beta 2	gene with protein product	FLJ38135	15q15.1	ENSG00000137841	PLCB2	604114	Q00722	calcium-binding protein(PC00060);guanyl-nucleotide exchange factor(PC00113);phospholipase(PC00186);signaling molecule(PC00207)	calcium ion binding(GO:0005509);guanyl-nucleotide exchange factor activity(GO:0005085);phospholipase activity(GO:0004620);receptor binding(GO:0005102);small GTPase regulator activity(GO:0005083)	G-protein coupled receptor signaling pathway(GO:0007186);intracellular signal transduction(GO:0035556);phospholipid metabolic process(GO:0006644)	N/A	Thyrotropin-releasing hormone receptor signaling pathway->Phospholipase C;;Wnt signaling pathway->Phospholipase C;;Oxytocin receptor mediated signaling pathway->Phospholipase C beta;;Alpha adrenergic receptor signaling pathway->Phospholipase C;;2-arachidonoylglycerol biosynthesis->phospholipase C;;Endothelin signaling pathway->Phospholipase C beta;;5HT2 type receptor mediated signaling pathway->P…	Neuronal System;Gastrin-CREB signalling pathway via PKC and MAPK;Transmission across Chemical Synapses;Signaling by GPCR;Opioid Signalling;Signaling by Wnt;Neurotransmitter Receptor Binding And Downstream Transmission In The Postsynaptic Cell;Activation of Kainate Receptors upon glutamate binding;Ca2+ pathway;GPCR downstream signaling;Metabolism;Acetylcholine regulates insulin secretion;Integrati…	0.0472688	0.0105821	1.72148	1.72148	Dcaf17_3Wks up vs WT_3Wks	1.21158	2.44598
Aprt	626	adenine phosphoribosyltransferase	gene with protein product	N/A	16q24.3	ENSG00000198931	APRT	102600	P07741	N/A	N/A	N/A	N/A	Adenine and hypoxanthine salvage pathway->Adenine phosphoribosyl transferase;;	Purine metabolism;Metabolism of nucleotides;Metabolism;Purine salvage	0.000200555	0.0104755	1.72114	1.72114	Dcaf17_3Wks up vs WT_3Wks	1.21258	2.44299
Rapgef2	16854	Rap guanine nucleotide exchange factor 2	gene with protein product	PDZ-GEF1, RA-GEF, DKFZP586O1422, KIAA0313	4q32.1	ENSG00000109756	RAPGEF2	609530	Q9Y4G8	guanyl-nucleotide exchange factor(PC00113)	guanyl-nucleotide exchange factor activity(GO:0005085);protein binding(GO:0005515);small GTPase regulator activity(GO:0005083)	intracellular signal transduction(GO:0035556);mitosis(GO:0007067)	N/A	N/A	Signalling by NGF;Downstream signaling of activated FGFR2;FRS-mediated FGFR1 signaling;NGF signalling via TRKA from the plasma membrane;DAP12 signaling;Signaling by Interleukins;FCERI mediated MAPK activation;Immune System;Gastrin-CREB signalling pathway via PKC and MAPK;SOS-mediated signalling;Signalling to p38 via RIT and RIN;Interleukin-2 signaling;SHC1 events in ERBB4 signaling;Developmental …	2.00103e-05	0.000187442	1.72038	1.72038	Dcaf17_3Wks up vs WT_3Wks	1.49238	1.98321
Dgkk	32395	diacylglycerol kinase kappa	gene with protein product	N/A	Xp11.22	ENSG00000274588	DGKK	300837	Q5KSL6	N/A	N/A	intracellular signal transduction(GO:0035556)	N/A	N/A	Effects of PIP2 hydrolysis;G alpha (q) signalling events;Hemostasis;GPCR downstream signaling;Platelet activation, signaling and aggregation;Signal Transduction;Signaling by GPCR;Gastrin-CREB signalling pathway via PKC and MAPK	0.0195461	0.0235942	1.71908	1.71908	Dcaf17_3Wks up vs WT_3Wks	1.11473	2.65109
Rarres2	9868	retinoic acid receptor responder 2	gene with protein product	TIG2, HP10433	7q36.1	ENSG00000106538	RARRES2	601973	Q99969	N/A	N/A	N/A	N/A	N/A	Response to elevated platelet cytosolic Ca2+;Hemostasis;Platelet activation, signaling and aggregation;Platelet degranulation	0.000573561	0.0206915	1.71881	1.71881	Dcaf17_3Wks up vs WT_3Wks	1.13202	2.60976
Cenpb	1852	centromere protein B	gene with protein product	N/A	20p13	ENSG00000125817	CENPB	117140	P07199	N/A	N/A	N/A	N/A	N/A	N/A	0.000181419	0.00578026	1.71828	1.71828	Dcaf17_3Wks up vs WT_3Wks	1.2707	2.32352
Hyal4	5323	hyaluronoglucosaminidase 4	gene with protein product	N/A	7q31.32	ENSG00000106302	HYAL4	604510	Q2M3T9	glycosidase(PC00110);receptor(PC00197)	hydrolase activity, hydrolyzing N-glycosyl compounds(GO:0016799);receptor activity(GO:0004872)	cellular process(GO:0009987);polysaccharide metabolic process(GO:0005976)	N/A	N/A	N/A	0.0654027	0.0442383	1.71759	1.71759	Dcaf17_3Wks up vs WT_3Wks	1.02076	2.89013
Wdr18	17956	WD repeat domain 18	gene with protein product	Ipi3	19p13.3	ENSG00000065268	WDR18	N/A	Q9BV38	N/A	N/A	DNA replication(GO:0006260);biosynthetic process(GO:0009058);cell cycle(GO:0007049);cellular component biogenesis(GO:0044085);nitrogen compound metabolic process(GO:0006807);organelle organization(GO:0006996);rRNA metabolic process(GO:0016072);regulation of nucleobase-containing compound metabolic process(GO:0019219)	chromosome(GO:0005694);intracellular(GO:0005622);nucleoplasm(GO:0005654);protein complex(GO:0043234);protein-DNA complex(GO:0032993)	N/A	rRNA processing in the nucleus and cytosol;rRNA processing;Gene Expression;Major pathway of rRNA processing in the nucleolus and cytosol	0.00463094	0.0151631	1.71682	1.71682	Dcaf17_3Wks up vs WT_3Wks	1.17006	2.51908
Evc2	19747	EvC ciliary complex subunit 2	gene with protein product	LBN	4p16.2	ENSG00000173040	EVC2	607261	Q86UK5	N/A	N/A	N/A	N/A	N/A	Hedgehog 'on' state;Activation of SMO;Signal Transduction;Signaling by Hedgehog	6.07965e-05	0.00182329	1.7151	1.7151	Dcaf17_3Wks up vs WT_3Wks	1.36205	2.15967
4930427A07Rik	?	?	?	?	?	?	?	?	?	?	?	?	?	?	?	0.00111217	0.00533771	1.71504	1.71504	Dcaf17_3Wks up vs WT_3Wks	1.27685	2.30361
Gcdh	4189	glutaryl-CoA dehydrogenase	gene with protein product	ACAD5	19p13.13	ENSG00000105607	GCDH	608801	Q92947	dehydrogenase(PC00092);oxidase(PC00175);transferase(PC00220)	N/A	N/A	N/A	N/A	Histidine, lysine, phenylalanine, tyrosine, proline and tryptophan catabolism;Lysine catabolism;Metabolism of amino acids and derivatives;Metabolism	0.00430562	0.049104	1.71452	1.71452	Dcaf17_3Wks up vs WT_3Wks	1.00311	2.93047
Ddx27	15837	DEAD-box helicase 27	gene with protein product	dJ686N3.1, DRS1	20q13.13	ENSG00000124228	DDX27	616621	Q96GQ7	N/A	N/A	N/A	N/A	N/A	N/A	1.75609e-05	0.000397087	1.71318	1.71318	Dcaf17_3Wks up vs WT_3Wks	1.45229	2.02095
Acvr2b	174	activin A receptor type 2B	gene with protein product	ActR-IIB	3p22.2	ENSG00000114739	ACVR2B	602730	Q13705	TGF-beta receptor(PC00035);serine/threonine protein kinase receptor(PC00205)	cytokine receptor activity(GO:0004896);transforming growth factor beta-activated receptor activity(GO:0005024)	developmental process(GO:0032502)	N/A	TGF-beta signaling pathway->TGF-beta receptor type II;;GBB signaling pathway->punt;;Activin beta signaling pathway->punt;;TGF-beta signaling pathway->TGF-beta receptors;;SCW signaling pathway->punt;;DPP signaling pathway->punt;;DPP-SCW signaling pathway->punt;;BMP/activin signaling pathway-drosophila->TGF-beta receptor type II;;Gonadotropin-releasing hormone receptor pathway->ActRII/IIB;;ALP23B s…	Signaling by NODAL;Signaling by BMP;Developmental Biology;Regulation of signaling by NODAL;Signal Transduction;Signaling by Activin	5.53607e-05	0.002117	1.71287	1.71287	Dcaf17_3Wks up vs WT_3Wks	1.35042	2.17259
Tnfrsf9	11924	TNF receptor superfamily member 9	gene with protein product	CD137, 4-1BB	1p36.23	ENSG00000049249	TNFRSF9	602250	Q07011	N/A	N/A	N/A	N/A	N/A	N/A	0.0447514	0.0172162	1.71247	1.71247	Dcaf17_3Wks up vs WT_3Wks	1.15404	2.54113
Rab5b	9784	RAB5B, member RAS oncogene family	gene with protein product	N/A	12q13	N/A	RAB5B	179514	P61020	N/A	GTPase activity(GO:0003924);pyrophosphatase activity(GO:0016462)	catabolic process(GO:0009056);cellular component biogenesis(GO:0044085);exocytosis(GO:0006887);intracellular protein transport(GO:0006886);intracellular signal transduction(GO:0035556);nitrogen compound metabolic process(GO:0006807);nucleobase-containing compound metabolic process(GO:0006139);organelle organization(GO:0006996);phagocytosis(GO:0006909);phosphate-containing compound metabolic proce…	Golgi apparatus(GO:0005794);cytoplasm(GO:0005737);cytoplasmic membrane-bounded vesicle(GO:0016023);endoplasmic reticulum(GO:0005783);endosome(GO:0005768);mitochondrion(GO:0005739);nuclear outer membrane-endoplasmic reticulum membrane network(GO:0042175);plasma membrane(GO:0005886);vacuole(GO:0005773)	N/A	Membrane Trafficking;Vesicle-mediated transport;Clathrin-mediated endocytosis	0.000190564	0.00441411	1.71234	1.71234	Dcaf17_3Wks up vs WT_3Wks	1.29252	2.26852
Sema3g	30400	semaphorin 3G	gene with protein product	FLJ00014, sem2	3p21.1	ENSG00000010319	SEMA3G	N/A	Q9NS98	membrane-bound signaling molecule(PC00152)	receptor binding(GO:0005102)	behavior(GO:0007610);cell differentiation(GO:0030154);cell growth(GO:0016049);cell surface receptor signaling pathway(GO:0007166);cellular component morphogenesis(GO:0032989);cellular component movement(GO:0006928);localization(GO:0051179);locomotion(GO:0040011);nervous system development(GO:0007399);regulation of biological process(GO:0050789);response to external stimulus(GO:0009605);single-mul…	extracellular space(GO:0005615)	N/A	N/A	0.0060321	0.00308837	1.7108	1.7108	Dcaf17_3Wks up vs WT_3Wks	1.32114	2.21539
Samd14	27312	sterile alpha motif domain containing 14	gene with protein product	FLJ36890	17q21.33	N/A	SAMD14	N/A	Q8IZD0	N/A	actin binding(GO:0003779)	calcium-mediated signaling(GO:0019722);cell differentiation(GO:0030154);cytoskeleton organization(GO:0007010);nervous system development(GO:0007399);regulation of biological process(GO:0050789);response to stimulus(GO:0050896);single-multicellular organism process(GO:0044707)	actin cytoskeleton(GO:0015629);cytoplasm(GO:0005737);dendrite(GO:0030425);synapse(GO:0045202)	N/A	N/A	0.00706182	0.0161538	1.70941	1.70941	Dcaf17_3Wks up vs WT_3Wks	1.16113	2.51657
Rbmxl1	25073	RBMX like 1	gene with protein product	KAT3	1p22.2	ENSG00000213516	RBMXL1	N/A	Q96E39	mRNA splicing factor(PC00148)	catalytic activity(GO:0003824);mRNA binding(GO:0003729)	RNA splicing, via transesterification reactions(GO:0000375);mRNA splicing, via spliceosome(GO:0000398)	N/A	N/A	N/A	0.00174926	0.0461396	1.70734	1.70734	Dcaf17_3Wks up vs WT_3Wks	1.01358	2.87598
Anxa7	545	annexin A7	gene with protein product	N/A	10q22.2	ENSG00000138279	ANXA7	186360	P20073	N/A	N/A	N/A	N/A	N/A	N/A	0.0032655	0.0349133	1.70717	1.70717	Dcaf17_3Wks up vs WT_3Wks	1.05773	2.75534
Plxna1	9099	plexin A1	gene with protein product	NOV	3q21.3	ENSG00000114554	PLXNA1	601055	Q9UIW2	N/A	N/A	N/A	N/A	N/A	N/A	3.34267e-05	0.00239597	1.70713	1.70713	Dcaf17_3Wks up vs WT_3Wks	1.3389	2.17662
Spock2	13564	SPARC (osteonectin), cwcv and kazal like domains proteoglycan 2	gene with protein product	KIAA0275, testican-2	10q22.1	ENSG00000107742	SPOCK2	607988	Q92563	protease inhibitor(PC00191)	calcium ion binding(GO:0005509);protein binding(GO:0005515)	developmental process(GO:0032502)	extracellular space(GO:0005615)	N/A	N/A	0.000627305	0.0084486	1.70661	1.70661	Dcaf17_3Wks up vs WT_3Wks	1.23091	2.36614
Insc	33116	INSC, spindle orientation adaptor protein	gene with protein product	N/A	11p15.2	ENSG00000188487	INSC	610668	Q1MX18	N/A	N/A	N/A	N/A	N/A	N/A	7.13311e-05	0.00152166	1.70391	1.70391	Dcaf17_3Wks up vs WT_3Wks	1.36918	2.12047
Frs3	16970	fibroblast growth factor receptor substrate 3	gene with protein product	SNT-2, FRS2beta, FRS2B	6p21.1	ENSG00000137218	FRS3	607744	O43559	N/A	N/A	N/A	N/A	FGF signaling pathway->fibroblast growth factor receptor substrate;;Angiogenesis->Fibroblast Growth Factor Receptor Substrate 2;;;	SHC-mediated cascade:FGFR2;Downstream signaling of activated FGFR2;Signalling by NGF;FRS-mediated FGFR1 signaling;NGF signalling via TRKA from the plasma membrane;DAP12 signaling;Signaling by Interleukins;FCERI mediated MAPK activation;Gastrin-CREB signalling pathway via PKC and MAPK;Immune System;SOS-mediated signalling;Signalling to p38 via RIT and RIN;Interleukin-2 signaling;SHC1 events in ERB…	1.91685e-05	0.000639777	1.70345	1.70345	Dcaf17_3Wks up vs WT_3Wks	1.42145	2.0414
Gm5709	?	?	?	?	?	?	?	?	?	?	?	?	?	?	?	0.021852	0.0422197	1.7029	1.7029	Dcaf17_3Wks up vs WT_3Wks	1.02798	2.82096
Sox8	11203	SRY-box 8	gene with protein product	N/A	16p13.3	ENSG00000005513	SOX8	605923	P57073	N/A	sequence-specific DNA binding RNA polymerase II transcription factor activity(GO:0000981)	anatomical structure morphogenesis(GO:0009653);biosynthetic process(GO:0009058);cell differentiation(GO:0030154);cellular process(GO:0009987);nervous system development(GO:0007399);nitrogen compound metabolic process(GO:0006807);single-multicellular organism process(GO:0044707)	N/A	N/A	N/A	0.00123056	0.0226481	1.70205	1.70205	Dcaf17_3Wks up vs WT_3Wks	1.11787	2.59151
Olfr313	?	?	?	?	?	?	?	?	?	?	?	?	?	?	?	0.0390172	0.0428549	1.70165	1.70165	Dcaf17_3Wks up vs WT_3Wks	1.02554	2.82349
Defb45	?	?	?	?	?	?	?	?	?	?	?	?	?	?	?	0.000683815	0.00238124	1.69997	1.69997	Dcaf17_3Wks up vs WT_3Wks	1.33629	2.16264
1700088E04Rik	?	?	?	?	?	?	?	?	?	?	?	?	?	?	?	0.074991	0.0333315	1.69921	1.69921	Dcaf17_3Wks up vs WT_3Wks	1.06409	2.71342
Tssc4	12386	tumor suppressing subtransferable candidate 4	gene with protein product	N/A	11p15.5	ENSG00000184281	TSSC4	603852	Q9Y5U2	N/A	N/A	N/A	N/A	N/A	N/A	0.000676349	0.00443893	1.6992	1.6992	Dcaf17_3Wks up vs WT_3Wks	1.28731	2.24288
Abtb2	23842	ankyrin repeat and BTB domain containing 2	gene with protein product	DKFZP586C1619, BTBD22, ABTB2A	11p13	ENSG00000166016	ABTB2	N/A	Q8N961	growth factor(PC00112)	N/A	N/A	intracellular(GO:0005622)	N/A	N/A	0.00124083	0.0231685	1.69864	1.69864	Dcaf17_3Wks up vs WT_3Wks	1.11444	2.58908
Ubxn10	26354	UBX domain protein 10	gene with protein product	FLJ25429	1p36.12	ENSG00000162543	UBXN10	616783	Q96LJ8	N/A	N/A	intracellular signal transduction(GO:0035556)	N/A	N/A	N/A	0.0171569	0.0273008	1.69736	1.69736	Dcaf17_3Wks up vs WT_3Wks	1.0923	2.63758
Myo9b	7609	myosin IXB	gene with protein product	N/A	19p13.11	ENSG00000099331	MYO9B	602129	Q13459	N/A	N/A	anatomical structure morphogenesis(GO:0009653);mesoderm development(GO:0007498);muscle contraction(GO:0006936);sensory perception of sound(GO:0007605);sensory perception(GO:0007600)	N/A	Nicotinic acetylcholine receptor signaling pathway->Myosin;;	Immune System;Regulation of actin dynamics for phagocytic cup formation;Fcgamma receptor (FCGR) dependent phagocytosis;Signal Transduction;Innate Immune System;Signaling by Rho GTPases;Rho GTPase cycle	0.000771503	0.0275907	1.69735	1.69735	Dcaf17_3Wks up vs WT_3Wks	1.09084	2.64108
B4galnt2	24136	beta-1,4-N-acetyl-galactosaminyltransferase 2	gene with protein product	Sda, Cad	17q21.32	ENSG00000167080	B4GALNT2	111730	Q8NHY0	N/A	N/A	N/A	N/A	N/A	Post-translational protein modification;Asparagine N-linked glycosylation;Metabolism of proteins	0.0416497	0.0474139	1.69629	1.69629	Dcaf17_3Wks up vs WT_3Wks	1.00891	2.852
Hyal2	5321	hyaluronoglucosaminidase 2	gene with protein product	LuCa-2, LUCA2	3p21.31	ENSG00000068001	HYAL2	603551	Q12891	glycosidase(PC00110);receptor(PC00197)	hydrolase activity, hydrolyzing N-glycosyl compounds(GO:0016799);receptor activity(GO:0004872)	cellular process(GO:0009987);polysaccharide metabolic process(GO:0005976)	N/A	N/A	Glycosaminoglycan metabolism;Hyaluronan uptake and degradation;Hyaluronan metabolism;Metabolism of carbohydrates;Metabolism	0.000246149	0.00498391	1.69578	1.69578	Dcaf17_3Wks up vs WT_3Wks	1.27627	2.25319
Rhog	672	ras homolog family member G	gene with protein product	RhoG, MGC125835, MGC125836	11p15.4	ENSG00000177105	RHOG	179505	P84095	small GTPase(PC00208)	GTPase activity(GO:0003924);nucleotide binding(GO:0000166);protein binding(GO:0005515);pyrophosphatase activity(GO:0016462);signal transducer activity(GO:0004871)	catabolic process(GO:0009056);cellular component morphogenesis(GO:0032989);cytoskeleton organization(GO:0007010);intracellular signal transduction(GO:0035556);nitrogen compound metabolic process(GO:0006807);nucleobase-containing compound metabolic process(GO:0006139);phosphate-containing compound metabolic process(GO:0006796);regulation of biological process(GO:0050789);response to stimulus(GO:00…	cell projection(GO:0042995);cytoplasm(GO:0005737);cytoskeleton(GO:0005856);plasma membrane(GO:0005886)	Inflammation mediated by chemokine and cytokine signaling pathway->Cell division cycle 42;;Huntington disease->Ras-related C3 botulinum toxin substrate;;EGF receptor signaling pathway->Ras-related C3 botulinum toxin substrate;;;;	Signal Transduction;Sema4D in semaphorin signaling;Signaling by Rho GTPases;G alpha (12/13) signalling events;RHO GTPase Effectors;Axon guidance;Developmental Biology;Rho GTPase cycle;Semaphorin interactions;Sema4D induced cell migration and growth-cone collapse;Signaling by GPCR;Hemostasis;RHO GTPases activate KTN1;GPVI-mediated activation cascade;Platelet activation, signaling and aggregation;G…	0.00121061	0.0342339	1.69498	1.69498	Dcaf17_3Wks up vs WT_3Wks	1.05985	2.71073
Myh9	7579	myosin heavy chain 9	gene with protein product	NMMHCA, NMHC-II-A, MHA, FTNS, EPSTS	22q12.3	ENSG00000100345	MYH9	160775	P35579	N/A	N/A	N/A	N/A	Cytoskeletal regulation by Rho GTPase->Myosin light chain;;Inflammation mediated by chemokine and cytokine signaling pathway->Myosin;;Nicotinic acetylcholine receptor signaling pathway->Myosin;;;;	RHO GTPases Activate ROCKs;EPH-Ephrin signaling;Developmental Biology;RHO GTPase Effectors;RHO GTPases activate PKNs;Sema4D induced cell migration and growth-cone collapse;Signaling by Rho GTPases;Innate Immune System;RHO GTPases activate PAKs;Sema4D in semaphorin signaling;Axon guidance;Signal Transduction;Semaphorin interactions;EPHA-mediated growth cone collapse;Immune System;Regulation of act…	2.97805e-05	0.00373601	1.69395	1.69395	Dcaf17_3Wks up vs WT_3Wks	1.29948	2.20817
Tbc1d10c	24702	TBC1 domain family member 10C	gene with protein product	FLJ00332, Carabin, EPI64C	11q13.2	ENSG00000175463	TBC1D10C	610831	Q8IV04	G-protein modulator(PC00022);cysteine protease(PC00081)	GTPase activity(GO:0003924);enzyme activator activity(GO:0008047);protein binding(GO:0005515);pyrophosphatase activity(GO:0016462)	catabolic process(GO:0009056);cellular process(GO:0009987);intracellular protein transport(GO:0006886);nitrogen compound metabolic process(GO:0006807);organelle organization(GO:0006996);protein localization(GO:0008104);regulation of nucleobase-containing compound metabolic process(GO:0019219);regulation of phosphate metabolic process(GO:0019220);vesicle-mediated transport(GO:0016192)	cell part(GO:0044464)	N/A	N/A	0.0326979	0.0383014	1.69359	1.69359	Dcaf17_3Wks up vs WT_3Wks	1.04288	2.75032
Csnk1g1	2454	casein kinase 1 gamma 1	gene with protein product	CK1gamma1	15q22.31	ENSG00000169118	CSNK1G1	606274	Q9HCP0	non-receptor serine/threonine protein kinase(PC00167)	protein kinase activity(GO:0004672)	cell surface receptor signaling pathway(GO:0007166);cellular component organization(GO:0016043);endocytosis(GO:0006897);phosphate-containing compound metabolic process(GO:0006796);regulation of biological process(GO:0050789);response to stimulus(GO:0050896)	cytoplasm(GO:0005737);nucleus(GO:0005634)	Parkinson disease->Casein kinase I;;Wnt signaling pathway->Casein Kinase 1;;;	N/A	0.000818474	0.0237631	1.69275	1.69275	Dcaf17_3Wks up vs WT_3Wks	1.11035	2.58061
Eln	3327	elastin	gene with protein product	WBS, WS, SVAS	7q11.23	ENSG00000049540	ELN	130160	P15502	N/A	N/A	N/A	extracellular matrix(GO:0031012)	N/A	Elastic fibre formation;Extracellular matrix organization;Molecules associated with elastic fibres;Degradation of the extracellular matrix	1.26056e-05	0.0371973	1.69257	1.69257	Dcaf17_3Wks up vs WT_3Wks	1.04728	2.73545
Arhgef11	14580	Rho guanine nucleotide exchange factor 11	gene with protein product	KIAA0380, GTRAP48, PDZ-RHOGEF	1q23.1	ENSG00000132694	ARHGEF11	605708	O15085	N/A	N/A	N/A	N/A	N/A	Signal Transduction;Sema4D in semaphorin signaling;Signaling by Rho GTPases;G alpha (12/13) signalling events;Signalling by NGF;Axon guidance;Developmental Biology;Rho GTPase cycle;Cell death signalling via NRAGE, NRIF and NADE;p75 NTR receptor-mediated signalling;Semaphorin interactions;Sema4D induced cell migration and growth-cone collapse;Signaling by GPCR;NRAGE signals death through JNK;GPCR …	0.00103268	0.0150031	1.69242	1.69242	Dcaf17_3Wks up vs WT_3Wks	1.16641	2.45563
Uba1y	?	?	?	?	?	?	?	?	?	?	?	?	?	?	?	0.000135525	0.000679529	1.69177	1.69177	Dcaf17_3Wks up vs WT_3Wks	1.41171	2.02739
Sirpa	9662	signal regulatory protein alpha	gene with protein product	SHPS1, SIRP, MYD-1, BIT, P84, SHPS-1, SIRPalpha, CD172a, SIRPalpha2, MFR, SIRP-ALPHA-1	20p13	ENSG00000198053	SIRPA	602461	P78324	chemokine(PC00074)	N/A	cell-cell adhesion(GO:0016337);cellular component organization(GO:0016043);cellular process(GO:0009987);immune system process(GO:0002376);phagocytosis(GO:0006909);regulation of biological process(GO:0050789)	plasma membrane(GO:0005886)	N/A	Hemostasis;Cell-Cell communication;Cell surface interactions at the vascular wall;Signal regulatory protein (SIRP) family interactions	0.00516186	0.049906	1.69129	1.69129	Dcaf17_3Wks up vs WT_3Wks	1.00032	2.85955
Tmem11	16823	transmembrane protein 11	gene with protein product	PMI, PM1	17p11.1	N/A	TMEM11	N/A	P17152	N/A	N/A	N/A	N/A	N/A	N/A	0.00369905	0.0145718	1.69085	1.69085	Dcaf17_3Wks up vs WT_3Wks	1.1694	2.44482
Adamts7	223	ADAM metallopeptidase with thrombospondin type 1 motif 7	gene with protein product	ADAM-TS7, DKFZp434H204	15q25.1	ENSG00000136378	ADAMTS7	605009	Q9UKP4	extracellular matrix glycoprotein(PC00100);metalloprotease(PC00153);serine protease inhibitor(PC00204)	metallopeptidase activity(GO:0008237);protein binding(GO:0005515);serine-type endopeptidase inhibitor activity(GO:0004867)	cellular process(GO:0009987);proteolysis(GO:0006508)	extracellular region(GO:0005576)	N/A	Defective B3GALTL causes Peters-plus syndrome (PpS);Disease;Diseases of glycosylation;Diseases associated with O-glycosylation of proteins;Post-translational protein modification;O-glycosylation of TSR domain-containing proteins;O-linked glycosylation;Metabolism of proteins	0.000912764	0.0221624	1.69011	1.69011	Dcaf17_3Wks up vs WT_3Wks	1.119	2.55271
P2rx4	8535	purinergic receptor P2X 4	gene with protein product	P2X4	12q24.31	ENSG00000135124	P2RX4	600846	Q99571	ligand-gated ion channel(PC00141)	cation channel activity(GO:0005261);ligand-gated ion channel activity(GO:0015276);nucleotide binding(GO:0000166);receptor activity(GO:0004872);signal transducer activity(GO:0004871)	cell surface receptor signaling pathway(GO:0007166);regulation of biological process(GO:0050789);response to stimulus(GO:0050896)	integral to membrane(GO:0016021);intracellular(GO:0005622);nuclear envelope(GO:0005635)	N/A	Elevation of cytosolic Ca2+ levels;Hemostasis;Platelet calcium homeostasis;Platelet homeostasis	0.000161757	0.00494505	1.68927	1.68927	Dcaf17_3Wks up vs WT_3Wks	1.27467	2.23872
Slc13a4	15827	solute carrier family 13 member 4	gene with protein product	SUT-1, SUT1	7q33	ENSG00000164707	SLC13A4	604309	Q9UKG4	cation transporter(PC00068)	transporter activity(GO:0005215)	N/A	integral to membrane(GO:0016021)	N/A	Transport of glucose and other sugars, bile salts and organic acids, metal ions and amine compounds;Sodium-coupled sulphate, di- and tri-carboxylate transporters;SLC-mediated transmembrane transport;Transmembrane transport of small molecules	0.0798427	0.0371499	1.68881	1.68881	Dcaf17_3Wks up vs WT_3Wks	1.04727	2.72334
6330403K07Rik	?	?	?	?	?	?	?	?	?	?	?	?	?	?	?	1.99083e-05	6.91364e-05	1.68775	1.68775	Dcaf17_3Wks up vs WT_3Wks	1.50962	1.8869
Jdp2	17546	Jun dimerization protein 2	gene with protein product	N/A	14q24.3	ENSG00000140044	JDP2	608657	Q8WYK2	basic leucine zipper transcription factor(PC00056)	sequence-specific DNA binding RNA polymerase II transcription factor activity(GO:0000981)	biosynthetic process(GO:0009058);cellular process(GO:0009987);nitrogen compound metabolic process(GO:0006807)	intracellular(GO:0005622);nucleus(GO:0005634)	Apoptosis signaling pathway->Activating transcription factor;;	N/A	0.000246383	0.0057956	1.68742	1.68742	Dcaf17_3Wks up vs WT_3Wks	1.26032	2.25926
BC051226	?	?	?	?	?	?	?	?	?	?	?	?	?	?	?	0.00420594	0.0457628	1.68688	1.68688	Dcaf17_3Wks up vs WT_3Wks	1.0146	2.80462
Hist1h2ak	4726	histone cluster 1 H2A family member k	gene with protein product	H2A/d	6p22.1	ENSG00000275221	HIST1H2AK	602788	P0C0S8	N/A	N/A	N/A	N/A	N/A	N/A	7.99708e-05	0.0156953	1.6866	1.6866	Dcaf17_3Wks up vs WT_3Wks	1.1601	2.45203
Rbbp5	9888	RB binding protein 5, histone lysine methyltransferase complex subunit	gene with protein product	RBQ3, SWD1	1q32.1	ENSG00000117222	RBBP5	600697	Q15291	N/A	N/A	N/A	N/A	N/A	Signal Transduction;Activation of HOX genes during differentiation;Activation of anterior HOX genes in hindbrain development during early embryogenesis;Developmental Biology;TCF dependent signaling in response to WNT;Signaling by Wnt;PKMTs methylate histone lysines;Chromatin organization;Formation of the beta-catenin:TCF transactivating complex;Deactivation of the beta-catenin transactivating com…	0.000266562	0.0113851	1.68633	1.68633	Dcaf17_3Wks up vs WT_3Wks	1.1952	2.37927
2210011C24Rik	?	?	?	?	?	?	?	?	?	?	?	?	?	?	?	0.0971038	0.0277326	1.68632	1.68632	Dcaf17_3Wks up vs WT_3Wks	1.08898	2.61132
Gigyf1	9126	GRB10 interacting GYF protein 1	gene with protein product	GYF1	7q22.1	ENSG00000146830	GIGYF1	612064	O75420	N/A	N/A	N/A	N/A	N/A	N/A	0.000274172	0.0187348	1.68628	1.68628	Dcaf17_3Wks up vs WT_3Wks	1.13924	2.49599
Adamts1	217	ADAM metallopeptidase with thrombospondin type 1 motif 1	gene with protein product	C3-C5, METH1, KIAA1346	21q21.3	ENSG00000154734	ADAMTS1	605174	Q9UHI8	extracellular matrix glycoprotein(PC00100);metalloprotease(PC00153);serine protease inhibitor(PC00204)	metallopeptidase activity(GO:0008237);protein binding(GO:0005515);serine-type endopeptidase inhibitor activity(GO:0004867)	cellular process(GO:0009987);proteolysis(GO:0006508)	extracellular region(GO:0005576)	N/A	Extracellular matrix organization;Post-translational protein modification;Diseases of glycosylation;Defective B3GALTL causes Peters-plus syndrome (PpS);Metabolism of proteins;Diseases associated with O-glycosylation of proteins;Degradation of the extracellular matrix;Disease;O-glycosylation of TSR domain-containing proteins;O-linked glycosylation	4.97742e-05	0.00806203	1.68267	1.68267	Dcaf17_3Wks up vs WT_3Wks	1.22865	2.30445
Slc25a10	10980	solute carrier family 25 member 10	gene with protein product	N/A	17q25.3	ENSG00000183048	SLC25A10	606794	Q9UBX3	N/A	N/A	N/A	N/A	N/A	N/A	0.00141882	0.0064144	1.68221	1.68221	Dcaf17_3Wks up vs WT_3Wks	1.24962	2.26457
2510039O18Rik	?	?	?	?	?	?	?	?	?	?	?	?	?	?	?	0.000219099	0.00636963	1.68191	1.68191	Dcaf17_3Wks up vs WT_3Wks	1.25015	2.2628
Rhod	670	ras homolog family member D	gene with protein product	RhoHP1, RhoD, Rho	11q13.2	ENSG00000173156	RHOD	605781	O00212	small GTPase(PC00208)	GTPase activity(GO:0003924);nucleotide binding(GO:0000166);protein binding(GO:0005515);pyrophosphatase activity(GO:0016462);signal transducer activity(GO:0004871)	catabolic process(GO:0009056);cell cycle(GO:0007049);cellular component biogenesis(GO:0044085);cellular component morphogenesis(GO:0032989);cellular component movement(GO:0006928);cytokinesis(GO:0000910);cytoskeleton organization(GO:0007010);intracellular signal transduction(GO:0035556);localization(GO:0051179);locomotion(GO:0040011);nitrogen compound metabolic process(GO:0006807);nucleobase-cont…	cytoplasm(GO:0005737);organelle(GO:0043226);plasma membrane(GO:0005886)	N/A	RHO GTPases Activate Formins;RHO GTPase Effectors;Signal Transduction;Signaling by Rho GTPases;Rho GTPase cycle	0.000714086	0.0270272	1.67913	1.67913	Dcaf17_3Wks up vs WT_3Wks	1.09168	2.58269
Nat14	28918	N-acetyltransferase 14 (putative)	gene with protein product	KLP1	19q13.42	ENSG00000090971	NAT14	N/A	Q8WUY8	N/A	N/A	N/A	N/A	N/A	N/A	0.00546029	0.0129881	1.67899	1.67899	Dcaf17_3Wks up vs WT_3Wks	1.17952	2.38997
Tenm4	29945	teneurin transmembrane protein 4	gene with protein product	KIAA1302, Ten-M4	11q14.1	ENSG00000149256	TENM4	610084	Q6N022	N/A	protein binding(GO:0005515)	cell differentiation(GO:0030154);cell-cell adhesion(GO:0016337);cellular process(GO:0009987);nervous system development(GO:0007399);single-multicellular organism process(GO:0044707)	neuron projection(GO:0043005)	N/A	N/A	0.000156749	0.0166244	1.67886	1.67886	Dcaf17_3Wks up vs WT_3Wks	1.15201	2.44665
Dock1	2987	dedicator of cytokinesis 1	gene with protein product	DOCK180, ced5	10q26.2	ENSG00000150760	DOCK1	601403	Q14185	N/A	N/A	intracellular signal transduction(GO:0035556)	N/A	Integrin signalling pathway->Dock180;;	Signal Transduction;Factors involved in megakaryocyte development and platelet production;Axon guidance;Developmental Biology;DCC mediated attractive signaling;Regulation of actin dynamics for phagocytic cup formation;PTK6 Regulates RHO GTPases, RAS GTPase and MAP kinases;Fcgamma receptor (FCGR) dependent phagocytosis;Immune System;Signaling by PTK6;Hemostasis;Netrin-1 signaling;VEGFA-VEGFR2 Path…	0.0028775	0.0186913	1.67488	1.67488	Dcaf17_3Wks up vs WT_3Wks	1.13759	2.46595
Fbxo27	18753	F-box protein 27	gene with protein product	Fbg5, Fbx27	19q13.2	N/A	FBXO27	609099	Q8NI29	N/A	N/A	N/A	N/A	N/A	Immune System;Class I MHC mediated antigen processing & presentation;Antigen processing: Ubiquitination & Proteasome degradation;Adaptive Immune System	0.0485309	0.0361697	1.67368	1.67368	Dcaf17_3Wks up vs WT_3Wks	1.05038	2.66686
Srebf1	11289	sterol regulatory element binding transcription factor 1	gene with protein product	SREBP1, bHLHd1, SREBP-1c, SREBP1a	17p11.2	ENSG00000072310	SREBF1	184756	P36956	N/A	N/A	N/A	N/A	N/A	RORA activates gene expression;Circadian Clock	0.000397347	0.0205719	1.67317	1.67317	Dcaf17_3Wks up vs WT_3Wks	1.12577	2.48673
Ppp1r3e	14943	protein phosphatase 1 regulatory subunit 3E	gene with protein product	FLJ00089	14q11.2	ENSG00000235194	PPP1R3E	N/A	Q9H7J1	phosphatase modulator(PC00184)	phosphatase regulator activity(GO:0019208);protein binding(GO:0005515)	glycogen metabolic process(GO:0005977)	N/A	N/A	N/A	0.000819365	0.0127034	1.67287	1.67287	Dcaf17_3Wks up vs WT_3Wks	1.1805	2.37059
LOC108167838	?	?	?	?	?	?	?	?	?	?	?	?	?	?	?	0.000825395	0.00680541	1.67276	1.67276	Dcaf17_3Wks up vs WT_3Wks	1.24133	2.25415
Rhox2f	?	?	?	?	?	?	?	?	?	?	?	?	?	?	?	0.00936189	0.0150546	1.67216	1.67216	Dcaf17_3Wks up vs WT_3Wks	1.16193	2.40643
Gpr146	21718	G protein-coupled receptor 146	gene with protein product	PGR8	7p22.3	ENSG00000164849	GPR146	N/A	Q96CH1	G-protein coupled receptor(PC00021)	N/A	N/A	N/A	N/A	N/A	8.80665e-05	0.000448988	1.67193	1.67193	Dcaf17_3Wks up vs WT_3Wks	1.42202	1.96576
Kifc2	29530	kinesin family member C2	gene with protein product	N/A	8q24.3	ENSG00000167702	KIFC2	615216	Q96AC6	microtubule binding motor protein(PC00156)	microtubule binding(GO:0008017);microtubule motor activity(GO:0003777)	catabolic process(GO:0009056);cellular component movement(GO:0006928);nitrogen compound metabolic process(GO:0006807);nucleobase-containing compound metabolic process(GO:0006139);phosphate-containing compound metabolic process(GO:0006796)	intracellular(GO:0005622);microtubule(GO:0005874)	N/A	Membrane Trafficking;COPI-dependent Golgi-to-ER retrograde traffic;Vesicle-mediated transport;Golgi-to-ER retrograde transport;Hemostasis;Kinesins;Intra-Golgi and retrograde Golgi-to-ER traffic;Factors involved in megakaryocyte development and platelet production	0.00265785	0.0166185	1.66947	1.66947	Dcaf17_3Wks up vs WT_3Wks	1.15029	2.42298
Syt10	19266	synaptotagmin 10	gene with protein product	N/A	12p11.1	ENSG00000110975	SYT10	N/A	Q6XYQ8	membrane trafficking regulatory protein(PC00151)	calcium ion binding(GO:0005509);calcium-dependent phospholipid binding(GO:0005544);lipid binding(GO:0008289);protein binding(GO:0005515)	organelle organization(GO:0006996);regulation of biological process(GO:0050789);synaptic transmission(GO:0007268);synaptic vesicle exocytosis(GO:0016079)	plasma membrane(GO:0005886)	N/A	Protein-protein interactions at synapses;Neuronal System;Interactions of neurexins and neuroligins at synapses	0.0122401	0.0175634	1.66934	1.66934	Dcaf17_3Wks up vs WT_3Wks	1.14392	2.43609
Prkd2	17293	protein kinase D2	gene with protein product	PKD2, HSPC187, DKFZP586E0820	19q13.2	N/A	PRKD2	607074	Q9BZL6	N/A	N/A	N/A	N/A	N/A	N/A	0.00263436	0.0212403	1.66874	1.66874	Dcaf17_3Wks up vs WT_3Wks	1.12119	2.4837
Dxo	2992	decapping exoribonuclease	gene with protein product	N/A	6p21.33	ENSG00000204348	DXO	605996	O77932	N/A	N/A	N/A	N/A	N/A	N/A	0.000803524	0.00234657	1.66795	1.66795	Dcaf17_3Wks up vs WT_3Wks	1.32349	2.10207
Sirt5	14933	sirtuin 5	gene with protein product	N/A	6p23	ENSG00000124523	SIRT5	604483	Q9NXA8	chromatin/chromatin-binding protein(PC00077);deacetylase(PC00087)	chromatin binding(GO:0003682);deacetylase activity(GO:0019213);nucleic acid binding(GO:0003676)	cellular process(GO:0009987);regulation of transcription from RNA polymerase II promoter(GO:0006357)	N/A	N/A	N/A	0.0143542	0.0261613	1.66766	1.66766	Dcaf17_3Wks up vs WT_3Wks	1.09469	2.54051
Hcn3	19183	hyperpolarization activated cyclic nucleotide gated potassium channel 3	gene with protein product	KIAA1535	1q22	ENSG00000143630	HCN3	609973	Q9P1Z3	N/A	N/A	N/A	N/A	N/A	HCN channels;Neuronal System;Potassium Channels	0.00352985	0.0378996	1.66729	1.66729	Dcaf17_3Wks up vs WT_3Wks	1.04314	2.66489
Lhfpl2	6588	LHFPL tetraspan subfamily member 2	gene with protein product	KIAA0206	5q14.1	ENSG00000145685	LHFPL2	609718	Q6ZUX7	N/A	N/A	N/A	N/A	N/A	Response to elevated platelet cytosolic Ca2+;Hemostasis;Platelet activation, signaling and aggregation;Platelet degranulation	0.00153582	0.00129387	1.66451	1.66451	Dcaf17_3Wks up vs WT_3Wks	1.3604	2.03661
Lrrc8d	16992	leucine rich repeat containing 8 VRAC subunit D	gene with protein product	FLJ10470	1p22.2	ENSG00000171492	LRRC8D	612890	Q7L1W4	N/A	N/A	N/A	N/A	N/A	N/A	0.00551358	0.0443891	1.66229	1.66229	Dcaf17_3Wks up vs WT_3Wks	1.01896	2.71178
Gstm7	?	?	?	?	?	?	?	?	?	?	?	?	?	?	?	0.0026108	0.0192146	1.66208	1.66208	Dcaf17_3Wks up vs WT_3Wks	1.13217	2.44
Pgp	8909	phosphoglycolate phosphatase	gene with protein product	N/A	16p13.3	ENSG00000184207	PGP	172280	A6NDG6	phosphatase(PC00181)	phosphoprotein phosphatase activity(GO:0004721)	cellular process(GO:0009987);cellular protein modification process(GO:0006464);phosphate-containing compound metabolic process(GO:0006796)	cytosol(GO:0005829)	N/A	N/A	0.0126738	0.00328451	1.6614	1.6614	Dcaf17_3Wks up vs WT_3Wks	1.29669	2.12869
Slc5a6	11041	solute carrier family 5 member 6	gene with protein product	SMVT	2p23.3	ENSG00000138074	SLC5A6	604024	Q9Y289	carbohydrate transporter(PC00067);cation transporter(PC00068)	cation transmembrane transporter activity(GO:0008324)	amino acid transport(GO:0006865);anion transport(GO:0006820);cellular process(GO:0009987);vitamin transport(GO:0051180)	N/A	N/A	Metabolism of vitamins and cofactors;Vitamin B5 (pantothenate) metabolism;Biotin transport and metabolism;Metabolism of water-soluble vitamins and cofactors;Transport of vitamins, nucleosides, and related molecules;SLC-mediated transmembrane transport;Transmembrane transport of small molecules;Metabolism	0.00231273	0.0227324	1.66127	1.66127	Dcaf17_3Wks up vs WT_3Wks	1.11175	2.48243
Miip	25715	migration and invasion inhibitory protein	gene with protein product	FLJ12438, IIp45	1p36.22	ENSG00000116691	MIIP	608772	Q5JXC2	N/A	N/A	N/A	N/A	N/A	N/A	0.0137318	0.0398613	1.66011	1.66011	Dcaf17_3Wks up vs WT_3Wks	1.0353	2.66199
LOC108169044	?	?	?	?	?	?	?	?	?	?	?	?	?	?	?	0.0121081	0.0294301	1.65952	1.65952	Dcaf17_3Wks up vs WT_3Wks	1.07823	2.55419
Aldob	417	aldolase, fructose-bisphosphate B	gene with protein product	N/A	9q31.1	ENSG00000136872	ALDOB	612724	P05062	N/A	N/A	N/A	N/A	Glycolysis->Aldolase;;Fructose galactose metabolism->Fructose bisphosphate aldolase;;;	Metabolism;Glucose metabolism;Glycolysis;Hereditary fructose intolerance;Diseases of carbohydrate metabolism;Fructose catabolism;Diseases of metabolism;Disease;Gluconeogenesis;Fructose metabolism;Metabolism of carbohydrates	8.75615e-05	0.000240669	1.65898	1.65898	Dcaf17_3Wks up vs WT_3Wks	1.44257	1.90785
Map3k5	6857	mitogen-activated protein kinase kinase kinase 5	gene with protein product	MAPKKK5, ASK1	6q23.3	ENSG00000197442	MAP3K5	602448	Q99683	N/A	protein kinase activity(GO:0004672);signal transducer activity(GO:0004871)	MAPK cascade(GO:0000165);regulation of catalytic activity(GO:0050790);regulation of phosphate metabolic process(GO:0019220);response to stress(GO:0006950)	N/A	p38 MAPK pathway->mitogen-activated protein kinase kinase kinase 5;;FGF signaling pathway->Mitogen-activated protein kinase kinase kinase;;Gonadotropin-releasing hormone receptor pathway->MAP3Ks;;Apoptosis signaling pathway->Apoptosis signal-regulating kinase-1;;EGF receptor signaling pathway->Mitogen-activated protein kinase kinase kinase;;Integrin signalling pathway->Extracellular signal-regula…	Oxidative Stress Induced Senescence;Cellular responses to stress;Cellular Senescence	0.0185742	0.0485491	1.65756	1.65756	Dcaf17_3Wks up vs WT_3Wks	1.00474	2.73454
Lrp1	6692	LDL receptor related protein 1	gene with protein product	LRP, CD91, LRP1A, APOER	12q13.3	ENSG00000123384	LRP1	107770	Q07954	N/A	N/A	N/A	N/A	N/A	N/A	0.000250984	0.0243099	1.6569	1.6569	Dcaf17_3Wks up vs WT_3Wks	1.10278	2.48945
Rasl10b	30295	RAS like family 10 member B	gene with protein product	VTS58635, RRP17	17q12	ENSG00000270885	RASL10B	612128	Q96S79	N/A	N/A	neurological system process(GO:0050877);synaptic transmission(GO:0007268)	N/A	N/A	N/A	0.0029665	0.0206819	1.65487	1.65487	Dcaf17_3Wks up vs WT_3Wks	1.12229	2.44018
Mafa	23145	MAF bZIP transcription factor A	gene with protein product	RIPE3b1, hMafA	8q24.3	ENSG00000182759	MAFA	610303	Q8NHW3	basic leucine zipper transcription factor(PC00056);nucleic acid binding(PC00171)	N/A	N/A	N/A	N/A	Developmental Biology;Regulation of gene expression in beta cells;Regulation of beta-cell development	0.00310492	0.0461443	1.65452	1.65452	Dcaf17_3Wks up vs WT_3Wks	1.01276	2.70296
8030462N17Rik	?	?	?	?	?	?	?	?	?	?	?	?	?	?	?	0.00382006	0.0207299	1.65407	1.65407	Dcaf17_3Wks up vs WT_3Wks	1.12189	2.43868
Atg4d	20789	autophagy related 4D cysteine peptidase	gene with protein product	APG4-D	19p13.2	ENSG00000130734	ATG4D	611340	Q86TL0	cysteine protease(PC00081)	N/A	N/A	N/A	N/A	Cellular responses to stress;Macroautophagy	0.00113105	0.0105049	1.65318	1.65318	Dcaf17_3Wks up vs WT_3Wks	1.19509	2.28687
Tert	11730	telomerase reverse transcriptase	gene with protein product	TRT, TP2, TCS1, hEST2, EST2	5p15.33	ENSG00000164362	TERT	187270	O14746	reverse transcriptase(PC00200)	DNA binding(GO:0003677);RNA binding(GO:0003723);RNA-directed DNA polymerase activity(GO:0003964);nucleotidyltransferase activity(GO:0016779)	DNA replication(GO:0006260);biosynthetic process(GO:0009058);cellular process(GO:0009987);homeostatic process(GO:0042592);nitrogen compound metabolic process(GO:0006807);organelle organization(GO:0006996)	intracellular(GO:0005622);nucleus(GO:0005634);ribonucleoprotein complex(GO:0030529)	N/A	Signal Transduction;TCF dependent signaling in response to WNT;Chromosome Maintenance;Signaling by Wnt;Formation of the beta-catenin:TCF transactivating complex;Extension of Telomeres;Telomere Maintenance;Telomere Extension By Telomerase;Cell Cycle	0.00262656	0.0322615	1.6519	1.6519	Dcaf17_3Wks up vs WT_3Wks	1.06508	2.56203
Caskin2	18200	CASK interacting protein 2	gene with protein product	KIAA1139, FLJ21609, ANKS5B	17q25.1	ENSG00000177303	CASKIN2	612185	Q8WXE0	transmembrane receptor regulatory/adaptor protein(PC00226)	N/A	N/A	N/A	N/A	N/A	0.018874	0.0364195	1.65076	1.65076	Dcaf17_3Wks up vs WT_3Wks	1.04802	2.60015
Dnmt3a	2978	DNA methyltransferase 3 alpha	gene with protein product	N/A	2p23.3	ENSG00000119772	DNMT3A	602769	Q9Y6K1	N/A	N/A	N/A	N/A	N/A	DNA methylation;Chromatin organization;PRC2 methylates histones and DNA;Epigenetic regulation of gene expression;Chromatin modifying enzymes;RMTs methylate histone arginines;Gene Expression	9.91028e-05	0.0123255	1.65053	1.65053	Dcaf17_3Wks up vs WT_3Wks	1.17848	2.31167
Acot11	18156	acyl-CoA thioesterase 11	gene with protein product	STARD14, BFIT, KIAA0707, BFIT1, THEM1	1p32.3	ENSG00000162390	ACOT11	606803	Q8WXI4	esterase(PC00097)	hydrolase activity, acting on ester bonds(GO:0016788)	acyl-CoA metabolic process(GO:0006637);biosynthetic process(GO:0009058);cellular process(GO:0009987);fatty acid biosynthetic process(GO:0006633)	cytosol(GO:0005829)	N/A	Fatty Acyl-CoA Biosynthesis;Metabolism of lipids and lipoproteins;Triglyceride Biosynthesis;Fatty acid, triacylglycerol, and ketone body metabolism;Metabolism	0.000393418	0.00484998	1.65045	1.65045	Dcaf17_3Wks up vs WT_3Wks	1.26258	2.15748
Gpr137	24300	G protein-coupled receptor 137	gene with protein product	C11orf4, GPR137A, TM7SF1L1	11q13.1	ENSG00000173264	GPR137	N/A	Q96N19	N/A	N/A	N/A	N/A	N/A	N/A	0.0421369	0.0230439	1.6502	1.6502	Dcaf17_3Wks up vs WT_3Wks	1.10853	2.45655
Arhgef17	21726	Rho guanine nucleotide exchange factor 17	gene with protein product	TEM4, KIAA0337, p164-RhoGEF	11q13.4	ENSG00000110237	ARHGEF17	617043	Q96PE2	N/A	N/A	N/A	N/A	N/A	Signal Transduction;G alpha (12/13) signalling events;Signaling by Rho GTPases;Signalling by NGF;Rho GTPase cycle;Cell death signalling via NRAGE, NRIF and NADE;p75 NTR receptor-mediated signalling;Signaling by GPCR;NRAGE signals death through JNK;GPCR downstream signaling	0.00021053	0.0112921	1.64957	1.64957	Dcaf17_3Wks up vs WT_3Wks	1.18706	2.29229
Grm7	4599	glutamate metabotropic receptor 7	gene with protein product	GLUR7, GPRC1G, mGlu7, MGLUR7, PPP1R87	3p26.1	ENSG00000196277	GRM7	604101	Q14831	G-protein coupled receptor(PC00021)	G-protein coupled receptor activity(GO:0004930);adenylate cyclase activity(GO:0004016);binding(GO:0005488);glutamate receptor activity(GO:0008066);signal transducer activity(GO:0004871)	biosynthetic process(GO:0009058);cyclic nucleotide metabolic process(GO:0009187);intracellular signal transduction(GO:0035556);neurological system process(GO:0050877);neuron-neuron synaptic transmission(GO:0007270);nitrogen compound metabolic process(GO:0006807);regulation of catalytic activity(GO:0050790);regulation of nucleobase-containing compound metabolic process(GO:0019219);regulation of ph…	integral to membrane(GO:0016021);plasma membrane(GO:0005886);presynaptic membrane(GO:0042734)	Heterotrimeric G-protein signaling pathway-Gi alpha and Gs alpha mediated pathway->Gi protein coupled receptor;;Metabotropic glutamate receptor group III pathway->Metabotropic Glutamate Receptor 4, 6, 7, 8;;Heterotrimeric G-protein signaling pathway-Gq alpha and Go alpha mediated pathway->Go-protein coupled receptor;;Heterotrimeric G-protein signaling pathway-Gq alpha and Go alpha mediated pathwa…	GPCR downstream signaling;Signal Transduction;Class C/3 (Metabotropic glutamate/pheromone receptors);Signaling by GPCR;GPCR ligand binding;G alpha (i) signalling events	0.000128786	0.00860466	1.64813	1.64813	Dcaf17_3Wks up vs WT_3Wks	1.21266	2.23997
Rnpepl1	10079	arginyl aminopeptidase like 1	gene with protein product	N/A	2q37.3	ENSG00000142327	RNPEPL1	605287	Q9HAU8	N/A	N/A	N/A	N/A	N/A	N/A	0.000346702	0.00724707	1.64777	1.64777	Dcaf17_3Wks up vs WT_3Wks	1.22801	2.211
3110040M04Rik	?	?	?	?	?	?	?	?	?	?	?	?	?	?	?	0.0277075	0.00589203	1.64747	1.64747	Dcaf17_3Wks up vs WT_3Wks	1.24566	2.17889
Tubb3	20772	tubulin beta 3 class III	gene with protein product	beta-4, CFEOM3, CFEOM3A	16q24.3	ENSG00000258947	TUBB3	602661	Q13509	tubulin(PC00228)	nucleotide binding(GO:0000166);structural constituent of cytoskeleton(GO:0005200)	cell cycle(GO:0007049);cytoskeleton organization(GO:0007010)	cytoplasm(GO:0005737);microtubule(GO:0005874)	Huntington disease->beta-Tubulin;;Cytoskeletal regulation by Rho GTPase->Tubulin;;Huntington disease->Microtubule;;;;	L1CAM interactions;G2/M Transition;COPI-mediated anterograde transport;RHO GTPase Effectors;Gap junction assembly;Transport to the Golgi and subsequent modification;Asparagine N-linked glycosylation;COPI-independent Golgi-to-ER retrograde traffic;Assembly of the primary cilium;COPI-dependent Golgi-to-ER retrograde traffic;RHO GTPases Activate Formins;Immune System;Intraflagellar transport;Golgi-t…	0.00102982	0.0327762	1.64724	1.64724	Dcaf17_3Wks up vs WT_3Wks	1.06254	2.55369
Mdh2	6971	malate dehydrogenase 2	gene with protein product	N/A	7q11.23	ENSG00000146701	MDH2	154100	P40926	dehydrogenase(PC00092)	oxidoreductase activity(GO:0016491)	carbohydrate metabolic process(GO:0005975);generation of precursor metabolites and energy(GO:0006091);tricarboxylic acid cycle(GO:0006099)	N/A	Pyruvate metabolism->Lactate Dehydrogenase;;	Citric acid cycle (TCA cycle);Gluconeogenesis;Metabolism of carbohydrates;The citric acid (TCA) cycle and respiratory electron transport;Pyruvate metabolism and Citric Acid (TCA) cycle;Glucose metabolism;Metabolism	1.88659e-05	0.00118945	1.64703	1.64703	Dcaf17_3Wks up vs WT_3Wks	1.35665	1.99956
Kcnc3	6235	potassium voltage-gated channel subfamily C member 3	gene with protein product	Kv3.3	19q13.33	ENSG00000131398	KCNC3	176264	Q14003	N/A	voltage-gated potassium channel activity(GO:0005249)	cellular process(GO:0009987);regulation of biological process(GO:0050789)	axon(GO:0030424);integral to membrane(GO:0016021);neuronal cell body(GO:0043025);plasma membrane(GO:0005886);protein complex(GO:0043234)	N/A	Voltage gated Potassium channels;Neuronal System;Potassium Channels	0.00520513	0.0484124	1.64553	1.64553	Dcaf17_3Wks up vs WT_3Wks	1.00512	2.69396
Sesn2	20746	sestrin 2	gene with protein product	SES2, DKFZp761M0212, HI95, SEST2	1p35.3	ENSG00000130766	SESN2	607767	P58004	peroxidase(PC00180)	binding(GO:0005488);oxidoreductase activity(GO:0016491)	catabolic process(GO:0009056);cell communication(GO:0007154);regulation of biological process(GO:0050789);response to endogenous stimulus(GO:0009719);response to external stimulus(GO:0009605);response to stress(GO:0006950)	cytoplasm(GO:0005737);protein complex(GO:0043234)	N/A	TP53 Regulates Metabolic Genes;Generic Transcription Pathway;Gene Expression;Transcriptional Regulation by TP53	9.3112e-05	0.00566509	1.64496	1.64496	Dcaf17_3Wks up vs WT_3Wks	1.24807	2.16806
Ap1m2	558	adaptor related protein complex 1 subunit mu 2	gene with protein product	HSMU1B, mu2, AP1-mu2	19p13.2	ENSG00000129354	AP1M2	607309	Q9Y6Q5	extracellular matrix glycoprotein(PC00100);receptor(PC00197)	N/A	N/A	N/A	N/A	Adaptive Immune System;Host Interactions of HIV factors;The role of Nef in HIV-1 replication and disease pathogenesis;trans-Golgi Network Vesicle Budding;HIV Infection;Membrane Trafficking;Infectious disease;Disease;MHC class II antigen presentation;Immune System;Clathrin derived vesicle budding;Golgi Associated Vesicle Biogenesis;Lysosome Vesicle Biogenesis;Vesicle-mediated transport;Nef mediate…	0.0279672	0.0402548	1.64492	1.64492	Dcaf17_3Wks up vs WT_3Wks	1.03321	2.6188
Cant1	19721	calcium activated nucleotidase 1	gene with protein product	SHAPY, SCAN-1	17q25.3	ENSG00000171302	CANT1	613165	Q8WVQ1	N/A	pyrophosphatase activity(GO:0016462)	biosynthetic process(GO:0009058);cellular process(GO:0009987);protein metabolic process(GO:0019538)	N/A	N/A	N/A	0.00676499	0.0362684	1.64436	1.64436	Dcaf17_3Wks up vs WT_3Wks	1.04823	2.57953
Dlx3	2916	distal-less homeobox 3	gene with protein product	N/A	17q21.33	N/A	DLX3	600525	O60479	DNA binding protein(PC00009);homeodomain transcription factor(PC00119)	sequence-specific DNA binding transcription factor activity(GO:0003700)	dorsal/ventral axis specification(GO:0009950);ectoderm development(GO:0007398);embryo development(GO:0009790);mesoderm development(GO:0007498);regulation of transcription from RNA polymerase II promoter(GO:0006357);segment specification(GO:0007379)	N/A	N/A	N/A	0.000676297	0.00558493	1.64343	1.64343	Dcaf17_3Wks up vs WT_3Wks	1.24872	2.16289
Rasl10a	16954	RAS like family 10 member A	gene with protein product	RRP22	22q12.2	ENSG00000100276	RASL10A	602220	Q92737	N/A	N/A	neurological system process(GO:0050877);synaptic transmission(GO:0007268)	N/A	N/A	N/A	0.000133965	0.00663007	1.64287	1.64287	Dcaf17_3Wks up vs WT_3Wks	1.2342	2.18686
Pex19	9713	peroxisomal biogenesis factor 19	gene with protein product	HK33, D1S2223E, PMP1, PMPI, PXMP1	1q23.2	ENSG00000162735	PEX19	600279	P40855	storage protein(PC00210)	lipid binding(GO:0008289)	lipid metabolic process(GO:0006629)	N/A	N/A	ABC transporters in lipid homeostasis;ABC-family proteins mediated transport;Transmembrane transport of small molecules	0.000732656	0.0181715	1.64262	1.64262	Dcaf17_3Wks up vs WT_3Wks	1.13527	2.3767
Clec3b	11891	C-type lectin domain family 3 member B	gene with protein product	TN	3p21.31	ENSG00000163815	CLEC3B	187520	P05452	extracellular matrix structural protein(PC00103)	N/A	single-multicellular organism process(GO:0044707)	extracellular space(GO:0005615)	N/A	Response to elevated platelet cytosolic Ca2+;Hemostasis;Platelet activation, signaling and aggregation;Platelet degranulation	0.000415883	0.0387164	1.64238	1.64238	Dcaf17_3Wks up vs WT_3Wks	1.03877	2.59674
Slc12a5	13818	solute carrier family 12 member 5	gene with protein product	KIAA1176, KCC2	20q13.12	ENSG00000124140	SLC12A5	606726	Q9H2X9	N/A	cation transmembrane transporter activity(GO:0008324)	anion transport(GO:0006820);homeostatic process(GO:0042592);neurological system process(GO:0050877);synaptic transmission(GO:0007268)	N/A	N/A	Transport of inorganic cations/anions and amino acids/oligopeptides;SLC-mediated transmembrane transport;Cation-coupled Chloride cotransporters;Transmembrane transport of small molecules	0.00105404	0.00592765	1.64054	1.64054	Dcaf17_3Wks up vs WT_3Wks	1.24285	2.16547
Casr	1514	calcium sensing receptor	gene with protein product	FHH, NSHPT, GPRC2A	3q13.33-q21.1	ENSG00000036828	CASR	601199	P41180	G-protein coupled receptor(PC00021);ionotropic glutamate receptor(PC00134)	G-protein coupled receptor activity(GO:0004930);signal transducer activity(GO:0004871)	regulation of biological process(GO:0050789);response to stimulus(GO:0050896)	integral to membrane(GO:0016021);plasma membrane(GO:0005886)	N/A	G alpha (q) signalling events;GPCR downstream signaling;Signaling by GPCR;Signal Transduction;Class C/3 (Metabotropic glutamate/pheromone receptors);Gastrin-CREB signalling pathway via PKC and MAPK;GPCR ligand binding;G alpha (i) signalling events	0.00603203	0.0394177	1.64021	1.64021	Dcaf17_3Wks up vs WT_3Wks	1.03607	2.59663
Osr2	15830	odd-skipped related transciption factor 2	gene with protein product	FLJ90037	8q22.2	ENSG00000164920	OSR2	611297	Q8N2R0	nucleic acid binding(PC00171);zinc finger transcription factor(PC00244)	sequence-specific DNA binding transcription factor activity(GO:0003700)	segment specification(GO:0007379);transcription from RNA polymerase II promoter(GO:0006366)	N/A	N/A	N/A	0.00176096	0.0435318	1.63953	1.63953	Dcaf17_3Wks up vs WT_3Wks	1.02138	2.63177
Radil	22226	Rap associating with DIL domain	gene with protein product	FLJ10324, KIAA1849, RASIP2	7p22.1	ENSG00000157927	RADIL	611491	Q96JH8	N/A	N/A	N/A	N/A	N/A	N/A	0.000241851	0.00691632	1.63952	1.63952	Dcaf17_3Wks up vs WT_3Wks	1.22952	2.18625
Esyt3	24295	extended synaptotagmin 3	gene with protein product	CHR3SYT	3q22.3	ENSG00000158220	ESYT3	616692	A0FGR9	N/A	N/A	N/A	N/A	N/A	Glycosphingolipid metabolism;Metabolism of lipids and lipoproteins;Sphingolipid metabolism;Metabolism	0.000213259	0.00513197	1.63929	1.63929	Dcaf17_3Wks up vs WT_3Wks	1.25413	2.14273
Hist1h2ab	4734	histone cluster 1 H2A family member b	gene with protein product	H2A/m	6p22.2	ENSG00000278463	HIST1H2AB	602795	P04908	N/A	N/A	N/A	N/A	N/A	N/A	8.49503e-05	0.0177489	1.63834	1.63834	Dcaf17_3Wks up vs WT_3Wks	1.13714	2.36046
Faap20	26428	FA core complex associated protein 20	gene with protein product	FLJ31031	1p36.33	ENSG00000162585	FAAP20	615183	Q6NZ36	N/A	N/A	N/A	N/A	N/A	DNA Repair;Fanconi Anemia Pathway	0.00285229	0.0391026	1.63821	1.63821	Dcaf17_3Wks up vs WT_3Wks	1.03714	2.58763
Irs2	6126	insulin receptor substrate 2	gene with protein product	N/A	13q34	ENSG00000185950	IRS2	600797	Q9Y4H2	N/A	receptor binding(GO:0005102);signal transducer activity(GO:0004871)	lipid metabolic process(GO:0006629);regulation of biological process(GO:0050789);response to endogenous stimulus(GO:0009719);transmembrane receptor protein tyrosine kinase signaling pathway(GO:0007169)	cytosol(GO:0005829);plasma membrane(GO:0005886)	Gonadotropin-releasing hormone receptor pathway->IRS;;Interleukin signaling pathway->Insulin receptor substrate family;;Insulin/IGF pathway-mitogen activated protein kinase kinase/MAP kinase cascade->Insulin receptor substrate family;;Insulin/IGF pathway-protein kinase B signaling cascade->Insulin receptor substrate family;;;;;	FCERI mediated MAPK activation;FRS-mediated FGFR2 signaling;Signaling by SCF-KIT;PI3K Cascade;PI5P, PP2A and IER3 Regulate PI3K/AKT Signaling;ARMS-mediated activation;NCAM signaling for neurite out-growth;VEGFA-VEGFR2 Pathway;IRS activation;NGF signalling via TRKA from the plasma membrane;Signalling to ERKs;Immune System;Signaling by Leptin;Signaling by ERBB4;PIP3 activates AKT signaling;Negative…	0.000423264	0.0130796	1.63797	1.63797	Dcaf17_3Wks up vs WT_3Wks	1.16955	2.294
Acaa1a	?	?	?	?	?	?	?	?	?	?	?	?	?	?	?	0.000184026	0.00703496	1.63759	1.63759	Dcaf17_3Wks up vs WT_3Wks	1.22745	2.18476
E2f1	3113	E2F transcription factor 1	gene with protein product	RBP3	20q11.22	ENSG00000101412	E2F1	189971	Q01094	nucleic acid binding(PC00171);transcription factor(PC00218)	sequence-specific DNA binding transcription factor activity(GO:0003700)	cell cycle(GO:0007049);regulation of transcription from RNA polymerase II promoter(GO:0006357);signal transduction(GO:0007165)	N/A	N/A	Generic Transcription Pathway;Cellular Senescence;Oxidative Stress Induced Senescence;Cellular responses to stress;DNA Replication;Gene Expression;Regulation of DNA replication;TP53 Regulates Transcription of Cell Cycle Genes;Transcriptional Regulation by TP53;Assembly of the pre-replicative complex;Mitotic G1-G1/S phases;G0 and Early G1;G1/S Transition;Mitotic G2-G2/M phases;G1/S-Specific Transc…	0.00197771	0.0284693	1.6364	1.6364	Dcaf17_3Wks up vs WT_3Wks	1.08029	2.47879
Lgals3bp	6564	galectin 3 binding protein	gene with protein product	MAC-2-BP, 90K, BTBD17B, TANGO10B, M2BP, gp90, CyCAP	17q25	N/A	LGALS3BP	600626	Q08380	N/A	N/A	N/A	N/A	N/A	Response to elevated platelet cytosolic Ca2+;Hemostasis;Platelet activation, signaling and aggregation;Platelet degranulation	0.00874379	0.0421915	1.63617	1.63617	Dcaf17_3Wks up vs WT_3Wks	1.02595	2.60935
Uqcr11	30862	ubiquinol-cytochrome c reductase, complex III subunit XI	gene with protein product	QCR10	19p13.3	ENSG00000127540	UQCR11	609711	O14957	N/A	cation transmembrane transporter activity(GO:0008324);hydrogen ion transmembrane transporter activity(GO:0015078);oxidoreductase activity(GO:0016491)	cellular process(GO:0009987)	cytoplasm(GO:0005737);mitochondrial inner membrane(GO:0005743)	N/A	Respiratory electron transport, ATP synthesis by chemiosmotic coupling, and heat production by uncoupling proteins.;Respiratory electron transport;The citric acid (TCA) cycle and respiratory electron transport;Metabolism	0.0017695	0.0231917	1.63614	1.63614	Dcaf17_3Wks up vs WT_3Wks	1.10581	2.42081
Dok7	26594	docking protein 7	gene with protein product	FLJ33718, FLJ39137, Dok-7	4p16.3	ENSG00000175920	DOK7	610285	Q18PE1	N/A	N/A	N/A	N/A	N/A	N/A	0.00868408	0.0150618	1.63548	1.63548	Dcaf17_3Wks up vs WT_3Wks	1.15438	2.31707
Car11	?	?	?	?	?	?	?	?	?	?	?	?	?	?	?	0.000709128	0.0143626	1.63503	1.63503	Dcaf17_3Wks up vs WT_3Wks	1.15927	2.30604
Rexo1	24616	RNA exonuclease 1 homolog	gene with protein product	EloA-BP1, KIAA1138	19p13.3	ENSG00000079313	REXO1	609614	Q8N1G1	exoribonuclease(PC00099)	exoribonuclease activity(GO:0004532);nucleic acid binding(GO:0003676)	RNA catabolic process(GO:0006401)	N/A	N/A	N/A	0.00170565	0.0338492	1.63498	1.63498	Dcaf17_3Wks up vs WT_3Wks	1.0572	2.52853
Arhgap33os	?	?	?	?	?	?	?	?	?	?	?	?	?	?	?	0.00166303	0.0343915	1.63491	1.63491	Dcaf17_3Wks up vs WT_3Wks	1.05502	2.53355
Npepl1	16244	aminopeptidase like 1	gene with protein product	FLJ11583, bA261P9.2	20q13.32	ENSG00000215440	NPEPL1	N/A	Q8NDH3	metalloprotease(PC00153)	N/A	N/A	N/A	N/A	N/A	0.000954251	0.0140824	1.63471	1.63471	Dcaf17_3Wks up vs WT_3Wks	1.16125	2.30123
Zbtb7a	18078	zinc finger and BTB domain containing 7A	gene with protein product	FBI-1, LRF, DKFZp547O146, pokemon, ZNF857A	19p13.3	N/A	ZBTB7A	605878	O95365	KRAB box transcription factor(PC00029)	N/A	cellular process(GO:0009987);response to stress(GO:0006950)	intracellular(GO:0005622);nucleus(GO:0005634)	N/A	N/A	0.00103977	0.0393352	1.63451	1.63451	Dcaf17_3Wks up vs WT_3Wks	1.03612	2.57849
Trim16	17241	tripartite motif containing 16	gene with protein product	EBBP	17p12	ENSG00000221926	TRIM16	609505	O95361	N/A	N/A	N/A	N/A	N/A	N/A	0.0533806	0.0221144	1.63393	1.63393	Dcaf17_3Wks up vs WT_3Wks	1.11118	2.4026
Tmed8	18633	transmembrane p24 trafficking protein family member 8	gene with protein product	N/A	14q24.3	N/A	TMED8	N/A	Q6PL24	N/A	N/A	N/A	N/A	N/A	N/A	8.29051e-05	0.000643527	1.6329	1.6329	Dcaf17_3Wks up vs WT_3Wks	1.38201	1.92933
Tnpo2	19998	transportin 2	gene with protein product	IPO3, KPNB2B, FLJ12155, TRN2	19p13.13	N/A	TNPO2	603002	O14787	transfer/carrier protein(PC00219);transporter(PC00227)	binding(GO:0005488);transporter activity(GO:0005215)	cellular process(GO:0009987);nuclear transport(GO:0051169);protein localization(GO:0008104);protein targeting(GO:0006605)	cytoplasm(GO:0005737);membrane(GO:0016020);nuclear envelope(GO:0005635)	N/A	N/A	0.0013765	0.0335121	1.63046	1.63046	Dcaf17_3Wks up vs WT_3Wks	1.05822	2.51212
Syngr2	11499	synaptogyrin 2	gene with protein product	N/A	17q25.3	ENSG00000108639	SYNGR2	603926	O43760	membrane trafficking regulatory protein(PC00151)	N/A	N/A	cytoplasm(GO:0005737);cytoplasmic membrane-bounded vesicle(GO:0016023);membrane(GO:0016020);neuromuscular junction(GO:0031594)	N/A	N/A	2.13175e-05	0.000763436	1.63024	1.63024	Dcaf17_3Wks up vs WT_3Wks	1.37195	1.93717
Slc2a1	11005	solute carrier family 2 member 1	gene with protein product	DYT18, DYT9	1p34.2	ENSG00000117394	SLC2A1	138140	P11166	N/A	N/A	N/A	N/A	N/A	N/A	0.00228402	0.0142432	1.62959	1.62959	Dcaf17_3Wks up vs WT_3Wks	1.15897	2.29131
Mvk	7530	mevalonate kinase	gene with protein product	LRBP, MK	12q24.11	ENSG00000110921	MVK	251170	Q03426	carbohydrate kinase(PC00065)	kinase activity(GO:0016301)	acyl-CoA metabolic process(GO:0006637);biosynthetic process(GO:0009058);cellular process(GO:0009987);phospholipid metabolic process(GO:0006644);steroid metabolic process(GO:0008202)	cytosol(GO:0005829)	Cholesterol biosynthesis->Mevalonate kinase;;	Regulation of cholesterol biosynthesis by SREBP (SREBF);Cholesterol biosynthesis;Metabolism of lipids and lipoproteins;Activation of gene expression by SREBF (SREBP);Metabolism	0.00690784	0.0490444	1.62923	1.62923	Dcaf17_3Wks up vs WT_3Wks	1.00301	2.64642
Mpp3	7221	membrane palmitoylated protein 3	gene with protein product	N/A	17q21.31	ENSG00000161647	MPP3	601114	Q13368	N/A	N/A	N/A	N/A	N/A	N/A	0.000101607	0.00956563	1.62921	1.62921	Dcaf17_3Wks up vs WT_3Wks	1.19765	2.21626
Chtf18	18435	chromosome transmission fidelity factor 18	gene with protein product	CHL12, C321D2.4, Ctf18	16p13.3	ENSG00000127586	CHTF18	613201	Q8WVB6	N/A	N/A	N/A	N/A	N/A	N/A	0.000664425	0.00674746	1.6286	1.6286	Dcaf17_3Wks up vs WT_3Wks	1.22817	2.15958
Ppp2r5b	9310	protein phosphatase 2 regulatory subunit B'beta	gene with protein product	FLJ35411, B56B, PR61B, B56beta	11q13.1	ENSG00000068971	PPP2R5B	601644	Q15173	N/A	N/A	intracellular signal transduction(GO:0035556)	N/A	EGF receptor signaling pathway->protein phosphatase 2A;;Wnt signaling pathway->Protein phosphatase 2A;;FGF signaling pathway->protein phosphatase 2A;;;;	Separation of Sister Chromatids;FCERI mediated MAPK activation;FRS-mediated FGFR2 signaling;Signaling by SCF-KIT;Truncations of AMER1 destabilize the destruction complex;Metabolism of proteins;AXIN missense mutants destabilize the destruction complex;PI5P, PP2A and IER3 Regulate PI3K/AKT Signaling;ARMS-mediated activation;NCAM signaling for neurite out-growth;VEGFA-VEGFR2 Pathway;Mitotic Metaphas…	0.000198698	0.0114436	1.62774	1.62774	Dcaf17_3Wks up vs WT_3Wks	1.18037	2.24466
1700016A09Rik	?	?	?	?	?	?	?	?	?	?	?	?	?	?	?	0.0293288	0.00709097	1.62683	1.62683	Dcaf17_3Wks up vs WT_3Wks	1.22342	2.16324
Ndufa13	17194	NADH:ubiquinone oxidoreductase subunit A13	gene with protein product	CGI-39, CDA016, GRIM-19, GRIM19, B16.6	19p13.11	ENSG00000186010	NDUFA13	609435	Q9P0J0	dehydrogenase(PC00092)	oxidoreductase activity(GO:0016491)	regulation of transcription from RNA polymerase II promoter(GO:0006357)	N/A	N/A	Respiratory electron transport, ATP synthesis by chemiosmotic coupling, and heat production by uncoupling proteins.;Complex I biogenesis;Respiratory electron transport;The citric acid (TCA) cycle and respiratory electron transport;Metabolism	0.0687923	0.0161197	1.62642	1.62642	Dcaf17_3Wks up vs WT_3Wks	1.14537	2.30952
Bcl9l	23688	B cell CLL/lymphoma 9 like	gene with protein product	DLNB11	11q23.3	N/A	BCL9L	609004	Q86UU0	N/A	N/A	N/A	N/A	N/A	TCF dependent signaling in response to WNT;Signal Transduction;Formation of the beta-catenin:TCF transactivating complex;Signaling by Wnt;Deactivation of the beta-catenin transactivating complex	3.43005e-05	0.00230513	1.62504	1.62504	Dcaf17_3Wks up vs WT_3Wks	1.30588	2.02221
Gar1	14264	GAR1 ribonucleoprotein	gene with protein product	N/A	4q25	ENSG00000109534	GAR1	606468	Q9NY12	ribosomal protein(PC00202)	RNA binding(GO:0003723)	cellular component biogenesis(GO:0044085);cellular process(GO:0009987);nitrogen compound metabolic process(GO:0006807);rRNA metabolic process(GO:0016072)	intracellular(GO:0005622);nucleolus(GO:0005730);ribonucleoprotein complex(GO:0030529)	N/A	rRNA processing in the nucleus and cytosol;rRNA processing;rRNA modification in the nucleus and cytosol;Gene Expression	2.99854e-05	0.0023057	1.62504	1.62504	Dcaf17_3Wks up vs WT_3Wks	1.30586	2.02222
Rpap1	24567	RNA polymerase II associated protein 1	gene with protein product	DKFZP727M111, KIAA1403, MGC858, FLJ12732	15q15.1	ENSG00000103932	RPAP1	611475	Q9BWH6	N/A	N/A	N/A	intracellular(GO:0005622);nucleus(GO:0005634)	N/A	N/A	0.000315663	0.00657496	1.62354	1.62354	Dcaf17_3Wks up vs WT_3Wks	1.22871	2.14523
Nt5dc2	25717	5'-nucleotidase domain containing 2	gene with protein product	FLJ12442	3p21.1	ENSG00000168268	NT5DC2	N/A	Q9H857	nucleotide phosphatase(PC00173)	phosphatase activity(GO:0016791)	cellular process(GO:0009987);phosphate-containing compound metabolic process(GO:0006796)	N/A	N/A	N/A	0.00180837	0.0274213	1.62309	1.62309	Dcaf17_3Wks up vs WT_3Wks	1.08362	2.43112
Tpi1	12009	triosephosphate isomerase 1	gene with protein product	N/A	12p13.31	ENSG00000111669	TPI1	190450	P60174	isomerase(PC00135)	isomerase activity(GO:0016853)	biosynthetic process(GO:0009058);catabolic process(GO:0009056);cellular process(GO:0009987);gluconeogenesis(GO:0006094);glycolysis(GO:0006096)	cytosol(GO:0005829)	Glycolysis->Triosephosphate isomerase;;	Glycolysis;Gluconeogenesis;Metabolism of carbohydrates;Metabolism;Glucose metabolism	0.0039555	0.0183533	1.6229	1.6229	Dcaf17_3Wks up vs WT_3Wks	1.13067	2.3294
Prss35	21387	serine protease 35	gene with protein product	MGC46520, dJ223E3.1	6q14.2	ENSG00000146250	PRSS35	N/A	Q8N3Z0	serine protease(PC00203)	N/A	N/A	N/A	N/A	N/A	1.81182e-06	0.00108864	1.62287	1.62287	Dcaf17_3Wks up vs WT_3Wks	1.34932	1.95187
Actn3	165	actinin alpha 3 (gene/pseudogene)	gene with protein product	N/A	11q13.2	ENSG00000248746	ACTN3	102574	Q08043	N/A	N/A	cellular component morphogenesis(GO:0032989)	N/A	Integrin signalling pathway->alpha actinin;;	Nephrin interactions;Cell-Cell communication;Striated Muscle Contraction;Muscle contraction	0.0056544	0.0134083	1.62094	1.62094	Dcaf17_3Wks up vs WT_3Wks	1.1632	2.2588
Dlgap4	24476	DLG associated protein 4	gene with protein product	DAP4, KIAA0964, SAPAP4	20q11.23	ENSG00000080845	DLGAP4	616191	Q9Y2H0	transmembrane receptor regulatory/adaptor protein(PC00226)	N/A	neurological system process(GO:0050877)	N/A	N/A	Neuronal System;Protein-protein interactions at synapses;Interactions of neurexins and neuroligins at synapses	0.00259671	0.00812713	1.61989	1.61989	Dcaf17_3Wks up vs WT_3Wks	1.20961	2.16935
Slc2a6	11011	solute carrier family 2 member 6	gene with protein product	GLUT9, GLUT6, HSA011372	9q34.2	ENSG00000160326	SLC2A6	606813	Q9UGQ3	carbohydrate transporter(PC00067)	carbohydrate transmembrane transporter activity(GO:0015144);cation transmembrane transporter activity(GO:0008324)	carbohydrate transport(GO:0008643);cellular process(GO:0009987)	integral to membrane(GO:0016021);plasma membrane(GO:0005886)	N/A	Facilitative Na+-independent glucose transporters;Transport of glucose and other sugars, bile salts and organic acids, metal ions and amine compounds;SLC-mediated transmembrane transport;Transmembrane transport of small molecules	0.0117343	0.0195832	1.6194	1.6194	Dcaf17_3Wks up vs WT_3Wks	1.12289	2.33547
Ntn3	8030	netrin 3	gene with protein product	N/A	16p13.3	ENSG00000162068	NTN3	602349	O00634	extracellular matrix linker protein(PC00101);protease inhibitor(PC00191);receptor(PC00197)	receptor activity(GO:0004872)	cellular process(GO:0009987);ectoderm development(GO:0007398);neurological system process(GO:0050877)	extracellular region(GO:0005576)	Axon guidance mediated by netrin->Netrin;;Axon guidance mediated by Slit/Robo->Netrin;;;	Developmental Biology;Myogenesis;CDO in myogenesis	0.00378268	0.0212491	1.61936	1.61936	Dcaf17_3Wks up vs WT_3Wks	1.11365	2.35472
Zmiz1	16493	zinc finger MIZ-type containing 1	gene with protein product	RP11-519K18.1, KIAA1224, FLJ13541, hZIMP10, Zimp10, MIZ	10q22.3	ENSG00000108175	ZMIZ1	607159	Q9ULJ6	ligase(PC00142)	ligase activity(GO:0016874)	cellular protein modification process(GO:0006464)	N/A	N/A	N/A	0.000295328	0.0151218	1.61904	1.61904	Dcaf17_3Wks up vs WT_3Wks	1.15057	2.27824
Asb6	17181	ankyrin repeat and SOCS box containing 6	gene with protein product	N/A	9q34.11	ENSG00000148331	ASB6	615051	Q9NWX5	transmembrane receptor regulatory/adaptor protein(PC00226)	N/A	cell cycle(GO:0007049)	N/A	N/A	Immune System;Class I MHC mediated antigen processing & presentation;Antigen processing: Ubiquitination & Proteasome degradation;Adaptive Immune System	0.000204473	0.00275201	1.61853	1.61853	Dcaf17_3Wks up vs WT_3Wks	1.29146	2.02843
Tor1b	11995	torsin family 1 member B	gene with protein product	DQ1, MGC4386	9q34.11	ENSG00000136816	TOR1B	608050	O14657	chaperone(PC00072)	N/A	neurological system process(GO:0050877);protein folding(GO:0006457)	N/A	N/A	Membrane Trafficking;Vesicle-mediated transport;Clathrin-mediated endocytosis;Cargo recognition for clathrin-mediated endocytosis	0.000224208	0.00184375	1.61839	1.61839	Dcaf17_3Wks up vs WT_3Wks	1.31683	1.98899
Ezr	12691	ezrin	gene with protein product	N/A	6q25.3	ENSG00000092820	EZR	123900	P15311	actin family cytoskeletal protein(PC00041)	structural constituent of cytoskeleton(GO:0005200)	cellular component morphogenesis(GO:0032989);cellular process(GO:0009987)	intracellular(GO:0005622)	N/A	Developmental Biology;Netrin-1 signaling;L1CAM interactions;Recycling pathway of L1;Axon guidance	0.00080061	0.0103834	1.61789	1.61789	Dcaf17_3Wks up vs WT_3Wks	1.18706	2.20509
Bcl2l11	994	BCL2 like 11	gene with protein product	BOD, BimL, BimEL, BimS, BIM	2q13	ENSG00000153094	BCL2L11	603827	O43521	N/A	N/A	meiosis(GO:0007126);reproduction(GO:0000003)	N/A	Apoptosis signaling pathway->Bim;;	Signal Transduction;Signalling by NGF;Programmed Cell Death;BH3-only proteins associate with and inactivate anti-apoptotic BCL-2 members;Intrinsic Pathway for Apoptosis;Cell death signalling via NRAGE, NRIF and NADE;p75 NTR receptor-mediated signalling;Activation of BIM and translocation to mitochondria ;Activation of BH3-only proteins;Apoptosis;NRAGE signals death through JNK	0.00228548	0.00250524	1.61765	1.61765	Dcaf17_3Wks up vs WT_3Wks	1.29726	2.01718
Mrm2	16352	mitochondrial rRNA methyltransferase 2	gene with protein product	FJH1, RRMJ2	7p22.3	ENSG00000122687	MRM2	606906	Q9UI43	N/A	RNA methyltransferase activity(GO:0008173)	RNA metabolic process(GO:0016070);cellular process(GO:0009987);nitrogen compound metabolic process(GO:0006807)	N/A	N/A	rRNA processing;rRNA processing in the mitochondrion;rRNA modification in the mitochondrion;Gene Expression	0.0636501	0.0336599	1.61724	1.61724	Dcaf17_3Wks up vs WT_3Wks	1.05664	2.47527
Pzp	9750	PZP, alpha-2-macroglobulin like	gene with protein product	CPAMD6	12p13.31	ENSG00000126838	PZP	176420	P20742	complement component(PC00078);cytokine(PC00083);serine protease inhibitor(PC00204)	cytokine activity(GO:0005125);serine-type endopeptidase inhibitor activity(GO:0004867)	cellular process(GO:0009987);proteolysis(GO:0006508);response to stimulus(GO:0050896)	N/A	N/A	N/A	0.0215477	0.0149739	1.6164	1.6164	Dcaf17_3Wks up vs WT_3Wks	1.15103	2.26991
Mesp2	29659	mesoderm posterior bHLH transcription factor 2	gene with protein product	SCDO2, bHLHc6	15q26.1	N/A	MESP2	605195	Q0VG99	N/A	sequence-specific DNA binding RNA polymerase II transcription factor activity(GO:0000981)	anatomical structure morphogenesis(GO:0009653);biosynthetic process(GO:0009058);cellular process(GO:0009987);embryo development(GO:0009790);mesoderm development(GO:0007498);nitrogen compound metabolic process(GO:0006807);pattern specification process(GO:0007389)	intracellular(GO:0005622);nucleus(GO:0005634)	N/A	N/A	0.00158542	0.0134639	1.61572	1.61572	Dcaf17_3Wks up vs WT_3Wks	1.16162	2.24735
Kdm1b	21577	lysine demethylase 1B	gene with protein product	FLJ34109, FLJ33898, dJ298J15.2, bA204B7.3, FLJ43328, LSD2	6p22.3	ENSG00000165097	KDM1B	613081	Q8NB78	N/A	N/A	N/A	N/A	N/A	N/A	0.000401583	0.0327788	1.61538	1.61538	Dcaf17_3Wks up vs WT_3Wks	1.06001	2.46172
Trim35	16285	tripartite motif containing 35	gene with protein product	KIAA1098, MAIR, HLS5	8p21.2	ENSG00000104228	TRIM35	617007	Q9UPQ4	N/A	N/A	N/A	N/A	N/A	Immune System;Interferon gamma signaling;Cytokine Signaling in Immune system;Interferon Signaling	0.000532617	0.0164266	1.61523	1.61523	Dcaf17_3Wks up vs WT_3Wks	1.14118	2.2862
Ppdpf	16142	pancreatic progenitor cell differentiation and proliferation factor	gene with protein product	dJ697K14.9, exdpf	20q13.33	ENSG00000125534	PPDPF	N/A	Q9H3Y8	N/A	N/A	N/A	N/A	N/A	N/A	0.00117356	0.0378996	1.61508	1.61508	Dcaf17_3Wks up vs WT_3Wks	1.0404	2.50718
Jade1	30027	jade family PHD finger 1	gene with protein product	JADE-1	4q28.2	ENSG00000077684	JADE1	610514	Q6IE81	nucleic acid binding(PC00171);zinc finger transcription factor(PC00244)	sequence-specific DNA binding transcription factor activity(GO:0003700)	transcription initiation from RNA polymerase II promoter(GO:0006367)	N/A	N/A	Chromatin organization;Chromatin modifying enzymes;HATs acetylate histones	0.000723379	0.0301008	1.61443	1.61443	Dcaf17_3Wks up vs WT_3Wks	1.07096	2.43369
Fam219b	24695	family with sequence similarity 219 member B	gene with protein product	FLJ00005	15q24.1-q24.2	ENSG00000178761	FAM219B	N/A	Q5XKK7	N/A	N/A	N/A	N/A	N/A	N/A	0.000784718	0.0368078	1.61419	1.61419	Dcaf17_3Wks up vs WT_3Wks	1.04438	2.49488
Samd12	31750	sterile alpha motif domain containing 12	gene with protein product	FLJ39458	8q24.11-q24.12	ENSG00000177570	SAMD12	N/A	Q8N8I0	N/A	N/A	N/A	N/A	N/A	N/A	0.00121189	0.00621194	1.61247	1.61247	Dcaf17_3Wks up vs WT_3Wks	1.22973	2.11432
Dhcr24	2859	24-dehydrocholesterol reductase	gene with protein product	KIAA0018, seladin-1	1p32.3	ENSG00000116133	DHCR24	606418	Q15392	reductase(PC00198)	oxidoreductase activity(GO:0016491)	steroid metabolic process(GO:0008202)	cytoplasm(GO:0005737)	N/A	Cholesterol biosynthesis via lathosterol;Cholesterol biosynthesis;Cholesterol biosynthesis via desmosterol;Metabolism of lipids and lipoproteins;Metabolism	0.0288173	0.0160288	1.61243	1.61243	Dcaf17_3Wks up vs WT_3Wks	1.1432	2.27427
Abhd14b	28235	abhydrolase domain containing 14B	gene with protein product	MGC15429, CIB	3p21.2	ENSG00000114779	ABHD14B	N/A	Q96IU4	N/A	N/A	N/A	cytoplasm(GO:0005737)	N/A	Phase II conjugation;Cytosolic sulfonation of small molecules;Biological oxidations;Metabolism	0.00158608	0.00254222	1.61223	1.61223	Dcaf17_3Wks up vs WT_3Wks	1.29396	2.00879
Xab2	14089	XPA binding protein 2	gene with protein product	HCNP, HCRN, SYF1, NTC90	19p13.3	N/A	XAB2	610850	Q9HCS7	damaged DNA-binding protein(PC00086);mRNA splicing factor(PC00148);transcription factor(PC00218)	N/A	RNA splicing, via transesterification reactions(GO:0000375);cellular component biogenesis(GO:0044085);cellular component organization(GO:0016043);cellular process(GO:0009987);mRNA splicing, via spliceosome(GO:0000398);nitrogen compound metabolic process(GO:0006807)	intracellular(GO:0005622);nucleus(GO:0005634);protein complex(GO:0043234);ribonucleoprotein complex(GO:0030529)	N/A	mRNA Splicing - Major Pathway;Dual incision in TC-NER;DNA Repair;Transcription-Coupled Nucleotide Excision Repair (TC-NER);Gap-filling DNA repair synthesis and ligation in TC-NER;Processing of Capped Intron-Containing Pre-mRNA;Formation of TC-NER Pre-Incision Complex;Nucleotide Excision Repair;Gene Expression;mRNA Splicing	0.00264739	0.00676249	1.61213	1.61213	Dcaf17_3Wks up vs WT_3Wks	1.22274	2.12552
Zfhx4	30939	zinc finger homeobox 4	gene with protein product	ZFH4, FLJ20980	8q21.13	ENSG00000091656	ZFHX4	606940	Q86UP3	N/A	N/A	anatomical structure morphogenesis(GO:0009653);ectoderm development(GO:0007398);embryo development(GO:0009790);mesoderm development(GO:0007498)	N/A	N/A	N/A	0.000117057	0.0198515	1.61179	1.61179	Dcaf17_3Wks up vs WT_3Wks	1.12011	2.31931
Ccdc120	28910	coiled-coil domain containing 120	gene with protein product	JM11	Xp11.23	ENSG00000147144	CCDC120	300947	Q96HB5	N/A	N/A	N/A	N/A	N/A	N/A	0.00276891	0.0114118	1.61163	1.61163	Dcaf17_3Wks up vs WT_3Wks	1.17664	2.20743
Mbd1	6916	methyl-CpG binding domain protein 1	gene with protein product	PCM1, CXXC3	18q21.1	ENSG00000141644	MBD1	156535	Q9UIS9	N/A	DNA binding(GO:0003677);nucleotide binding(GO:0000166)	biosynthetic process(GO:0009058);cellular process(GO:0009987);chromatin organization(GO:0006325);nitrogen compound metabolic process(GO:0006807);regulation of gene expression, epigenetic(GO:0040029);regulation of transcription from RNA polymerase II promoter(GO:0006357)	intracellular(GO:0005622);nucleus(GO:0005634)	N/A	N/A	0.00017694	0.00356263	1.6111	1.6111	Dcaf17_3Wks up vs WT_3Wks	1.27083	2.04247
Vegfa	12680	vascular endothelial growth factor A	gene with protein product	VEGF-A, VPF	6p21.1	ENSG00000112715	VEGFA	192240	P15692	growth factor(PC00112)	growth factor activity(GO:0008083)	anatomical structure morphogenesis(GO:0009653);angiogenesis(GO:0001525);behavior(GO:0007610);cell proliferation(GO:0008283);cellular component movement(GO:0006928);immune system process(GO:0002376);localization(GO:0051179);locomotion(GO:0040011);regulation of biological process(GO:0050789);response to abiotic stimulus(GO:0009628);response to external stimulus(GO:0009605);response to stress(GO:000…	extracellular space(GO:0005615)	VEGF signaling pathway->Vascular Endothelial Growth Factor;;Angiogenesis->Vascular Endothelial Growth Factor;;;	Signal Transduction;Regulation of gene expression by Hypoxia-inducible Factor;Generic Transcription Pathway;VEGF ligand-receptor interactions;Cellular responses to stress;Cellular response to hypoxia;TFAP2 (AP-2) family regulates transcription of growth factors and their receptors;Regulation of Hypoxia-inducible Factor (HIF) by oxygen;Gene Expression;Platelet degranulation ;Transcriptional regula…	0.00997901	0.0447006	1.60856	1.60856	Dcaf17_3Wks up vs WT_3Wks	1.0167	2.54494
Cltb	2091	clathrin light chain B	gene with protein product	Lcb	5q35.2	ENSG00000175416	CLTB	118970	P09497	vesicle coat protein(PC00235)	protein binding(GO:0005515)	cellular process(GO:0009987);organelle organization(GO:0006996);protein complex assembly(GO:0006461);receptor-mediated endocytosis(GO:0006898)	cytoplasm(GO:0005737);cytoplasmic membrane-bounded vesicle(GO:0016023);plasma membrane(GO:0005886);vesicle coat(GO:0030120)	Heterotrimeric G-protein signaling pathway-Gi alpha and Gs alpha mediated pathway->Clathrin;;Huntington disease->Clathrin;;Heterotrimeric G-protein signaling pathway-Gq alpha and Go alpha mediated pathway->Clathrin;;;;	EPH-Ephrin signaling;Signaling by Wnt;Developmental Biology;WNT5A-dependent internalization of FZD4;trans-Golgi Network Vesicle Budding;Membrane Trafficking;Formation of annular gap junctions;Clathrin derived vesicle budding;Lysosome Vesicle Biogenesis;Gap junction trafficking and regulation;Beta-catenin independent WNT signaling;Vesicle-mediated transport;Clathrin-mediated endocytosis;Cargo reco…	0.000651882	0.0128426	1.60855	1.60855	Dcaf17_3Wks up vs WT_3Wks	1.16461	2.2217
Tmem100	25607	transmembrane protein 100	gene with protein product	FLJ10970, FLJ37856	17q23.1	N/A	TMEM100	616334	Q9NV29	N/A	N/A	N/A	N/A	N/A	N/A	0.0131132	0.0317521	1.60818	1.60818	Dcaf17_3Wks up vs WT_3Wks	1.06355	2.4317
Nectin2	9707	nectin cell adhesion molecule 2	gene with protein product	PVRR2, PRR2, CD112	19q13.32	ENSG00000130202	NECTIN2	600798	Q92692	N/A	N/A	N/A	N/A	N/A	N/A	0.000757923	0.000744632	1.608	1.608	Dcaf17_3Wks up vs WT_3Wks	1.36103	1.89979
Lrg1	29480	leucine rich alpha-2-glycoprotein 1	gene with protein product	LRG	19p13.3	ENSG00000171236	LRG1	611289	P02750	N/A	receptor binding(GO:0005102)	cell differentiation(GO:0030154);cell growth(GO:0016049);cell surface receptor signaling pathway(GO:0007166);cellular component morphogenesis(GO:0032989);cellular component movement(GO:0006928);locomotion(GO:0040011);nervous system development(GO:0007399);regulation of biological process(GO:0050789);response to external stimulus(GO:0009605);single-multicellular organism process(GO:0044707)	N/A	N/A	N/A	0.000446405	0.0134001	1.60791	1.60791	Dcaf17_3Wks up vs WT_3Wks	1.16033	2.22815
Sod3	11181	superoxide dismutase 3	gene with protein product	EC-SOD	4p15.2	ENSG00000109610	SOD3	185490	P08294	oxidoreductase(PC00176)	antioxidant activity(GO:0016209);binding(GO:0005488);oxidoreductase activity(GO:0016491)	cellular process(GO:0009987);response to stress(GO:0006950)	cytoplasm(GO:0005737);extracellular space(GO:0005615)	N/A	Detoxification of Reactive Oxygen Species;Cellular responses to stress	0.000341866	0.0057629	1.60789	1.60789	Dcaf17_3Wks up vs WT_3Wks	1.23414	2.09482
Pkd1	9008	polycystin 1, transient receptor potential channel interacting	gene with protein product	PBP, Pc-1, TRPP1	16p13.3	ENSG00000008710	PKD1	601313	P98161	N/A	N/A	N/A	N/A	N/A	Assembly of the primary cilium;Cargo trafficking to the periciliary membrane;VxPx cargo-targeting to cilium;Organelle biogenesis and maintenance	6.90921e-05	0.00639937	1.60782	1.60782	Dcaf17_3Wks up vs WT_3Wks	1.22582	2.10887
Adora1	262	adenosine A1 receptor	gene with protein product	RDC7	1q32.1	ENSG00000163485	ADORA1	102775	P30542	G-protein coupled receptor(PC00021)	G-protein coupled receptor activity(GO:0004930)	N/A	plasma membrane(GO:0005886)	Heterotrimeric G-protein signaling pathway-Gi alpha and Gs alpha mediated pathway->Gi protein coupled receptor;;Heterotrimeric G-protein signaling pathway-Gq alpha and Go alpha mediated pathway->Go-protein coupled receptor;;;	Nucleotide-like (purinergic) receptors;GPCR downstream signaling;Adenosine P1 receptors;Signaling by GPCR;Signal Transduction;GPCR ligand binding;Class A/1 (Rhodopsin-like receptors);G alpha (i) signalling events	0.00715907	0.0306134	1.60751	1.60751	Dcaf17_3Wks up vs WT_3Wks	1.06816	2.4192
Rnf166	28856	ring finger protein 166	gene with protein product	MGC2647, MGC14381	16q24.2-q24.3	ENSG00000158717	RNF166	617178	Q96A37	N/A	N/A	N/A	N/A	N/A	N/A	0.000128833	0.00511927	1.60471	1.60471	Dcaf17_3Wks up vs WT_3Wks	1.24212	2.07313
Arl15	25945	ADP ribosylation factor like GTPase 15	gene with protein product	FLJ20051	5q11.2	ENSG00000185305	ARL15	N/A	Q9NXU5	N/A	N/A	N/A	N/A	N/A	N/A	0.00156223	0.0473004	1.60457	1.60457	Dcaf17_3Wks up vs WT_3Wks	1.00832	2.5534
Aff1	7135	AF4/FMR2 family member 1	gene with protein product	AF-4, AF4	4q21.3-q22.1	ENSG00000172493	AFF1	159557	P51825	N/A	N/A	N/A	N/A	N/A	N/A	0.00142315	0.0162484	1.6034	1.6034	Dcaf17_3Wks up vs WT_3Wks	1.14	2.25516
Myrf	1181	myelin regulatory factor	gene with protein product	Ndt80, pqn-47, MRF	11q12.2	ENSG00000124920	MYRF	608329	Q9Y2G1	N/A	sequence-specific DNA binding transcription factor activity(GO:0003700)	biosynthetic process(GO:0009058);cellular process(GO:0009987);nitrogen compound metabolic process(GO:0006807);regulation of nucleobase-containing compound metabolic process(GO:0019219);transcription, DNA-dependent(GO:0006351)	cytoplasm(GO:0005737);nucleus(GO:0005634)	N/A	N/A	5.76817e-05	0.00665778	1.60314	1.60314	Dcaf17_3Wks up vs WT_3Wks	1.22112	2.10467
Scrn2	30381	secernin 2	gene with protein product	N/A	17q21	N/A	SCRN2	614966	Q96FV2	cysteine protease(PC00081)	N/A	cellular process(GO:0009987);exocytosis(GO:0006887)	N/A	N/A	N/A	0.000384643	0.0126875	1.60281	1.60281	Dcaf17_3Wks up vs WT_3Wks	1.16445	2.20619
Zc3h4	17808	zinc finger CCCH-type containing 4	gene with protein product	KIAA1064	19q13.33	N/A	ZC3H4	N/A	Q9UPT8	N/A	sequence-specific DNA binding transcription factor activity(GO:0003700)	biosynthetic process(GO:0009058);cellular process(GO:0009987);nitrogen compound metabolic process(GO:0006807);regulation of transcription from RNA polymerase II promoter(GO:0006357)	intracellular(GO:0005622);nucleus(GO:0005634)	N/A	N/A	0.00409088	0.0348825	1.60269	1.60269	Dcaf17_3Wks up vs WT_3Wks	1.05086	2.44428
Tyw1	25598	tRNA-yW synthesizing protein 1 homolog	gene with protein product	FLJ10900, MGC23001, MGC60291, YPL207W, TYW1A	7q11.21	ENSG00000198874	TYW1	611243	Q9NV66	oxidoreductase(PC00176);transporter(PC00227)	oxidoreductase activity(GO:0016491);transmembrane transporter activity(GO:0022857)	N/A	N/A	N/A	tRNA processing;Synthesis of wybutosine at G37 of tRNA(Phe);tRNA modification in the nucleus and cytosol;Gene Expression	0.00180855	0.00804491	1.60249	1.60249	Dcaf17_3Wks up vs WT_3Wks	1.20532	2.13054
Mrps27	14512	mitochondrial ribosomal protein S27	gene with protein product	KIAA0264	5q13.2	ENSG00000113048	MRPS27	611989	Q92552	ribosomal protein(PC00202)	N/A	N/A	cytoplasm(GO:0005737);mitochondrion(GO:0005739)	N/A	Mitochondrial translation elongation;Mitochondrial translation termination;Mitochondrial translation;Mitochondrial translation initiation;Organelle biogenesis and maintenance	0.00110744	0.0347125	1.60183	1.60183	Dcaf17_3Wks up vs WT_3Wks	1.05145	2.4403
Fuk	29500	fucokinase	gene with protein product	FLJ39408	16q22.1	ENSG00000157353	FUK	608675	Q8N0W3	N/A	kinase activity(GO:0016301)	biosynthetic process(GO:0009058);cellular process(GO:0009987);nitrogen compound metabolic process(GO:0006807);nucleobase-containing compound metabolic process(GO:0006139);phosphate-containing compound metabolic process(GO:0006796)	N/A	N/A	Synthesis of substrates in N-glycan biosythesis;GDP-fucose biosynthesis;Biosynthesis of the N-glycan precursor (dolichol lipid-linked oligosaccharide, LLO) and transfer to a nascent protein;Asparagine N-linked glycosylation;Post-translational protein modification;Metabolism of proteins	0.000451062	0.0105139	1.6007	1.6007	Dcaf17_3Wks up vs WT_3Wks	1.18142	2.16879
Abcc8	59	ATP binding cassette subfamily C member 8	gene with protein product	HI, PHHI, SUR1, MRP8, ABC36, HHF1, TNDM2	11p15.1	ENSG00000006071	ABCC8	600509	Q09428	N/A	N/A	N/A	N/A	N/A	N/A	7.84638e-05	0.0012559	1.60034	1.60034	Dcaf17_3Wks up vs WT_3Wks	1.33009	1.92551
Rhbdf2	20788	rhomboid 5 homolog 2	gene with protein product	FLJ22341, RHBDL5, TOCG, iRhom2	17q25.3	N/A	RHBDF2	614404	Q6PJF5	serine protease(PC00203)	serine-type peptidase activity(GO:0008236)	protein localization(GO:0008104);protein metabolic process(GO:0019538);protein transport(GO:0015031);regulation of biological process(GO:0050789);response to stimulus(GO:0050896);transmembrane receptor protein tyrosine kinase signaling pathway(GO:0007169)	cytoplasm(GO:0005737);endoplasmic reticulum(GO:0005783);nuclear outer membrane-endoplasmic reticulum membrane network(GO:0042175)	N/A	N/A	8.74604e-05	0.00658175	1.59919	1.59919	Dcaf17_3Wks up vs WT_3Wks	1.22077	2.09493
Syne3	19861	spectrin repeat containing nuclear envelope family member 3	gene with protein product	FLJ25605, NET53, Nesprin-3, Nesp3	14q32.13	ENSG00000176438	SYNE3	610861	Q6ZMZ3	N/A	N/A	N/A	N/A	N/A	N/A	0.0186743	0.0166081	1.5991	1.5991	Dcaf17_3Wks up vs WT_3Wks	1.1369	2.24921
Phf13	22983	PHD finger protein 13	gene with protein product	MGC43399	1p36.31	ENSG00000116273	PHF13	N/A	Q86YI8	N/A	chromatin binding(GO:0003682)	DNA metabolic process(GO:0006259);chromosome segregation(GO:0007059);mitosis(GO:0007067);nitrogen compound metabolic process(GO:0006807);organelle organization(GO:0006996)	intracellular(GO:0005622);nucleus(GO:0005634)	N/A	N/A	0.000240818	0.00499349	1.599	1.599	Dcaf17_3Wks up vs WT_3Wks	1.24195	2.0587
Zfp280b	?	?	?	?	?	?	?	?	?	?	?	?	?	?	?	1.66431e-05	0.00287477	1.59898	1.59898	Dcaf17_3Wks up vs WT_3Wks	1.28033	1.99694
Susd4	25470	sushi domain containing 4	gene with protein product	FLJ10052	1q41	ENSG00000143502	SUSD4	615827	Q5VX71	N/A	N/A	N/A	N/A	N/A	N/A	0.0388	0.0341115	1.59846	1.59846	Dcaf17_3Wks up vs WT_3Wks	1.0535	2.42533
Fto	24678	FTO, alpha-ketoglutarate dependent dioxygenase	gene with protein product	KIAA1752, MGC5149, ALKBH9	16q12.2	ENSG00000140718	FTO	610966	Q9C0B1	N/A	N/A	N/A	N/A	N/A	Reversal of alkylation damage by DNA dioxygenases;DNA Damage Reversal;DNA Repair	0.0915751	0.0284364	1.59808	1.59808	Dcaf17_3Wks up vs WT_3Wks	1.07642	2.37255
Dctpp1	28777	dCTP pyrophosphatase 1	gene with protein product	MGC5627, RS21C6, CDA03, XTP3TPA	16p11.2	ENSG00000179958	DCTPP1	615840	Q9H773	N/A	pyrophosphatase activity(GO:0016462)	catabolic process(GO:0009056);cellular process(GO:0009987);nitrogen compound metabolic process(GO:0006807);nucleobase-containing compound metabolic process(GO:0006139);phosphate-containing compound metabolic process(GO:0006796)	cytosol(GO:0005829)	N/A	Synthesis and interconversion of nucleotide di- and triphosphates;Metabolism;Metabolism of nucleotides	0.00040143	0.0194955	1.59799	1.59799	Dcaf17_3Wks up vs WT_3Wks	1.11978	2.28042
Adgrb2	944	adhesion G protein-coupled receptor B2	gene with protein product	N/A	1p35.2	ENSG00000121753	ADGRB2	602683	O60241	G-protein coupled receptor(PC00021);antibacterial response protein(PC00051);protease(PC00190)	N/A	N/A	N/A	p53 pathway->BAI-1;;	N/A	0.000370171	0.0403904	1.59798	1.59798	Dcaf17_3Wks up vs WT_3Wks	1.03078	2.47729
Snx10	14974	sorting nexin 10	gene with protein product	N/A	7p15.2	ENSG00000086300	SNX10	614780	Q9Y5X0	N/A	N/A	N/A	N/A	N/A	N/A	0.0038475	0.0284368	1.59726	1.59726	Dcaf17_3Wks up vs WT_3Wks	1.07633	2.37031
Fhl3	3704	four and a half LIM domains 3	gene with protein product	SLIM2	1p34.3	ENSG00000183386	FHL3	602790	Q13643	zinc finger transcription factor(PC00244)	transcription cofactor activity(GO:0003712)	RNA metabolic process(GO:0016070);biosynthetic process(GO:0009058);cellular process(GO:0009987);nitrogen compound metabolic process(GO:0006807);regulation of nucleobase-containing compound metabolic process(GO:0019219)	cytoplasm(GO:0005737);nucleus(GO:0005634)	N/A	N/A	0.000392151	0.0266608	1.59692	1.59692	Dcaf17_3Wks up vs WT_3Wks	1.08408	2.35237
Kcnj9	6270	potassium voltage-gated channel subfamily J member 9	gene with protein product	Kir3.3, GIRK3	1q23.2	ENSG00000162728	KCNJ9	600932	Q92806	N/A	ligand-gated ion channel activity(GO:0015276);voltage-gated potassium channel activity(GO:0005249)	cellular process(GO:0009987);regulation of biological process(GO:0050789)	N/A	Heterotrimeric G-protein signaling pathway-Gq alpha and Go alpha mediated pathway->G-protein receptor kinase;;Muscarinic acetylcholine receptor 2 and 4 signaling pathway->G protein-coupled inwardly rectifying potassium channel;;Heterotrimeric G-protein signaling pathway-Gi alpha and Gs alpha mediated pathway->G protein-activated inward rectifying potassium channel;;;;	GABA B receptor activation;GABA receptor activation;Neuronal System;Transmission across Chemical Synapses;Neurotransmitter Receptor Binding And Downstream Transmission In The Postsynaptic Cell;Potassium Channels;Activation of G protein gated Potassium channels;Inhibition of voltage gated Ca2+ channels via Gbeta/gamma subunits;Activation of GABAB receptors;Inwardly rectifying K+ channels;G protein…	0.00202627	0.0114415	1.59677	1.59677	Dcaf17_3Wks up vs WT_3Wks	1.17269	2.17421
LOC108167883	?	?	?	?	?	?	?	?	?	?	?	?	?	?	?	0.00016322	0.0337269	1.59642	1.59642	Dcaf17_3Wks up vs WT_3Wks	1.05482	2.41611
Ncoa5	15909	nuclear receptor coactivator 5	gene with protein product	bA465L10.6, CIA	20q13.12	ENSG00000124160	NCOA5	616825	Q9HCD5	receptor(PC00197)	receptor activity(GO:0004872)	regulation of nucleobase-containing compound metabolic process(GO:0019219)	N/A	N/A	N/A	0.000991451	0.0181145	1.59565	1.59565	Dcaf17_3Wks up vs WT_3Wks	1.12721	2.25877
Il1rap	5995	interleukin 1 receptor accessory protein	gene with protein product	IL-1RAcP, IL1R3, C3orf13	3q28	ENSG00000196083	IL1RAP	602626	Q9NPH3	type I cytokine receptor(PC00231)	receptor activity(GO:0004872)	cellular process(GO:0009987)	N/A	N/A	N/A	0.00119068	0.0384219	1.59395	1.59395	Dcaf17_3Wks up vs WT_3Wks	1.03743	2.44901
2019-03-08	?	?	?	?	?	?	?	?	?	?	?	?	?	?	?	0.00101416	0.00498266	1.5938	1.5938	Dcaf17_3Wks up vs WT_3Wks	1.24024	2.04814
Adprh	269	ADP-ribosylarginine hydrolase	gene with protein product	ARH1	3q13.33	ENSG00000144843	ADPRH	603081	P54922	G-protein modulator(PC00022);cysteine protease(PC00081)	GTPase activity(GO:0003924);enzyme activator activity(GO:0008047);protein binding(GO:0005515);pyrophosphatase activity(GO:0016462)	catabolic process(GO:0009056);cellular process(GO:0009987);intracellular protein transport(GO:0006886);nitrogen compound metabolic process(GO:0006807);organelle organization(GO:0006996);protein localization(GO:0008104);regulation of nucleobase-containing compound metabolic process(GO:0019219);regulation of phosphate metabolic process(GO:0019220);vesicle-mediated transport(GO:0016192)	cell part(GO:0044464)	N/A	N/A	0.0601193	0.0484264	1.59326	1.59326	Dcaf17_3Wks up vs WT_3Wks	1.00474	2.52648
Me2	6984	malic enzyme 2	gene with protein product	N/A	18q21.2	ENSG00000082212	ME2	154270	P23368	acyltransferase(PC00042);decarboxylase(PC00089);dehydrogenase(PC00092)	oxidoreductase activity(GO:0016491)	cellular process(GO:0009987)	cytoplasm(GO:0005737);mitochondrion(GO:0005739)	N/A	N/A	0.00189865	0.0303304	1.59276	1.59276	Dcaf17_3Wks up vs WT_3Wks	1.06795	2.37547
Ptchd2	?	?	?	?	?	?	?	?	?	?	?	?	?	?	?	0.0558518	0.0465965	1.59143	1.59143	Dcaf17_3Wks up vs WT_3Wks	1.01036	2.5067
Plcd3	9061	phospholipase C delta 3	gene with protein product	N/A	17q21.31	ENSG00000161714	PLCD3	608795	Q8N3E9	guanyl-nucleotide exchange factor(PC00113);signaling molecule(PC00207)	guanyl-nucleotide exchange factor activity(GO:0005085);receptor binding(GO:0005102);small GTPase regulator activity(GO:0005083)	N/A	N/A	Thyrotropin-releasing hormone receptor signaling pathway->Phospholipase C;;Oxytocin receptor mediated signaling pathway->Phospholipase C beta;;5HT2 type receptor mediated signaling pathway->Phospholipase C;;;;	Synthesis of IP3 and IP4 in the cytosol;Metabolism;Inositol phosphate metabolism	0.00258167	0.0115853	1.58999	1.58999	Dcaf17_3Wks up vs WT_3Wks	1.16986	2.16101
Nthl1	8028	nth like DNA glycosylase 1	gene with protein product	NTH1, OCTS3	16p13.3	ENSG00000065057	NTHL1	602656	P78549	DNA glycosylase(PC00010);endodeoxyribonuclease(PC00093);glycosidase(PC00110)	DNA N-glycosylase activity(GO:0019104);lyase activity(GO:0016829)	DNA catabolic process(GO:0006308);DNA repair(GO:0006281);catabolic process(GO:0009056);cellular process(GO:0009987);nitrogen compound metabolic process(GO:0006807);response to stress(GO:0006950)	N/A	N/A	Displacement of DNA glycosylase by APEX1;Cleavage of the damaged pyrimidine ;Resolution of Abasic Sites (AP sites);Recognition and association of DNA glycosylase with site containing an affected pyrimidine;Base Excision Repair;Base-Excision Repair, AP Site Formation;Depyrimidination;DNA Repair	0.00106771	0.0305132	1.58959	1.58959	Dcaf17_3Wks up vs WT_3Wks	1.06691	2.36835
Tecr	4551	trans-2,3-enoyl-CoA reductase	gene with protein product	TER, MRT14	19p13.12	ENSG00000099797	TECR	610057	Q9NZ01	dehydrogenase(PC00092)	oxidoreductase activity(GO:0016491)	biosynthetic process(GO:0009058);cellular process(GO:0009987);fatty acid biosynthetic process(GO:0006633)	N/A	N/A	Fatty Acyl-CoA Biosynthesis;Metabolism of lipids and lipoproteins;Triglyceride Biosynthesis;Synthesis of very long-chain fatty acyl-CoAs;Fatty acid, triacylglycerol, and ketone body metabolism;Metabolism	0.00226034	0.010479	1.58895	1.58895	Dcaf17_3Wks up vs WT_3Wks	1.17863	2.14209
Gm34152	?	?	?	?	?	?	?	?	?	?	?	?	?	?	?	0.03158	0.0111864	1.58757	1.58757	Dcaf17_3Wks up vs WT_3Wks	1.17243	2.14971
Kifc3	6326	kinesin family member C3	gene with protein product	N/A	16q21	ENSG00000140859	KIFC3	604535	Q9BVG8	microtubule binding motor protein(PC00156)	microtubule binding(GO:0008017);microtubule motor activity(GO:0003777)	catabolic process(GO:0009056);cellular component movement(GO:0006928);nitrogen compound metabolic process(GO:0006807);nucleobase-containing compound metabolic process(GO:0006139);phosphate-containing compound metabolic process(GO:0006796)	intracellular(GO:0005622);microtubule(GO:0005874)	N/A	N/A	0.00267524	0.00557723	1.58745	1.58745	Dcaf17_3Wks up vs WT_3Wks	1.22963	2.0494
Usp20	12619	ubiquitin specific peptidase 20	gene with protein product	KIAA1003	9q34.2	ENSG00000136878	USP20	615143	Q9Y2K6	cysteine protease(PC00081)	N/A	N/A	N/A	N/A	Ub-specific processing proteases;Post-translational protein modification;Deubiquitination;Metabolism of proteins	0.00377117	0.00362075	1.58696	1.58696	Dcaf17_3Wks up vs WT_3Wks	1.26013	1.99854
Rtkn2	19364	rhotekin 2	gene with protein product	Em:AC024597.2, bA531F24.1, FLJ39352	10q21.2	ENSG00000182010	RTKN2	N/A	Q8IZC4	N/A	protein binding(GO:0005515)	cell cycle(GO:0007049);cellular component biogenesis(GO:0044085);cytokinesis(GO:0000910);cytoskeleton organization(GO:0007010)	actin cytoskeleton(GO:0015629);cytoplasm(GO:0005737)	N/A	N/A	0.000189315	0.00112065	1.58619	1.58619	Dcaf17_3Wks up vs WT_3Wks	1.32888	1.89333
Pld4	23792	phospholipase D family member 4	gene with protein product	N/A	14q32.33	ENSG00000166428	PLD4	N/A	Q96BZ4	N/A	N/A	N/A	N/A	N/A	Inositol phosphate metabolism;Metabolism;Role of phospholipids in phagocytosis;Glycerophospholipid biosynthesis;Synthesis of IP3 and IP4 in the cytosol;Fcgamma receptor (FCGR) dependent phagocytosis;Metabolism of lipids and lipoproteins;Immune System;Phospholipid metabolism;Synthesis of PG;Innate Immune System	0.0615179	0.0416705	1.58619	1.58619	Dcaf17_3Wks up vs WT_3Wks	1.02601	2.45222
Prss43	37323	serine protease 43	gene with protein product	TESSP3	3p21.31	N/A	PRSS43	N/A	N/A	N/A	N/A	N/A	N/A	N/A	N/A	0.0134613	0.00888744	1.58563	1.58563	Dcaf17_3Wks up vs WT_3Wks	1.19199	2.10926
Igsf9b	32326	immunoglobulin superfamily member 9B	gene with protein product	KIAA1030	11q25	N/A	IGSF9B	613773	Q9UPX0	N/A	N/A	N/A	neuron projection(GO:0043005)	N/A	N/A	0.00151577	0.0361938	1.58387	1.58387	Dcaf17_3Wks up vs WT_3Wks	1.04478	2.40112
Col6a1	2211	collagen type VI alpha 1 chain	gene with protein product	N/A	21q22.3	ENSG00000142156	COL6A1	120220	P12109	receptor(PC00197)	N/A	N/A	N/A	Inflammation mediated by chemokine and cytokine signaling pathway->ExtraCellular matrix protein;;Integrin signalling pathway->Collagen;;;	Signal Transduction;Extracellular matrix organization;ECM proteoglycans;Collagen biosynthesis and modifying enzymes;Assembly of collagen fibrils and other multimeric structures;Axon guidance;Developmental Biology;NCAM signaling for neurite out-growth;Collagen formation;Integrin cell surface interactions;Degradation of the extracellular matrix;Signaling by PDGF;Collagen degradation;NCAM1 interacti…	2.99081e-05	0.0457047	1.58352	1.58352	Dcaf17_3Wks up vs WT_3Wks	1.013	2.47536
Foxred2	26264	FAD dependent oxidoreductase domain containing 2	gene with protein product	FLJ23322, ERFAD	22q12.3	ENSG00000100350	FOXRED2	613777	Q8IWF2	oxygenase(PC00177)	N/A	catabolic process(GO:0009056);cellular process(GO:0009987);proteolysis(GO:0006508)	cytoplasm(GO:0005737);endoplasmic reticulum(GO:0005783)	N/A	N/A	0.00203966	0.0247343	1.58257	1.58257	Dcaf17_3Wks up vs WT_3Wks	1.09105	2.29552
Sec14l4	20627	SEC14 like lipid binding 4	gene with protein product	TAP3, dJ130H16.5	22q12.2	ENSG00000133488	SEC14L4	612825	Q9UDX3	N/A	N/A	intracellular protein transport(GO:0006886)	N/A	N/A	N/A	0.00186522	0.0256985	1.58241	1.58241	Dcaf17_3Wks up vs WT_3Wks	1.08664	2.30437
Pole	9177	DNA polymerase epsilon, catalytic subunit	gene with protein product	POLE1	12q24.33	ENSG00000177084	POLE	174762	Q07864	N/A	DNA binding(GO:0003677);DNA-directed DNA polymerase activity(GO:0003887);exodeoxyribonuclease activity(GO:0004529);nucleotidyltransferase activity(GO:0016779)	DNA repair(GO:0006281);DNA replication(GO:0006260);RNA metabolic process(GO:0016070);biosynthetic process(GO:0009058);cell cycle(GO:0007049);nitrogen compound metabolic process(GO:0006807);response to stress(GO:0006950)	intracellular(GO:0005622);nuclear chromosome(GO:0000228);nucleoplasm(GO:0005654);protein complex(GO:0043234);protein-DNA complex(GO:0032993)	N/A	Gap-filling DNA repair synthesis and ligation in TC-NER;S Phase;Global Genome Nucleotide Excision Repair (GG-NER);Nucleotide Excision Repair;Gap-filling DNA repair synthesis and ligation in GG-NER;Activation of the pre-replicative complex;DNA Replication;Mitotic G1-G1/S phases;Chromosome Maintenance;Base Excision Repair;Synthesis of DNA;G1/S Transition;Telomere C-strand (Lagging Strand) Synthesis…	0.00232741	0.032719	1.58179	1.58179	Dcaf17_3Wks up vs WT_3Wks	1.05753	2.36594
Sh3bgrl3	15568	SH3 domain binding glutamate rich protein like 3	gene with protein product	N/A	1p36.11	ENSG00000142669	SH3BGRL3	615679	Q9H299	N/A	N/A	N/A	cytoplasm(GO:0005737)	N/A	N/A	0.00905994	0.0377078	1.58167	1.58167	Dcaf17_3Wks up vs WT_3Wks	1.03928	2.40713
Cda	1712	cytidine deaminase	gene with protein product	CDD	1p36.12	ENSG00000158825	CDA	123920	P32320	deaminase(PC00088)	binding(GO:0005488);deaminase activity(GO:0019239);hydrolase activity(GO:0016787)	catabolic process(GO:0009056);cellular process(GO:0009987);nitrogen compound metabolic process(GO:0006807);nucleobase-containing compound metabolic process(GO:0006139)	cytosol(GO:0005829)	Salvage pyrimidine ribonucleotides->Cytidine deaminase;;Salvage pyrimidine deoxyribonucleotides->Cytidine deaminase;;Pyrimidine Metabolism->Cytidine Deaminase;;;;	Pyrimidine salvage reactions;Pyrimidine metabolism;Metabolism;Metabolism of nucleotides	0.000907538	0.00529781	1.58155	1.58155	Dcaf17_3Wks up vs WT_3Wks	1.23137	2.03132
Cgn	17429	cingulin	gene with protein product	KIAA1319	1q21.3	ENSG00000143375	CGN	609473	Q9P2M7	N/A	N/A	N/A	N/A	N/A	Signaling by TGF-beta Receptor Complex;Signal Transduction;TGF-beta receptor signaling in EMT (epithelial to mesenchymal transition)	0.00032509	0.0117119	1.58087	1.58087	Dcaf17_3Wks up vs WT_3Wks	1.1666	2.14224
Trmt61a	23790	tRNA methyltransferase 61A	gene with protein product	FLJ40452, GCD14, Gcd14p, hTRM61	14q32	N/A	TRMT61A	N/A	Q96FX7	methyltransferase(PC00155)	RNA methyltransferase activity(GO:0008173)	cellular process(GO:0009987);nitrogen compound metabolic process(GO:0006807);tRNA metabolic process(GO:0006399)	cytoplasm(GO:0005737);protein complex(GO:0043234)	N/A	tRNA processing;tRNA modification in the nucleus and cytosol;Gene Expression	0.00675035	0.0365915	1.58023	1.58023	Dcaf17_3Wks up vs WT_3Wks	1.04313	2.39387
Stat5a	11366	signal transducer and activator of transcription 5A	gene with protein product	MGF	17q21.2	ENSG00000126561	STAT5A	601511	P42229	nucleic acid binding(PC00171);transcription factor(PC00218)	sequence-specific DNA binding transcription factor activity(GO:0003700)	JAK-STAT cascade(GO:0007259);cellular defense response(GO:0006968);immune system process(GO:0002376);mesoderm development(GO:0007498);negative regulation of apoptotic process(GO:0043066);regulation of transcription from RNA polymerase II promoter(GO:0006357)	N/A	JAK/STAT signaling pathway->Signal transducers and activators of transcription;;PDGF signaling pathway->Signal transducers and activators of transcription;;EGF receptor signaling pathway->Signal transducers and activators of transcription;;Interleukin signaling pathway->Signal transducers and activators of transcription;;;;;	Cytokine Signaling in Immune system;Disease;Signaling by ERBB4;Diseases of signal transduction;Signaling by Interleukins;Interleukin-3, 5 and GM-CSF signaling;Signaling by Leptin;Interleukin-2 signaling;Signaling by FGFR1 in disease;Signaling by cytosolic FGFR1 fusion mutants;Nuclear signaling by ERBB4;Signaling by SCF-KIT;Interleukin-7 signaling;Signal Transduction;Growth hormone receptor signal…	0.00232353	0.0277195	1.5802	1.5802	Dcaf17_3Wks up vs WT_3Wks	1.07755	2.31733
Numa1	8059	nuclear mitotic apparatus protein 1	gene with protein product	N/A	11q13.4	ENSG00000137497	NUMA1	164009	Q14980	N/A	N/A	N/A	Golgi apparatus(GO:0005794);cytoplasm(GO:0005737);nucleoplasm(GO:0005654)	N/A	Recruitment of mitotic centrosome proteins and complexes;Cell Cycle, Mitotic;Cell Cycle;Mitotic G2-G2/M phases;G2/M Transition;Centrosome maturation;Recruitment of NuMA to mitotic centrosomes	0.000153291	0.0100027	1.58019	1.58019	Dcaf17_3Wks up vs WT_3Wks	1.18037	2.11542
Zc3hav1l	22423	zinc finger CCCH-type containing, antiviral 1 like	gene with protein product	MGC14289	7q34	ENSG00000146858	ZC3HAV1L	N/A	Q96H79	N/A	N/A	N/A	N/A	N/A	N/A	0.000413955	0.0175956	1.57872	1.57872	Dcaf17_3Wks up vs WT_3Wks	1.1271	2.2113
Avp	894	arginine vasopressin	gene with protein product	ADH	20p13	ENSG00000101200	AVP	192340	P01185	N/A	N/A	N/A	N/A	N/A	N/A	0.00887625	0.0251128	1.57785	1.57785	Dcaf17_3Wks up vs WT_3Wks	1.08871	2.28676
Adipor1	24040	adiponectin receptor 1	gene with protein product	PAQR1, ACDCR1	1q32.1	ENSG00000159346	ADIPOR1	607945	Q96A54	receptor(PC00197)	N/A	cytokine-mediated signaling pathway(GO:0019221);regulation of biological process(GO:0050789);response to stimulus(GO:0050896)	plasma membrane(GO:0005886)	Gonadotropin-releasing hormone receptor pathway->AdipoR1/R2;;	AMPK inhibits chREBP transcriptional activation activity;Integration of energy metabolism;Metabolism	0.0130051	0.0410687	1.57773	1.57773	Dcaf17_3Wks up vs WT_3Wks	1.02768	2.42218
Csdc2	30359	cold shock domain containing C2	gene with protein product	PIPPin	22q13.2	ENSG00000172346	CSDC2	617689	Q9Y534	RNA binding protein(PC00031)	mRNA binding(GO:0003729)	metabolic process(GO:0008152);regulation of biological process(GO:0050789)	cytoplasm(GO:0005737)	N/A	N/A	0.000219253	0.0478879	1.57723	1.57723	Dcaf17_3Wks up vs WT_3Wks	1.00625	2.47219
Gstm1	4632	glutathione S-transferase mu 1	gene with protein product	MU, H-B	1p13.3	ENSG00000134184	GSTM1	138350	P09488	N/A	N/A	N/A	N/A	N/A	Phase II conjugation;Glutathione conjugation;Biological oxidations;Metabolism	0.00028467	0.00115789	1.57641	1.57641	Dcaf17_3Wks up vs WT_3Wks	1.32216	1.87954
1700055D18Rik	?	?	?	?	?	?	?	?	?	?	?	?	?	?	?	0.00708706	0.0152952	1.5764	1.5764	Dcaf17_3Wks up vs WT_3Wks	1.14056	2.17877
Furin	8568	furin, paired basic amino acid cleaving enzyme	gene with protein product	SPC1	15q26.1	ENSG00000140564	FURIN	136950	P09958	N/A	N/A	N/A	N/A	N/A	N/A	9.16568e-05	0.0134915	1.57627	1.57627	Dcaf17_3Wks up vs WT_3Wks	1.15249	2.15587
Twsg1	12429	twisted gastrulation BMP signaling modulator 1	gene with protein product	TSG	18p11.22	ENSG00000128791	TWSG1	605049	Q9GZX9	N/A	N/A	N/A	N/A	N/A	N/A	7.81686e-05	0.00982178	1.57586	1.57586	Dcaf17_3Wks up vs WT_3Wks	1.18076	2.10317
Gata1	4170	GATA binding protein 1	gene with protein product	ERYF1, NFE1, GATA-1, NF-E1	Xp11.23	ENSG00000102145	GATA1	305371	P15976	nuclease(PC00170);zinc finger transcription factor(PC00244)	N/A	anatomical structure morphogenesis(GO:0009653);cell differentiation(GO:0030154);cellular process(GO:0009987);heart development(GO:0007507);single-multicellular organism process(GO:0044707)	N/A	N/A	Hemostasis;Factors involved in megakaryocyte development and platelet production	0.00281864	0.0413687	1.57541	1.57541	Dcaf17_3Wks up vs WT_3Wks	1.02661	2.41759
Kcnd3	6239	potassium voltage-gated channel subfamily D member 3	gene with protein product	Kv4.3, KSHIVB	1p13.2	ENSG00000171385	KCND3	605411	Q9UK17	N/A	voltage-gated potassium channel activity(GO:0005249)	cellular process(GO:0009987);regulation of biological process(GO:0050789)	dendrite(GO:0030425);integral to membrane(GO:0016021);neuronal cell body(GO:0043025);plasma membrane(GO:0005886);protein complex(GO:0043234)	N/A	Cardiac conduction;Phase 1 - inactivation of fast Na+ channels;Voltage gated Potassium channels;Potassium Channels;Neuronal System;Muscle contraction	2.99139e-06	0.000815723	1.57493	1.57493	Dcaf17_3Wks up vs WT_3Wks	1.33855	1.85306
Gh	?	?	?	?	?	?	?	?	?	?	?	?	?	?	?	0.00746148	0.0382701	1.57489	1.57489	Dcaf17_3Wks up vs WT_3Wks	1.03696	2.39187
Snx12	14976	sorting nexin 12	gene with protein product	N/A	Xq13.1	ENSG00000147164	SNX12	300883	Q9UMY4	N/A	N/A	N/A	N/A	N/A	N/A	6.413e-05	0.00961072	1.57406	1.57406	Dcaf17_3Wks up vs WT_3Wks	1.18211	2.09596
Rad23a	9812	RAD23 homolog A, nucleotide excision repair protein	gene with protein product	HHR23A, MGC111083	19p13.13	ENSG00000179262	RAD23A	600061	P54725	damaged DNA-binding protein(PC00086)	damaged DNA binding(GO:0003684)	DNA repair(GO:0006281)	N/A	N/A	DNA Repair;Post-translational protein modification;Metabolism of proteins;Global Genome Nucleotide Excision Repair (GG-NER);Nucleotide Excision Repair;Josephin domain DUBs;Formation of Incision Complex in GG-NER;DNA Damage Recognition in GG-NER;Deubiquitination	0.0048573	0.0170528	1.57273	1.57273	Dcaf17_3Wks up vs WT_3Wks	1.12912	2.19063
Rnf44	19180	ring finger protein 44	gene with protein product	KIAA1100	5q35.2	ENSG00000146083	RNF44	N/A	Q7L0R7	N/A	N/A	N/A	N/A	N/A	N/A	0.00105227	0.00125974	1.57243	1.57243	Dcaf17_3Wks up vs WT_3Wks	1.31581	1.8791
Bcl2l12	13787	BCL2 like 12	gene with protein product	N/A	19q13.33	ENSG00000126453	BCL2L12	610837	Q9HB09	N/A	N/A	N/A	N/A	N/A	N/A	0.000648964	0.0170578	1.57149	1.57149	Dcaf17_3Wks up vs WT_3Wks	1.12885	2.18768
Pla2g2c	9032	phospholipase A2 group IIC	gene with protein product	N/A	1p36.12	ENSG00000187980	PLA2G2C	N/A	Q5R387	phospholipase(PC00186)	phospholipase activity(GO:0004620)	phospholipid metabolic process(GO:0006644);signal transduction(GO:0007165)	N/A	N/A	N/A	0.00948041	0.00352051	1.57134	1.57134	Dcaf17_3Wks up vs WT_3Wks	1.25575	1.96625
Ppard	9235	peroxisome proliferator activated receptor delta	gene with protein product	NUC1, NUCII, FAAR, NR1C2	6p21.31	ENSG00000112033	PPARD	600409	Q03181	C4 zinc finger nuclear receptor(PC00169);nucleic acid binding(PC00171);receptor(PC00197)	RNA polymerase II transcription factor binding transcription factor activity(GO:0001076);ligand-activated sequence-specific DNA binding RNA polymerase II transcription factor activity(GO:0004879);lipid binding(GO:0008289);signal transducer activity(GO:0004871);transcription cofactor activity(GO:0003712)	biosynthetic process(GO:0009058);cell differentiation(GO:0030154);fatty acid metabolic process(GO:0006631);localization(GO:0051179);nitrogen compound metabolic process(GO:0006807);response to endogenous stimulus(GO:0009719);response to external stimulus(GO:0009605);single-multicellular organism process(GO:0044707)	intracellular(GO:0005622);nucleus(GO:0005634)	Wnt signaling pathway->Wnt Target Genes;;	The citric acid (TCA) cycle and respiratory electron transport;Signal Transduction;Metabolism;Generic Transcription Pathway;Import of palmitoyl-CoA into the mitochondrial matrix;Signaling by Retinoic Acid;Pyruvate metabolism;Metabolism of lipids and lipoproteins;Nuclear Receptor transcription pathway;Gene Expression;Regulation of pyruvate dehydrogenase (PDH) complex;Fatty acid, triacylglycerol, a…	0.000223886	0.01709	1.5713	1.5713	Dcaf17_3Wks up vs WT_3Wks	1.12863	2.1876
Cyb5d2	28471	cytochrome b5 domain containing 2	gene with protein product	MGC32124	17p13.2	ENSG00000167740	CYB5D2	N/A	Q8WUJ1	receptor(PC00197);signaling molecule(PC00207)	binding(GO:0005488)	N/A	cell part(GO:0044464)	N/A	N/A	0.00665041	0.0379132	1.57034	1.57034	Dcaf17_3Wks up vs WT_3Wks	1.03794	2.37582
Olfr1444	?	?	?	?	?	?	?	?	?	?	?	?	?	?	?	0.0025538	0.0136426	1.56878	1.56878	Dcaf17_3Wks up vs WT_3Wks	1.14975	2.14054
Szrd1	30232	SUZ RNA binding domain containing 1	gene with protein product	DKFZp566C0424	1p36.13	ENSG00000055070	SZRD1	N/A	Q7Z422	N/A	N/A	N/A	N/A	N/A	N/A	0.000523327	0.00396597	1.56811	1.56811	Dcaf17_3Wks up vs WT_3Wks	1.24662	1.97252
Letmd1	24241	LETM1 domain containing 1	gene with protein product	HCCR1, HCCR, HCCR-2, HCCR-1, HCCR2, SLC55A3	12q13.12	ENSG00000050426	LETMD1	N/A	Q6P1Q0	annexin(PC00050);calmodulin(PC00061)	N/A	cellular process(GO:0009987);homeostatic process(GO:0042592)	cytoplasm(GO:0005737);mitochondrial inner membrane(GO:0005743)	N/A	N/A	0.000222343	0.00481766	1.56747	1.56747	Dcaf17_3Wks up vs WT_3Wks	1.2331	1.99251
Crocc	21299	ciliary rootlet coiled-coil, rootletin	gene with protein product	rootletin, ROLT	1p36.13	ENSG00000058453	CROCC	615776	Q5TZA2	kinase modulator(PC00140);viral protein(PC00237)	kinase regulator activity(GO:0019207);protein binding(GO:0005515)	cell cycle(GO:0007049)	N/A	N/A	N/A	0.00141345	0.049211	1.56706	1.56706	Dcaf17_3Wks up vs WT_3Wks	1.00228	2.45008
Slc39a3	17128	solute carrier family 39 member 3	gene with protein product	ZIP3	19p13.3	ENSG00000141873	SLC39A3	612168	Q9BRY0	transmembrane receptor regulatory/adaptor protein(PC00226);transporter(PC00227)	cation transmembrane transporter activity(GO:0008324)	cellular process(GO:0009987)	plasma membrane(GO:0005886)	N/A	Zinc influx into cells by the SLC39 gene family;Transport of glucose and other sugars, bile salts and organic acids, metal ions and amine compounds;Metal ion SLC transporters;SLC-mediated transmembrane transport;Zinc transporters;Transmembrane transport of small molecules	0.00169472	0.0121588	1.56696	1.56696	Dcaf17_3Wks up vs WT_3Wks	1.15981	2.11705
Yipf6	28304	Yip1 domain family member 6	gene with protein product	MGC21416, FinGER6	Xq12-q13.1	ENSG00000181704	YIPF6	300996	Q96EC8	N/A	N/A	intracellular protein transport(GO:0006886);vesicle-mediated transport(GO:0016192)	N/A	N/A	Membrane Trafficking;Vesicle-mediated transport;Golgi Associated Vesicle Biogenesis;Clathrin derived vesicle budding;trans-Golgi Network Vesicle Budding	0.051254	0.0293604	1.56633	1.56633	Dcaf17_3Wks up vs WT_3Wks	1.06928	2.29441
Gga1	17842	golgi associated, gamma adaptin ear containing, ARF binding protein 1	gene with protein product	N/A	22q13.1	ENSG00000100083	GGA1	606004	Q9UJY5	N/A	N/A	signal transduction(GO:0007165)	N/A	N/A	Amyloid fiber formation;Metabolism of proteins	0.00274082	0.00832025	1.56629	1.56629	Dcaf17_3Wks up vs WT_3Wks	1.19177	2.05849
Natd1	30770	N-acetyltransferase domain containing 1	gene with protein product	MGC33894, Gtlf3b	17p11.2	ENSG00000274180	NATD1	N/A	Q8N6N6	N/A	N/A	N/A	N/A	N/A	N/A	0.00342542	0.0464404	1.56552	1.56552	Dcaf17_3Wks up vs WT_3Wks	1.01046	2.42549
Cldn11	8514	claudin 11	gene with protein product	OSP	3q26.2	ENSG00000013297	CLDN11	601326	O75508	N/A	N/A	N/A	N/A	N/A	N/A	0.00026158	0.00848087	1.56492	1.56492	Dcaf17_3Wks up vs WT_3Wks	1.18983	2.05825
H13	?	?	?	?	?	?	?	?	?	?	?	?	?	?	?	0.00267242	0.0277574	1.56449	1.56449	Dcaf17_3Wks up vs WT_3Wks	1.07563	2.27552
Fbxw11	13607	F-box and WD repeat domain containing 11	gene with protein product	KIAA0696, Fbw1b, BTRCP2, BTRC2, Hos, Fbw11	5q35.1	ENSG00000072803	FBXW11	605651	Q9UKB1	N/A	N/A	N/A	N/A	N/A	N/A	8.12749e-05	0.00456725	1.56417	1.56417	Dcaf17_3Wks up vs WT_3Wks	1.23557	1.98016
Ackr3	23692	atypical chemokine receptor 3	gene with protein product	RDC1, GPR159	2q37.3	ENSG00000144476	ACKR3	610376	P25106	N/A	G-protein coupled receptor activity(GO:0004930);cytokine receptor activity(GO:0004896);protein binding(GO:0005515);signal transducer activity(GO:0004871)	apoptotic process(GO:0006915);calcium-mediated signaling(GO:0019722);cellular calcium ion homeostasis(GO:0006874);cellular component movement(GO:0006928);immune response(GO:0006955);localization(GO:0051179);locomotion(GO:0040011);regulation of biological process(GO:0050789);response to external stimulus(GO:0009605)	plasma membrane(GO:0005886)	N/A	GPCR downstream signaling;Chemokine receptors bind chemokines;Signal Transduction;Signaling by GPCR;Peptide ligand-binding receptors;GPCR ligand binding;G alpha (i) signalling events;Class A/1 (Rhodopsin-like receptors)	0.000649195	0.0478541	1.56369	1.56369	Dcaf17_3Wks up vs WT_3Wks	1.00623	2.42999
Chd3os	?	?	?	?	?	?	?	?	?	?	?	?	?	?	?	4.69902e-05	0.0038128	1.56357	1.56357	Dcaf17_3Wks up vs WT_3Wks	1.24744	1.95981
Ccdc170	21177	coiled-coil domain containing 170	gene with protein product	FLJ23305, bA282P11.1	6q25.1	ENSG00000120262	CCDC170	N/A	Q8IYT3	N/A	N/A	N/A	N/A	N/A	N/A	0.000197363	0.00288717	1.5628	1.5628	Dcaf17_3Wks up vs WT_3Wks	1.26473	1.93112
Mrpl28	14484	mitochondrial ribosomal protein L28	gene with protein product	p15	16p13.3	ENSG00000086504	MRPL28	604853	Q13084	N/A	N/A	N/A	N/A	N/A	N/A	3.25841e-05	0.00103304	1.56274	1.56274	Dcaf17_3Wks up vs WT_3Wks	1.32072	1.84911
Nat10	29830	N-acetyltransferase 10	gene with protein product	hALP, FLJ10774, FLJ12179, NET43, KIAA1709, Kre33	11p13	ENSG00000135372	NAT10	609221	Q9H0A0	N/A	RNA binding(GO:0003723);acetyltransferase activity(GO:0016407)	cellular process(GO:0009987);nitrogen compound metabolic process(GO:0006807);tRNA metabolic process(GO:0006399)	N/A	N/A	rRNA processing in the nucleus and cytosol;rRNA processing;rRNA modification in the nucleus and cytosol;Gene Expression	0.00511703	0.0301155	1.56207	1.56207	Dcaf17_3Wks up vs WT_3Wks	1.06586	2.28929
Notch1	7881	notch 1	gene with protein product	N/A	9q34.3	ENSG00000148400	NOTCH1	190198	P46531	N/A	N/A	N/A	N/A	N/A	N/A	1.61304e-05	0.00474083	1.56203	1.56203	Dcaf17_3Wks up vs WT_3Wks	1.23221	1.98013
Hspa12b	16193	heat shock protein family A (Hsp70) member 12B	gene with protein product	dJ1009E24.2	20p13	ENSG00000132622	HSPA12B	610702	Q96MM6	N/A	N/A	N/A	N/A	N/A	Cellular responses to stress;Regulation of HSF1-mediated heat shock response;Cellular response to heat stress	0.00235918	0.00574208	1.56203	1.56203	Dcaf17_3Wks up vs WT_3Wks	1.21868	2.00211
Trrap	12347	transformation/transcription domain associated protein	gene with protein product	TR-AP, PAF400, Tra1	7q22.1	ENSG00000196367	TRRAP	603015	Q9Y4A5	non-receptor serine/threonine protein kinase(PC00167);nucleic acid binding(PC00171);nucleotide kinase(PC00172)	kinase activity(GO:0016301)	DNA repair(GO:0006281);cellular process(GO:0009987);nitrogen compound metabolic process(GO:0006807);phosphate-containing compound metabolic process(GO:0006796);response to stress(GO:0006950)	intracellular(GO:0005622);nucleus(GO:0005634)	N/A	Signal Transduction;HATs acetylate histones;Post-translational protein modification;TCF dependent signaling in response to WNT;Metabolism of proteins;Signaling by Wnt;Chromatin organization;Formation of the beta-catenin:TCF transactivating complex;Ub-specific processing proteases;Deubiquitination;Chromatin modifying enzymes	7.35363e-05	0.0100539	1.56203	1.56203	Dcaf17_3Wks up vs WT_3Wks	1.17501	2.07652
Arhgap26	17073	Rho GTPase activating protein 26	gene with protein product	GRAF, KIAA0621, OPHN1L, OPHN1L1	5q31.3	ENSG00000145819	ARHGAP26	605370	Q9UNA1	G-protein modulator(PC00022)	GTPase activity(GO:0003924);enzyme activator activity(GO:0008047);pyrophosphatase activity(GO:0016462)	catabolic process(GO:0009056);cellular process(GO:0009987);nitrogen compound metabolic process(GO:0006807);regulation of nucleobase-containing compound metabolic process(GO:0019219);regulation of phosphate metabolic process(GO:0019220)	N/A	Integrin signalling pathway->GTPase regulator associated with FAK;;PDGF signaling pathway->GTPase-activating protein Rho;;;	Signal Transduction;Signaling by Rho GTPases;Rho GTPase cycle	0.00396121	0.0183456	1.56203	1.56203	Dcaf17_3Wks up vs WT_3Wks	1.11981	2.1789
Dnaaf3	30492	dynein axonemal assembly factor 3	gene with protein product	FLJ40069, FLJ36139, PF22, PCD	19q13.42	ENSG00000167646	DNAAF3	614566	Q8N9W5	N/A	N/A	N/A	N/A	N/A	N/A	0.0447404	0.0384126	1.56198	1.56198	Dcaf17_3Wks up vs WT_3Wks	1.0358	2.35546
Snrk	30598	SNF related kinase	gene with protein product	FLJ20224, HSNFRK, KIAA0096	3p22.1	ENSG00000163788	SNRK	612760	Q9NRH2	non-receptor serine/threonine protein kinase(PC00167)	protein kinase activity(GO:0004672)	intracellular signal transduction(GO:0035556);phosphate-containing compound metabolic process(GO:0006796);regulation of biological process(GO:0050789);response to stimulus(GO:0050896)	cytoplasm(GO:0005737);nucleus(GO:0005634)	N/A	N/A	0.0423944	0.013907	1.56194	1.56194	Dcaf17_3Wks up vs WT_3Wks	1.14643	2.12804
Shank2	14295	SH3 and multiple ankyrin repeat domains 2	gene with protein product	CTTNBP1, ProSAP1, SHANK, SPANK-3	11q13.3-q13.4	ENSG00000162105	SHANK2	603290	Q9UPX8	N/A	N/A	N/A	N/A	N/A	N/A	0.00172192	0.042649	1.56145	1.56145	Dcaf17_3Wks up vs WT_3Wks	1.02201	2.38561
Klf6	2235	Kruppel like factor 6	gene with protein product	CPBP, GBF, Zf9, PAC1	10p15.2	ENSG00000067082	KLF6	602053	Q99612	N/A	N/A	N/A	N/A	N/A	N/A	0.00020521	0.0156347	1.55937	1.55937	Dcaf17_3Wks up vs WT_3Wks	1.13491	2.14259
Zfp668	?	?	?	?	?	?	?	?	?	?	?	?	?	?	?	0.00166605	0.0365344	1.55917	1.55917	Dcaf17_3Wks up vs WT_3Wks	1.04204	2.33294
Eda	3157	ectodysplasin A	gene with protein product	EDA1, XLHED, HED, XHED, ED1-A1, ED1-A2, EDA-A1, EDA-A2	Xq13.1	ENSG00000158813	EDA	300451	Q92838	N/A	N/A	N/A	N/A	N/A	Immune System;TNFR2 non-canonical NF-kB pathway;TNFs bind their physiological receptors;Cytokine Signaling in Immune system	0.00217299	0.0243379	1.55888	1.55888	Dcaf17_3Wks up vs WT_3Wks	1.0897	2.23006
Nim1k	28646	NIM1 serine/threonine protein kinase	gene with protein product	MGC42105, NIM1	5p12	ENSG00000177453	NIM1K	N/A	Q8IY84	non-receptor serine/threonine protein kinase(PC00167)	protein kinase activity(GO:0004672)	intracellular signal transduction(GO:0035556);phosphate-containing compound metabolic process(GO:0006796);regulation of biological process(GO:0050789);response to external stimulus(GO:0009605);response to stress(GO:0006950)	cytoplasm(GO:0005737);nucleus(GO:0005634);protein complex(GO:0043234)	N/A	N/A	0.000232411	0.0350909	1.55818	1.55818	Dcaf17_3Wks up vs WT_3Wks	1.04702	2.31889
Slfn9	?	?	?	?	?	?	?	?	?	?	?	?	?	?	?	0.000220348	0.0116121	1.55765	1.55765	Dcaf17_3Wks up vs WT_3Wks	1.16155	2.08882
Apba3	580	amyloid beta precursor protein binding family A member 3	gene with protein product	X11L2, mint3	19p13.3	N/A	APBA3	604262	O96018	membrane trafficking regulatory protein(PC00151)	binding(GO:0005488)	neurological system process(GO:0050877);regulation of biological process(GO:0050789);synaptic transmission(GO:0007268)	cytoplasm(GO:0005737);dendrite(GO:0030425);plasma membrane(GO:0005886)	Alzheimer disease-amyloid secretase pathway->HIV-1 Tat interactive protein, 60kDa;;Alzheimer disease-amyloid secretase pathway->Amyloid beta A4 precursor protein-binding family A;;;	Protein-protein interactions at synapses;Neuronal System;Interactions of neurexins and neuroligins at synapses	0.000579823	0.0151993	1.55699	1.55699	Dcaf17_3Wks up vs WT_3Wks	1.13708	2.13198
Mical3	24694	microtubule associated monooxygenase, calponin and LIM domain containing 3	gene with protein product	KIAA0819	22q11.21	ENSG00000243156	MICAL3	608882	Q7RTP6	N/A	N/A	N/A	N/A	N/A	N/A	9.03506e-05	0.0478742	1.55688	1.55688	Dcaf17_3Wks up vs WT_3Wks	1.00611	2.40914
Pea15a	?	?	?	?	?	?	?	?	?	?	?	?	?	?	?	0.00605102	0.0359325	1.5568	1.5568	Dcaf17_3Wks up vs WT_3Wks	1.04397	2.32155
Zfr2	29189	zinc finger RNA binding protein 2	gene with protein product	N/A	19p13.3	ENSG00000105278	ZFR2	N/A	Q9UPR6	mRNA processing factor(PC00147)	mRNA binding(GO:0003729)	anterior/posterior axis specification(GO:0009948);apoptotic process(GO:0006915);mRNA processing(GO:0006397);neurological system process(GO:0050877);nucleobase-containing compound transport(GO:0015931);response to interferon-gamma(GO:0034341);spermatogenesis(GO:0007283)	N/A	N/A	N/A	7.97481e-06	0.00031744	1.55665	1.55665	Dcaf17_3Wks up vs WT_3Wks	1.36754	1.77192
Rgs12	9994	regulator of G protein signaling 12	gene with protein product	N/A	4p16.3	ENSG00000159788	RGS12	602512	O14924	N/A	N/A	N/A	N/A	Heterotrimeric G-protein signaling pathway-Gq alpha and Go alpha mediated pathway->Regulator of G-protein signaling;;Heterotrimeric G-protein signaling pathway-Gi alpha and Gs alpha mediated pathway->Regulator of G-protein signaling;;;	GPCR downstream signaling;Signaling by GPCR;Signal Transduction;G alpha (i) signalling events	0.0039313	0.0186003	1.55629	1.55629	Dcaf17_3Wks up vs WT_3Wks	1.11739	2.16758
Hapln4	31357	hyaluronan and proteoglycan link protein 4	gene with protein product	BRAL2, KIAA1926	19p13.11	ENSG00000187664	HAPLN4	N/A	Q86UW8	extracellular matrix glycoprotein(PC00100)	N/A	nervous system development(GO:0007399);single-multicellular organism process(GO:0044707);skeletal system development(GO:0001501)	extracellular region(GO:0005576);proteinaceous extracellular matrix(GO:0005578)	N/A	N/A	0.0031276	0.00843751	1.55618	1.55618	Dcaf17_3Wks up vs WT_3Wks	1.18765	2.03907
E030011O05Rik	?	?	?	?	?	?	?	?	?	?	?	?	?	?	?	0.00147187	0.0131488	1.55613	1.55613	Dcaf17_3Wks up vs WT_3Wks	1.1502	2.10532
Plcd1	9060	phospholipase C delta 1	gene with protein product	N/A	3p22.2	ENSG00000187091	PLCD1	602142	P51178	guanyl-nucleotide exchange factor(PC00113);signaling molecule(PC00207)	guanyl-nucleotide exchange factor activity(GO:0005085);receptor binding(GO:0005102);small GTPase regulator activity(GO:0005083)	N/A	N/A	Thyrotropin-releasing hormone receptor signaling pathway->Phospholipase C;;Oxytocin receptor mediated signaling pathway->Phospholipase C beta;;5HT2 type receptor mediated signaling pathway->Phospholipase C;;Inflammation mediated by chemokine and cytokine signaling pathway->Phospholipase C;;Histamine H1 receptor mediated signaling pathway->Phospholipase C;;;;;;	Synthesis of IP3 and IP4 in the cytosol;Metabolism;Inositol phosphate metabolism	0.00323341	0.0486392	1.55552	1.55552	Dcaf17_3Wks up vs WT_3Wks	1.00389	2.41028
Rspo1	21679	R-spondin 1	gene with protein product	FLJ40906, RSPONDIN	1p34.3	ENSG00000169218	RSPO1	609595	Q2MKA7	N/A	N/A	N/A	N/A	N/A	TCF dependent signaling in response to WNT;Signal Transduction;Signaling by Wnt;Regulation of FZD by ubiquitination	0.000870498	0.0334112	1.55362	1.55362	Dcaf17_3Wks up vs WT_3Wks	1.05269	2.29292
Pnpla3	18590	patatin like phospholipase domain containing 3	gene with protein product	dJ796I17.1, FLJ22012, adiponutrin, iPLA2epsilon	22q13.31	ENSG00000100344	PNPLA3	609567	Q9NST1	acyltransferase(PC00042);phospholipase(PC00186)	lipase activity(GO:0016298)	catabolic process(GO:0009056);cellular process(GO:0009987);homeostatic process(GO:0042592);lipid metabolic process(GO:0006629)	lipid particle(GO:0005811)	N/A	Phospholipid metabolism;Acyl chain remodeling of DAG and TAG;Metabolism of lipids and lipoproteins;Glycerophospholipid biosynthesis;Metabolism	0.00176572	0.0322083	1.55283	1.55283	Dcaf17_3Wks up vs WT_3Wks	1.05703	2.28116
Ptch1	9585	patched 1	gene with protein product	BCNS	9q22.32	ENSG00000185920	PTCH1	601309	Q13635	N/A	N/A	N/A	N/A	Hedgehog signaling pathway->Patched;;	Hedgehog 'on' state;Ligand-receptor interactions;Signaling by GPCR;Signal Transduction;Class B/2 (Secretin family receptors);Signaling by Hedgehog;GPCR ligand binding;Hedgehog 'off' state	1.26966e-06	0.00111154	1.55123	1.55123	Dcaf17_3Wks up vs WT_3Wks	1.31115	1.83528
Ccdc137	33451	coiled-coil domain containing 137	gene with protein product	MGC16597	17q25.3	ENSG00000185298	CCDC137	614271	Q6PK04	N/A	N/A	N/A	N/A	N/A	N/A	0.00157567	0.0228999	1.55103	1.55103	Dcaf17_3Wks up vs WT_3Wks	1.09515	2.19667
Agtr2	338	angiotensin II receptor type 2	gene with protein product	AT2, MRX88	Xq23	ENSG00000180772	AGTR2	300034	P50052	G-protein coupled receptor(PC00021)	receptor activity(GO:0004872)	cellular process(GO:0009987);regulation of biological process(GO:0050789);sensory perception(GO:0007600)	N/A	N/A	GPCR downstream signaling;Signal Transduction;Signaling by GPCR;Peptide ligand-binding receptors;G alpha (i) signalling events;GPCR ligand binding;Class A/1 (Rhodopsin-like receptors)	0.0227965	0.0372592	1.55074	1.55074	Dcaf17_3Wks up vs WT_3Wks	1.03906	2.31438
Elf4	3319	E74 like ETS transcription factor 4	gene with protein product	MEF, ELFR	Xq26.1	ENSG00000102034	ELF4	300775	Q99607	nucleic acid binding(PC00171);signaling molecule(PC00207);winged helix/forkhead transcription factor(PC00246)	sequence-specific DNA binding RNA polymerase II transcription factor activity(GO:0000981)	biosynthetic process(GO:0009058);cell differentiation(GO:0030154);cellular process(GO:0009987);nitrogen compound metabolic process(GO:0006807)	intracellular(GO:0005622);nucleus(GO:0005634)	PDGF signaling pathway->Ets;;	N/A	0.00307947	0.0191263	1.55058	1.55058	Dcaf17_3Wks up vs WT_3Wks	1.11359	2.15907
Arhgef1	681	Rho guanine nucleotide exchange factor 1	gene with protein product	P115-RHOGEF, SUB1.5, LBCL2	19q13.2	ENSG00000076928	ARHGEF1	601855	Q92888	N/A	N/A	N/A	N/A	Heterotrimeric G-protein signaling pathway-Gq alpha and Go alpha mediated pathway->Rho guanine nucleotide exchange factor;;Cytoskeletal regulation by Rho GTPase->Rho guanine nucleotide exchange factors;;Axon guidance mediated by semaphorins->Rho guanine nucleotide exchange factor;;;;	p75NTR regulates axonogenesis;GPCR downstream signaling;Axonal growth inhibition (RHOA activation);Signaling by GPCR;Signalling by NGF;Signal Transduction;p75 NTR receptor-mediated signalling;G alpha (12/13) signalling events	7.75857e-05	0.0111453	1.5488	1.5488	Dcaf17_3Wks up vs WT_3Wks	1.16281	2.06293
Pax9	8623	paired box 9	gene with protein product	N/A	14q13.3	ENSG00000198807	PAX9	167416	P55771	N/A	N/A	N/A	N/A	N/A	N/A	0.0504235	0.0208656	1.54729	1.54729	Dcaf17_3Wks up vs WT_3Wks	1.10425	2.16808
Trp53i11	?	?	?	?	?	?	?	?	?	?	?	?	?	?	?	0.0655784	0.032387	1.54698	1.54698	Dcaf17_3Wks up vs WT_3Wks	1.05588	2.26651
Ndrg1	7679	N-myc downstream regulated 1	gene with protein product	DRG1, RTP, TDD5, NDR1	8q24.22	ENSG00000104419	NDRG1	605262	Q92597	N/A	N/A	N/A	N/A	N/A	N/A	0.0124699	0.00714564	1.54676	1.54676	Dcaf17_3Wks up vs WT_3Wks	1.19753	1.99783
Stim2	19205	stromal interaction molecule 2	gene with protein product	N/A	4p15.2	ENSG00000109689	STIM2	610841	Q9P246	N/A	calcium channel regulator activity(GO:0005246);calcium ion binding(GO:0005509);cation channel activity(GO:0005261);ligand-gated ion channel activity(GO:0015276)	cellular calcium ion homeostasis(GO:0006874);cellular process(GO:0009987);regulation of biological process(GO:0050789);regulation of molecular function(GO:0065009)	cytoplasm(GO:0005737);endoplasmic reticulum(GO:0005783);plasma membrane(GO:0005886)	N/A	N/A	5.21349e-05	0.00360898	1.54663	1.54663	Dcaf17_3Wks up vs WT_3Wks	1.2442	1.92257
Dhh	2865	desert hedgehog	gene with protein product	HHG-3, MGC35145	12q13.12	ENSG00000139549	DHH	605423	O43323	N/A	N/A	N/A	N/A	N/A	Signal Transduction;Signaling by Hedgehog;Hedgehog ligand biogenesis;Class B/2 (Secretin family receptors);Hedgehog 'on' state;GPCR ligand binding;Ligand-receptor interactions;Disease;Signaling by GPCR;Diseases of signal transduction;Release of Hh-Np from the secreting cell;Hh mutants abrogate ligand secretion;HHAT G278V abrogates palmitoylation of Hh-Np	0.000212462	0.0348836	1.54592	1.54592	Dcaf17_3Wks up vs WT_3Wks	1.04688	2.28284
Cul9	15982	cullin 9	gene with protein product	H7AP1, KIAA0708, PARC	6p21.1	ENSG00000112659	CUL9	607489	Q8IWT3	N/A	N/A	N/A	N/A	N/A	N/A	0.000789256	0.0164226	1.54468	1.54468	Dcaf17_3Wks up vs WT_3Wks	1.12725	2.11668
Ablim2	19195	actin binding LIM protein family member 2	gene with protein product	KIAA1808	4p16.1	ENSG00000163995	ABLIM2	612544	Q6H8Q1	actin family cytoskeletal protein(PC00041);structural protein(PC00211)	actin binding(GO:0003779)	cellular component biogenesis(GO:0044085);cellular component organization(GO:0016043);cellular process(GO:0009987)	actin cytoskeleton(GO:0015629);intracellular(GO:0005622)	N/A	Developmental Biology;Netrin-1 signaling;DCC mediated attractive signaling;Axon guidance	0.000145687	0.00434537	1.54463	1.54463	Dcaf17_3Wks up vs WT_3Wks	1.23153	1.93734
Slc25a45	27442	solute carrier family 25 member 45	gene with protein product	N/A	11q13.1	ENSG00000162241	SLC25A45	610825	Q8N413	N/A	transmembrane transporter activity(GO:0022857)	amino acid transport(GO:0006865);anion transport(GO:0006820);cellular process(GO:0009987)	N/A	N/A	N/A	0.00117903	0.0434297	1.54445	1.54445	Dcaf17_3Wks up vs WT_3Wks	1.01909	2.34065
Ndufs6	7713	NADH:ubiquinone oxidoreductase subunit S6	gene with protein product	CI-13kA	5p15.33	ENSG00000145494	NDUFS6	603848	O75380	oxidoreductase(PC00176)	N/A	biosynthetic process(GO:0009058);cation transport(GO:0006812);cellular process(GO:0009987);nitrogen compound metabolic process(GO:0006807);nucleobase-containing compound metabolic process(GO:0006139);oxidative phosphorylation(GO:0006119);phosphate-containing compound metabolic process(GO:0006796);respiratory electron transport chain(GO:0022904)	cytoplasm(GO:0005737);mitochondrial inner membrane(GO:0005743);protein complex(GO:0043234)	N/A	Respiratory electron transport, ATP synthesis by chemiosmotic coupling, and heat production by uncoupling proteins.;Complex I biogenesis;Respiratory electron transport;The citric acid (TCA) cycle and respiratory electron transport;Metabolism	5.72248e-05	0.00111404	1.54436	1.54436	Dcaf17_3Wks up vs WT_3Wks	1.30745	1.8242
Fan1	29170	FANCD2 and FANCI associated nuclease 1	gene with protein product	N/A	15q13.3	ENSG00000198690	FAN1	613534	Q9Y2M0	N/A	DNA binding(GO:0003677);endodeoxyribonuclease activity(GO:0004520)	DNA repair(GO:0006281);cellular process(GO:0009987);nitrogen compound metabolic process(GO:0006807);response to stress(GO:0006950)	intracellular(GO:0005622);nucleus(GO:0005634)	N/A	DNA Repair;Fanconi Anemia Pathway	0.000269227	0.0213993	1.54396	1.54396	Dcaf17_3Wks up vs WT_3Wks	1.10113	2.16488
Cnnm3	104	cyclin and CBS domain divalent metal cation transport mediator 3	gene with protein product	N/A	2q11.2	ENSG00000168763	CNNM3	607804	Q8NE01	N/A	N/A	N/A	N/A	N/A	N/A	0.000508225	0.0334238	1.54376	1.54376	Dcaf17_3Wks up vs WT_3Wks	1.05187	2.26568
Vps18	15972	VPS18, CORVET/HOPS core subunit	gene with protein product	KIAA1475, PEP3	15q15.1	ENSG00000104142	VPS18	608551	Q9P253	membrane trafficking regulatory protein(PC00151)	protein binding(GO:0005515)	cellular process(GO:0009987);exocytosis(GO:0006887);organelle organization(GO:0006996);protein complex assembly(GO:0006461);regulation of biological process(GO:0050789)	cytoplasm(GO:0005737);endosome(GO:0005768);membrane(GO:0016020);protein complex(GO:0043234);vacuole(GO:0005773)	N/A	N/A	0.000508654	0.0110969	1.54367	1.54367	Dcaf17_3Wks up vs WT_3Wks	1.16184	2.05097
Gm5767	?	?	?	?	?	?	?	?	?	?	?	?	?	?	?	5.27081e-07	0.0222446	1.5428	1.5428	Dcaf17_3Wks up vs WT_3Wks	1.09696	2.16982
Man1a	?	?	?	?	?	?	?	?	?	?	?	?	?	?	?	0.00314461	0.0216171	1.54199	1.54199	Dcaf17_3Wks up vs WT_3Wks	1.09978	2.162
Anxa5	543	annexin A5	gene with protein product	N/A	4q27	ENSG00000164111	ANXA5	131230	P08758	N/A	N/A	N/A	N/A	N/A	N/A	0.0006693	0.0278917	1.54061	1.54061	Dcaf17_3Wks up vs WT_3Wks	1.07241	2.21324
Eif4ebp1	3288	eukaryotic translation initiation factor 4E binding protein 1	gene with protein product	PHAS-I, 4E-BP1	8p11.23	ENSG00000187840	EIF4EBP1	602223	Q13541	translation factor(PC00223)	protein binding(GO:0005515)	biosynthetic process(GO:0009058);cellular process(GO:0009987);regulation of translation(GO:0006417)	cytoplasm(GO:0005737)	p53 pathway by glucose deprivation->Eukaryotic translation initiation factor 4E-binding protein 1;;CCKR signaling map->4E-BP1;;p38 MAPK pathway->Eukaryotic translation initiation factor 4E-binding protein 1;;;;	Signal Transduction;IGF1R signaling cascade;mTOR signalling;Activation of the mRNA upon binding of the cap-binding complex and eIFs, and subsequent binding to 43S;Signaling by Type 1 Insulin-like Growth Factor 1 Receptor (IGF1R);Signaling by Insulin receptor;Translation;Cap-dependent Translation Initiation;Insulin receptor signalling cascade;IRS-mediated signalling;Metabolism of proteins;Gene Exp…	0.0366261	0.0182016	1.54017	1.54017	Dcaf17_3Wks up vs WT_3Wks	1.11657	2.12446
Nefh	7737	neurofilament heavy	gene with protein product	N/A	22q12.2	ENSG00000100285	NEFH	162230	P12036	N/A	N/A	N/A	N/A	N/A	N/A	0.00236376	0.0215204	1.54013	1.54013	Dcaf17_3Wks up vs WT_3Wks	1.09995	2.15647
Fam73b	?	?	?	?	?	?	?	?	?	?	?	?	?	?	?	0.000178587	0.00656844	1.53919	1.53919	Dcaf17_3Wks up vs WT_3Wks	1.20124	1.97223
Fndc5	20240	fibronectin type III domain containing 5	gene with protein product	FRCP2	1p35.1	ENSG00000160097	FNDC5	611906	Q8NAU1	N/A	N/A	N/A	cytoplasm(GO:0005737);endoplasmic reticulum(GO:0005783);plasma membrane(GO:0005886)	N/A	N/A	0.00171807	0.047882	1.53901	1.53901	Dcaf17_3Wks up vs WT_3Wks	1.00593	2.35458
Os9	16994	OS9, endoplasmic reticulum lectin	gene with protein product	OS-9, ERLEC2	12q13.3-q14.1	ENSG00000135506	OS9	609677	Q13438	N/A	N/A	catabolic process(GO:0009056);cellular process(GO:0009987);intracellular protein transport(GO:0006886);protein localization(GO:0008104);proteolysis(GO:0006508)	cytoplasm(GO:0005737);endoplasmic reticulum(GO:0005783)	N/A	Asparagine N-linked glycosylation;ABC-family proteins mediated transport;N-glycan trimming in the ER and Calnexin/Calreticulin cycle;Disease;Post-translational protein modification;Transmembrane transport of small molecules;Diseases of signal transduction;Signaling by Hedgehog;Hh mutants abrogate ligand secretion;Hh mutants that don't undergo autocatalytic processing are degraded by ERAD;ER Quali…	0.0212733	0.0275179	1.53873	1.53873	Dcaf17_3Wks up vs WT_3Wks	1.07369	2.2052
Ttyh1	13476	tweety family member 1	gene with protein product	N/A	19q13.42	ENSG00000167614	TTYH1	605784	Q9H313	anion channel(PC00049)	anion channel activity(GO:0005253)	anion transport(GO:0006820);cellular process(GO:0009987);regulation of biological process(GO:0050789)	plasma membrane(GO:0005886)	N/A	N/A	0.000122206	0.00932462	1.53867	1.53867	Dcaf17_3Wks up vs WT_3Wks	1.17464	2.01552
B4galnt4	26315	beta-1,4-N-acetyl-galactosaminyltransferase 4	gene with protein product	FLJ25045, NGalNAc-T1	11p15.5	ENSG00000182272	B4GALNT4	N/A	Q76KP1	glycosyltransferase(PC00111)	transferase activity, transferring glycosyl groups(GO:0016757)	protein glycosylation(GO:0006486)	N/A	N/A	N/A	5.69314e-06	0.0157131	1.53843	1.53843	Dcaf17_3Wks up vs WT_3Wks	1.13009	2.09432
Nr1h2	7965	nuclear receptor subfamily 1 group H member 2	gene with protein product	NER, NER-I, RIP15, LXR-b, LXRb	19q13.3	N/A	NR1H2	600380	P55055	N/A	N/A	N/A	N/A	N/A	N/A	0.00479411	0.0431291	1.53839	1.53839	Dcaf17_3Wks up vs WT_3Wks	1.01982	2.32064
Zfp112	13021	symbol withdrawn, see ZNF112	withdrawn	N/A	N/A	N/A	ZFP112	N/A	N/A	N/A	N/A	N/A	N/A	N/A	N/A	0.00899621	0.0320574	1.53826	1.53826	Dcaf17_3Wks up vs WT_3Wks	1.05633	2.24006
Caln1	13248	calneuron 1	gene with protein product	CABP8	7q11.22	ENSG00000183166	CALN1	607176	Q9BXU9	N/A	N/A	N/A	N/A	N/A	N/A	0.000876481	0.0483968	1.53766	1.53766	Dcaf17_3Wks up vs WT_3Wks	1.00447	2.35388
Zfp3	12861	ZFP3 zinc finger protein	gene with protein product	FLJ30726, ZNF752	17p13.2	ENSG00000180787	ZFP3	194480	Q96NJ6	KRAB box transcription factor(PC00029)	N/A	N/A	N/A	N/A	N/A	1.43434e-05	0.00179184	1.53568	1.53568	Dcaf17_3Wks up vs WT_3Wks	1.27943	1.84327
Esyt1	29534	extended synaptotagmin 1	gene with protein product	MBC2, KIAA0747	12q13.2	ENSG00000139641	ESYT1	616670	Q9BSJ8	N/A	N/A	N/A	N/A	N/A	Glycosphingolipid metabolism;Metabolism of lipids and lipoproteins;Sphingolipid metabolism;Metabolism	0.000742581	0.0296551	1.53406	1.53406	Dcaf17_3Wks up vs WT_3Wks	1.06484	2.21002
Supt5	?	?	?	?	?	?	?	?	?	?	?	?	?	?	?	0.000181365	0.00317341	1.53304	1.53304	Dcaf17_3Wks up vs WT_3Wks	1.24646	1.88552
Ell	23114	elongation factor for RNA polymerase II	gene with protein product	Men, ELL1, PPP1R68	19p13.11	ENSG00000105656	ELL	600284	P55199	N/A	N/A	N/A	N/A	N/A	N/A	0.0346003	0.0111313	1.53252	1.53252	Dcaf17_3Wks up vs WT_3Wks	1.15868	2.02698
Ptpre	9669	protein tyrosine phosphatase, receptor type E	gene with protein product	PTPE	10q26.2	ENSG00000132334	PTPRE	600926	P23469	protein phosphatase(PC00195)	phosphoprotein phosphatase activity(GO:0004721)	cellular protein modification process(GO:0006464)	cytoplasm(GO:0005737)	N/A	N/A	3.33699e-05	0.00265981	1.53191	1.53191	Dcaf17_3Wks up vs WT_3Wks	1.25621	1.8681
Ctso	2542	cathepsin O	gene with protein product	N/A	4q32.1	ENSG00000256043	CTSO	600550	P43234	N/A	N/A	N/A	N/A	N/A	N/A	0.00211278	0.0404416	1.53138	1.53138	Dcaf17_3Wks up vs WT_3Wks	1.02779	2.28172
Tpo	12015	thyroid peroxidase	gene with protein product	TPX	2p25.3	ENSG00000115705	TPO	606765	P07202	peroxidase(PC00180)	oxidoreductase activity(GO:0016491);peroxidase activity(GO:0004601)	N/A	extracellular space(GO:0005615)	N/A	Metabolism of amino acids and derivatives;Thyroxine biosynthesis;Metabolism;Amine-derived hormones	0.0014162	0.00438392	1.53135	1.53135	Dcaf17_3Wks up vs WT_3Wks	1.22588	1.91294
Snta1	11167	syntrophin alpha 1	gene with protein product	TACIP1, LQT12	20q11.21	ENSG00000101400	SNTA1	601017	Q13424	N/A	N/A	N/A	N/A	N/A	N/A	0.00381238	0.013527	1.53092	1.53092	Dcaf17_3Wks up vs WT_3Wks	1.14182	2.05261
Gm38438	?	?	?	?	?	?	?	?	?	?	?	?	?	?	?	0.00912649	0.0378208	1.53018	1.53018	Dcaf17_3Wks up vs WT_3Wks	1.03603	2.26002
Rbl2	9894	RB transcriptional corepressor like 2	gene with protein product	Rb2, p130	16q12.2	ENSG00000103479	RBL2	180203	Q08999	N/A	N/A	N/A	N/A	N/A	N/A	0.000842447	0.0213936	1.52908	1.52908	Dcaf17_3Wks up vs WT_3Wks	1.09879	2.12786
Chp2	24927	calcineurin like EF-hand protein 2	gene with protein product	N/A	16p12.2	ENSG00000166869	CHP2	N/A	O43745	N/A	N/A	calcium-mediated signaling(GO:0019722)	N/A	N/A	N/A	4.65213e-05	0.0140702	1.52891	1.52891	Dcaf17_3Wks up vs WT_3Wks	1.13793	2.05424
Mycl	7555	MYCL proto-oncogene, bHLH transcription factor	gene with protein product	LMYC, bHLHe38	1p34.2	ENSG00000116990	MYCL	164850	P12524	basic helix-loop-helix transcription factor(PC00055);nucleic acid binding(PC00171)	sequence-specific DNA binding transcription factor activity(GO:0003700)	cell cycle(GO:0007049);regulation of transcription from RNA polymerase II promoter(GO:0006357)	N/A	Wnt signaling pathway->Wnt Target Genes;;	N/A	0.000473322	0.0426966	1.52838	1.52838	Dcaf17_3Wks up vs WT_3Wks	1.0208	2.28835
Dbp	2697	D-box binding PAR bZIP transcription factor	gene with protein product	DABP	19q13.33	ENSG00000105516	DBP	124097	Q10586	nucleic acid binding(PC00171);transcription factor(PC00218)	sequence-specific DNA binding RNA polymerase II transcription factor activity(GO:0000981)	biosynthetic process(GO:0009058);cellular process(GO:0009987);nitrogen compound metabolic process(GO:0006807)	intracellular(GO:0005622);nucleus(GO:0005634)	N/A	BMAL1:CLOCK,NPAS2 activates circadian gene expression;Circadian Clock	4.65642e-05	0.00399736	1.52827	1.52827	Dcaf17_3Wks up vs WT_3Wks	1.23051	1.89809
Lonp2	20598	lon peptidase 2, peroxisomal	gene with protein product	MGC4840, LONP, LONPL	16q12.1	ENSG00000102910	LONP2	617774	Q86WA8	serine protease(PC00203)	N/A	N/A	N/A	N/A	Chaperonin-mediated protein folding;Association of TriC/CCT with target proteins during biosynthesis;Metabolism of proteins;Protein folding	3.03895e-05	0.0014347	1.52773	1.52773	Dcaf17_3Wks up vs WT_3Wks	1.28674	1.81385
Scamp3	10565	secretory carrier membrane protein 3	gene with protein product	N/A	1q22	ENSG00000116521	SCAMP3	606913	O14828	N/A	N/A	N/A	N/A	N/A	N/A	6.52816e-05	0.00667382	1.52491	1.52491	Dcaf17_3Wks up vs WT_3Wks	1.19537	1.94531
Cspp1	26193	centrosome and spindle pole associated protein 1	gene with protein product	FLJ22490, CSPP, JBTS21	8q13.1-q13.2	ENSG00000104218	CSPP1	611654	Q1MSJ5	N/A	N/A	N/A	N/A	N/A	N/A	0.00255375	0.00410025	1.52284	1.52284	Dcaf17_3Wks up vs WT_3Wks	1.2268	1.89033
Fntb	3785	farnesyltransferase, CAAX box, beta	gene with protein product	FPTB	14q23.3	ENSG00000257365	FNTB	134636	P49356	acyltransferase(PC00042)	transferase activity(GO:0016740)	cellular process(GO:0009987);cellular protein modification process(GO:0006464)	cytoplasm(GO:0005737);protein complex(GO:0043234)	N/A	The phototransduction cascade;Signal Transduction;Visual phototransduction;Inactivation, recovery and regulation of the phototransduction cascade	0.00517564	0.0433021	1.52266	1.52266	Dcaf17_3Wks up vs WT_3Wks	1.01883	2.27564
Capn6	1483	calpain 6	gene with protein product	CAPNX, CalpM, CANPX	Xq23	ENSG00000077274	CAPN6	300146	Q9Y6Q1	annexin(PC00050);calmodulin(PC00061);cysteine protease(PC00081)	cysteine-type peptidase activity(GO:0008234)	proteolysis(GO:0006508)	cytoplasm(GO:0005737)	Huntington disease->Calpain;;	Extracellular matrix organization;Degradation of the extracellular matrix	6.94933e-05	0.00914228	1.52207	1.52207	Dcaf17_3Wks up vs WT_3Wks	1.1714	1.97772
Prmt7	25557	protein arginine methyltransferase 7	gene with protein product	FLJ10640, KIAA1933	16q22.1	ENSG00000132600	PRMT7	610087	Q9NVM4	methyltransferase(PC00155)	methyltransferase activity(GO:0008168)	biosynthetic process(GO:0009058);cellular process(GO:0009987);chromatin organization(GO:0006325);nitrogen compound metabolic process(GO:0006807);protein methylation(GO:0006479);regulation of nucleobase-containing compound metabolic process(GO:0019219);transcription, DNA-dependent(GO:0006351)	cytosol(GO:0005829)	N/A	Chromatin organization;Chromatin modifying enzymes;RMTs methylate histone arginines	0.00745836	0.00263871	1.52188	1.52188	Dcaf17_3Wks up vs WT_3Wks	1.25225	1.84956
Epb41	3377	erythrocyte membrane protein band 4.1	gene with protein product	4.1R	1p35.3	ENSG00000159023	EPB41	130500	P11171	N/A	structural constituent of cytoskeleton(GO:0005200)	cellular process(GO:0009987);cytoskeleton organization(GO:0007010)	cytoskeleton(GO:0005856);intracellular(GO:0005622);plasma membrane(GO:0005886)	Nicotine pharmacodynamics pathway->Erythrocyte membrane protein band 4.1;;Dopamine receptor mediated signaling pathway->erythrocyte membrane protein band 4.1;;;	Protein-protein interactions at synapses;Neuronal System;Interactions of neurexins and neuroligins at synapses	0.000435425	0.00994732	1.52162	1.52162	Dcaf17_3Wks up vs WT_3Wks	1.16476	1.98781
Apcdd1	15718	APC down-regulated 1	gene with protein product	B7323	18p11.22	ENSG00000154856	APCDD1	607479	Q8J025	N/A	N/A	N/A	N/A	N/A	N/A	0.00647388	0.0117718	1.52128	1.52128	Dcaf17_3Wks up vs WT_3Wks	1.1512	2.01034
Micall1	29804	MICAL like 1	gene with protein product	MIRAB13, KIAA1668, MICAL-L1	22q13.1	ENSG00000100139	MICALL1	N/A	Q8N3F8	N/A	N/A	N/A	N/A	Integrin signalling pathway->alpha actinin;;	N/A	0.00280594	0.00462534	1.52105	1.52105	Dcaf17_3Wks up vs WT_3Wks	1.21854	1.89865
Mrpl14	14279	mitochondrial ribosomal protein L14	gene with protein product	RPML32, MRP-L32	6p21.1	ENSG00000180992	MRPL14	611827	Q6P1L8	N/A	N/A	N/A	N/A	N/A	N/A	0.000168724	0.0186394	1.52063	1.52063	Dcaf17_3Wks up vs WT_3Wks	1.11071	2.08184
Mbtps1	15456	membrane bound transcription factor peptidase, site 1	gene with protein product	S1P, KIAA0091, SKI-1, PCSK8	16q23.3-q24.1	ENSG00000140943	MBTPS1	603355	Q14703	serine protease(PC00203)	N/A	N/A	N/A	N/A	Metabolism;Lipoprotein metabolism;ATF6-alpha activates chaperones;Regulation of cholesterol biosynthesis by SREBP (SREBF);Metabolism of proteins;Metabolism of lipids and lipoproteins;Lipid digestion, mobilization, and transport;Chylomicron-mediated lipid transport;Unfolded Protein Response (UPR)	0.000108301	0.0184177	1.52058	1.52058	Dcaf17_3Wks up vs WT_3Wks	1.11182	2.07961
Rnf135	21158	ring finger protein 135	gene with protein product	MGC13061	17q11.2	ENSG00000181481	RNF135	611358	Q8IUD6	N/A	N/A	N/A	N/A	N/A	Ovarian tumor domain proteases;RIG-I/MDA5 mediated induction of IFN-alpha/beta pathways;Post-translational protein modification;TRAF3-dependent IRF activation pathway;Metabolism of proteins;Immune System;NF-kB activation through FADD/RIP-1 pathway mediated by caspase-8 and -10;Deubiquitination;TRAF6 mediated NF-kB activation;Innate Immune System;TRAF6 mediated IRF7 activation;Negative regulators …	0.000119087	0.00581808	1.52032	1.52032	Dcaf17_3Wks up vs WT_3Wks	1.20326	1.92092
Bcl6	1001	B cell CLL/lymphoma 6	gene with protein product	ZBTB27, LAZ3, BCL5, BCL6A	3q27.3	ENSG00000113916	BCL6	109565	P41182	N/A	N/A	N/A	N/A	N/A	N/A	0.0131442	0.00825597	1.52006	1.52006	Dcaf17_3Wks up vs WT_3Wks	1.17847	1.96067
Slc39a11	14463	solute carrier family 39 member 11	gene with protein product	N/A	17q24.3-q25.1	ENSG00000133195	SLC39A11	616508	Q8N1S5	transmembrane receptor regulatory/adaptor protein(PC00226);transporter(PC00227)	cation transmembrane transporter activity(GO:0008324)	cellular process(GO:0009987)	N/A	N/A	N/A	0.00280274	0.0213526	1.51966	1.51966	Dcaf17_3Wks up vs WT_3Wks	1.09748	2.10426
Cand2	30689	cullin associated and neddylation dissociated 2 (putative)	gene with protein product	TIP120B, KIAA0667, Tp120b	3p25.2	ENSG00000144712	CAND2	610403	O75155	transcription factor(PC00218)	N/A	cellular component organization(GO:0016043);cellular process(GO:0009987);cellular protein modification process(GO:0006464);protein complex assembly(GO:0006461)	intracellular(GO:0005622);nucleus(GO:0005634)	N/A	N/A	0.00014565	0.0045026	1.51932	1.51932	Dcaf17_3Wks up vs WT_3Wks	1.21959	1.89271
Art4	726	ADP-ribosyltransferase 4 (Dombrock blood group)	gene with protein product	DOK1, CD297	12p12.3	ENSG00000111339	ART4	110600	Q93070	N/A	N/A	N/A	N/A	N/A	N/A	0.000946251	0.0440174	1.5189	1.5189	Dcaf17_3Wks up vs WT_3Wks	1.01664	2.26929
Slc16a6	10927	solute carrier family 16 member 6	gene with protein product	MCT6, MCT7	17q24.2	ENSG00000108932	SLC16A6	603880	O15403	transporter(PC00227)	transmembrane transporter activity(GO:0022857)	anion transport(GO:0006820);cellular process(GO:0009987)	integral to membrane(GO:0016021);plasma membrane(GO:0005886)	N/A	N/A	0.0183388	0.0495786	1.5185	1.5185	Dcaf17_3Wks up vs WT_3Wks	1.00113	2.30323
Aard	33842	alanine and arginine rich domain containing protein	gene with protein product	LOC441376	8q24.11	ENSG00000205002	AARD	N/A	Q4LEZ3	N/A	N/A	N/A	N/A	N/A	N/A	0.00012437	0.0116132	1.51716	1.51716	Dcaf17_3Wks up vs WT_3Wks	1.15125	1.99938
Bcl2l1	992	BCL2 like 1	gene with protein product	BCLX, BCL2L, Bcl-X, bcl-xL, bcl-xS, PPP1R52	20q11.21	ENSG00000171552	BCL2L1	600039	Q07817	signaling molecule(PC00207)	protein binding(GO:0005515)	cell surface receptor signaling pathway(GO:0007166);intracellular signal transduction(GO:0035556);negative regulation of apoptotic process(GO:0043066);response to stress(GO:0006950)	cytoplasm(GO:0005737);membrane(GO:0016020);mitochondrion(GO:0005739)	CCKR signaling map->BCL2L1;;Apoptosis signaling pathway->Bcl2-related protein long isoform;;Apoptosis signaling pathway->Bcl2-related protein short isoform;;;;	Nucleotide-binding domain, leucine rich repeat containing receptor (NLR) signaling pathways;Programmed Cell Death;The NLRP1 inflammasome;BH3-only proteins associate with and inactivate anti-apoptotic BCL-2 members;Intrinsic Pathway for Apoptosis;Immune System;Apoptosis;Innate Immune System;Inflammasomes	0.00908474	0.0276989	1.51682	1.51682	Dcaf17_3Wks up vs WT_3Wks	1.07045	2.14931
Daglb	28923	diacylglycerol lipase beta	gene with protein product	KCCR13L, DAGLBETA	7p22.1	ENSG00000164535	DAGLB	614016	Q8NCG7	N/A	N/A	G-protein coupled receptor signaling pathway(GO:0007186);biosynthetic process(GO:0009058);catabolic process(GO:0009056);cell differentiation(GO:0030154);fatty acid metabolic process(GO:0006631);nervous system development(GO:0007399);neurological system process(GO:0050877);regulation of biological process(GO:0050789);response to stimulus(GO:0050896);synaptic transmission(GO:0007268)	postsynaptic membrane(GO:0045211)	N/A	Signal Transduction;Arachidonate production from DAG;G alpha (q) signalling events;Effects of PIP2 hydrolysis;Gastrin-CREB signalling pathway via PKC and MAPK;Signaling by GPCR;Hemostasis;Platelet activation, signaling and aggregation;GPCR downstream signaling	0.00122355	0.0287095	1.51674	1.51674	Dcaf17_3Wks up vs WT_3Wks	1.06659	2.15686
4933406B17Rik	?	?	?	?	?	?	?	?	?	?	?	?	?	?	?	0.00895337	0.0260071	1.51608	1.51608	Dcaf17_3Wks up vs WT_3Wks	1.07701	2.13414
Faap100	26171	FA core complex associated protein 100	gene with protein product	FLJ22175	17q25.3	ENSG00000185504	FAAP100	611301	Q0VG06	N/A	N/A	N/A	intracellular(GO:0005622);nucleoplasm(GO:0005654)	N/A	DNA Repair;Fanconi Anemia Pathway	0.00169841	0.00664543	1.51607	1.51607	Dcaf17_3Wks up vs WT_3Wks	1.19273	1.92708
Armc6	25049	armadillo repeat containing 6	gene with protein product	MGC19595	19p13.11	ENSG00000105676	ARMC6	N/A	Q6NXE6	N/A	N/A	N/A	N/A	N/A	N/A	0.000103261	0.00341147	1.5151	1.5151	Dcaf17_3Wks up vs WT_3Wks	1.23474	1.85913
Cdk5	1774	cyclin dependent kinase 5	gene with protein product	PSSALRE	7q36.1	ENSG00000164885	CDK5	123831	Q00535	non-receptor serine/threonine protein kinase(PC00167);non-receptor tyrosine protein kinase(PC00168)	protein kinase activity(GO:0004672)	cell cycle(GO:0007049);phosphate-containing compound metabolic process(GO:0006796)	cytoplasm(GO:0005737);nucleoplasm(GO:0005654);protein complex(GO:0043234)	Axon guidance mediated by semaphorins->Cyclin-dependent kinase 5;;p53 pathway->Cell division cycle 2;;Dopamine receptor mediated signaling pathway->cyclin-dependent kinase 5;;Nicotine pharmacodynamics pathway->Cyclin-dependent kinase 5;;;;;	Signal Transduction;Generic Transcription Pathway;Factors involved in megakaryocyte development and platelet production;Regulation of TP53 Activity through Phosphorylation;Opioid Signalling;DARPP-32 events;Developmental Biology;Axon guidance;CRMPs in Sema3A signaling;Regulation of TP53 Activity;Semaphorin interactions;Transcriptional Regulation by TP53;Gene Expression;Signaling by GPCR;Hemostasis	0.000286599	0.0230902	1.51455	1.51455	Dcaf17_3Wks up vs WT_3Wks	1.08894	2.1065
Pnkd	9153	PNKD, MBL domain containing	gene with protein product	DYT8, PDC, DKFZp564N1362, FPD1, MR-1, BRP17, FKSG19, TAHCCP2, KIAA1184, KIPP1184, MGC31943, PKND1	2q35	ENSG00000127838	PNKD	609023	Q8N490	N/A	N/A	N/A	N/A	N/A	N/A	0.000530582	0.0239431	1.51314	1.51314	Dcaf17_3Wks up vs WT_3Wks	1.0851	2.11002
Samd15	18631	sterile alpha motif domain containing 15	gene with protein product	FLJ35963	14q24.3	ENSG00000100583	SAMD15	N/A	Q9P1V8	N/A	N/A	N/A	N/A	N/A	N/A	0.0521275	0.0389162	1.5131	1.5131	Dcaf17_3Wks up vs WT_3Wks	1.03165	2.21923
Cbx7	1557	chromobox 7	gene with protein product	N/A	22q13.1	ENSG00000100307	CBX7	608457	O95931	N/A	N/A	N/A	N/A	N/A	N/A	0.0370191	0.0285971	1.51274	1.51274	Dcaf17_3Wks up vs WT_3Wks	1.06658	2.14554
Gper1	4485	G protein-coupled estrogen receptor 1	gene with protein product	FEG-1, GPCR-Br, LERGU, LERGU2, DRY12, LyGPR, CEPR	7p22.3	ENSG00000164850	GPER1	601805	Q99527	G-protein coupled receptor(PC00021)	N/A	N/A	N/A	N/A	GPCR downstream signaling;Signal Transduction;Signaling by GPCR;Peptide ligand-binding receptors;G alpha (i) signalling events;Class A/1 (Rhodopsin-like receptors);GPCR ligand binding	0.00987722	0.02067	1.51267	1.51267	Dcaf17_3Wks up vs WT_3Wks	1.09949	2.08113
Apitd1	?	?	?	?	?	?	?	?	?	?	?	?	?	?	?	0.00294069	0.0237344	1.51207	1.51207	Dcaf17_3Wks up vs WT_3Wks	1.08583	2.10564
Sptbn4	14896	spectrin beta, non-erythrocytic 4	gene with protein product	SPTBN3, KIAA1642	19q13.13	N/A	SPTBN4	606214	Q9H254	N/A	N/A	anatomical structure morphogenesis(GO:0009653)	N/A	N/A	L1CAM interactions;Signalling by NGF;Downstream signaling of activated FGFR2;COPI-mediated anterograde transport;FRS-mediated FGFR1 signaling;DAP12 signaling;NGF signalling via TRKA from the plasma membrane;Signaling by Interleukins;Transport to the Golgi and subsequent modification;Asparagine N-linked glycosylation;FCERI mediated MAPK activation;Immune System;Gastrin-CREB signalling pathway via …	0.000405839	0.00512018	1.51198	1.51198	Dcaf17_3Wks up vs WT_3Wks	1.20868	1.8914
Csrp2bp	?	?	?	?	?	?	?	?	?	?	?	?	?	?	?	0.00121801	0.0375974	1.51141	1.51141	Dcaf17_3Wks up vs WT_3Wks	1.03566	2.20568
Pkd2l2	9012	polycystin 2 like 2, transient receptor potential cation channel	gene with protein product	TRPP5	5q31.2	ENSG00000078795	PKD2L2	604669	Q9NZM6	G-protein modulator(PC00022);ion channel(PC00133);membrane-bound signaling molecule(PC00152);protease(PC00190)	cation channel activity(GO:0005261)	cellular process(GO:0009987);response to abiotic stimulus(GO:0009628);response to external stimulus(GO:0009605)	N/A	N/A	N/A	0.0076099	0.0135337	1.51107	1.51107	Dcaf17_3Wks up vs WT_3Wks	1.13715	2.00795
Dnm1	2972	dynamin 1	gene with protein product	N/A	9q34.11	ENSG00000106976	DNM1	602377	Q05193	hydrolase(PC00121);microtubule family cytoskeletal protein(PC00157);small GTPase(PC00208)	GTPase activity(GO:0003924);microtubule binding(GO:0008017);pyrophosphatase activity(GO:0016462)	biological regulation(GO:0065007);catabolic process(GO:0009056);neurological system process(GO:0050877);nitrogen compound metabolic process(GO:0006807);nucleobase-containing compound metabolic process(GO:0006139);organelle organization(GO:0006996);phosphate-containing compound metabolic process(GO:0006796);receptor-mediated endocytosis(GO:0006898);synaptic transmission(GO:0007268)	axon(GO:0030424);cytoplasm(GO:0005737);cytoskeleton(GO:0005856);dendrite(GO:0030425);peroxisome(GO:0005777);plasma membrane(GO:0005886);plastid(GO:0009536);postsynaptic membrane(GO:0045211)	Gonadotropin-releasing hormone receptor pathway->Dnm1;;CCKR signaling map->Dynamin;;;	Toll Like Receptor 4 (TLR4) Cascade;EPH-Ephrin signaling;Developmental Biology;NGF signalling via TRKA from the plasma membrane;Membrane Trafficking;L1CAM interactions;Formation of annular gap junctions;Retrograde neurotrophin signalling;Signalling by NGF;Gap junction trafficking and regulation;Vesicle-mediated transport;Innate Immune System;Recycling pathway of L1;Toll-Like Receptors Cascades;Cl…	0.0440862	0.0484008	1.51093	1.51093	Dcaf17_3Wks up vs WT_3Wks	1.00427	2.27319
Sv2a	20566	synaptic vesicle glycoprotein 2A	gene with protein product	SV2, KIAA0736	1q21.2	ENSG00000159164	SV2A	185860	Q7L0J3	N/A	N/A	N/A	cytoplasm(GO:0005737);cytoplasmic membrane-bounded vesicle(GO:0016023);integral to membrane(GO:0016021);neuron projection(GO:0043005);synapse(GO:0045202)	N/A	Disease;Toxicity of botulinum toxin type F (BoNT/F);Toxicity of botulinum toxin type A (BoNT/A);Toxicity of botulinum toxin type E (BoNT/E);Infectious disease;Toxicity of botulinum toxin type D (BoNT/D);Uptake and actions of bacterial toxins;Neurotoxicity of clostridium toxins	0.00500552	0.0219977	1.51027	1.51027	Dcaf17_3Wks up vs WT_3Wks	1.09308	2.08669
Sez6l2	30844	seizure related 6 homolog like 2	gene with protein product	PSK-1, FLJ90517	16p11.2	ENSG00000174938	SEZ6L2	616667	Q6UXD5	N/A	N/A	N/A	N/A	N/A	N/A	0.0157961	0.0374479	1.51	1.51	Dcaf17_3Wks up vs WT_3Wks	1.03605	2.20075
Capn15	11182	calpain 15	gene with protein product	N/A	16p13.3	ENSG00000103326	CAPN15	603267	O75808	annexin(PC00050);calmodulin(PC00061);cysteine protease(PC00081)	cysteine-type peptidase activity(GO:0008234)	proteolysis(GO:0006508)	cytoplasm(GO:0005737)	N/A	Extracellular matrix organization;Degradation of the extracellular matrix	0.00251106	0.0310216	1.50936	1.50936	Dcaf17_3Wks up vs WT_3Wks	1.0574	2.15448
Rsph6a	14241	radial spoke head 6 homolog A	gene with protein product	RSP4, RSP6, RSPH4B	19q13.3	ENSG00000104941	RSPH6A	607548	Q9H0K4	microtubule family cytoskeletal protein(PC00157)	structural constituent of cytoskeleton(GO:0005200)	cellular component movement(GO:0006928)	intracellular(GO:0005622);microtubule(GO:0005874)	N/A	N/A	0.0883513	0.034214	1.5093	1.5093	Dcaf17_3Wks up vs WT_3Wks	1.04646	2.17686
Plppr5	31703	phospholipid phosphatase related 5	gene with protein product	PAP2D, PAP2, LPPR5, PRG5	1p21.3	ENSG00000117598	PLPPR5	617287	Q32ZL2	phosphatase(PC00181);pyrophosphatase(PC00196)	phosphatase activity(GO:0016791)	phospholipid metabolic process(GO:0006644);regulation of biological process(GO:0050789);response to stimulus(GO:0050896);signal transduction(GO:0007165)	integral to membrane(GO:0016021);plasma membrane(GO:0005886)	N/A	Signaling by GPCR;Signal Transduction;Class A/1 (Rhodopsin-like receptors);GPCR ligand binding;Lysosphingolipid and LPA receptors	0.00754021	0.0383427	1.50897	1.50897	Dcaf17_3Wks up vs WT_3Wks	1.0332	2.20381
Npdc1	7899	neural proliferation, differentiation and control 1	gene with protein product	DKFZp586J0523, CAB-, CAB1	9q34.3	ENSG00000107281	NPDC1	605798	Q9NQX5	N/A	N/A	N/A	N/A	N/A	N/A	0.00228445	0.0301301	1.50894	1.50894	Dcaf17_3Wks up vs WT_3Wks	1.06055	2.1469
Klhl25	25732	kelch like family member 25	gene with protein product	FLJ12587, ENC2, ENC-2	15q25.3	ENSG00000183655	KLHL25	N/A	Q9H0H3	N/A	N/A	N/A	N/A	N/A	Immune System;Class I MHC mediated antigen processing & presentation;Antigen processing: Ubiquitination & Proteasome degradation;Adaptive Immune System	0.00842053	0.0304995	1.50878	1.50878	Dcaf17_3Wks up vs WT_3Wks	1.05921	2.14918
Ccdc85c	35459	coiled-coil domain containing 85C	gene with protein product	N/A	14q32.2	ENSG00000205476	CCDC85C	N/A	A6NKD9	N/A	N/A	N/A	N/A	N/A	N/A	0.00183126	0.0137159	1.50864	1.50864	Dcaf17_3Wks up vs WT_3Wks	1.13546	2.00448
Golga3	4426	golgin A3	gene with protein product	golgin-160, GCP170, MEA-2	12q24.33	ENSG00000090615	GOLGA3	602581	Q08378	N/A	N/A	N/A	Golgi apparatus(GO:0005794);cytoplasm(GO:0005737);nucleoplasm(GO:0005654)	N/A	N/A	0.0208223	0.0414337	1.50814	1.50814	Dcaf17_3Wks up vs WT_3Wks	1.02383	2.22154
Clvs2	23046	clavesin 2	gene with protein product	bA160A10.4	6q22.31	ENSG00000146352	CLVS2	616945	Q5SYC1	N/A	N/A	N/A	N/A	N/A	N/A	0.00012923	0.0019265	1.50795	1.50795	Dcaf17_3Wks up vs WT_3Wks	1.26249	1.80113
Gprc5c	13309	G protein-coupled receptor class C group 5 member C	gene with protein product	RAIG-3	17q25.1	ENSG00000170412	GPRC5C	605949	Q9NQ84	G-protein coupled receptor(PC00021)	receptor activity(GO:0004872)	cellular process(GO:0009987)	N/A	N/A	N/A	0.000873494	0.0162099	1.5077	1.5077	Dcaf17_3Wks up vs WT_3Wks	1.1209	2.02798
Mavs	29233	mitochondrial antiviral signaling protein	gene with protein product	VISA, KIAA1271, IPS-1, Cardif	20p13	ENSG00000088888	MAVS	609676	Q7Z434	N/A	N/A	N/A	N/A	N/A	Ovarian tumor domain proteases;RIG-I/MDA5 mediated induction of IFN-alpha/beta pathways;Post-translational protein modification;TRAF3-dependent IRF activation pathway;Metabolism of proteins;Immune System;NF-kB activation through FADD/RIP-1 pathway mediated by caspase-8 and -10;Deubiquitination;TRAF6 mediated NF-kB activation;Innate Immune System;TRAF6 mediated IRF7 activation;Negative regulators …	0.000208224	0.0214686	1.507	1.507	Dcaf17_3Wks up vs WT_3Wks	1.09492	2.07416
Slc17a9	16192	solute carrier family 17 member 9	gene with protein product	FLJ23412, VNUT	20q13.33	ENSG00000101194	SLC17A9	612107	Q9BYT1	cation transporter(PC00068)	transmembrane transporter activity(GO:0022857)	anion transport(GO:0006820);cellular process(GO:0009987)	integral to membrane(GO:0016021)	N/A	N/A	0.000983503	0.000496876	1.50666	1.50666	Dcaf17_3Wks up vs WT_3Wks	1.32044	1.71915
Tbx2	11597	T-box 2	gene with protein product	N/A	17q23.2	ENSG00000121068	TBX2	600747	Q13207	Rel homology transcription factor(PC00252);nucleic acid binding(PC00171)	sequence-specific DNA binding transcription factor activity(GO:0003700)	mesoderm development(GO:0007498);regulation of transcription from RNA polymerase II promoter(GO:0006357)	N/A	N/A	N/A	0.00108606	0.0379057	1.50608	1.50608	Dcaf17_3Wks up vs WT_3Wks	1.03439	2.19285
Slc38a4	14679	solute carrier family 38 member 4	gene with protein product	PAAT, NAT3, ATA3	12q13.11	ENSG00000139209	SLC38A4	608065	Q969I6	amino acid transporter(PC00046)	amino acid transmembrane transporter activity(GO:0015171);transmembrane transporter activity(GO:0022857)	amino acid transport(GO:0006865);anion transport(GO:0006820);cellular process(GO:0009987)	integral to membrane(GO:0016021);plasma membrane(GO:0005886)	N/A	Transport of inorganic cations/anions and amino acids/oligopeptides;Amino acid transport across the plasma membrane;SLC-mediated transmembrane transport;Transmembrane transport of small molecules	0.00388051	0.0410133	1.5056	1.5056	Dcaf17_3Wks up vs WT_3Wks	1.02497	2.21161
Gnal	4388	G protein subunit alpha L	gene with protein product	N/A	18p11.21	ENSG00000141404	GNAL	139312	P38405	heterotrimeric G-protein(PC00117)	GTPase activity(GO:0003924);adenylate cyclase activity(GO:0004016);pyrophosphatase activity(GO:0016462);receptor binding(GO:0005102);signal transducer activity(GO:0004871)	G-protein coupled receptor signaling pathway(GO:0007186);biosynthetic process(GO:0009058);catabolic process(GO:0009056);cyclic nucleotide metabolic process(GO:0009187);intracellular signal transduction(GO:0035556);nitrogen compound metabolic process(GO:0006807);regulation of catalytic activity(GO:0050790);regulation of nucleobase-containing compound metabolic process(GO:0019219);regulation of pho…	heterotrimeric G-protein complex(GO:0005834);intracellular(GO:0005622);plasma membrane(GO:0005886)	Beta3 adrenergic receptor signaling pathway->G-Protein;;Beta1 adrenergic receptor signaling pathway->G-Protein;;5HT4 type receptor mediated signaling pathway->G-protein;;Enkephalin release->Gs-protein;;Endothelin signaling pathway->stimulatory G protein;;Histamine H2 receptor mediated signaling pathway->G-Protein;;Beta2 adrenergic receptor signaling pathway->G-Protein;;Heterotrimeric G-protein si…	Signal Transduction;Adenylate cyclase inhibitory pathway;GABA B receptor activation;Olfactory Signaling Pathway;GABA receptor activation;Opioid Signalling;Neuronal System;Transmission across Chemical Synapses;Neurotransmitter Receptor Binding And Downstream Transmission In The Postsynaptic Cell;Adenylate cyclase activating pathway;Activation of GABAB receptors;Inhibition of adenylate cyclase path…	0.0483491	0.0450012	1.5056	1.5056	Dcaf17_3Wks up vs WT_3Wks	1.01352	2.23659
Tgfb1i1	11767	transforming growth factor beta 1 induced transcript 1	gene with protein product	Hic-5, TSC-5, ARA55, HIC-5	16p11.2	ENSG00000140682	TGFB1I1	602353	O43294	actin family cytoskeletal protein(PC00041)	structural constituent of cytoskeleton(GO:0005200)	cellular process(GO:0009987);mesoderm development(GO:0007498)	intracellular(GO:0005622)	VEGF signaling pathway->Paxillin;;Angiogenesis->Paxillin;;;	N/A	3.11319e-07	0.000185705	1.50553	1.50553	Dcaf17_3Wks up vs WT_3Wks	1.35275	1.67557
Megf8	3233	multiple EGF like domains 8	gene with protein product	SBP1, FLJ22365	19q13.2	ENSG00000105429	MEGF8	604267	Q7Z7M0	N/A	N/A	N/A	N/A	N/A	N/A	0.000515602	0.0136838	1.50546	1.50546	Dcaf17_3Wks up vs WT_3Wks	1.13491	1.99699
Ddr1	2730	discoidin domain receptor tyrosine kinase 1	gene with protein product	RTK6, CD167	6p21.33	ENSG00000204580	DDR1	600408	Q08345	N/A	protein binding(GO:0005515);signal transducer activity(GO:0004871);transmembrane receptor protein tyrosine kinase activity(GO:0004714)	MAPK cascade(GO:0000165);cell differentiation(GO:0030154);negative regulation of apoptotic process(GO:0043066);regulation of catalytic activity(GO:0050790);regulation of phosphate metabolic process(GO:0019220);response to stimulus(GO:0050896);single-multicellular organism process(GO:0044707);transmembrane receptor protein tyrosine kinase signaling pathway(GO:0007169)	cytoplasm(GO:0005737);integral to membrane(GO:0016021);plasma membrane(GO:0005886);protein complex(GO:0043234)	N/A	Extracellular matrix organization;Non-integrin membrane-ECM interactions	5.5627e-05	0.0104237	1.50489	1.50489	Dcaf17_3Wks up vs WT_3Wks	1.15652	1.9582
Pacsin2	8571	protein kinase C and casein kinase substrate in neurons 2	gene with protein product	SDPII	22q13.2	ENSG00000100266	PACSIN2	604960	Q9UNF0	actin family cytoskeletal protein(PC00041);membrane trafficking regulatory protein(PC00151)	N/A	cell cycle(GO:0007049);cellular component organization(GO:0016043);cytokinesis(GO:0000910);endocytosis(GO:0006897);regulation of biological process(GO:0050789)	cytoplasm(GO:0005737);endosome(GO:0005768)	N/A	Membrane Trafficking;Vesicle-mediated transport;Clathrin-mediated endocytosis	0.00389859	0.0138608	1.50462	1.50462	Dcaf17_3Wks up vs WT_3Wks	1.13365	1.997
Dzip1l	26551	DAZ interacting zinc finger protein 1 like	gene with protein product	FLJ32844, DZIP2	3q22.3	ENSG00000158163	DZIP1L	617570	Q8IYY4	nucleic acid binding(PC00171)	N/A	cellular component morphogenesis(GO:0032989);cellular process(GO:0009987)	cilium(GO:0005929);cytoplasm(GO:0005737);microtubule organizing center(GO:0005815)	N/A	N/A	0.00112988	0.0416458	1.50422	1.50422	Dcaf17_3Wks up vs WT_3Wks	1.02306	2.21167
Hoxd4	5138	homeobox D4	gene with protein product	N/A	2q31.1	ENSG00000170166	HOXD4	142981	P09016	N/A	N/A	digestive tract mesoderm development(GO:0007502);ectoderm development(GO:0007398);segment specification(GO:0007379)	N/A	N/A	N/A	0.00357156	0.0358655	1.5037	1.5037	Dcaf17_3Wks up vs WT_3Wks	1.04067	2.17275
Tas1r3	15661	taste 1 receptor member 3	gene with protein product	T1R3	1p36.33	ENSG00000169962	TAS1R3	605865	Q7RTX0	G-protein coupled receptor(PC00021);ionotropic glutamate receptor(PC00134)	G-protein coupled receptor activity(GO:0004930);signal transducer activity(GO:0004871)	regulation of biological process(GO:0050789);response to stimulus(GO:0050896)	integral to membrane(GO:0016021);plasma membrane(GO:0005886)	N/A	Class C/3 (Metabotropic glutamate/pheromone receptors);Signaling by GPCR;Signal Transduction;GPCR ligand binding	0.0120788	0.0129008	1.50351	1.50351	Dcaf17_3Wks up vs WT_3Wks	1.1393	1.98415
Hrh3	5184	histamine receptor H3	gene with protein product	GPCR97	20q13.33	ENSG00000101180	HRH3	604525	Q9Y5N1	G-protein coupled receptor(PC00021)	G-protein coupled receptor activity(GO:0004930);binding(GO:0005488);signal transducer activity(GO:0004871)	intracellular signal transduction(GO:0035556);neurological system process(GO:0050877);regulation of biological process(GO:0050789);response to stimulus(GO:0050896);synaptic transmission(GO:0007268)	dendrite(GO:0030425);integral to membrane(GO:0016021);plasma membrane(GO:0005886)	Heterotrimeric G-protein signaling pathway-Gi alpha and Gs alpha mediated pathway->Gs-protein coupled receptor;;	Amine ligand-binding receptors;GPCR downstream signaling;Signal Transduction;Signaling by GPCR;Histamine receptors;GPCR ligand binding;Class A/1 (Rhodopsin-like receptors);G alpha (i) signalling events	4.11334e-06	0.00195555	1.50331	1.50331	Dcaf17_3Wks up vs WT_3Wks	1.25954	1.79426
Gm14169	?	?	?	?	?	?	?	?	?	?	?	?	?	?	?	0.017863	0.0202837	1.50277	1.50277	Dcaf17_3Wks up vs WT_3Wks	1.09961	2.05374
Nphp4	19104	nephrocystin 4	gene with protein product	SLSN4, KIAA0673, POC10	1p36.31	ENSG00000131697	NPHP4	607215	O75161	N/A	N/A	N/A	N/A	N/A	Assembly of the primary cilium;Signaling by Hippo;Signal Transduction;Anchoring of the basal body to the plasma membrane;Organelle biogenesis and maintenance	0.0373153	0.011986	1.50244	1.50244	Dcaf17_3Wks up vs WT_3Wks	1.14496	1.97153
Firre	49627	firre intergenic repeating RNA element	RNA, long non-coding	LINC01200	Xq26.2	ENSG00000213468	FIRRE	300999	N/A	N/A	N/A	N/A	N/A	N/A	N/A	6.52484e-05	0.0247222	1.50214	1.50214	Dcaf17_3Wks up vs WT_3Wks	1.08035	2.0886
Ppif	9259	peptidylprolyl isomerase F	gene with protein product	hCyP3, Cyp-D	10q22.3	ENSG00000108179	PPIF	604486	P30405	N/A	N/A	N/A	N/A	N/A	N/A	0.000474761	0.0480692	1.50164	1.50164	Dcaf17_3Wks up vs WT_3Wks	1.00509	2.24351
Gm33790	?	?	?	?	?	?	?	?	?	?	?	?	?	?	?	0.000598224	0.0110757	1.50159	1.50159	Dcaf17_3Wks up vs WT_3Wks	1.15095	1.95905
1700012C14Rik	?	?	?	?	?	?	?	?	?	?	?	?	?	?	?	0.00831243	0.0253702	1.50138	1.50138	Dcaf17_3Wks up vs WT_3Wks	1.07765	2.09173
Mus81	29814	MUS81 structure-specific endonuclease subunit	gene with protein product	FLJ44872, SLX3	11q13	N/A	MUS81	606591	Q96NY9	N/A	endodeoxyribonuclease activity(GO:0004520)	DNA recombination(GO:0006310);DNA repair(GO:0006281);chromosome segregation(GO:0007059);meiosis(GO:0007126);nitrogen compound metabolic process(GO:0006807);regulation of cell cycle(GO:0051726);reproduction(GO:0000003);response to stress(GO:0006950)	intracellular(GO:0005622);nucleus(GO:0005634);protein complex(GO:0043234)	N/A	Homology Directed Repair;Resolution of D-Loop Structures;HDR through Homologous Recombination (HRR);DNA Double-Strand Break Repair;Resolution of D-loop Structures through Holliday Junction Intermediates;DNA Repair;HDR through Homologous Recombination (HR) or Single Strand Annealing (SSA);Fanconi Anemia Pathway	0.0179985	0.0276427	1.501	1.501	Dcaf17_3Wks up vs WT_3Wks	1.06883	2.10793
Tsc22d4	21696	TSC22 domain family member 4	gene with protein product	THG-1, TILZ2	7q22.1	ENSG00000166925	TSC22D4	611914	Q9Y3Q8	N/A	N/A	N/A	N/A	N/A	N/A	0.000980993	0.0431272	1.49991	1.49991	Dcaf17_3Wks up vs WT_3Wks	1.01865	2.20855
Zfp763	?	?	?	?	?	?	?	?	?	?	?	?	?	?	?	0.000114321	0.00311974	1.49986	1.49986	Dcaf17_3Wks up vs WT_3Wks	1.23342	1.82386
Zdhhc8	18474	zinc finger DHHC-type containing 8	gene with protein product	ZNF378, KIAA1292	22q11.21	ENSG00000099904	ZDHHC8	608784	Q9ULC8	N/A	transferase activity, transferring acyl groups(GO:0016746)	biosynthetic process(GO:0009058);cellular process(GO:0009987);protein lipidation(GO:0006497)	N/A	N/A	Lipoprotein metabolism;Lipid digestion, mobilization, and transport;Metabolism of lipids and lipoproteins;HDL-mediated lipid transport;Metabolism	0.00204359	0.0427541	1.49976	1.49976	Dcaf17_3Wks up vs WT_3Wks	1.0197	2.20583
Slc47a1	25588	solute carrier family 47 member 1	gene with protein product	FLJ10847, MATE1	17p11.2	ENSG00000142494	SLC47A1	609832	Q96FL8	transporter(PC00227)	cation transmembrane transporter activity(GO:0008324);hydrogen ion transmembrane transporter activity(GO:0015078)	cellular process(GO:0009987);response to stimulus(GO:0050896)	N/A	N/A	Transport of glucose and other sugars, bile salts and organic acids, metal ions and amine compounds;SLC-mediated transmembrane transport;Transmembrane transport of small molecules	0.0184247	0.0364193	1.49956	1.49956	Dcaf17_3Wks up vs WT_3Wks	1.03864	2.16502
Prelp	9357	proline and arginine rich end leucine rich repeat protein	gene with protein product	SLRR2A, prolargin	1q32.1	ENSG00000188783	PRELP	601914	P51888	N/A	receptor binding(GO:0005102)	cell differentiation(GO:0030154);cell growth(GO:0016049);cell surface receptor signaling pathway(GO:0007166);cellular component morphogenesis(GO:0032989);cellular component movement(GO:0006928);locomotion(GO:0040011);nervous system development(GO:0007399);regulation of biological process(GO:0050789);response to external stimulus(GO:0009605);single-multicellular organism process(GO:0044707)	N/A	N/A	Metabolism;Keratan sulfate degradation;Defective CHST6 causes MCDC1;Keratan sulfate biosynthesis;Glycosaminoglycan metabolism;Diseases of glycosylation;Diseases associated with glycosaminoglycan metabolism;Defective B4GALT1 causes B4GALT1-CDG (CDG-2d);Keratan sulfate/keratin metabolism;Defective ST3GAL3 causes MCT12 and EIEE15;Disease;Metabolism of carbohydrates	0.000165241	0.00930579	1.49821	1.49821	Dcaf17_3Wks up vs WT_3Wks	1.16316	1.92979
Golga2	4425	golgin A2	gene with protein product	GM130, golgin-95	9q34.11	ENSG00000167110	GOLGA2	602580	Q08379	membrane traffic protein(PC00150)	N/A	cell cycle(GO:0007049);cytoskeleton organization(GO:0007010);protein complex assembly(GO:0006461)	Golgi apparatus(GO:0005794);cytoplasm(GO:0005737);membrane(GO:0016020)	N/A	Golgi Cisternae Pericentriolar Stack Reorganization;Transport to the Golgi and subsequent modification;Asparagine N-linked glycosylation;M Phase;Post-translational protein modification;Metabolism of proteins;Membrane Trafficking;Mitotic Prophase;Vesicle-mediated transport;COPI-mediated anterograde transport;COPII (Coat Protein 2) Mediated Vesicle Transport;Cell Cycle;ER to Golgi Anterograde Trans…	0.000584049	0.0198311	1.4982	1.4982	Dcaf17_3Wks up vs WT_3Wks	1.10092	2.03884
Plod3	9083	procollagen-lysine,2-oxoglutarate 5-dioxygenase 3	gene with protein product	LH3	7q22.1	ENSG00000106397	PLOD3	603066	O60568	oxygenase(PC00177)	oxidoreductase activity(GO:0016491)	cell adhesion(GO:0007155);cellular process(GO:0009987);protein metabolic process(GO:0019538)	N/A	N/A	Extracellular matrix organization;Collagen biosynthesis and modifying enzymes;Collagen formation	3.57192e-05	0.00613033	1.49761	1.49761	Dcaf17_3Wks up vs WT_3Wks	1.19189	1.88176
Ankle1	26812	ankyrin repeat and LEM domain containing 1	gene with protein product	FLJ39369, LEMD6	19p13.11	ENSG00000160117	ANKLE1	N/A	Q8NAG6	N/A	N/A	N/A	N/A	N/A	N/A	0.000112747	0.00816297	1.49735	1.49735	Dcaf17_3Wks up vs WT_3Wks	1.17233	1.91247
Otud4	24949	OTU deubiquitinase 4	gene with protein product	HSHIN1, KIAA1046, DUBA6	4q31.21	ENSG00000164164	OTUD4	611744	Q01804	cysteine protease(PC00081);nucleic acid binding(PC00171)	nucleic acid binding(GO:0003676);peptidase activity(GO:0008233)	chromosome segregation(GO:0007059);mitosis(GO:0007067)	N/A	N/A	N/A	0.0362811	0.0149617	1.4973	1.4973	Dcaf17_3Wks up vs WT_3Wks	1.12558	1.99176
Ap2m1	564	adaptor related protein complex 2 subunit mu 1	gene with protein product	AP50, mu2	3q27.1	ENSG00000161203	AP2M1	601024	Q96CW1	N/A	N/A	N/A	N/A	N/A	N/A	1.88364e-05	0.00265045	1.49701	1.49701	Dcaf17_3Wks up vs WT_3Wks	1.24101	1.80581
Dmrtc1b	31686	DMRT like family C1B	gene with protein product	N/A	Xq13.1	ENSG00000184911	DMRTC1B	N/A	Q5HYR2	N/A	N/A	N/A	N/A	N/A	N/A	0.0322166	0.0149649	1.49656	1.49656	Dcaf17_3Wks up vs WT_3Wks	1.1254	1.99012
Myl1	7582	myosin light chain 1	gene with protein product	N/A	2q34	ENSG00000168530	MYL1	160780	P05976	actin family cytoskeletal protein(PC00041);calmodulin(PC00061)	calcium ion binding(GO:0005509);calmodulin binding(GO:0005516);structural constituent of cytoskeleton(GO:0005200)	muscle contraction(GO:0006936)	actin cytoskeleton(GO:0015629);intracellular(GO:0005622)	N/A	Striated Muscle Contraction;Muscle contraction	0.000930304	0.00787218	1.49648	1.49648	Dcaf17_3Wks up vs WT_3Wks	1.17461	1.90654
Alad	395	aminolevulinate dehydratase	gene with protein product	ALADH, PBGS	9q32	ENSG00000148218	ALAD	125270	P13716	dehydratase(PC00091);metalloprotease(PC00153)	binding(GO:0005488);hydro-lyase activity(GO:0016836)	biosynthetic process(GO:0009058);cellular process(GO:0009987);porphyrin-containing compound metabolic process(GO:0006778)	cytosol(GO:0005829)	Heme biosynthesis->porphobilinogen synthase;;	Metabolism of porphyrins;Heme biosynthesis;Metabolism	0.00104847	0.0467141	1.49606	1.49606	Dcaf17_3Wks up vs WT_3Wks	1.00866	2.21898
1810043H04Rik	?	?	?	?	?	?	?	?	?	?	?	?	?	?	?	0.002835	0.0205372	1.49604	1.49604	Dcaf17_3Wks up vs WT_3Wks	1.09731	2.03967
Lpcat4	30059	lysophosphatidylcholine acyltransferase 4	gene with protein product	FLJ10257, LPAAT-eta, LPEAT2	15q14	N/A	LPCAT4	612039	Q643R3	acyltransferase(PC00042);annexin(PC00050);calmodulin(PC00061)	calcium ion binding(GO:0005509);calcium-dependent phospholipid binding(GO:0005544);calmodulin binding(GO:0005516);transferase activity, transferring acyl groups(GO:0016746)	N/A	N/A	N/A	Acyl chain remodelling of PC;Metabolism;Triglyceride Biosynthesis;Synthesis of PA;Acyl chain remodelling of PS;Glycerophospholipid biosynthesis;Metabolism of lipids and lipoproteins;Acyl chain remodelling of PG;Phospholipid metabolism;Fatty acid, triacylglycerol, and ketone body metabolism;Acyl chain remodelling of PE	0.0953586	0.0301202	1.49599	1.49599	Dcaf17_3Wks up vs WT_3Wks	1.05928	2.11275
Ubald1	29576	UBA like domain containing 1	gene with protein product	N/A	16p13.3	ENSG00000153443	UBALD1	N/A	Q8TB05	N/A	N/A	N/A	N/A	N/A	N/A	0.00147314	0.00550855	1.49537	1.49537	Dcaf17_3Wks up vs WT_3Wks	1.19798	1.86658
Gm16499	?	?	?	?	?	?	?	?	?	?	?	?	?	?	?	0.0093264	0.0223501	1.49508	1.49508	Dcaf17_3Wks up vs WT_3Wks	1.08918	2.05224
A430078G23Rik	?	?	?	?	?	?	?	?	?	?	?	?	?	?	?	0.00161328	0.0253636	1.49485	1.49485	Dcaf17_3Wks up vs WT_3Wks	1.07681	2.07518
Atoh8	24126	atonal bHLH transcription factor 8	gene with protein product	HATH6, FLJ14708, bHLHa21	2p11.2	ENSG00000168874	ATOH8	N/A	Q96SQ7	basic helix-loop-helix transcription factor(PC00055);nuclease(PC00170)	nuclease activity(GO:0004518);sequence-specific DNA binding transcription factor activity(GO:0003700)	ectoderm development(GO:0007398);regulation of transcription from RNA polymerase II promoter(GO:0006357)	N/A	N/A	N/A	0.000101426	0.00185608	1.49468	1.49468	Dcaf17_3Wks up vs WT_3Wks	1.25799	1.77591
Aldh1a3	409	aldehyde dehydrogenase 1 family member A3	gene with protein product	RALDH3	15q26.3	ENSG00000184254	ALDH1A3	600463	P47895	dehydrogenase(PC00092)	oxidoreductase activity(GO:0016491)	N/A	N/A	5-Hydroxytryptamine degredation->Aldehyde Dehydrogenase;;	RA biosynthesis pathway;Signal Transduction;Signaling by Retinoic Acid	0.00203982	0.0239382	1.49423	1.49423	Dcaf17_3Wks up vs WT_3Wks	1.08243	2.06268
Arfgap3	661	ADP ribosylation factor GTPase activating protein 3	gene with protein product	N/A	22q13.2	ENSG00000242247	ARFGAP3	612439	Q9NP61	N/A	N/A	N/A	N/A	N/A	N/A	0.00228226	0.0030936	1.49385	1.49385	Dcaf17_3Wks up vs WT_3Wks	1.23132	1.81234
Agap2	16921	ArfGAP with GTPase domain, ankyrin repeat and PH domain 2	gene with protein product	N/A	12q14.1	ENSG00000135439	AGAP2	605476	Q99490	N/A	N/A	G-protein coupled receptor signaling pathway(GO:0007186);cell adhesion(GO:0007155)	intracellular(GO:0005622);nucleus(GO:0005634)	N/A	Netrin-1 signaling;Developmental Biology;Axon guidance	0.00320834	0.0286168	1.49351	1.49351	Dcaf17_3Wks up vs WT_3Wks	1.06438	2.09564
Fam102a	31419	family with sequence similarity 102 member A	gene with protein product	Eeig1, bA203J24.7, SYM-3A	9q34.11	ENSG00000167106	FAM102A	610891	Q5T9C2	N/A	N/A	N/A	N/A	N/A	N/A	4.19218e-05	0.00406891	1.49347	1.49347	Dcaf17_3Wks up vs WT_3Wks	1.21569	1.83472
Prpf6	15860	pre-mRNA processing factor 6	gene with protein product	TOM, bB152O15.1, ANT-1, U5-102K, Prp6, hPrp6, SNRNP102, RP60	20q13.33	ENSG00000101161	PRPF6	613979	O94906	mRNA splicing factor(PC00148)	N/A	RNA splicing, via transesterification reactions(GO:0000375);cellular component biogenesis(GO:0044085);cellular component organization(GO:0016043);cellular process(GO:0009987);mRNA splicing, via spliceosome(GO:0000398);nitrogen compound metabolic process(GO:0006807)	intracellular(GO:0005622);nucleus(GO:0005634);protein complex(GO:0043234);ribonucleoprotein complex(GO:0030529)	N/A	mRNA Splicing - Major Pathway;mRNA Splicing;Processing of Capped Intron-Containing Pre-mRNA;Gene Expression;mRNA Splicing - Minor Pathway	0.00303779	0.0226573	1.49291	1.49291	Dcaf17_3Wks up vs WT_3Wks	1.08754	2.04936
Wfs1	12762	wolframin ER transmembrane glycoprotein	gene with protein product	DIDMOAD, WFS	4p16.1	ENSG00000109501	WFS1	606201	O76024	N/A	N/A	N/A	N/A	N/A	XBP1(S) activates chaperone genes;Unfolded Protein Response (UPR);IRE1alpha activates chaperones;Metabolism of proteins	0.00231751	0.0397841	1.49156	1.49156	Dcaf17_3Wks up vs WT_3Wks	1.02797	2.16423
BC023829	?	?	?	?	?	?	?	?	?	?	?	?	?	?	?	0.00310113	0.0117661	1.49101	1.49101	Dcaf17_3Wks up vs WT_3Wks	1.14349	1.94413
Xkr4	29394	XK related 4	gene with protein product	KIAA1889	8q12.1	ENSG00000206579	XKR4	N/A	Q5GH76	N/A	N/A	N/A	N/A	N/A	N/A	0.00222327	0.0227385	1.49082	1.49082	Dcaf17_3Wks up vs WT_3Wks	1.08689	2.04488
Myo7a	7606	myosin VIIA	gene with protein product	NSRD2	11q13.5	ENSG00000137474	MYO7A	276903	Q13402	N/A	N/A	N/A	N/A	N/A	N/A	0.00110793	0.0196935	1.49042	1.49042	Dcaf17_3Wks up vs WT_3Wks	1.10019	2.01906
Kdm2b	13610	lysine demethylase 2B	gene with protein product	PCCX2, CXXC2, Fbl10, JHDM1B	12q24.31	ENSG00000089094	KDM2B	609078	Q8NHM5	N/A	N/A	N/A	N/A	N/A	Chromatin organization;HDMs demethylate histones;Chromatin modifying enzymes	0.00493283	0.0453262	1.49013	1.49013	Dcaf17_3Wks up vs WT_3Wks	1.0123	2.1935
Tspyl2	24358	TSPY like 2	gene with protein product	SE20-4, HRIHFB2216, CTCL, DENTT, CDA1, CINAP, TSPX	Xp11.22	ENSG00000184205	TSPYL2	300564	Q9H2G4	chaperone(PC00072);phosphatase inhibitor(PC00183)	phosphatase inhibitor activity(GO:0019212);protein binding(GO:0005515)	DNA replication(GO:0006260);apoptotic process(GO:0006915);cell cycle(GO:0007049);chromatin organization(GO:0006325);protein metabolic process(GO:0019538)	N/A	N/A	XBP1(S) activates chaperone genes;Unfolded Protein Response (UPR);IRE1alpha activates chaperones;Metabolism of proteins	1.0413e-06	0.00046651	1.49011	1.49011	Dcaf17_3Wks up vs WT_3Wks	1.31283	1.69133
Mir497b	?	?	?	?	?	?	?	?	?	?	?	?	?	?	?	0.0124616	0.0259749	1.49011	1.49011	Dcaf17_3Wks up vs WT_3Wks	1.07382	2.06778
Acacb	85	acetyl-CoA carboxylase beta	gene with protein product	HACC275, ACC2, ACCB	12q24.11	ENSG00000076555	ACACB	601557	O00763	N/A	N/A	N/A	N/A	N/A	Defects in vitamin and cofactor metabolism;Metabolism;Import of palmitoyl-CoA into the mitochondrial matrix;Biotin transport and metabolism;Activation of gene expression by SREBF (SREBP);Metabolism of vitamins and cofactors;Defective HLCS causes multiple carboxylase deficiency;Regulation of cholesterol biosynthesis by SREBP (SREBF);Metabolism of water-soluble vitamins and cofactors;Defects in bio…	0.00966314	0.0448589	1.48947	1.48947	Dcaf17_3Wks up vs WT_3Wks	1.01355	2.18885
Fasn	3594	fatty acid synthase	gene with protein product	FAS, SDR27X1	17q25.3	ENSG00000169710	FASN	600212	P49327	N/A	N/A	N/A	N/A	N/A	N/A	0.000190983	0.0302127	1.48768	1.48768	Dcaf17_3Wks up vs WT_3Wks	1.05811	2.09165
Lasp1	6513	LIM and SH3 protein 1	gene with protein product	MLN50, Lasp-1	17q12	ENSG00000002834	LASP1	602920	Q14847	N/A	N/A	N/A	N/A	N/A	N/A	0.0003821	0.0240776	1.48633	1.48633	Dcaf17_3Wks up vs WT_3Wks	1.08074	2.04414
4930405A21Rik	?	?	?	?	?	?	?	?	?	?	?	?	?	?	?	0.00378392	0.0286127	1.48611	1.48611	Dcaf17_3Wks up vs WT_3Wks	1.06358	2.0765
Ttll12	28974	tubulin tyrosine ligase like 12	gene with protein product	KIAA0153	22q13.2	ENSG00000100304	TTLL12	N/A	Q14166	N/A	N/A	N/A	microtubule(GO:0005874)	N/A	N/A	0.000229998	0.0232965	1.48605	1.48605	Dcaf17_3Wks up vs WT_3Wks	1.08386	2.03748
Cdk5r1	1775	cyclin dependent kinase 5 regulatory subunit 1	gene with protein product	p35nck5a, Nck5a, p35	17q11.2	ENSG00000176749	CDK5R1	603460	Q15078	kinase activator(PC00138)	kinase activator activity(GO:0019209);protein binding(GO:0005515)	cell cycle(GO:0007049);protein phosphorylation(GO:0006468)	N/A	N/A	Generic Transcription Pathway;Regulation of TP53 Activity through Phosphorylation;Axon guidance;CRMPs in Sema3A signaling;Developmental Biology;Regulation of TP53 Activity;Semaphorin interactions;Transcriptional Regulation by TP53;Gene Expression	0.00885181	0.0306774	1.48598	1.48598	Dcaf17_3Wks up vs WT_3Wks	1.05634	2.09037
Tll2	11844	tolloid like 2	gene with protein product	N/A	10q24.1	ENSG00000095587	TLL2	606743	Q9Y6L7	metalloprotease(PC00153)	N/A	ectoderm development(GO:0007398);mesoderm development(GO:0007498);sensory perception(GO:0007600);synaptic transmission(GO:0007268);visual perception(GO:0007601)	N/A	TGF-beta signaling pathway->Transforming growth factor beta;;	Crosslinking of collagen fibrils;Anchoring fibril formation;Extracellular matrix organization;Collagen biosynthesis and modifying enzymes;Collagen formation;Degradation of the extracellular matrix;Assembly of collagen fibrils and other multimeric structures	0.000648104	0.0110298	1.48546	1.48546	Dcaf17_3Wks up vs WT_3Wks	1.14697	1.92385
Thoc6	28369	THO complex 6	gene with protein product	MGC2655, fSAP35	16p13.3	N/A	THOC6	615403	Q86W42	N/A	N/A	N/A	N/A	N/A	mRNA 3'-end processing;Cleavage of Growing Transcript in the Termination Region ;Processing of Capped Intron-Containing Pre-mRNA;RNA Polymerase II Transcription;Transport of Mature Transcript to Cytoplasm;RNA Polymerase II Transcription Termination;Transport of Mature mRNA derived from an Intron-Containing Transcript;Gene Expression	5.87243e-05	0.00147993	1.4846	1.4846	Dcaf17_3Wks up vs WT_3Wks	1.26361	1.74423
Zdhhc12	19159	zinc finger DHHC-type containing 12	gene with protein product	ZNF400, FLJ14524	9q34.11	ENSG00000160446	ZDHHC12	N/A	Q96GR4	N/A	transferase activity, transferring acyl groups(GO:0016746)	biosynthetic process(GO:0009058);cellular process(GO:0009987);protein lipidation(GO:0006497);protein localization(GO:0008104);protein targeting(GO:0006605)	Golgi apparatus(GO:0005794);cytoplasm(GO:0005737);endoplasmic reticulum(GO:0005783)	N/A	N/A	0.000499088	0.0101629	1.4845	1.4845	Dcaf17_3Wks up vs WT_3Wks	1.15279	1.91166
Nfic	7786	nuclear factor I C	gene with protein product	CTF, NF-I, CTF5	19p13.3	N/A	NFIC	600729	P08651	nucleic acid binding(PC00171);transcription factor(PC00218)	sequence-specific DNA binding RNA polymerase II transcription factor activity(GO:0000981)	biosynthetic process(GO:0009058);cellular process(GO:0009987);nitrogen compound metabolic process(GO:0006807)	intracellular(GO:0005622);nucleus(GO:0005634)	N/A	RNA Polymerase I, RNA Polymerase III, and Mitochondrial Transcription;RNA Polymerase III Transcription Termination;RNA Polymerase III Abortive And Retractive Initiation;Gene Expression;RNA Polymerase III Transcription	5.74344e-05	0.0129497	1.48446	1.48446	Dcaf17_3Wks up vs WT_3Wks	1.13437	1.94259
Akap13	371	A-kinase anchoring protein 13	gene with protein product	Ht31, BRX, AKAP-Lbc, c-lbc, PROTO-LB, HA-3, ARHGEF13	15q25.3	ENSG00000170776	AKAP13	604686	Q12802	N/A	N/A	apoptotic process(GO:0006915);cell adhesion(GO:0007155);signal transduction(GO:0007165)	N/A	N/A	Signal Transduction;G alpha (12/13) signalling events;Signaling by Rho GTPases;Signalling by NGF;Rho GTPase cycle;Cell death signalling via NRAGE, NRIF and NADE;p75 NTR receptor-mediated signalling;Signaling by GPCR;NRAGE signals death through JNK;GPCR downstream signaling	0.000528743	0.0353349	1.4843	1.4843	Dcaf17_3Wks up vs WT_3Wks	1.041	2.11636
Rmrp	10031	RNA component of mitochondrial RNA processing endoribonuclease	RNA, misc	RMRPR, RRP2, NME1	9p13.3	ENSG00000277027	RMRP	157660	N/A	N/A	N/A	N/A	N/A	N/A	N/A	1.97559e-05	0.00634802	1.48387	1.48387	Dcaf17_3Wks up vs WT_3Wks	1.18489	1.85829
Adgre5	1711	adhesion G protein-coupled receptor E5	gene with protein product	TM7LN1	19p13.12	ENSG00000123146	ADGRE5	601211	P48960	N/A	N/A	N/A	N/A	N/A	N/A	0.000342606	0.0161388	1.48286	1.48286	Dcaf17_3Wks up vs WT_3Wks	1.11611	1.97013
Tex19.2	?	?	?	?	?	?	?	?	?	?	?	?	?	?	?	0.000132286	0.0140689	1.48267	1.48267	Dcaf17_3Wks up vs WT_3Wks	1.12735	1.94999
Cox7a1	2287	cytochrome c oxidase subunit 7A1	gene with protein product	COX7AH	19q13.12	ENSG00000161281	COX7A1	123995	P24310	oxidase(PC00175)	oxidoreductase activity(GO:0016491)	oxidative phosphorylation(GO:0006119);respiratory electron transport chain(GO:0022904)	cytoplasm(GO:0005737)	N/A	N/A	2.01784e-05	0.00375381	1.48251	1.48251	Dcaf17_3Wks up vs WT_3Wks	1.2159	1.8076
Akt1s1	28426	AKT1 substrate 1	gene with protein product	PRAS40, MGC2865, Lobe	19q13.33	ENSG00000204673	AKT1S1	610221	Q96B36	N/A	protein kinase activity(GO:0004672)	intracellular signal transduction(GO:0035556);regulation of catalytic activity(GO:0050790);regulation of phosphate metabolic process(GO:0019220);response to stimulus(GO:0050896)	cytoplasm(GO:0005737);protein complex(GO:0043234)	CCKR signaling map->PRAS40;;	PI3K/AKT activation;mTOR signalling;Role of LAT2/NTAL/LAB on calcium mobilization;Downstream signaling of activated FGFR2;Signalling by NGF;PI-3K cascade:FGFR2;GAB1 signalosome;DAP12 signaling;Cellular responses to stress;NGF signalling via TRKA from the plasma membrane;Cellular response to heat stress;PIP3 activates AKT signaling;Immune System;Disease;AKT phosphorylates targets in the cytosol;PI…	0.000515252	0.0110916	1.48243	1.48243	Dcaf17_3Wks up vs WT_3Wks	1.14574	1.91806
Spg7	11237	SPG7, paraplegin matrix AAA peptidase subunit	gene with protein product	CAR, SPG5C	16q24.3	ENSG00000197912	SPG7	602783	Q9UQ90	metalloprotease(PC00153)	N/A	N/A	N/A	N/A	N/A	0.00463284	0.0261418	1.48237	1.48237	Dcaf17_3Wks up vs WT_3Wks	1.07219	2.04946
Ino80	26956	INO80 complex subunit	gene with protein product	KIAA1259, Ino80, hINO80, INO80A	15q15.1	ENSG00000128908	INO80	610169	Q9ULG1	N/A	N/A	N/A	N/A	Wnt signaling pathway->Switched/Sucrose Non Fermentation;;	Global Genome Nucleotide Excision Repair (GG-NER);Nucleotide Excision Repair;DNA Damage Recognition in GG-NER;Post-translational protein modification;UCH proteinases;Deubiquitination;DNA Repair;Metabolism of proteins	0.000190316	0.00974084	1.48116	1.48116	Dcaf17_3Wks up vs WT_3Wks	1.15492	1.89954
Ears2	29419	glutamyl-tRNA synthetase 2, mitochondrial	gene with protein product	KIAA1970, MSE1	16p12.2	ENSG00000103356	EARS2	612799	Q5JPH6	ligase(PC00142)	aminoacyl-tRNA ligase activity(GO:0004812)	biosynthetic process(GO:0009058);cellular amino acid metabolic process(GO:0006520);cellular process(GO:0009987);nitrogen compound metabolic process(GO:0006807);tRNA aminoacylation for protein translation(GO:0006418);tRNA metabolic process(GO:0006399)	N/A	Heme biosynthesis->Glutamyl-tRNA-synthetase;;	Mitochondrial tRNA aminoacylation;Gene Expression;tRNA Aminoacylation	0.000371631	0.0187855	1.47981	1.47981	Dcaf17_3Wks up vs WT_3Wks	1.10248	1.98629
Cnih1	19431	cornichon family AMPA receptor auxiliary protein 1	gene with protein product	TGAM77, CNIL	14q22.2	ENSG00000100528	CNIH1	611287	O95406	membrane traffic protein(PC00150);membrane-bound signaling molecule(PC00152)	receptor binding(GO:0005102)	cellular process(GO:0009987);intracellular protein transport(GO:0006886)	N/A	N/A	Transport to the Golgi and subsequent modification;Asparagine N-linked glycosylation;Post-translational protein modification;Metabolism of proteins;Membrane Trafficking;Vesicle-mediated transport;COPII (Coat Protein 2) Mediated Vesicle Transport;Cargo concentration in the ER;ER to Golgi Anterograde Transport	0.000133121	0.0126374	1.47953	1.47953	Dcaf17_3Wks up vs WT_3Wks	1.13506	1.92854
Pom121	19702	POM121 transmembrane nucleoporin	gene with protein product	KIAA0618, DKFZP586G1822, DKFZP586P2220, POM121A	7q11.23	ENSG00000196313	POM121	615753	Q96HA1	RNA binding protein(PC00031);structural protein(PC00211)	binding(GO:0005488);structural molecule activity(GO:0005198);transporter activity(GO:0005215)	RNA localization(GO:0006403);cellular process(GO:0009987);nuclear transport(GO:0051169);nucleobase-containing compound transport(GO:0015931);protein localization(GO:0008104);protein targeting(GO:0006605)	integral to membrane(GO:0016021);intracellular(GO:0005622);nuclear envelope(GO:0005635);protein complex(GO:0043234)	N/A	Metabolism of carbohydrates;Late Phase of HIV Life Cycle;tRNA processing;Viral Messenger RNA Synthesis;Metabolism;Nuclear import of Rev protein;Cellular responses to stress;Transcriptional regulation by small RNAs;Gene Silencing by RNA;Antiviral mechanism by IFN-stimulated genes;Cellular response to heat stress;Immune System;Influenza Life Cycle;Processing of Capped Intron-Containing Pre-mRNA;Inf…	6.62386e-05	0.000736621	1.47933	1.47933	Dcaf17_3Wks up vs WT_3Wks	1.28974	1.69678
Per1	8845	period circadian regulator 1	gene with protein product	RIGUI	17p13.1	N/A	PER1	602260	O15534	N/A	N/A	N/A	N/A	N/A	N/A	0.00255067	0.00356221	1.47917	1.47917	Dcaf17_3Wks up vs WT_3Wks	1.21743	1.79718
Tmem38a	28462	transmembrane protein 38A	gene with protein product	MGC3169, TRIC-A	19p13.11	N/A	TMEM38A	611235	Q9H6F2	N/A	N/A	N/A	N/A	N/A	N/A	7.17844e-05	0.015855	1.47915	1.47915	Dcaf17_3Wks up vs WT_3Wks	1.1168	1.95906
Noc4l	28461	nucleolar complex associated 4 homolog	gene with protein product	MGC3162, NET49, UTP19, Noc4	12q24.33	ENSG00000184967	NOC4L	612819	Q9BVI4	RNA binding protein(PC00031)	N/A	N/A	intracellular(GO:0005622);nucleolus(GO:0005730);protein complex(GO:0043234);ribonucleoprotein complex(GO:0030529)	N/A	rRNA processing in the nucleus and cytosol;rRNA processing;rRNA modification in the nucleus and cytosol;Gene Expression;Major pathway of rRNA processing in the nucleolus and cytosol	0.000521905	0.0186774	1.47882	1.47882	Dcaf17_3Wks up vs WT_3Wks	1.1028	1.98305
Ppp1r37	27607	protein phosphatase 1 regulatory subunit 37	gene with protein product	N/A	19q13.32	ENSG00000104866	PPP1R37	N/A	O75864	nucleic acid binding(PC00171);transcription cofactor(PC00217)	sequence-specific DNA binding transcription factor activity(GO:0003700);transcription cofactor activity(GO:0003712)	cellular defense response(GO:0006968);immune system process(GO:0002376);nucleobase-containing compound metabolic process(GO:0006139)	N/A	N/A	N/A	0.000508069	0.0146766	1.47747	1.47747	Dcaf17_3Wks up vs WT_3Wks	1.12275	1.94425
Gabbr1	4070	gamma-aminobutyric acid type B receptor subunit 1	gene with protein product	hGB1a, GPRC3A	6p22.1	ENSG00000204681	GABBR1	603540	Q9UBS5	N/A	N/A	N/A	N/A	GABA-B receptor II signaling->Gamma-aminobutyric acid B receptor;;	Signal Transduction;GABA B receptor activation;GABA receptor activation;Neuronal System;Transmission across Chemical Synapses;GPCR ligand binding;G alpha (i) signalling events;Neurotransmitter Receptor Binding And Downstream Transmission In The Postsynaptic Cell;Potassium Channels;Activation of G protein gated Potassium channels;Activation of GABAB receptors;Inhibition of voltage gated Ca2+ chann…	0.042133	0.0341552	1.47742	1.47742	Dcaf17_3Wks up vs WT_3Wks	1.04418	2.09042
Uchl4	?	?	?	?	?	?	?	?	?	?	?	?	?	?	?	0.000384	0.0088591	1.47737	1.47737	Dcaf17_3Wks up vs WT_3Wks	1.16052	1.88071
Gm10451	?	?	?	?	?	?	?	?	?	?	?	?	?	?	?	0.00242801	0.033503	1.47669	1.47669	Dcaf17_3Wks up vs WT_3Wks	1.04619	2.08434
Ccdc28b	28163	coiled-coil domain containing 28B	gene with protein product	MGC1203, RP4-622L5.5	1p35.2	ENSG00000160050	CCDC28B	610162	Q9BUN5	receptor(PC00197)	N/A	N/A	N/A	N/A	N/A	0.000255585	0.0298112	1.47643	1.47643	Dcaf17_3Wks up vs WT_3Wks	1.05834	2.05969
Lrrc56	25430	leucine rich repeat containing 56	gene with protein product	FLJ00101, DKFZp761L1518	11p15.5	ENSG00000161328	LRRC56	N/A	Q8IYG6	N/A	N/A	N/A	N/A	N/A	N/A	0.0249258	0.0111786	1.47554	1.47554	Dcaf17_3Wks up vs WT_3Wks	1.14332	1.9043
Tubb5	?	?	?	?	?	?	?	?	?	?	?	?	?	?	?	7.7464e-06	0.00625945	1.47466	1.47466	Dcaf17_3Wks up vs WT_3Wks	1.18261	1.83884
Flad1	24671	flavin adenine dinucleotide synthetase 1	gene with protein product	PP591, FAD1	1q21.3	ENSG00000160688	FLAD1	610595	Q8NFF5	N/A	nucleotidyltransferase activity(GO:0016779)	biosynthetic process(GO:0009058);cellular process(GO:0009987);coenzyme metabolic process(GO:0006732);nitrogen compound metabolic process(GO:0006807);nucleobase-containing compound metabolic process(GO:0006139);phosphate-containing compound metabolic process(GO:0006796)	N/A	Flavin biosynthesis->FMN adenylyltransferase;;	Vitamin B2 (riboflavin) metabolism;Metabolism of vitamins and cofactors;Metabolism of water-soluble vitamins and cofactors;Metabolism	0.0176515	0.014027	1.47419	1.47419	Dcaf17_3Wks up vs WT_3Wks	1.12562	1.93071
Ino80b	13324	INO80 complex subunit B	gene with protein product	HMGIYL4, PAPA-1, hIes2, PAP-1BP, IES2	2p13.1	ENSG00000115274	INO80B	616456	Q9C086	N/A	N/A	N/A	N/A	N/A	Global Genome Nucleotide Excision Repair (GG-NER);Nucleotide Excision Repair;UCH proteinases;Post-translational protein modification;DNA Damage Recognition in GG-NER;Deubiquitination;DNA Repair;Metabolism of proteins	0.00955257	0.0418587	1.47151	1.47151	Dcaf17_3Wks up vs WT_3Wks	1.02122	2.12036
Fam131c	26717	family with sequence similarity 131 member C	gene with protein product	FLJ36766	1p36.13	ENSG00000185519	FAM131C	N/A	Q96AQ9	N/A	N/A	N/A	N/A	N/A	N/A	6.07661e-06	0.0379736	1.47129	1.47129	Dcaf17_3Wks up vs WT_3Wks	1.0322	2.09717
Endov	26640	endonuclease V	gene with protein product	FLJ35220	17q25.3	ENSG00000173818	ENDOV	N/A	Q8N8Q3	N/A	N/A	N/A	N/A	N/A	N/A	0.00240733	0.0391132	1.47097	1.47097	Dcaf17_3Wks up vs WT_3Wks	1.02889	2.10299
Isyna1	29821	inositol-3-phosphate synthase 1	gene with protein product	Ino1, INOS, IPS	19p13.11	ENSG00000105655	ISYNA1	611670	Q9NPH2	N/A	isomerase activity(GO:0016853)	biosynthetic process(GO:0009058);carbohydrate metabolic process(GO:0005975);cellular process(GO:0009987)	cytoplasm(GO:0005737)	N/A	Synthesis of IP2, IP, and Ins in the cytosol;Inositol phosphate metabolism;Metabolism	0.00124563	0.00543195	1.47063	1.47063	Dcaf17_3Wks up vs WT_3Wks	1.18989	1.81761
Zfp574	?	?	?	?	?	?	?	?	?	?	?	?	?	?	?	0.00513448	0.027398	1.47024	1.47024	Dcaf17_3Wks up vs WT_3Wks	1.06608	2.02763
5730559C18Rik	?	?	?	?	?	?	?	?	?	?	?	?	?	?	?	0.0354914	0.0445836	1.47004	1.47004	Dcaf17_3Wks up vs WT_3Wks	1.01383	2.13155
Ccdc6	18782	coiled-coil domain containing 6	gene with protein product	PTC, TPC, H4	10q21.2	ENSG00000108091	CCDC6	601985	Q16204	N/A	N/A	N/A	N/A	N/A	N/A	0.000139397	0.0204193	1.46998	1.46998	Dcaf17_3Wks up vs WT_3Wks	1.09338	1.9763
Nxn	18008	nucleoredoxin	gene with protein product	FLJ12614, NRX	17p13.3	ENSG00000167693	NXN	612895	Q6DKJ4	N/A	N/A	N/A	N/A	N/A	N/A	0.00369179	0.0322318	1.46983	1.46983	Dcaf17_3Wks up vs WT_3Wks	1.04966	2.05818
Hs6st1	5201	heparan sulfate 6-O-sulfotransferase 1	gene with protein product	N/A	2q14.3	ENSG00000136720	HS6ST1	604846	O60243	transferase(PC00220)	transferase activity(GO:0016740)	biosynthetic process(GO:0009058);cellular process(GO:0009987);protein metabolic process(GO:0019538);sulfur compound metabolic process(GO:0006790)	N/A	N/A	Heparan sulfate/heparin (HS-GAG) metabolism;Glycosaminoglycan metabolism;HS-GAG biosynthesis;Metabolism of carbohydrates;Metabolism	9.18334e-05	0.035925	1.46925	1.46925	Dcaf17_3Wks up vs WT_3Wks	1.03814	2.07938
D17Wsu92e	?	?	?	?	?	?	?	?	?	?	?	?	?	?	?	3.87777e-05	0.000332855	1.46876	1.46876	Dcaf17_3Wks up vs WT_3Wks	1.31097	1.64553
Trit1	20286	tRNA isopentenyltransferase 1	gene with protein product	FLJ20061, IPT	1p34.2	ENSG00000043514	TRIT1	617840	Q9H3H1	nucleotidyltransferase(PC00174)	transferase activity(GO:0016740)	cellular process(GO:0009987);nitrogen compound metabolic process(GO:0006807);tRNA metabolic process(GO:0006399)	N/A	N/A	tRNA processing;tRNA modification in the mitochondrion;tRNA modification in the nucleus and cytosol;Gene Expression	0.000551859	0.0442423	1.46834	1.46834	Dcaf17_3Wks up vs WT_3Wks	1.01469	2.12481
Mrpl17	14053	mitochondrial ribosomal protein L17	gene with protein product	RPML26, MRP-L26	11p15.5-p15.4	N/A	MRPL17	611830	Q9NRX2	ribosomal protein(PC00202)	structural constituent of ribosome(GO:0003735)	N/A	cytoplasm(GO:0005737);organelle(GO:0043226);ribosome(GO:0005840)	N/A	Mitochondrial translation elongation;Mitochondrial translation termination;Mitochondrial translation;Mitochondrial translation initiation;Organelle biogenesis and maintenance	0.00139398	0.0369913	1.46776	1.46776	Dcaf17_3Wks up vs WT_3Wks	1.03487	2.08174
Ap5b1	25104	adaptor related protein complex 5 subunit beta 1	gene with protein product	PP1030, AP-5, DKFZp761E198	11q13.1	ENSG00000254470	AP5B1	614367	Q2VPB7	N/A	N/A	cellular process(GO:0009987);transport(GO:0006810)	cytoplasm(GO:0005737);membrane(GO:0016020);protein complex(GO:0043234)	N/A	N/A	0.0029213	0.0242169	1.46754	1.46754	Dcaf17_3Wks up vs WT_3Wks	1.07751	1.99874
Fam219a	19920	family with sequence similarity 219 member A	gene with protein product	bA573M23.5, FLJ39031	9p13.3	ENSG00000164970	FAM219A	N/A	Q8IW50	N/A	N/A	N/A	N/A	N/A	N/A	0.0167569	0.0374824	1.46741	1.46741	Dcaf17_3Wks up vs WT_3Wks	1.03341	2.08367
Med23	2372	mediator complex subunit 23	gene with protein product	CRSP130, DRIP130, Sur2	6q23.2	ENSG00000112282	MED23	605042	Q9ULK4	N/A	N/A	N/A	N/A	N/A	PPARA activates gene expression;Metabolism;Generic Transcription Pathway;Developmental Biology;Metabolism of lipids and lipoproteins;Gene Expression;Transcriptional regulation of white adipocyte differentiation;Fatty acid, triacylglycerol, and ketone body metabolism;Regulation of lipid metabolism by Peroxisome proliferator-activated receptor alpha (PPARalpha)	0.000253043	0.0132104	1.46642	1.46642	Dcaf17_3Wks up vs WT_3Wks	1.12843	1.90564
Elmod2	28111	ELMO domain containing 2	gene with protein product	MGC10084	4q31.1	ENSG00000179387	ELMOD2	610196	Q8IZ81	signaling molecule(PC00207)	receptor binding(GO:0005102)	cellular component movement(GO:0006928)	N/A	N/A	N/A	0.000222573	0.0200296	1.46634	1.46634	Dcaf17_3Wks up vs WT_3Wks	1.09444	1.96463
Eif5a	3300	eukaryotic translation initiation factor 5A	gene with protein product	EIF5A1, EIF-5A, MGC99547, MGC104255	17p13.1	ENSG00000132507	EIF5A	600187	P63241	translation initiation factor(PC00224)	translation initiation factor activity(GO:0003743)	N/A	N/A	N/A	Gamma carboxylation, hypusine formation and arylsulfatase activation;Post-translational protein modification;Hypusine synthesis from eIF5A-lysine;Metabolism of proteins	0.00111729	0.0223005	1.4656	1.4656	Dcaf17_3Wks up vs WT_3Wks	1.08479	1.98011
Fkbp4	3720	FK506 binding protein 4	gene with protein product	FKBP59, FKBP52	12p13.33	ENSG00000004478	FKBP4	600611	Q02790	calcium-binding protein(PC00060);chaperone(PC00072);isomerase(PC00135)	binding(GO:0005488);isomerase activity(GO:0016853)	cellular process(GO:0009987);cellular protein modification process(GO:0006464);protein folding(GO:0006457)	cytoplasm(GO:0005737)	N/A	Cellular responses to stress;HSF1-dependent transactivation;Cellular response to heat stress;Attenuation phase	0.00315239	0.00281062	1.46554	1.46554	Dcaf17_3Wks up vs WT_3Wks	1.22405	1.75467
Med7	2378	mediator complex subunit 7	gene with protein product	CRSP33	5q33.3	ENSG00000155868	MED7	605045	O43513	N/A	N/A	N/A	N/A	N/A	PPARA activates gene expression;Metabolism;Generic Transcription Pathway;Developmental Biology;Metabolism of lipids and lipoproteins;Gene Expression;Transcriptional regulation of white adipocyte differentiation;Fatty acid, triacylglycerol, and ketone body metabolism;Regulation of lipid metabolism by Peroxisome proliferator-activated receptor alpha (PPARalpha)	0.00365702	0.0091793	1.46546	1.46546	Dcaf17_3Wks up vs WT_3Wks	1.15453	1.86015
Klf11	11811	Kruppel like factor 11	gene with protein product	Tieg3, MODY7	2p25.1	ENSG00000172059	KLF11	603301	O14901	DNA binding protein(PC00009);transcription cofactor(PC00217);zinc finger transcription factor(PC00244)	sequence-specific DNA binding RNA polymerase II transcription factor activity(GO:0000981)	biosynthetic process(GO:0009058);cellular process(GO:0009987);nitrogen compound metabolic process(GO:0006807)	intracellular(GO:0005622);nucleus(GO:0005634)	N/A	N/A	0.000195325	0.0469149	1.46436	1.46436	Dcaf17_3Wks up vs WT_3Wks	1.00768	2.12801
Ngdn	20271	neuroguidin	gene with protein product	DKFZP564O092, LCP5, lpd-2, NGD, CANu1	14q11.2	ENSG00000129460	NGDN	610777	Q8NEJ9	N/A	N/A	cellular component biogenesis(GO:0044085);cellular process(GO:0009987);nitrogen compound metabolic process(GO:0006807);rRNA metabolic process(GO:0016072)	intracellular(GO:0005622);nucleolus(GO:0005730);ribonucleoprotein complex(GO:0030529)	N/A	N/A	0.000783941	0.0116597	1.46323	1.46323	Dcaf17_3Wks up vs WT_3Wks	1.13697	1.88313
Zfp362	?	?	?	?	?	?	?	?	?	?	?	?	?	?	?	2.96528e-05	0.00838572	1.46191	1.46191	Dcaf17_3Wks up vs WT_3Wks	1.15955	1.84312
Rad51ap1	16956	RAD51 associated protein 1	gene with protein product	PIR51	12p13.32	ENSG00000111247	RAD51AP1	603070	Q96B01	N/A	N/A	DNA recombination(GO:0006310)	N/A	N/A	DNA Double-Strand Break Repair;HDR through Homologous Recombination (HRR);DNA Repair;Resolution of D-loop Structures through Synthesis-Dependent Strand Annealing (SDSA);Homologous DNA Pairing and Strand Exchange;Resolution of D-loop Structures through Holliday Junction Intermediates;HDR through Homologous Recombination (HR) or Single Strand Annealing (SSA);Homology Directed Repair;Resolution of D…	0.00186656	0.0301256	1.461	1.461	Dcaf17_3Wks up vs WT_3Wks	1.05568	2.02195
Inha	6065	inhibin subunit alpha	gene with protein product	N/A	2q35	ENSG00000123999	INHA	147380	P05111	growth factor(PC00112)	transforming growth factor beta receptor binding(GO:0005160)	MAPK cascade(GO:0000165);apoptotic process(GO:0006915);cell differentiation(GO:0030154);protein phosphorylation(GO:0006468);regulation of phosphate metabolic process(GO:0019220);response to stimulus(GO:0050896);transmembrane receptor protein serine/threonine kinase signaling pathway(GO:0007178)	extracellular space(GO:0005615)	Gonadotropin-releasing hormone receptor pathway->Inha;;	Glycoprotein hormones;Peptide hormone biosynthesis;Peptide hormone metabolism;Metabolism of proteins	9.73743e-05	0.0279174	1.46016	1.46016	Dcaf17_3Wks up vs WT_3Wks	1.06305	2.0056
Mgll	17038	monoglyceride lipase	gene with protein product	HU-K5, MGL	3q21.3	ENSG00000074416	MGLL	609699	Q99685	phospholipase(PC00186)	lipase activity(GO:0016298)	lipid metabolic process(GO:0006629)	N/A	N/A	Signal Transduction;Metabolism;Arachidonate production from DAG;G alpha (q) signalling events;Acyl chain remodeling of DAG and TAG;Effects of PIP2 hydrolysis;Glycerophospholipid biosynthesis;Hormone-sensitive lipase (HSL)-mediated triacylglycerol hydrolysis;Metabolism of lipids and lipoproteins;Gastrin-CREB signalling pathway via PKC and MAPK;Signaling by GPCR;Hemostasis;Phospholipid metabolism;L…	0.00109091	0.0295837	1.45844	1.45844	Dcaf17_3Wks up vs WT_3Wks	1.05721	2.01195
Mtfmt	29666	mitochondrial methionyl-tRNA formyltransferase	gene with protein product	FMT1	15q22.31	N/A	MTFMT	611766	Q96DP5	methyltransferase(PC00155)	transferase activity(GO:0016740)	biosynthetic process(GO:0009058);cellular process(GO:0009987);cellular protein modification process(GO:0006464);nitrogen compound metabolic process(GO:0006807);tRNA metabolic process(GO:0006399);translation(GO:0006412)	cytoplasm(GO:0005737);mitochondrion(GO:0005739)	N/A	Mitochondrial translation;Mitochondrial translation initiation;Organelle biogenesis and maintenance	0.000341064	0.0193221	1.45834	1.45834	Dcaf17_3Wks up vs WT_3Wks	1.0961	1.9403
Slc35f2	23615	solute carrier family 35 member F2	gene with protein product	FLJ13018	11q22.3	ENSG00000110660	SLC35F2	N/A	Q8IXU6	N/A	N/A	N/A	N/A	N/A	N/A	0.0019532	0.0403283	1.45821	1.45821	Dcaf17_3Wks up vs WT_3Wks	1.02487	2.07479
LOC102635322	?	?	?	?	?	?	?	?	?	?	?	?	?	?	?	0.00980997	0.0274008	1.45773	1.45773	Dcaf17_3Wks up vs WT_3Wks	1.06456	1.99612
Nid1	7821	nidogen 1	gene with protein product	entactin	1q42.3	ENSG00000116962	NID1	131390	P14543	N/A	N/A	N/A	N/A	N/A	Laminin interactions;Extracellular matrix organization;Degradation of the extracellular matrix	4.29149e-05	0.0126758	1.45739	1.45739	Dcaf17_3Wks up vs WT_3Wks	1.12932	1.88078
Nxf2	8072	nuclear RNA export factor 2	gene with protein product	CT39, TAPL-2	Xq22.1	ENSG00000269405	NXF2	300315	Q9GZY0	N/A	N/A	N/A	N/A	N/A	N/A	0.0100781	0.0461432	1.45706	1.45706	Dcaf17_3Wks up vs WT_3Wks	1.00952	2.103
Il16	5980	interleukin 16	gene with protein product	LCF, IL-16, prIL-16, HsT19289, FLJ42735, FLJ16806	15q25.1	ENSG00000172349	IL16	603035	Q14005	interleukin superfamily(PC00128)	cytokine receptor binding(GO:0005126)	ectoderm development(GO:0007398);response to stimulus(GO:0050896);sensory perception(GO:0007600);visual perception(GO:0007601)	N/A	Interleukin signaling pathway->Interleukin;;	Immune System;Signaling by Interleukins;Cytokine Signaling in Immune system	0.00660015	0.0125351	1.45701	1.45701	Dcaf17_3Wks up vs WT_3Wks	1.13005	1.87859
Irf2bp2	21729	interferon regulatory factor 2 binding protein 2	gene with protein product	IRF-2BP2	1q42.3	ENSG00000168264	IRF2BP2	615332	Q7Z5L9	N/A	N/A	N/A	N/A	N/A	N/A	4.5301e-07	0.000204848	1.45699	1.45699	Dcaf17_3Wks up vs WT_3Wks	1.31771	1.61099
Zcchc24	26911	zinc finger CCHC-type containing 24	gene with protein product	FLJ90798, Z3CXXC8	10q22.3	ENSG00000165424	ZCCHC24	N/A	Q8N2G6	nuclease(PC00170)	nuclease activity(GO:0004518);nucleic acid binding(GO:0003676)	mRNA polyadenylation(GO:0006378)	N/A	N/A	N/A	0.000157599	0.0216873	1.45685	1.45685	Dcaf17_3Wks up vs WT_3Wks	1.08587	1.95458
Urod	12591	uroporphyrinogen decarboxylase	gene with protein product	N/A	1p34.1	ENSG00000126088	UROD	613521	P06132	N/A	oxidoreductase activity(GO:0016491)	cellular process(GO:0009987)	N/A	Heme biosynthesis->Uroporphyrinogen decarboxylase;;	Metabolism of porphyrins;Heme biosynthesis;Metabolism	0.000212784	0.0290704	1.45681	1.45681	Dcaf17_3Wks up vs WT_3Wks	1.05874	2.00454
Igsf9	18132	immunoglobulin superfamily member 9	gene with protein product	KIAA1355, Nrt1, IGSF9A	1q23.2	ENSG00000085552	IGSF9	609738	Q9P2J2	transmembrane receptor regulatory/adaptor protein(PC00226)	N/A	cell surface receptor signaling pathway(GO:0007166)	plasma membrane(GO:0005886)	N/A	N/A	3.68115e-06	0.0111563	1.45616	1.45616	Dcaf17_3Wks up vs WT_3Wks	1.13827	1.86284
Rpn2	10382	ribophorin II	gene with protein product	SWP1, RPNII, RIBIIR, RPN-II	20q11.23	ENSG00000118705	RPN2	180490	P04844	glycosyltransferase(PC00111)	transferase activity, transferring glycosyl groups(GO:0016757)	biosynthetic process(GO:0009058);carbohydrate metabolic process(GO:0005975);cellular process(GO:0009987);protein glycosylation(GO:0006486)	cytoplasm(GO:0005737);endoplasmic reticulum(GO:0005783);nuclear outer membrane-endoplasmic reticulum membrane network(GO:0042175);protein complex(GO:0043234)	N/A	SRP-dependent cotranslational protein targeting to membrane;Asparagine N-linked glycosylation;Post-translational protein modification;Translation;Gene Expression;Metabolism of proteins	0.00185404	0.0287759	1.45606	1.45606	Dcaf17_3Wks up vs WT_3Wks	1.05965	2.00076
Men1	7010	menin 1	gene with protein product	N/A	11q13	ENSG00000133895	MEN1	613733	O00255	N/A	chromatin binding(GO:0003682);double-stranded DNA binding(GO:0003690);methyltransferase activity(GO:0008168)	biosynthetic process(GO:0009058);cell proliferation(GO:0008283);chromatin organization(GO:0006325);nitrogen compound metabolic process(GO:0006807);protein methylation(GO:0006479);regulation of cell cycle(GO:0051726);regulation of transcription from RNA polymerase II promoter(GO:0006357)	chromosome(GO:0005694);intracellular(GO:0005622);nucleoplasm(GO:0005654);protein complex(GO:0043234)	CCKR signaling map->MEN1;;	Signal Transduction;SMAD2/SMAD3:SMAD4 heterotrimer regulates transcription;RHO GTPase Effectors;Generic Transcription Pathway;Signaling by Rho GTPases;Transcriptional activity of SMAD2/SMAD3:SMAD4 heterotrimer;TCF dependent signaling in response to WNT;RHO GTPases activate IQGAPs;Signaling by Wnt;Formation of the beta-catenin:TCF transactivating complex;Gene Expression;Signaling by TGF-beta Recep…	0.000814546	0.0322656	1.45546	1.45546	Dcaf17_3Wks up vs WT_3Wks	1.04826	2.02083
4930404I05Rik	?	?	?	?	?	?	?	?	?	?	?	?	?	?	?	0.0104843	0.00727654	1.45541	1.45541	Dcaf17_3Wks up vs WT_3Wks	1.16664	1.81566
Coq4	19693	coenzyme Q4	gene with protein product	CGI-92	9q34.11	ENSG00000167113	COQ4	612898	Q9Y3A0	N/A	N/A	N/A	N/A	N/A	N/A	0.0733689	0.0176739	1.45524	1.45524	Dcaf17_3Wks up vs WT_3Wks	1.10294	1.92008
Dvl3	3087	dishevelled segment polarity protein 3	gene with protein product	KIAA0208	3q27.1	ENSG00000161202	DVL3	601368	Q92997	enzyme modulator(PC00095);signaling molecule(PC00207)	receptor binding(GO:0005102)	anatomical structure morphogenesis(GO:0009653);cell surface receptor signaling pathway(GO:0007166);embryo development(GO:0009790);nervous system development(GO:0007399);regulation of biological process(GO:0050789);response to stimulus(GO:0050896);single-multicellular organism process(GO:0044707)	cytosol(GO:0005829)	Wnt signaling pathway->Dishevelled;;Angiogenesis->Dishelvelled;;Alzheimer disease-presenilin pathway->Dishevelled;;;;	Signal Transduction;WNT mediated activation of DVL;Signaling by Rho GTPases;RHO GTPase Effectors;RHO GTPases Activate Formins;Beta-catenin independent WNT signaling;TCF dependent signaling in response to WNT;Signaling by Wnt;Disassembly of the destruction complex and recruitment of AXIN to the membrane;Degradation of DVL;Negative regulation of TCF-dependent signaling by DVL-interacting proteins;P…	9.91605e-06	0.00179445	1.45446	1.45446	Dcaf17_3Wks up vs WT_3Wks	1.24004	1.70596
B930041F14Rik	?	?	?	?	?	?	?	?	?	?	?	?	?	?	?	0.000959543	0.00831694	1.45442	1.45442	Dcaf17_3Wks up vs WT_3Wks	1.15777	1.82709
Tubb4b	20771	tubulin beta 4B class IVb	gene with protein product	Beta2	9q34.3	ENSG00000188229	TUBB4B	602660	P68371	tubulin(PC00228)	nucleotide binding(GO:0000166);structural constituent of cytoskeleton(GO:0005200)	cell cycle(GO:0007049);cytoskeleton organization(GO:0007010)	cytoplasm(GO:0005737);microtubule(GO:0005874)	Huntington disease->beta-Tubulin;;Cytoskeletal regulation by Rho GTPase->Tubulin;;Huntington disease->Microtubule;;;;	L1CAM interactions;G2/M Transition;COPI-mediated anterograde transport;Gap junction assembly;RHO GTPase Effectors;Transport to the Golgi and subsequent modification;Asparagine N-linked glycosylation;COPI-independent Golgi-to-ER retrograde traffic;Assembly of the primary cilium;COPI-dependent Golgi-to-ER retrograde traffic;Immune System;RHO GTPases Activate Formins;Intraflagellar transport;Golgi-t…	0.0599416	0.0495713	1.45381	1.45381	Dcaf17_3Wks up vs WT_3Wks	1.00103	2.11138
Btg1	1130	BTG anti-proliferation factor 1	gene with protein product	APRO2	12q21.33	ENSG00000133639	BTG1	109580	P62324	N/A	N/A	cell proliferation(GO:0008283);regulation of cell cycle(GO:0051726)	cytoplasm(GO:0005737);nucleus(GO:0005634)	N/A	N/A	0.00055324	0.00490875	1.45363	1.45363	Dcaf17_3Wks up vs WT_3Wks	1.18945	1.77647
Nags	17996	N-acetylglutamate synthase	gene with protein product	AGAS, ARGA, NAT7	17q21.31	N/A	NAGS	608300	Q8N159	N/A	binding(GO:0005488);kinase activity(GO:0016301)	biosynthetic process(GO:0009058);cellular amino acid biosynthetic process(GO:0008652);cellular process(GO:0009987);nitrogen compound metabolic process(GO:0006807);phosphate-containing compound metabolic process(GO:0006796)	N/A	Arginine biosynthesis->N-acetylglutamate synthase;;	Urea cycle;Metabolism of polyamines;Metabolism of amino acids and derivatives;Metabolism	6.91954e-05	0.00319743	1.45301	1.45301	Dcaf17_3Wks up vs WT_3Wks	1.21209	1.74181
Adamts15	16305	ADAM metallopeptidase with thrombospondin type 1 motif 15	gene with protein product	N/A	11q24.3	ENSG00000166106	ADAMTS15	607509	Q8TE58	extracellular matrix glycoprotein(PC00100);metalloprotease(PC00153);serine protease inhibitor(PC00204)	metallopeptidase activity(GO:0008237);protein binding(GO:0005515);serine-type endopeptidase inhibitor activity(GO:0004867)	cellular process(GO:0009987);proteolysis(GO:0006508)	extracellular region(GO:0005576)	N/A	Defective B3GALTL causes Peters-plus syndrome (PpS);Disease;Diseases of glycosylation;Post-translational protein modification;Diseases associated with O-glycosylation of proteins;O-glycosylation of TSR domain-containing proteins;O-linked glycosylation;Metabolism of proteins	9.27714e-05	0.027557	1.45276	1.45276	Dcaf17_3Wks up vs WT_3Wks	1.06342	1.98466
Fam53a	31860	family with sequence similarity 53 member A	gene with protein product	DNTNP	4p16.3	ENSG00000174137	FAM53A	617229	Q6NSI3	N/A	N/A	N/A	N/A	N/A	N/A	2.2837e-05	0.00199295	1.45133	1.45133	Dcaf17_3Wks up vs WT_3Wks	1.23385	1.70714
Cc2d1a	30237	coiled-coil and C2 domain containing 1A	gene with protein product	FLJ20241, MRT3	19p13.12	ENSG00000132024	CC2D1A	610055	Q6P1N0	N/A	sequence-specific DNA binding RNA polymerase II transcription factor activity(GO:0000981)	biosynthetic process(GO:0009058);cellular process(GO:0009987);nitrogen compound metabolic process(GO:0006807)	intracellular(GO:0005622);nucleus(GO:0005634)	N/A	N/A	0.0043664	0.00475161	1.45081	1.45081	Dcaf17_3Wks up vs WT_3Wks	1.1902	1.76848
Zswim4	25704	zinc finger SWIM-type containing 4	gene with protein product	FLJ12221	19p13.13	ENSG00000132003	ZSWIM4	N/A	Q9H7M6	N/A	N/A	N/A	intracellular(GO:0005622);protein complex(GO:0043234)	N/A	N/A	0.000709173	0.00535619	1.45076	1.45076	Dcaf17_3Wks up vs WT_3Wks	1.18342	1.77849
Hacl1	17856	2-hydroxyacyl-CoA lyase 1	gene with protein product	2-HPCL, PHYH2	3p25.1	ENSG00000131373	HACL1	604300	Q9UJ83	decarboxylase(PC00089);dehydrogenase(PC00092);transferase(PC00220)	binding(GO:0005488);lyase activity(GO:0016829)	catabolic process(GO:0009056);cellular process(GO:0009987);fatty acid metabolic process(GO:0006631)	N/A	N/A	Alpha-oxidation of phytanate;Peroxisomal lipid metabolism;Metabolism of lipids and lipoproteins;Metabolism	0.0126533	0.0264664	1.45061	1.45061	Dcaf17_3Wks up vs WT_3Wks	1.06694	1.97225
Anxa2	537	annexin A2	gene with protein product	LIP2	15q22.2	ENSG00000182718	ANXA2	151740	P07355	N/A	N/A	N/A	N/A	N/A	N/A	0.000113757	0.0158733	1.44987	1.44987	Dcaf17_3Wks up vs WT_3Wks	1.11043	1.89308
Gtf3c5	4668	general transcription factor IIIC subunit 5	gene with protein product	TFiiiC2-63, TFIIIC63, TFIIICepsilon	9q34.13	ENSG00000148308	GTF3C5	604890	Q9Y5Q8	DNA binding protein(PC00009)	RNA polymerase III transcription factor binding transcription factor activity(GO:0001007);core RNA polymerase III binding transcription factor activity(GO:0000995);sequence-specific DNA binding RNA polymerase III transcription factor activity(GO:0001034)	biosynthetic process(GO:0009058);cellular component biogenesis(GO:0044085);cellular component organization(GO:0016043);cellular process(GO:0009987);nitrogen compound metabolic process(GO:0006807);regulation of nucleobase-containing compound metabolic process(GO:0019219);transcription, DNA-dependent(GO:0006351)	intracellular(GO:0005622);nucleoplasm(GO:0005654);protein complex(GO:0043234)	N/A	RNA Polymerase I, RNA Polymerase III, and Mitochondrial Transcription;RNA Polymerase III Transcription Initiation From Type 2 Promoter;RNA Polymerase III Transcription Initiation From Type 1 Promoter;RNA Polymerase III Abortive And Retractive Initiation;RNA Polymerase III Transcription Initiation;Gene Expression;RNA Polymerase III Transcription	0.00182346	0.0479694	1.44985	1.44985	Dcaf17_3Wks up vs WT_3Wks	1.00489	2.09183
Tcl1	?	?	?	?	?	?	?	?	?	?	?	?	?	?	?	0.00383427	0.029323	1.44892	1.44892	Dcaf17_3Wks up vs WT_3Wks	1.05704	1.98607
Jup	6207	junction plakoglobin	gene with protein product	DP3, PDGB, PKGB, DPIII	17q21.2	ENSG00000173801	JUP	173325	P14923	N/A	N/A	N/A	N/A	N/A	N/A	1.86888e-05	0.0248694	1.4486	1.4486	Dcaf17_3Wks up vs WT_3Wks	1.07239	1.95678
Topors	21653	TOP1 binding arginine/serine rich protein	gene with protein product	TP53BPL, LUN	9p21.1	ENSG00000197579	TOPORS	609507	Q9NS56	isomerase(PC00135)	isomerase activity(GO:0016853)	N/A	N/A	N/A	N/A	0.00070766	0.0336348	1.44819	1.44819	Dcaf17_3Wks up vs WT_3Wks	1.04343	2.00995
Tmod1	11871	tropomodulin 1	gene with protein product	ETMOD	9q22.33	ENSG00000136842	TMOD1	190930	P28289	non-motor actin binding protein(PC00165)	cytoskeletal protein binding(GO:0008092)	cell differentiation(GO:0030154);cellular component biogenesis(GO:0044085);cellular component morphogenesis(GO:0032989);cellular process(GO:0009987);cytoskeleton organization(GO:0007010);muscle contraction(GO:0006936)	actin cytoskeleton(GO:0015629);cytoplasm(GO:0005737)	N/A	Striated Muscle Contraction;Muscle contraction	4.13117e-07	0.00446957	1.4471	1.4471	Dcaf17_3Wks up vs WT_3Wks	1.19212	1.75661
Lef1	6551	lymphoid enhancer binding factor 1	gene with protein product	TCF1ALPHA, TCF10, TCF7L3	4q25	ENSG00000138795	LEF1	153245	Q9UJU2	N/A	DNA binding(GO:0003677);protein binding(GO:0005515)	biosynthetic process(GO:0009058);cell surface receptor signaling pathway(GO:0007166);nitrogen compound metabolic process(GO:0006807);regulation of transcription from RNA polymerase II promoter(GO:0006357);response to stimulus(GO:0050896)	intracellular(GO:0005622);nucleoplasm(GO:0005654);protein complex(GO:0043234)	Wnt signaling pathway->T-Cell Transcription Factor;;Cadherin signaling pathway->T-cell factor/lymphoid enhancer factor;;Alzheimer disease-presenilin pathway->T-cell factor/lymphoid enhancer factor;;;;	Signal Transduction;Ca2+ pathway;Beta-catenin independent WNT signaling;Degradation of beta-catenin by the destruction complex;TCF dependent signaling in response to WNT;Binding of TCF/LEF:CTNNB1 to target gene promoters;Repression of WNT target genes;Signaling by Wnt;Formation of the beta-catenin:TCF transactivating complex;Deactivation of the beta-catenin transactivating complex	0.000263821	0.00143975	1.44629	1.44629	Dcaf17_3Wks up vs WT_3Wks	1.24534	1.67967
Kif3b	6320	kinesin family member 3B	gene with protein product	KIAA0359, FLA8, KLP-11	20q11.21	ENSG00000101350	KIF3B	603754	O15066	microtubule binding motor protein(PC00156)	microtubule binding(GO:0008017);microtubule motor activity(GO:0003777)	catabolic process(GO:0009056);cellular component movement(GO:0006928);nitrogen compound metabolic process(GO:0006807);nucleobase-containing compound metabolic process(GO:0006139);phosphate-containing compound metabolic process(GO:0006796);transport(GO:0006810)	intracellular(GO:0005622);microtubule(GO:0005874)	N/A	COPI-dependent Golgi-to-ER retrograde traffic;Golgi-to-ER retrograde transport;Organelle biogenesis and maintenance;Factors involved in megakaryocyte development and platelet production;Adaptive Immune System;Assembly of the primary cilium;Membrane Trafficking;Intraflagellar transport;MHC class II antigen presentation;Translocation of GLUT4 to the plasma membrane;Immune System;Hemostasis;Intra-Go…	0.0274805	0.0335937	1.44566	1.44566	Dcaf17_3Wks up vs WT_3Wks	1.04334	2.0031
Wdr70	25495	WD repeat domain 70	gene with protein product	FLJ10233	5p13.2	ENSG00000082068	WDR70	617233	Q9NW82	N/A	N/A	cellular process(GO:0009987);cellular protein modification process(GO:0006464);chromatin organization(GO:0006325);regulation of biological process(GO:0050789)	chromosome(GO:0005694);intracellular(GO:0005622);nucleus(GO:0005634);protein complex(GO:0043234)	N/A	N/A	0.00368601	0.0158001	1.44527	1.44527	Dcaf17_3Wks up vs WT_3Wks	1.10979	1.88215
Slc16a2	10923	solute carrier family 16 member 2	gene with protein product	XPCT, MCT8, MCT7	Xq13.2	ENSG00000147100	SLC16A2	300095	P36021	transporter(PC00227)	transporter activity(GO:0005215)	N/A	integral to membrane(GO:0016021)	N/A	N/A	8.64565e-06	0.0084551	1.44503	1.44503	Dcaf17_3Wks up vs WT_3Wks	1.15378	1.80979
Gga2	16064	golgi associated, gamma adaptin ear containing, ARF binding protein 2	gene with protein product	VEAR, KIAA1080	16p12.2	ENSG00000103365	GGA2	606005	Q9UJY4	N/A	N/A	signal transduction(GO:0007165)	N/A	N/A	Amyloid fiber formation;Metabolism of proteins	6.03704e-05	0.0112107	1.44495	1.44495	Dcaf17_3Wks up vs WT_3Wks	1.1349	1.8397
Marveld2	26401	MARVEL domain containing 2	gene with protein product	FLJ30532, TRIC	5q13.2	ENSG00000152939	MARVELD2	610572	Q8N4S9	tight junction(PC00214);transcription cofactor(PC00217)	sequence-specific DNA binding transcription factor activity(GO:0003700);transcription cofactor activity(GO:0003712)	cellular process(GO:0009987);transcription elongation from RNA polymerase II promoter(GO:0006368)	plasma membrane(GO:0005886)	N/A	N/A	0.00101591	0.0347906	1.44455	1.44455	Dcaf17_3Wks up vs WT_3Wks	1.03971	2.00702
Cttnbp2nl	25330	CTTNBP2 N-terminal like	gene with protein product	DKFZp547A023	1p13.2	ENSG00000143079	CTTNBP2NL	615100	Q9P2B4	N/A	N/A	N/A	N/A	N/A	N/A	0.0216089	0.038303	1.44434	1.44434	Dcaf17_3Wks up vs WT_3Wks	1.02973	2.0259
Il3ra	6012	interleukin 3 receptor subunit alpha	gene with protein product	CD123	Xp22.3 and Yp13.3	ENSG00000185291	IL3RA	308385, 430000	P26951	cytokine(PC00083);defense/immunity protein(PC00090)	cytokine activity(GO:0005125)	mammary gland development(GO:0030879);response to stimulus(GO:0050896)	N/A	Interleukin signaling pathway->Interleukin receptor beta subunit;;	Downstream signaling of activated FGFR2;Signalling by NGF;FRS-mediated FGFR1 signaling;Platelet activation, signaling and aggregation;GPVI-mediated activation cascade;NGF signalling via TRKA from the plasma membrane;DAP12 signaling;G-protein beta:gamma signalling;Signaling by Interleukins;FCERI mediated MAPK activation;Immune System;Gastrin-CREB signalling pathway via PKC and MAPK;SOS-mediated si…	0.154789	0.0450909	1.44431	1.44431	Dcaf17_3Wks up vs WT_3Wks	1.01192	2.06146
Smyd5	16258	SMYD family member 5	gene with protein product	RRG1, NN8-4AG, ZMYND23	2p13.2	ENSG00000135632	SMYD5	N/A	Q6GMV2	N/A	N/A	N/A	N/A	N/A	N/A	0.000238609	0.0259509	1.44413	1.44413	Dcaf17_3Wks up vs WT_3Wks	1.06791	1.95289
Pnkp	9154	polynucleotide kinase 3'-phosphatase	gene with protein product	PNK	19q13.33	N/A	PNKP	605610	Q96T60	nucleotide kinase(PC00172);nucleotide phosphatase(PC00173)	N/A	N/A	intracellular(GO:0005622);nucleus(GO:0005634)	N/A	APEX1-Independent Resolution of AP Sites via the Single Nucleotide Replacement Pathway;Resolution of Abasic Sites (AP sites);Base Excision Repair;DNA Repair	0.00349009	0.0486102	1.44362	1.44362	Dcaf17_3Wks up vs WT_3Wks	1.0033	2.0772
Dbt	2698	dihydrolipoamide branched chain transacylase E2	gene with protein product	N/A	1p21.2	ENSG00000137992	DBT	248610	P11182	acetyltransferase(PC00038);acyltransferase(PC00042)	acetyltransferase activity(GO:0016407);lipid binding(GO:0008289)	acyl-CoA metabolic process(GO:0006637);cellular process(GO:0009987)	cytoplasm(GO:0005737)	N/A	Branched-chain amino acid catabolism;Metabolism of amino acids and derivatives;Glyoxylate metabolism and glycine degradation;Metabolism	0.000194243	0.00562702	1.44344	1.44344	Dcaf17_3Wks up vs WT_3Wks	1.17791	1.76883
Pnpla6	16268	patatin like phospholipase domain containing 6	gene with protein product	NTE, sws, iPLA2delta, SPG39	19p13.2	N/A	PNPLA6	603197	Q8IY17	esterase(PC00097)	phospholipase activity(GO:0004620)	N/A	cytoplasm(GO:0005737);endoplasmic reticulum(GO:0005783)	N/A	Phospholipid metabolism;Metabolism of lipids and lipoproteins;PI Metabolism;Glycerophospholipid catabolism;Metabolism	0.000188852	0.026504	1.44159	1.44159	Dcaf17_3Wks up vs WT_3Wks	1.06565	1.95015
Eps8l1	21295	EPS8 like 1	gene with protein product	FLJ20258, DRC3, MGC23164, MGC4642	19q13.42	N/A	EPS8L1	614987	Q8TE68	N/A	N/A	N/A	N/A	N/A	N/A	0.0002891	0.0318877	1.44112	1.44112	Dcaf17_3Wks up vs WT_3Wks	1.04811	1.98149
Sdc4	10661	syndecan 4	gene with protein product	SYND4, amphiglycan, ryudocan	20q13.12	ENSG00000124145	SDC4	600017	P31431	cell adhesion molecule(PC00069);cytoskeletal protein(PC00085);defense/immunity protein(PC00090);extracellular matrix glycoprotein(PC00100);membrane-bound signaling molecule(PC00152)	N/A	cellular component movement(GO:0006928);localization(GO:0051179);locomotion(GO:0040011)	cell part(GO:0044464)	N/A	Visual phototransduction;Disease;Diseases of glycosylation;Defective B3GALT6 causes EDSP2 and SEMDJL1;HS-GAG degradation;Metabolism;Metabolism of fat-soluble vitamins;Extracellular matrix organization;Metabolism of carbohydrates;Defective EXT1 causes exostoses 1, TRPS2 and CHDS;Heparan sulfate/heparin (HS-GAG) metabolism;HS-GAG biosynthesis;Chondroitin sulfate/dermatan sulfate metabolism;Defectiv…	0.000133697	0.0136772	1.44072	1.44072	Dcaf17_3Wks up vs WT_3Wks	1.11962	1.85391
Smo	11119	smoothened, frizzled class receptor	gene with protein product	FZD11	7q32.1	ENSG00000128602	SMO	601500	Q99835	G-protein coupled receptor(PC00021);protease inhibitor(PC00191);signaling molecule(PC00207)	G-protein coupled receptor activity(GO:0004930);receptor binding(GO:0005102);signal transducer activity(GO:0004871)	regulation of biological process(GO:0050789);response to stimulus(GO:0050896)	integral to membrane(GO:0016021)	Hedgehog signaling pathway->Smoothened;;	Signal Transduction;Hedgehog 'off' state;Organelle biogenesis and maintenance;Signaling by Hedgehog;Class B/2 (Secretin family receptors);Hedgehog 'on' state;Assembly of the primary cilium;GPCR ligand binding;Activation of SMO;BBSome-mediated cargo-targeting to cilium;Signaling by GPCR;Cargo trafficking to the periciliary membrane	1.45475e-05	0.0146569	1.4402	1.4402	Dcaf17_3Wks up vs WT_3Wks	1.11438	1.86129
Rims2	17283	regulating synaptic membrane exocytosis 2	gene with protein product	KIAA0751, RIM2, OBOE	8q22.3	ENSG00000176406	RIMS2	606630	Q9UQ26	G-protein modulator(PC00022)	protein binding(GO:0005515)	regulation of biological process(GO:0050789);synaptic transmission(GO:0007268);synaptic vesicle exocytosis(GO:0016079)	cytoplasm(GO:0005737);cytoskeleton(GO:0005856);presynaptic membrane(GO:0042734)	Synaptic vesicle trafficking->Rab3A-interacting protein 1alpha/2alpha;;	N/A	8.12047e-05	0.00207134	1.4401	1.4401	Dcaf17_3Wks up vs WT_3Wks	1.22676	1.69054
Dpep1	3002	dipeptidase 1	gene with protein product	N/A	16q24.3	ENSG00000015413	DPEP1	179780	P16444	metalloprotease(PC00153)	N/A	N/A	N/A	N/A	Metabolism of lipids and lipoproteins;Arachidonic acid metabolism;Aflatoxin activation and detoxification;Biological oxidations;Synthesis of Leukotrienes (LT) and Eoxins (EX);Metabolism	0.00011243	0.00785709	1.43977	1.43977	Dcaf17_3Wks up vs WT_3Wks	1.15675	1.79203
Ep400	11958	E1A binding protein p400	gene with protein product	CAGH32, KIAA1498, P400, KIAA1818, DKFZP434I225	12q24.33	N/A	EP400	606265	Q96L91	N/A	N/A	N/A	N/A	Wnt signaling pathway->Switched/Sucrose Non Fermentation;;	Chromatin organization;Cellular responses to stress;Chromatin modifying enzymes;HATs acetylate histones;DNA Damage/Telomere Stress Induced Senescence;Formation of Senescence-Associated Heterochromatin Foci (SAHF);Cellular Senescence	2.67073e-06	8.73955e-05	1.43974	1.43974	Dcaf17_3Wks up vs WT_3Wks	1.32704	1.56202
Myl9	15754	myosin light chain 9	gene with protein product	MYRL2, MLC2, LC20, MRLC1	20q11.23	ENSG00000101335	MYL9	609905	P24844	N/A	N/A	N/A	N/A	N/A	Signal Transduction;Sema4D in semaphorin signaling;RHO GTPases activate PAKs;EPH-Ephrin signaling;Signaling by Rho GTPases;RHO GTPase Effectors;RHO GTPases activate CIT;RHO GTPases Activate ROCKs;Developmental Biology;Axon guidance;Muscle contraction;EPHA-mediated growth cone collapse;RHO GTPases activate PKNs;Semaphorin interactions;Sema4D induced cell migration and growth-cone collapse;Smooth M…	0.000273978	0.0477225	1.43902	1.43902	Dcaf17_3Wks up vs WT_3Wks	1.00539	2.05968
Mcm3	6945	minichromosome maintenance complex component 3	gene with protein product	N/A	6p12.2	ENSG00000112118	MCM3	602693	P25205	DNA helicase(PC00011);hydrolase(PC00121)	DNA helicase activity(GO:0003678);hydrolase activity(GO:0016787);nucleic acid binding(GO:0003676)	DNA replication(GO:0006260);cell cycle(GO:0007049)	N/A	N/A	Cell Cycle, Mitotic;S Phase;DNA Replication;Regulation of DNA replication;M/G1 Transition;DNA strand elongation;Removal of licensing factors from origins;Switching of origins to a post-replicative state;Mitotic G1-G1/S phases;Activation of the pre-replicative complex;Activation of ATR in response to replication stress;G2/M Checkpoints;Synthesis of DNA;DNA Replication Pre-Initiation;Cell Cycle;G1/…	0.000488309	0.0448119	1.43901	1.43901	Dcaf17_3Wks up vs WT_3Wks	1.01249	2.04522
Edem2	15877	ER degradation enhancing alpha-mannosidase like protein 2	gene with protein product	FLJ10783, bA4204.1	20q11.22	ENSG00000088298	EDEM2	610302	Q9BV94	N/A	N/A	N/A	N/A	N/A	N-glycan trimming in the ER and Calnexin/Calreticulin cycle;Post-translational protein modification;Asparagine N-linked glycosylation;ER Quality Control Compartment (ERQC);Calnexin/calreticulin cycle;Metabolism of proteins	0.000160177	0.0115602	1.43895	1.43895	Dcaf17_3Wks up vs WT_3Wks	1.13116	1.83048
Txn1	?	?	?	?	?	?	?	?	?	?	?	?	?	?	?	0.000146917	0.0440375	1.43894	1.43894	Dcaf17_3Wks up vs WT_3Wks	1.01442	2.04112
Rhbdd1	23081	rhomboid domain containing 1	gene with protein product	DKFZp547E052	2q36.3	ENSG00000144468	RHBDD1	617515	Q8TEB9	N/A	N/A	N/A	N/A	N/A	N/A	0.000389421	0.0229351	1.43819	1.43819	Dcaf17_3Wks up vs WT_3Wks	1.07802	1.91868
Rnf26	14646	ring finger protein 26	gene with protein product	MGC2642	11q23	N/A	RNF26	606130	Q9BY78	N/A	N/A	N/A	N/A	N/A	N/A	0.00379566	0.0173332	1.43814	1.43814	Dcaf17_3Wks up vs WT_3Wks	1.10107	1.87839
2510009E07Rik	?	?	?	?	?	?	?	?	?	?	?	?	?	?	?	0.00175786	0.0332142	1.43733	1.43733	Dcaf17_3Wks up vs WT_3Wks	1.04377	1.97929
Nt5m	15769	5',3'-nucleotidase, mitochondrial	gene with protein product	dNT-2, dNT2, mdN	17p11.2	ENSG00000205309	NT5M	605292	Q9NPB1	N/A	N/A	N/A	N/A	N/A	Pyrimidine catabolism;Pyrimidine metabolism;Metabolism;Metabolism of nucleotides	0.00985615	0.00954483	1.4373	1.4373	Dcaf17_3Wks up vs WT_3Wks	1.1436	1.80644
E2f4	3118	E2F transcription factor 4	gene with protein product	E2F-4	16q22.1	ENSG00000205250	E2F4	600659	Q16254	nucleic acid binding(PC00171);transcription factor(PC00218)	sequence-specific DNA binding transcription factor activity(GO:0003700)	DNA replication(GO:0006260);cell cycle(GO:0007049);regulation of transcription from RNA polymerase II promoter(GO:0006357);signal transduction(GO:0007165)	N/A	N/A	Signal Transduction;Generic Transcription Pathway;SMAD2/SMAD3:SMAD4 heterotrimer regulates transcription;Mitotic G1-G1/S phases;Transcriptional activity of SMAD2/SMAD3:SMAD4 heterotrimer;TP53 Regulates Transcription of Genes Involved in G2 Cell Cycle Arrest;G1 Phase;TP53 Regulates Transcription of Cell Cycle Genes;Transcriptional Regulation by TP53;Cyclin D associated events in G1;Gene Expression…	0.000169616	0.00467245	1.43609	1.43609	Dcaf17_3Wks up vs WT_3Wks	1.18544	1.73974
Zfp646	?	?	?	?	?	?	?	?	?	?	?	?	?	?	?	0.00312045	0.0380289	1.43598	1.43598	Dcaf17_3Wks up vs WT_3Wks	1.03	2.002
Spint1	11246	serine peptidase inhibitor, Kunitz type 1	gene with protein product	HAI, MANSC2	15q15.1	ENSG00000166145	SPINT1	605123	O43278	N/A	N/A	N/A	N/A	N/A	Signal Transduction;Signaling by MST1	0.000169406	0.0130287	1.43427	1.43427	Dcaf17_3Wks up vs WT_3Wks	1.12155	1.83419
Gpatch3	25720	G-patch domain containing 3	gene with protein product	FLJ12455	1p36.11	ENSG00000198746	GPATCH3	617486	Q96I76	N/A	N/A	N/A	N/A	N/A	N/A	0.00220855	0.0348565	1.43332	1.43332	Dcaf17_3Wks up vs WT_3Wks	1.03867	1.97792
Emc1	28957	ER membrane protein complex subunit 1	gene with protein product	N/A	1p36.13	ENSG00000127463	EMC1	616846	Q8N766	N/A	N/A	cellular process(GO:0009987);protein folding(GO:0006457)	cytoplasm(GO:0005737);endoplasmic reticulum(GO:0005783);integral to membrane(GO:0016021);nuclear outer membrane-endoplasmic reticulum membrane network(GO:0042175);protein complex(GO:0043234)	N/A	N/A	6.4561e-05	0.0104051	1.43328	1.43328	Dcaf17_3Wks up vs WT_3Wks	1.13675	1.80715
Pik3c2b	8972	phosphatidylinositol-4-phosphate 3-kinase catalytic subunit type 2 beta	gene with protein product	C2-PI3K, PI3K-C2beta	1q32.1	ENSG00000133056	PIK3C2B	602838	O00750	kinase(PC00137)	kinase activity(GO:0016301)	biosynthetic process(GO:0009058);cellular component movement(GO:0006928);intracellular signal transduction(GO:0035556);localization(GO:0051179);locomotion(GO:0040011);phospholipid metabolic process(GO:0006644);regulation of biological process(GO:0050789);response to stimulus(GO:0050896)	cytosol(GO:0005829);plasma membrane(GO:0005886);protein complex(GO:0043234)	VEGF signaling pathway->Phosphatidylinositol 3-kinase;;Hypoxia response via HIF activation->Phosphatidylinositol 3-kinase;;Insulin/IGF pathway-protein kinase B signaling cascade->Phosphatidylinositol 3-kinase;;FGF signaling pathway->Phosphatidylinositol 3-kinase;;Angiogenesis->Phosphatidylinositol 3-kinase;;EGF receptor signaling pathway->Phosphatidylinositol 3-kinase;;Integrin signalling pathway…	Phospholipid metabolism;Metabolism of lipids and lipoproteins;PI Metabolism;Synthesis of PIPs at the plasma membrane;Metabolism	0.00131559	0.0432924	1.43317	1.43317	Dcaf17_3Wks up vs WT_3Wks	1.01612	2.0214
Bfsp1	1040	beaded filament structural protein 1	gene with protein product	CP94, CP115, LIFL-H, filensin	20p12.1	ENSG00000125864	BFSP1	603307	Q12934	N/A	N/A	N/A	N/A	N/A	N/A	0.00643005	0.0472397	1.433	1.433	Dcaf17_3Wks up vs WT_3Wks	1.00647	2.04028
Cyp4f13	?	?	?	?	?	?	?	?	?	?	?	?	?	?	?	0.000141034	0.0226473	1.43261	1.43261	Dcaf17_3Wks up vs WT_3Wks	1.07823	1.90347
Crtc1	16062	CREB regulated transcription coactivator 1	gene with protein product	KIAA0616, FLJ14027, TORC1	19p13.11	ENSG00000105662	CRTC1	607536	Q6UUV9	CREB-related transcription factor(PC00006)	transcription cofactor activity(GO:0003712)	biosynthetic process(GO:0009058);cellular process(GO:0009987);nitrogen compound metabolic process(GO:0006807);regulation of sequence-specific DNA binding transcription factor activity(GO:0051090);regulation of transcription from RNA polymerase II promoter(GO:0006357)	cytoplasm(GO:0005737);nucleus(GO:0005634)	Gonadotropin-releasing hormone receptor pathway->TORC1;;	BMAL1:CLOCK,NPAS2 activates circadian gene expression;Circadian Clock	0.000153099	0.0178095	1.43253	1.43253	Dcaf17_3Wks up vs WT_3Wks	1.09782	1.86929
Vps33a	18179	VPS33A, CORVET/HOPS core subunit	gene with protein product	N/A	12q24.31	ENSG00000139719	VPS33A	610034	Q96AX1	membrane trafficking regulatory protein(PC00151);transporter(PC00227)	transmembrane transporter activity(GO:0022857)	cell-cell signaling(GO:0007267);exocytosis(GO:0006887);intracellular protein transport(GO:0006886);lysosomal transport(GO:0007041)	N/A	N/A	N/A	0.000106655	0.00809176	1.43252	1.43252	Dcaf17_3Wks up vs WT_3Wks	1.15262	1.7804
Ddx41	18674	DEAD-box helicase 41	gene with protein product	ABS, MGC8828	5q35.3	ENSG00000183258	DDX41	608170	Q9UJV9	N/A	N/A	N/A	N/A	N/A	Immune System;Cytosolic sensors of pathogen-associated DNA ;Regulation of innate immune responses to cytosolic DNA;Innate Immune System;STING mediated induction of host immune responses;IRF3-mediated induction of type I IFN	0.0026943	0.0207921	1.43246	1.43246	Dcaf17_3Wks up vs WT_3Wks	1.08536	1.89057
Tmem94	28983	transmembrane protein 94	gene with protein product	N/A	17q25.1	ENSG00000177728	TMEM94	N/A	Q12767	N/A	N/A	N/A	N/A	N/A	N/A	0.000932407	0.000686181	1.43212	1.43212	Dcaf17_3Wks up vs WT_3Wks	1.26526	1.62099
Ctu2	28005	cytosolic thiouridylase subunit 2	gene with protein product	NCS2	16q24.3	N/A	CTU2	617057	Q2VPK5	N/A	transferase activity(GO:0016740)	cellular process(GO:0009987);nitrogen compound metabolic process(GO:0006807);tRNA metabolic process(GO:0006399)	cytosol(GO:0005829)	N/A	tRNA processing;tRNA modification in the nucleus and cytosol;Gene Expression	0.00174958	0.044493	1.43101	1.43101	Dcaf17_3Wks up vs WT_3Wks	1.01308	2.02135
Ndufv1	7716	NADH:ubiquinone oxidoreductase core subunit V1	gene with protein product	CI-51K	11q13.2	ENSG00000167792	NDUFV1	161015	P49821	N/A	N/A	biosynthetic process(GO:0009058);cation transport(GO:0006812);cellular process(GO:0009987);nitrogen compound metabolic process(GO:0006807);nucleobase-containing compound metabolic process(GO:0006139);oxidative phosphorylation(GO:0006119);phosphate-containing compound metabolic process(GO:0006796);respiratory electron transport chain(GO:0022904)	cytoplasm(GO:0005737);mitochondrial inner membrane(GO:0005743);plasma membrane(GO:0005886);protein complex(GO:0043234)	N/A	Respiratory electron transport, ATP synthesis by chemiosmotic coupling, and heat production by uncoupling proteins.;Complex I biogenesis;Respiratory electron transport;The citric acid (TCA) cycle and respiratory electron transport;Metabolism	0.0119096	0.0299912	1.43086	1.43086	Dcaf17_3Wks up vs WT_3Wks	1.05296	1.94438
Rnf5	10068	ring finger protein 5	gene with protein product	NG2, G16, RING5, RMA1	6p21.32	ENSG00000204308	RNF5	602677	Q99942	ubiquitin-protein ligase(PC00234)	protein binding(GO:0005515)	catabolic process(GO:0009056);cellular process(GO:0009987);cellular protein modification process(GO:0006464);proteolysis(GO:0006508);response to stress(GO:0006950)	N/A	N/A	Asparagine N-linked glycosylation;N-glycan trimming in the ER and Calnexin/Calreticulin cycle;Post-translational protein modification;ABC transporter disorders;ABC-family proteins mediated transport;Defective CFTR causes cystic fibrosis;Metabolism of proteins;Transmembrane transport of small molecules;Calnexin/calreticulin cycle;Disease;ER Quality Control Compartment (ERQC);Disorders of transmemb…	0.0773331	0.0434672	1.43083	1.43083	Dcaf17_3Wks up vs WT_3Wks	1.01561	2.01581
Ube2f	12480	ubiquitin conjugating enzyme E2 F (putative)	gene with protein product	NCE2	2q37.3	ENSG00000184182	UBE2F	617700	Q969M7	N/A	N/A	N/A	N/A	N/A	Immune System;Class I MHC mediated antigen processing & presentation;Antigen processing: Ubiquitination & Proteasome degradation;Adaptive Immune System	0.000276858	0.0140681	1.43043	1.43043	Dcaf17_3Wks up vs WT_3Wks	1.11511	1.8349
Asb2	16012	ankyrin repeat and SOCS box containing 2	gene with protein product	ASB-2	14q32.12	ENSG00000100628	ASB2	605759	Q96Q27	N/A	N/A	N/A	N/A	N/A	Class I MHC mediated antigen processing & presentation;Immune System;Antigen processing: Ubiquitination & Proteasome degradation;Adaptive Immune System	0.000210171	0.0407576	1.43039	1.43039	Dcaf17_3Wks up vs WT_3Wks	1.02247	2.00104
Tst	12388	thiosulfate sulfurtransferase	gene with protein product	RDS	22q12.3	ENSG00000128311	TST	180370	Q16762	transfer/carrier protein(PC00219);transferase(PC00220)	transferase activity(GO:0016740)	anion transport(GO:0006820);response to toxic substance(GO:0009636);sulfur compound metabolic process(GO:0006790)	N/A	N/A	Sulfide oxidation to sulfate;Sulfur amino acid metabolism;Metabolism of amino acids and derivatives;Degradation of cysteine and homocysteine;Metabolism	0.000218029	0.0417218	1.42995	1.42995	Dcaf17_3Wks up vs WT_3Wks	1.01998	2.00472
Sh3tc2	29427	SH3 domain and tetratricopeptide repeats 2	gene with protein product	KIAA1985, CMT4C	5q32	ENSG00000169247	SH3TC2	608206	Q8TF17	N/A	N/A	N/A	N/A	N/A	N/A	0.00162788	0.0300148	1.42974	1.42974	Dcaf17_3Wks up vs WT_3Wks	1.05277	1.9417
Pigl	8966	phosphatidylinositol glycan anchor biosynthesis class L	gene with protein product	N/A	17p11.2	ENSG00000108474	PIGL	605947	Q9Y2B2	N/A	N/A	N/A	N/A	N/A	Post-translational modification: synthesis of GPI-anchored proteins;Post-translational protein modification;Synthesis of glycosylphosphatidylinositol (GPI);Metabolism of proteins	0.0134338	0.0234005	1.42956	1.42956	Dcaf17_3Wks up vs WT_3Wks	1.07497	1.90112
Zfp609	?	?	?	?	?	?	?	?	?	?	?	?	?	?	?	0.000545816	0.0435921	1.42899	1.42899	Dcaf17_3Wks up vs WT_3Wks	1.01525	2.01136
Pi15	8946	peptidase inhibitor 15	gene with protein product	P25TI	8q21.13	ENSG00000137558	PI15	607076	O43692	defense/immunity protein(PC00090)	N/A	N/A	N/A	N/A	N/A	3.62732e-05	0.0494602	1.42867	1.42867	Dcaf17_3Wks up vs WT_3Wks	1.00124	2.03858
Uchl3	12515	ubiquitin C-terminal hydrolase L3	gene with protein product	N/A	13q22.2	ENSG00000118939	UCHL3	603090	P15374	cysteine protease(PC00081)	cysteine-type peptidase activity(GO:0008234)	cellular process(GO:0009987);cellular protein modification process(GO:0006464)	cytoplasm(GO:0005737)	N/A	UCH proteinases;Post-translational protein modification;Deubiquitination;Metabolism of proteins	0.000170419	0.00153617	1.42823	1.42823	Dcaf17_3Wks up vs WT_3Wks	1.23349	1.65371
Itpkb	6179	inositol-trisphosphate 3-kinase B	gene with protein product	IP3KB, IP3-3KB	1q42.12	ENSG00000143772	ITPKB	147522	P27987	kinase(PC00137)	kinase activity(GO:0016301)	N/A	N/A	N/A	Synthesis of IP3 and IP4 in the cytosol;Inositol phosphate metabolism;Metabolism	9.32274e-05	0.0177173	1.42761	1.42761	Dcaf17_3Wks up vs WT_3Wks	1.09724	1.85744
Fbxl19	25300	F-box and leucine rich repeat protein 19	gene with protein product	DKFZp434K0410, Fbl19, JHDM1C, CXXC11	16p11.2	ENSG00000099364	FBXL19	609085	Q6PCT2	N/A	N/A	N/A	N/A	N/A	Class I MHC mediated antigen processing & presentation;Immune System;Antigen processing: Ubiquitination & Proteasome degradation;Adaptive Immune System	0.000219148	0.027871	1.42676	1.42676	Dcaf17_3Wks up vs WT_3Wks	1.05924	1.9218
Kif1c	6317	kinesin family member 1C	gene with protein product	SPAX2, SPG58	17p13.2	ENSG00000129250	KIF1C	603060	O43896	microtubule binding motor protein(PC00156)	microtubule binding(GO:0008017);microtubule motor activity(GO:0003777)	catabolic process(GO:0009056);cellular component movement(GO:0006928);nitrogen compound metabolic process(GO:0006807);nucleobase-containing compound metabolic process(GO:0006139);phosphate-containing compound metabolic process(GO:0006796);vesicle-mediated transport(GO:0016192)	axon(GO:0030424);dendrite(GO:0030425);intracellular(GO:0005622);microtubule(GO:0005874)	N/A	Membrane Trafficking;COPI-dependent Golgi-to-ER retrograde traffic;Vesicle-mediated transport;Hemostasis;Golgi-to-ER retrograde transport;Kinesins;Intra-Golgi and retrograde Golgi-to-ER traffic;Factors involved in megakaryocyte development and platelet production	0.000201683	0.0145961	1.42572	1.42572	Dcaf17_3Wks up vs WT_3Wks	1.11134	1.82903
Fbxl4	13601	F-box and leucine rich repeat protein 4	gene with protein product	FBL4, FBL5	6q16.1-q16.2	ENSG00000112234	FBXL4	605654	Q9UKA2	N/A	N/A	N/A	N/A	N/A	Immune System;Class I MHC mediated antigen processing & presentation;Antigen processing: Ubiquitination & Proteasome degradation;Adaptive Immune System	1.91499e-05	0.00281784	1.42499	1.42499	Dcaf17_3Wks up vs WT_3Wks	1.2059	1.68388
Glis2	29450	GLIS family zinc finger 2	gene with protein product	NPHP7	16p13.3	ENSG00000126603	GLIS2	608539	Q9BZE0	C2H2 zinc finger transcription factor(PC00248)	N/A	N/A	N/A	N/A	N/A	0.000120987	0.0312781	1.42495	1.42495	Dcaf17_3Wks up vs WT_3Wks	1.04841	1.93672
Ankrd63	40027	ankyrin repeat domain 63	gene with protein product	N/A	15q15.1	ENSG00000230778	ANKRD63	N/A	C9JTQ0	N/A	N/A	N/A	N/A	N/A	N/A	0.0012894	0.00771747	1.42396	1.42396	Dcaf17_3Wks up vs WT_3Wks	1.15273	1.759
Mapk7	6880	mitogen-activated protein kinase 7	gene with protein product	BMK1, ERK5	17p11.2	ENSG00000166484	MAPK7	602521	Q13164	N/A	N/A	N/A	N/A	N/A	N/A	4.56486e-05	0.0131482	1.42386	1.42386	Dcaf17_3Wks up vs WT_3Wks	1.11832	1.81288
Dip2a	17217	disco interacting protein 2 homolog A	gene with protein product	Dip2, KIAA0184	21q22.3	ENSG00000160305	DIP2A	607711	Q14689	N/A	N/A	N/A	N/A	N/A	N/A	1.39521e-05	0.00116053	1.42381	1.42381	Dcaf17_3Wks up vs WT_3Wks	1.24201	1.63222
Cdc42ep4	17147	CDC42 effector protein 4	gene with protein product	CEP4, KAIA1777, BORG4, MGC3740, MGC17125	17q25.1	ENSG00000179604	CDC42EP4	605468	Q9H3Q1	N/A	protein binding(GO:0005515)	cellular component morphogenesis(GO:0032989);cytoskeleton organization(GO:0007010);intracellular signal transduction(GO:0035556);protein complex assembly(GO:0006461);regulation of biological process(GO:0050789);response to stimulus(GO:0050896)	cytoplasm(GO:0005737);cytoskeleton(GO:0005856);plasma membrane(GO:0005886)	N/A	N/A	0.000530182	0.0409652	1.42338	1.42338	Dcaf17_3Wks up vs WT_3Wks	1.02163	1.98312
Pgbd5	19405	piggyBac transposable element derived 5	gene with protein product	DKFZp761A0620, FLJ11413	1q42.13	ENSG00000177614	PGBD5	616791	Q8N414	N/A	N/A	N/A	N/A	N/A	N/A	0.00117349	0.0101136	1.42288	1.42288	Dcaf17_3Wks up vs WT_3Wks	1.13565	1.78277
Bad	936	BCL2 associated agonist of cell death	gene with protein product	BCL2L8, BBC2	11q13.1	ENSG00000002330	BAD	603167	Q92934	N/A	N/A	N/A	N/A	CCKR signaling map->BAD;;	PI3K/AKT activation;Role of LAT2/NTAL/LAB on calcium mobilization;Downstream signaling of activated FGFR2;Signalling by NGF;PI-3K cascade:FGFR2;GAB1 signalosome;NGF signalling via TRKA from the plasma membrane;DAP12 signaling;NRAGE signals death through JNK;PIP3 activates AKT signaling;Immune System;Disease;AKT phosphorylates targets in the cytosol;PI-3K cascade:FGFR4;PI3K events in ERBB4 signali…	0.00155469	0.0337305	1.42285	1.42285	Dcaf17_3Wks up vs WT_3Wks	1.04104	1.94469
BC020402	?	?	?	?	?	?	?	?	?	?	?	?	?	?	?	0.00299859	0.0181622	1.42251	1.42251	Dcaf17_3Wks up vs WT_3Wks	1.09431	1.84913
Fam189a2	24820	family with sequence similarity 189 member A2	gene with protein product	X123	9q21.12	ENSG00000135063	FAM189A2	607710	Q15884	N/A	N/A	N/A	N/A	N/A	N/A	0.0807281	0.0420188	1.42216	1.42216	Dcaf17_3Wks up vs WT_3Wks	1.01892	1.98498
Patl1	26721	PAT1 homolog 1, processing body mRNA decay factor	gene with protein product	FLJ36874, Pat1b	11q12.1	ENSG00000166889	PATL1	614660	Q86TB9	translation initiation factor(PC00224)	RNA binding(GO:0003723)	RNA catabolic process(GO:0006401);catabolic process(GO:0009056);cellular component biogenesis(GO:0044085);cellular process(GO:0009987);nitrogen compound metabolic process(GO:0006807);organelle organization(GO:0006996)	cytoplasm(GO:0005737);organelle(GO:0043226);ribonucleoprotein complex(GO:0030529)	N/A	Deadenylation-dependent mRNA decay;mRNA decay by 5' to 3' exoribonuclease;Gene Expression	2.41731e-05	0.013067	1.42177	1.42177	Dcaf17_3Wks up vs WT_3Wks	1.11823	1.8077
Slc9a5	11078	solute carrier family 9 member A5	gene with protein product	NHE5	16q22.1	ENSG00000135740	SLC9A5	600477	Q14940	N/A	cation transmembrane transporter activity(GO:0008324);hydrogen ion transmembrane transporter activity(GO:0015078)	cellular process(GO:0009987);homeostatic process(GO:0042592)	plasma membrane(GO:0005886)	N/A	Transport of inorganic cations/anions and amino acids/oligopeptides;Sodium/Proton exchangers;SLC-mediated transmembrane transport;Transmembrane transport of small molecules	0.000120219	0.00536723	1.42174	1.42174	Dcaf17_3Wks up vs WT_3Wks	1.17253	1.7239
Wdr33	25651	WD repeat domain 33	gene with protein product	FLJ11294, WDC146, NET14	2q14.3	ENSG00000136709	WDR33	N/A	Q9C0J8	mRNA processing factor(PC00147)	N/A	cellular process(GO:0009987);mRNA polyadenylation(GO:0006378);nitrogen compound metabolic process(GO:0006807)	intracellular(GO:0005622);nucleoplasm(GO:0005654);protein complex(GO:0043234)	N/A	N/A	0.00225008	0.0339326	1.42161	1.42161	Dcaf17_3Wks up vs WT_3Wks	1.04037	1.94257
Phf1	8919	PHD finger protein 1	gene with protein product	MTF2L2, TDRD19C, PCL1	6p21.32	ENSG00000112511	PHF1	602881	O43189	nucleic acid binding(PC00171)	chromatin binding(GO:0003682);protein binding(GO:0005515);sequence-specific DNA binding transcription factor activity(GO:0003700)	biosynthetic process(GO:0009058);cellular process(GO:0009987);chromatin organization(GO:0006325);nitrogen compound metabolic process(GO:0006807);protein methylation(GO:0006479);regulation of nucleobase-containing compound metabolic process(GO:0019219);transcription, DNA-dependent(GO:0006351)	intracellular(GO:0005622);nucleoplasm(GO:0005654);protein complex(GO:0043234)	N/A	PRC2 methylates histones and DNA;Epigenetic regulation of gene expression;Gene Expression	0.00138217	0.0364441	1.42087	1.42087	Dcaf17_3Wks up vs WT_3Wks	1.03335	1.95373
2810025M15Rik	?	?	?	?	?	?	?	?	?	?	?	?	?	?	?	0.000148429	0.000290917	1.42044	1.42044	Dcaf17_3Wks up vs WT_3Wks	1.28417	1.57116
Map3k3	6855	mitogen-activated protein kinase kinase kinase 3	gene with protein product	MAPKKK3	17q23.3	ENSG00000198909	MAP3K3	602539	Q99759	N/A	N/A	N/A	N/A	N/A	N/A	8.78186e-05	0.0067432	1.41973	1.41973	Dcaf17_3Wks up vs WT_3Wks	1.15918	1.73883
Nedd4	7727	neural precursor cell expressed, developmentally down-regulated 4, E3 ubiquitin protein ligase	gene with protein product	KIAA0093, MGC176705, NEDD4-1, RPF1	15q21.3	ENSG00000069869	NEDD4	602278	P46934	ubiquitin-protein ligase(PC00234)	cation transmembrane transporter activity(GO:0008324)	catabolic process(GO:0009056);cell differentiation(GO:0030154);cellular component morphogenesis(GO:0032989);cellular process(GO:0009987);cellular protein modification process(GO:0006464);nervous system development(GO:0007399);proteolysis(GO:0006508);regulation of biological process(GO:0050789);regulation of molecular function(GO:0065009);single-multicellular organism process(GO:0044707)	cytoplasm(GO:0005737)	Ubiquitin proteasome pathway->Ubiquitin protein ligase E3;;	Signal Transduction;Adaptive Immune System;Downregulation of ERBB4 signaling;Interferon Signaling;Cytokine Signaling in Immune system;Class I MHC mediated antigen processing & presentation;Antiviral mechanism by IFN-stimulated genes;Antigen processing: Ubiquitination & Proteasome degradation;ISG15 antiviral mechanism;Immune System;Signaling by ERBB4	0.000147538	0.0492473	1.41951	1.41951	Dcaf17_3Wks up vs WT_3Wks	1.0017	2.01159
Gcn1l1	?	?	?	?	?	?	?	?	?	?	?	?	?	?	?	0.00252978	0.0126731	1.41785	1.41785	Dcaf17_3Wks up vs WT_3Wks	1.11935	1.79596
Zfand2a	28073	zinc finger AN1-type containing 2A	gene with protein product	AIRAP	7p22.3	ENSG00000178381	ZFAND2A	610699	Q8N6M9	RNA binding protein(PC00031)	RNA binding(GO:0003723)	N/A	N/A	N/A	N/A	3.03242e-05	0.000949727	1.41655	1.41655	Dcaf17_3Wks up vs WT_3Wks	1.24528	1.61138
Sphk2	18859	sphingosine kinase 2	gene with protein product	N/A	19q13.33	ENSG00000063176	SPHK2	607092	Q9NRA0	N/A	N/A	transmembrane receptor protein tyrosine kinase signaling pathway(GO:0007169)	N/A	VEGF signaling pathway->Sphingosine Kinase;;Angiogenesis->Sphingosine Kinase;;;	Sphingolipid de novo biosynthesis;Metabolism of lipids and lipoproteins;Sphingolipid metabolism;Metabolism	6.7567e-05	0.00918192	1.41638	1.41638	Dcaf17_3Wks up vs WT_3Wks	1.13982	1.76006
Ltbr	6718	lymphotoxin beta receptor	gene with protein product	TNFCR, TNFR-RP, TNFR2-RP, TNF-R-III, TNFRSF3	12p13	N/A	LTBR	600979	P36941	N/A	N/A	N/A	N/A	N/A	TNFR2 non-canonical NF-kB pathway;Immune System;Cytokine Signaling in Immune system;TNF receptor superfamily (TNFSF) members mediating non-canonical NF-kB pathway	0.00278342	0.0423396	1.4156	1.4156	Dcaf17_3Wks up vs WT_3Wks	1.01789	1.96872
Espl1	16856	extra spindle pole bodies like 1, separase	gene with protein product	KIAA0165, ESP1, SEPA	12q13.13	ENSG00000135476	ESPL1	604143	Q14674	cysteine protease(PC00081);nucleic acid binding(PC00171)	cysteine-type peptidase activity(GO:0008234)	chromosome segregation(GO:0007059);meiosis(GO:0007126);reproduction(GO:0000003)	cytoplasm(GO:0005737);microtubule organizing center(GO:0005815);nucleus(GO:0005634);protein complex(GO:0043234)	N/A	Cell Cycle, Mitotic;Cell Cycle;M Phase;Mitotic Metaphase and Anaphase;Separation of Sister Chromatids;Mitotic Anaphase	0.0125108	0.0405532	1.41518	1.41518	Dcaf17_3Wks up vs WT_3Wks	1.0223	1.95905
Axl	905	AXL receptor tyrosine kinase	gene with protein product	UFO, JTK11, Tyro7, ARK	19q13.2	ENSG00000167601	AXL	109135	P30530	N/A	protein binding(GO:0005515);signal transducer activity(GO:0004871);transmembrane receptor protein tyrosine kinase activity(GO:0004714)	MAPK cascade(GO:0000165);cell differentiation(GO:0030154);cell surface receptor signaling pathway(GO:0007166);cellular component organization(GO:0016043);negative regulation of apoptotic process(GO:0043066);phagocytosis(GO:0006909);regulation of catalytic activity(GO:0050790);regulation of phosphate metabolic process(GO:0019220);response to stimulus(GO:0050896);single-multicellular organism proce…	cytoplasm(GO:0005737);integral to membrane(GO:0016021);plasma membrane(GO:0005886);protein complex(GO:0043234)	N/A	VEGFA-VEGFR2 Pathway;Signal Transduction;Signaling by VEGF	4.62168e-05	0.0226898	1.41503	1.41503	Dcaf17_3Wks up vs WT_3Wks	1.07529	1.86212
Foxn3	1928	forkhead box N3	gene with protein product	N/A	14q31.3-q32.11	ENSG00000053254	FOXN3	602628	O00409	N/A	N/A	N/A	N/A	N/A	N/A	7.81171e-05	0.0157812	1.41487	1.41487	Dcaf17_3Wks up vs WT_3Wks	1.10323	1.81454
Gtf2h4	4658	general transcription factor IIH subunit 4	gene with protein product	TFB2, TFIIH, P52	6p21.33	ENSG00000213780	GTF2H4	601760	Q92759	transcription factor(PC00218)	double-stranded DNA binding(GO:0003690);protein kinase activity(GO:0004672)	DNA repair(GO:0006281);biosynthetic process(GO:0009058);cellular process(GO:0009987);nitrogen compound metabolic process(GO:0006807);phosphate-containing compound metabolic process(GO:0006796);regulation of transcription from RNA polymerase II promoter(GO:0006357);response to stress(GO:0006950)	intracellular(GO:0005622);nucleoplasm(GO:0005654);protein complex(GO:0043234)	Transcription regulation by bZIP transcription factor->Transcription factor IIH;;General transcription regulation->Transcription factor IIH;;;	Generic Transcription Pathway;Late Phase of HIV Life Cycle;Formation of RNA Pol II elongation complex ;Gap-filling DNA repair synthesis and ligation in TC-NER;RNA Polymerase I Transcription Initiation;RNA Polymerase II Pre-transcription Events;Global Genome Nucleotide Excision Repair (GG-NER);Tat-mediated elongation of the HIV-1 transcript;Nucleotide Excision Repair;Formation of Incision Complex …	0.00094461	0.03347	1.41407	1.41407	Dcaf17_3Wks up vs WT_3Wks	1.04104	1.92077
Dab2ip	17294	DAB2 interacting protein	gene with protein product	AF9Q34, DIP1/2, KIAA1743, AIP1	9q33.2	ENSG00000136848	DAB2IP	609205	Q5VWQ8	G-protein modulator(PC00022)	GTPase activity(GO:0003924);enzyme activator activity(GO:0008047);pyrophosphatase activity(GO:0016462);small GTPase regulator activity(GO:0005083)	catabolic process(GO:0009056);intracellular signal transduction(GO:0035556);nitrogen compound metabolic process(GO:0006807);regulation of nucleobase-containing compound metabolic process(GO:0019219);regulation of phosphate metabolic process(GO:0019220);response to stimulus(GO:0050896)	cytoplasm(GO:0005737);plasma membrane(GO:0005886)	EGF receptor signaling pathway->GTPase-Activating Protein;;	Signaling by PTK6;Downstream signaling of activated FGFR2;Signalling by NGF;FRS-mediated FGFR1 signaling;NGF signalling via TRKA from the plasma membrane;DAP12 signaling;Signaling by Interleukins;FCERI mediated MAPK activation;Gastrin-CREB signalling pathway via PKC and MAPK;Immune System;SOS-mediated signalling;Signalling to p38 via RIT and RIN;Interleukin-2 signaling;SHC1 events in ERBB4 signal…	0.000517066	0.00452017	1.41393	1.41393	Dcaf17_3Wks up vs WT_3Wks	1.17848	1.69641
Nudt18	26194	nudix hydrolase 18	gene with protein product	FLJ22494, MTH3	8p21.3	ENSG00000275074	NUDT18	615791	Q6ZVK8	N/A	N/A	N/A	N/A	N/A	N/A	0.0393845	0.0134638	1.41361	1.41361	Dcaf17_3Wks up vs WT_3Wks	1.11414	1.79357
Fkbp10	18169	FK506 binding protein 10	gene with protein product	hFKBP65, FLJ22041, FKBP6, FLJ20683, FLJ23833	17q21.2	ENSG00000141756	FKBP10	607063	Q96AY3	N/A	N/A	N/A	N/A	N/A	N/A	5.7395e-05	0.0487649	1.41338	1.41338	Dcaf17_3Wks up vs WT_3Wks	1.00276	1.99214
Psmc3ip	17928	PSMC3 interacting protein	gene with protein product	TBPIP, GT198, HUMGT198A, Hop2	17q21.2	N/A	PSMC3IP	608665	Q9P2W1	DNA binding protein(PC00009);enzyme modulator(PC00095);signaling molecule(PC00207)	DNA binding(GO:0003677);receptor binding(GO:0005102)	cellular process(GO:0009987)	N/A	Transcription regulation by bZIP transcription factor->Tata binding protein;;General transcription by RNA polymerase I->Tata binding protein;;General transcription by RNA polymerase I->SL1;;General transcription regulation->Tata binding protein;;;;;	Cell Cycle;Meiotic recombination;Meiosis	0.0397951	0.0244557	1.41245	1.41245	Dcaf17_3Wks up vs WT_3Wks	1.0687	1.86676
Tet2	25941	tet methylcytosine dioxygenase 2	gene with protein product	FLJ20032	4q24	ENSG00000168769	TET2	612839	Q6N021	N/A	binding(GO:0005488);oxidoreductase activity(GO:0016491)	DNA metabolic process(GO:0006259);biosynthetic process(GO:0009058);catabolic process(GO:0009056);cellular process(GO:0009987);nitrogen compound metabolic process(GO:0006807);regulation of gene expression, epigenetic(GO:0040029);regulation of transcription from RNA polymerase II promoter(GO:0006357)	intracellular(GO:0005622);nucleus(GO:0005634)	N/A	Epigenetic regulation of gene expression;TET1,2,3 and TDG demethylate DNA;Gene Expression	4.90628e-05	0.00790834	1.41199	1.41199	Dcaf17_3Wks up vs WT_3Wks	1.1474	1.73759
Ppp1r18	29413	protein phosphatase 1 regulatory subunit 18	gene with protein product	phostensin	6p21.33	ENSG00000146112	PPP1R18	610990	Q6NYC8	N/A	N/A	N/A	N/A	N/A	N/A	0.00581551	0.0034754	1.41104	1.41104	Dcaf17_3Wks up vs WT_3Wks	1.19008	1.67303
Pbdc1	28790	polysaccharide biosynthesis domain containing 1	gene with protein product	MGC874	Xq13.3	ENSG00000102390	PBDC1	N/A	Q9BVG4	N/A	N/A	N/A	cytoplasm(GO:0005737)	N/A	N/A	0.00229681	0.0482008	1.41091	1.41091	Dcaf17_3Wks up vs WT_3Wks	1.00401	1.98272
Vim	12692	vimentin	gene with protein product	N/A	10p13	ENSG00000026025	VIM	193060	P08670	N/A	N/A	N/A	N/A	N/A	Apoptotic execution phase;Programmed Cell Death;Striated Muscle Contraction;Apoptosis;Caspase-mediated cleavage of cytoskeletal proteins;Apoptotic cleavage of cellular proteins;Muscle contraction	2.4526e-05	0.0126922	1.41079	1.41079	Dcaf17_3Wks up vs WT_3Wks	1.11744	1.78114
Fgl2	3696	fibrinogen like 2	gene with protein product	pT49, T49	7q11.23	ENSG00000127951	FGL2	605351	Q14314	signaling molecule(PC00207)	receptor binding(GO:0005102)	cell surface receptor signaling pathway(GO:0007166);cell-cell adhesion(GO:0016337);cell-matrix adhesion(GO:0007160)	extracellular region(GO:0005576)	N/A	N/A	4.82709e-05	0.0219201	1.41047	1.41047	Dcaf17_3Wks up vs WT_3Wks	1.07735	1.8466
Bend4	23815	BEN domain containing 4	gene with protein product	FLJ35632, FLJ43965	4p13	ENSG00000188848	BEND4	N/A	Q6ZU67	N/A	N/A	N/A	N/A	N/A	N/A	0.00043915	0.0391236	1.4089	1.4089	Dcaf17_3Wks up vs WT_3Wks	1.0256	1.93544
Hist2h2ab	20508	histone cluster 2 H2A family member b	gene with protein product	N/A	1q21.2	ENSG00000184270	HIST2H2AB	615014	Q8IUE6	histone(PC00118)	DNA binding(GO:0003677)	biosynthetic process(GO:0009058);cellular process(GO:0009987);chromatin organization(GO:0006325);nitrogen compound metabolic process(GO:0006807);regulation of gene expression, epigenetic(GO:0040029);regulation of nucleobase-containing compound metabolic process(GO:0019219);transcription, DNA-dependent(GO:0006351)	intracellular(GO:0005622);nuclear chromosome(GO:0000228);nucleus(GO:0005634)	N/A	HATs acetylate histones;Post-translational protein modification;HDACs deacetylate histones;Metabolism of proteins;Chromatin organization;Metalloprotease DUBs;Ub-specific processing proteases;Deubiquitination;UCH proteinases;RMTs methylate histone arginines;Chromatin modifying enzymes	0.00126265	0.0460287	1.40872	1.40872	Dcaf17_3Wks up vs WT_3Wks	1.00893	1.96692
Larp1	29531	La ribonucleoprotein domain family member 1	gene with protein product	LARP, KIAA0731, MGC19556	5q33.2	ENSG00000155506	LARP1	612059	Q6PKG0	ribonucleoprotein(PC00201)	RNA binding(GO:0003723)	tRNA metabolic process(GO:0006399)	ribonucleoprotein complex(GO:0030529)	N/A	N/A	0.0154303	0.0491689	1.40845	1.40845	Dcaf17_3Wks up vs WT_3Wks	1.00183	1.9801
Epg5	29331	ectopic P-granules autophagy protein 5 homolog	gene with protein product	hEPG5	18q12.3-q21.1	ENSG00000152223	EPG5	615068	Q9HCE0	N/A	N/A	catabolic process(GO:0009056);cell communication(GO:0007154);organelle organization(GO:0006996);response to external stimulus(GO:0009605);response to stress(GO:0006950)	cytoplasm(GO:0005737)	N/A	N/A	6.75364e-05	0.0173227	1.4081	1.4081	Dcaf17_3Wks up vs WT_3Wks	1.09498	1.81076
Gpr37	4494	G protein-coupled receptor 37	gene with protein product	EDNRBL, hET(B)R-LP, PAELR	7q31.33	ENSG00000170775	GPR37	602583	O15354	N/A	N/A	N/A	N/A	Parkinson disease->Endothelin receptor type B-like;;	Signaling by GPCR;Signal Transduction;Peptide ligand-binding receptors;GPCR ligand binding;Class A/1 (Rhodopsin-like receptors)	1.42219e-05	0.00323988	1.408	1.408	Dcaf17_3Wks up vs WT_3Wks	1.19201	1.66313
Ppp1r8	9296	protein phosphatase 1 regulatory subunit 8	gene with protein product	ard-1, NIPP-1, PRO2047, ARD1, NIPP1	1p35.3	ENSG00000117751	PPP1R8	602636	Q12972	N/A	mRNA binding(GO:0003729)	RNA metabolic process(GO:0016070);cellular process(GO:0009987);nitrogen compound metabolic process(GO:0006807);regulation of gene expression, epigenetic(GO:0040029);response to stimulus(GO:0050896)	intracellular(GO:0005622);nucleus(GO:0005634)	N/A	N/A	6.78502e-06	0.00262567	1.40776	1.40776	Dcaf17_3Wks up vs WT_3Wks	1.20126	1.64976
Spire2	30623	spire type actin nucleation factor 2	gene with protein product	spir-2, KIAA1832	16q24	N/A	SPIRE2	609217	Q8WWL2	actin family cytoskeletal protein(PC00041)	structural constituent of cytoskeleton(GO:0005200)	RNA localization(GO:0006403);cell cycle(GO:0007049);nucleobase-containing compound metabolic process(GO:0006139)	intracellular(GO:0005622)	N/A	N/A	0.0143867	0.0471524	1.40635	1.40635	Dcaf17_3Wks up vs WT_3Wks	1.00633	1.96538
Eftud2	30858	elongation factor Tu GTP binding domain containing 2	gene with protein product	U5-116KD, Snrp116, Snu114, SNRNP116	17q21.31	ENSG00000108883	EFTUD2	603892	Q15029	G-protein(PC00020);hydrolase(PC00121);ribonucleoprotein(PC00201);translation elongation factor(PC00222);translation initiation factor(PC00224)	translation elongation factor activity(GO:0003746)	RNA splicing, via transesterification reactions(GO:0000375);biosynthetic process(GO:0009058);cellular process(GO:0009987);mRNA splicing, via spliceosome(GO:0000398);nitrogen compound metabolic process(GO:0006807)	N/A	N/A	mRNA Splicing - Major Pathway;mRNA Splicing;Processing of Capped Intron-Containing Pre-mRNA;Gene Expression;mRNA Splicing - Minor Pathway	0.000205763	0.0131869	1.40632	1.40632	Dcaf17_3Wks up vs WT_3Wks	1.11374	1.77575
Egf	3229	epidermal growth factor	gene with protein product	N/A	4q25	ENSG00000138798	EGF	131530	P01133	N/A	protein binding(GO:0005515);receptor activity(GO:0004872)	cellular process(GO:0009987);dorsal/ventral axis specification(GO:0009950);regulation of biological process(GO:0050789);response to stimulus(GO:0050896)	plasma membrane(GO:0005886);protein complex(GO:0043234)	Gonadotropin-releasing hormone receptor pathway->EGF;;EGF receptor signaling pathway->Epidermal growth factor;;;	FCERI mediated MAPK activation;Signaling by PTK6;FRS-mediated FGFR2 signaling;Signaling by SCF-KIT;ERBB2 Regulates Cell Motility;PI5P, PP2A and IER3 Regulate PI3K/AKT Signaling;ARMS-mediated activation;NCAM signaling for neurite out-growth;VEGFA-VEGFR2 Pathway;EGFR downregulation;Vesicle-mediated transport;Signalling to ERKs;NGF signalling via TRKA from the plasma membrane;Immune System;Signaling…	0.00120465	0.0162706	1.40622	1.40622	Dcaf17_3Wks up vs WT_3Wks	1.09913	1.79911
Dusp1	3064	dual specificity phosphatase 1	gene with protein product	HVH1, CL100, MKP-1	5q35.1	ENSG00000120129	DUSP1	600714	P28562	N/A	N/A	N/A	N/A	N/A	N/A	0.000459406	0.00337368	1.40609	1.40609	Dcaf17_3Wks up vs WT_3Wks	1.18933	1.66235
Mccc2	6937	methylcrotonoyl-CoA carboxylase 2	gene with protein product	MCCB	5q13.2	ENSG00000131844	MCCC2	609014	Q9HCC0	ligase(PC00142)	ligase activity(GO:0016874)	catabolic process(GO:0009056);cellular amino acid catabolic process(GO:0009063);cellular process(GO:0009987);nitrogen compound metabolic process(GO:0006807)	N/A	Methylmalonyl pathway->Propionyl-CoA carboxylase;;Succinate to proprionate conversion->Methylmalonyl-CoA decarboxylase;;;	Defects in vitamin and cofactor metabolism;Metabolism;Biotin transport and metabolism;Metabolism of vitamins and cofactors;Defective HLCS causes multiple carboxylase deficiency;Metabolism of water-soluble vitamins and cofactors;Defects in biotin (Btn) metabolism;Diseases of metabolism;Metabolism of amino acids and derivatives;Disease;Branched-chain amino acid catabolism	0.130233	0.0422605	1.40605	1.40605	Dcaf17_3Wks up vs WT_3Wks	1.01772	1.94256
Rnf180	27752	ring finger protein 180	gene with protein product	N/A	5q12.3	ENSG00000164197	RNF180	616015	Q86T96	N/A	N/A	N/A	N/A	N/A	N/A	0.000872903	0.0280402	1.40466	1.40466	Dcaf17_3Wks up vs WT_3Wks	1.05604	1.86837
Hcfc1	4839	host cell factor C1	gene with protein product	HCF-1, HCF1, CFF, VCAF, MGC70925, PPP1R89	Xq28	ENSG00000172534	HCFC1	300019	P51610	N/A	N/A	N/A	N/A	N/A	N/A	4.67604e-05	0.0132044	1.4042	1.4042	Dcaf17_3Wks up vs WT_3Wks	1.11313	1.77139
H2afy	4740	H2A histone family member Y	gene with protein product	macroH2A1.2	5q31.1	ENSG00000113648	H2AFY	610054	O75367	histone(PC00118)	DNA binding(GO:0003677)	biosynthetic process(GO:0009058);cellular process(GO:0009987);chromatin organization(GO:0006325);nitrogen compound metabolic process(GO:0006807);regulation of gene expression, epigenetic(GO:0040029);regulation of nucleobase-containing compound metabolic process(GO:0019219);transcription, DNA-dependent(GO:0006351)	intracellular(GO:0005622);nuclear chromosome(GO:0000228);nucleus(GO:0005634)	N/A	N/A	0.000468769	0.0119489	1.40322	1.40322	Dcaf17_3Wks up vs WT_3Wks	1.11944	1.75894
Sart3	16860	squamous cell carcinoma antigen recognized by T cells 3	gene with protein product	KIAA0156, RP11-13G14, TIP110, p110	12q23.3	ENSG00000075856	SART3	611684	Q15020	mRNA splicing factor(PC00148)	N/A	RNA splicing, via transesterification reactions(GO:0000375);cellular process(GO:0009987);mRNA splicing, via spliceosome(GO:0000398);nitrogen compound metabolic process(GO:0006807);regulation of nucleobase-containing compound metabolic process(GO:0019219)	cytoplasm(GO:0005737);nucleoplasm(GO:0005654)	N/A	N/A	7.58853e-05	0.0105476	1.40314	1.40314	Dcaf17_3Wks up vs WT_3Wks	1.12734	1.74641
Ube4b	12500	ubiquitination factor E4B	gene with protein product	UBOX3, E4, UFD2, KIAA0684	1p36.22	ENSG00000130939	UBE4B	613565	O95155	enzyme modulator(PC00095)	ubiquitin-protein ligase activity(GO:0004842)	catabolic process(GO:0009056);cellular process(GO:0009987);cellular protein modification process(GO:0006464);proteolysis(GO:0006508)	cytoplasm(GO:0005737);nucleus(GO:0005634)	N/A	N/A	1.19979e-05	0.00317513	1.40298	1.40298	Dcaf17_3Wks up vs WT_3Wks	1.19074	1.65306
Rcan1	3040	regulator of calcineurin 1	gene with protein product	N/A	21q22.12	ENSG00000159200	RCAN1	602917	P53805	signaling molecule(PC00207)	phosphatase regulator activity(GO:0019208);phosphoprotein phosphatase activity(GO:0004721)	calcium-mediated signaling(GO:0019722);phosphate-containing compound metabolic process(GO:0006796);regulation of biological process(GO:0050789);response to stimulus(GO:0050896)	cytoplasm(GO:0005737)	N/A	N/A	0.00209545	0.0183478	1.40242	1.40242	Dcaf17_3Wks up vs WT_3Wks	1.08959	1.80508
Necap2	25528	NECAP endocytosis associated 2	gene with protein product	FLJ10420	1p36.13	ENSG00000157191	NECAP2	611624	Q9NVZ3	ATP-binding cassette (ABC) transporter(PC00003)	N/A	vesicle-mediated transport(GO:0016192)	cytoplasm(GO:0005737);cytoplasmic membrane-bounded vesicle(GO:0016023);membrane(GO:0016020);vesicle coat(GO:0030120)	N/A	Membrane Trafficking;Vesicle-mediated transport;Clathrin-mediated endocytosis;Cargo recognition for clathrin-mediated endocytosis	0.00112705	0.0298969	1.4014	1.4014	Dcaf17_3Wks up vs WT_3Wks	1.05008	1.87024
Usp30	20065	ubiquitin specific peptidase 30	gene with protein product	MGC10702, FLJ40511	12q24.11	ENSG00000135093	USP30	612492	Q70CQ3	N/A	N/A	N/A	N/A	N/A	Post-translational protein modification;Ub-specific processing proteases;Deubiquitination;Metabolism of proteins	0.00341326	0.018707	1.40098	1.40098	Dcaf17_3Wks up vs WT_3Wks	1.08787	1.80421
Naprt	30450	nicotinate phosphoribosyltransferase	gene with protein product	PP3856	8q24.3	ENSG00000147813	NAPRT	611552	Q6XQN6	glycosyltransferase(PC00111)	transferase activity, transferring glycosyl groups(GO:0016757)	biosynthetic process(GO:0009058);cellular process(GO:0009987);coenzyme metabolic process(GO:0006732);nitrogen compound metabolic process(GO:0006807);nucleobase-containing compound metabolic process(GO:0006139);phosphate-containing compound metabolic process(GO:0006796)	cytosol(GO:0005829)	N/A	Nicotinate metabolism;Metabolism of vitamins and cofactors;Nicotinamide salvaging;Metabolism of water-soluble vitamins and cofactors;Metabolism	5.52587e-05	0.00969087	1.40061	1.40061	Dcaf17_3Wks up vs WT_3Wks	1.1318	1.73327
Dok3	24583	docking protein 3	gene with protein product	FLJ22570	5q35.3	ENSG00000146094	DOK3	611435	Q7L591	N/A	N/A	N/A	N/A	Angiogenesis->Docking Protein-R;;	N/A	0.000446364	0.0489731	1.39999	1.39999	Dcaf17_3Wks up vs WT_3Wks	1.00223	1.9556
Spint2	11247	serine peptidase inhibitor, Kunitz type 2	gene with protein product	Kop, HAI-2	19q13.2	ENSG00000167642	SPINT2	605124	O43291	N/A	N/A	N/A	N/A	N/A	Signal Transduction;Signaling by MST1	0.000294471	0.0181751	1.39983	1.39983	Dcaf17_3Wks up vs WT_3Wks	1.08977	1.79811
Sqstm1	11280	sequestosome 1	gene with protein product	p62, p60, p62B, A170	5q35.3	ENSG00000161011	SQSTM1	601530	Q13501	N/A	N/A	N/A	N/A	N/A	N/A	0.000379639	0.0222576	1.39949	1.39949	Dcaf17_3Wks up vs WT_3Wks	1.07433	1.82306
Syne2	17084	spectrin repeat containing nuclear envelope protein 2	gene with protein product	SYNE-2, DKFZP434H2235, Nesprin-2, NUANCE, NUA, KIAA1011, Nesp2	14q23.2	ENSG00000054654	SYNE2	608442	Q8WXH0	N/A	N/A	N/A	N/A	N/A	Cell Cycle;Meiosis;Meiotic synapsis	0.000932824	0.0225746	1.39935	1.39935	Dcaf17_3Wks up vs WT_3Wks	1.07319	1.82462
Tet3	28313	tet methylcytosine dioxygenase 3	gene with protein product	MGC22014, hCG_40738	2p13.1	ENSG00000187605	TET3	613555	O43151	N/A	binding(GO:0005488);oxidoreductase activity(GO:0016491)	DNA metabolic process(GO:0006259);biosynthetic process(GO:0009058);catabolic process(GO:0009056);cellular process(GO:0009987);nitrogen compound metabolic process(GO:0006807);regulation of gene expression, epigenetic(GO:0040029);regulation of transcription from RNA polymerase II promoter(GO:0006357)	intracellular(GO:0005622);nucleus(GO:0005634)	N/A	Epigenetic regulation of gene expression;Gene Expression;TET1,2,3 and TDG demethylate DNA	2.71134e-05	0.0349547	1.39933	1.39933	Dcaf17_3Wks up vs WT_3Wks	1.03578	1.89048
Chmp7	28439	charged multivesicular body protein 7	gene with protein product	MGC29816	8p21.3	ENSG00000147457	CHMP7	611130	Q8WUX9	transfer/carrier protein(PC00219)	N/A	intracellular protein transport(GO:0006886)	N/A	N/A	Cellular responses to stress;Late Phase of HIV Life Cycle;HIV Infection;Membrane Trafficking;Macroautophagy;Infectious disease;Disease;Budding and maturation of HIV virion;Endosomal Sorting Complex Required For Transport (ESCRT);Vesicle-mediated transport;HIV Life Cycle	3.59949e-05	0.0030054	1.39854	1.39854	Dcaf17_3Wks up vs WT_3Wks	1.19122	1.64194
Kank2	29300	KN motif and ankyrin repeat domains 2	gene with protein product	KIAA1518	19p13.2	N/A	KANK2	614610	Q63ZY3	N/A	N/A	N/A	N/A	N/A	N/A	0.000171065	0.0443161	1.39814	1.39814	Dcaf17_3Wks up vs WT_3Wks	1.01263	1.93041
Nacc1	20967	nucleus accumbens associated 1	gene with protein product	NAC1, NAC-1, BEND8, BTBD30	19p13.13	ENSG00000160877	NACC1	610672	Q96RE7	N/A	N/A	N/A	N/A	N/A	N/A	9.76369e-05	0.0288499	1.3975	1.3975	Dcaf17_3Wks up vs WT_3Wks	1.05274	1.85516
Lamc1	6492	laminin subunit gamma 1	gene with protein product	N/A	1q25.3	ENSG00000135862	LAMC1	150290	P11047	N/A	N/A	N/A	N/A	N/A	N/A	6.94892e-05	0.0298755	1.39721	1.39721	Dcaf17_3Wks up vs WT_3Wks	1.04969	1.85979
N4bp3	29852	NEDD4 binding protein 3	gene with protein product	LZTS4	5q35.3	N/A	N4BP3	N/A	O15049	N/A	N/A	N/A	N/A	N/A	N/A	0.00401959	0.00410197	1.39579	1.39579	Dcaf17_3Wks up vs WT_3Wks	1.17592	1.65677
Plin3	16893	perilipin 3	gene with protein product	TIP47, PP17	19p13.3	N/A	PLIN3	602702	O60664	transfer/carrier protein(PC00219)	N/A	lipid metabolic process(GO:0006629)	N/A	N/A	Membrane Trafficking;Vesicle-mediated transport;Metabolism of lipids and lipoproteins;Intra-Golgi and retrograde Golgi-to-ER traffic;Retrograde transport at the Trans-Golgi-Network;Fatty acid, triacylglycerol, and ketone body metabolism;Metabolism	0.0108327	0.0166243	1.39394	1.39394	Dcaf17_3Wks up vs WT_3Wks	1.09496	1.77456
Gm2a	4367	GM2 ganglioside activator	gene with protein product	SAP-3	5q33.1	ENSG00000196743	GM2A	613109	P17900	transfer/carrier protein(PC00219)	N/A	protein lipidation(GO:0006497)	N/A	N/A	Glycosphingolipid metabolism;Metabolism of lipids and lipoproteins;Sphingolipid metabolism;Metabolism	0.000660425	0.00549514	1.39368	1.39368	Dcaf17_3Wks up vs WT_3Wks	1.16082	1.67326
Mpv17	7224	MPV17, mitochondrial inner membrane protein	gene with protein product	SYM1	2p23.3	ENSG00000115204	MPV17	137960	P39210	transmembrane receptor regulatory/adaptor protein(PC00226)	N/A	N/A	cytoplasm(GO:0005737)	N/A	N/A	0.00377987	0.0499188	1.39306	1.39306	Dcaf17_3Wks up vs WT_3Wks	1.00017	1.94028
Map1lc3a	6838	microtubule associated protein 1 light chain 3 alpha	gene with protein product	MAP1BLC3, MAP1ALC3, LC3, LC3A, ATG8E	20q11.22	ENSG00000101460	MAP1LC3A	601242	Q9H492	non-motor microtubule binding protein(PC00166)	microtubule binding(GO:0008017)	catabolic process(GO:0009056);cell communication(GO:0007154);cellular component biogenesis(GO:0044085);organelle organization(GO:0006996);response to external stimulus(GO:0009605);response to stress(GO:0006950)	cytosol(GO:0005829);membrane(GO:0016020);vacuole(GO:0005773)	N/A	Mitophagy;Cellular responses to stress;Macroautophagy;Pink/Parkin Mediated Mitophagy	0.000491193	0.00498916	1.39294	1.39294	Dcaf17_3Wks up vs WT_3Wks	1.16536	1.66495
Retsat	25991	retinol saturase	gene with protein product	FLJ20296	2p11.2	ENSG00000042445	RETSAT	617597	Q6NUM9	N/A	oxidoreductase activity(GO:0016491)	N/A	N/A	N/A	N/A	0.0294058	0.00862749	1.39067	1.39067	Dcaf17_3Wks up vs WT_3Wks	1.13557	1.70307
Cntrob	29616	centrobin, centriole duplication and spindle assembly protein	gene with protein product	LIP8, PP1221	17p13.1	N/A	CNTROB	611425	Q8N137	N/A	N/A	N/A	N/A	N/A	N/A	0.00133074	0.0411541	1.3902	1.3902	Dcaf17_3Wks up vs WT_3Wks	1.01972	1.89527
Cpne5	2318	copine 5	gene with protein product	CPN5, COPN5, KIAA1599	6p21.2	ENSG00000124772	CPNE5	604209	Q9HCH3	N/A	N/A	N/A	N/A	N/A	N/A	0.000411576	0.0418914	1.38995	1.38995	Dcaf17_3Wks up vs WT_3Wks	1.01798	1.89784
[truncated: 2,191 more rows]

## Sheet: 3wks_up_GO_BP
Category	Term	Count	%	PValue	Genes	List Total	Pop Hits	Pop Total	Fold Enrichment	Bonferroni	Benjamini	FDR
GOTERM_BP_DIRECT	GO:0006351~transcription, DNA-templated	173	12.509	4.71259e-07	TXN1, TCERG1, TRRAP, KDM1B, CRTC1, NAB2, JADE1, PHB2, PARK2, SOX1, ZFP281, SOX17, ZMIZ1, SOX18, DPF2, EP300, KAT7, SOX8, SOX9, PTRF, MEN1, TSPYL2, HES6, MEF2C, KDM2B, ZFP219, ZFP3, PTOV1, ZBTB33, FOXP4, THAP1, MED7, ILF3, CIRH1A, HNRNPUL1, FIZ1, ZFP574, INO80B, DNMT1, L3MBTL2, NOTCH1, EPAS1, FLII, GATA4, ZFP628, RPAP1, GATA1, MED12L, GLIS2, HELZ2, NACC1, WBSCR22, E4F1, ZBTB7B, ZBTB7A, BCL9L, ZSCA…	1151	1885	18082	1.4418	0.00191713	0.00191897	0.00191567
[truncated: 224 more rows]

## Sheet: UPS_up
p-value	ER-associated ubiquitin-dependent protein catabolic process						p-value	Proteasome-mediated ubiquitin-dependent protein catabolic process						p-value	Negative regulation of proteolysis				p-value	Proteolysis
[truncated: 53 more rows]

[truncated: 20 more sheets: 3wks_up_GO_CC, 3wks_up_GO_MF, 3wks_up_KEGG, 3wks_up_Biocarta, 3wks_up_UPTISSUE, 3wks_up_Funct Annot Clustering, 3wks_up_Funct Annot Chart, 3wks_up_Funct Annot Table, 3wks_down_GO_BP, UPS_down, 3wks_down_GO_CC, 3wks_down_GO_MF, 3wks_down_KEGG, 3wks_down_Biocarta, 3wks_down_UPTISSUE, 3wks_down_Funct Annot Clust, 3wks_down_Funct Annot Chart, 3wks_down_Funct Annot Table, Graphs up-regulated, Graphs down-regulated]
