# Supplementary material for: Disruption of male fertility-critical Dcaf17 dysregulates mouse testis transcriptome
Source: Sci Rep. 2022 Dec 12;12:21456. doi: 10.1038/s41598-022-25826-7 (PMC9744869; doi:10.1038/s41598-022-25826-7)
Supplement: Supplementary file 12 — Supplementary Table 3. [file 41598_2022_25826_MOESM12_ESM.xlsx]

## Sheet: diff p<0.05 8weeks
GeneSymbol	gene_HGNC_ID	geneName	Locus_Type	geneSynonyms	Chromosome	Ensembl_GeneID	STRING	OMIM_ID	UniProt_ID	PANTHER_Protein_Class	PANTHER_GO_Slim_MF	PANTHER_GO_Slim_BP	PANTHER_GO_Slim_CC	PANTHER_Pathway	Reactome_Pathway	p-value(Type)	p-value(Dcaf17_8Wks vs. WT_8Wks)	Ratio(Dcaf17_8Wks vs. WT_8Wks)	Fold-Change(Dcaf17_8Wks vs. WT_8Wks)	Fold-Change(Dcaf17_8Wks vs. WT_8Wks) (Description)	Fold Change(Dcaf17_8Wks vs. WT_8Wks) 95% lower limit	Fold Change(Dcaf17_8Wks vs. WT_8Wks) 95% upper limit	p-value(Dcaf17_8Wks vs. Dcaf17_3Wks)	Ratio(Dcaf17_8Wks vs. Dcaf17_3Wks)	Fold-Change(Dcaf17_8Wks vs. Dcaf17_3Wks)	Fold-Change(Dcaf17_8Wks vs. Dcaf17_3Wks) (Description)	Fold Change(Dcaf17_8Wks vs. Dcaf17_3Wks) 95% lower limit	Fold Change(Dcaf17_8Wks vs. Dcaf17_3Wks) 95% upper limit	p-value(WT_8Wks vs. WT_3Wks)	Ratio(WT_8Wks vs. WT_3Wks)	Fold-Change(WT_8Wks vs. WT_3Wks)	Fold-Change(WT_8Wks vs. WT_3Wks) (Description)	Fold Change(WT_8Wks vs. WT_3Wks) 95% lower limit	Fold Change(WT_8Wks vs. WT_3Wks) 95% upper limit
Krt80	27056	keratin 80	gene with protein product	KB20	12q13.13	ENSG00000167767	KRT80	611161	Q6KB66	N/A	N/A	N/A	N/A	N/A	N/A	1.18057e-05	5.23051e-06	11.8443	11.8443	Dcaf17_8Wks up vs WT_8Wks	8.67499	16.1715	5.76039e-06	14.2318	14.2318	Dcaf17_8Wks up vs Dcaf17_3Wks	10.1184	20.0175	0.0354153	1.41402	1.41402	WT_8Wks up vs WT_3Wks	1.03566	1.93062
Hcn4	16882	hyperpolarization activated cyclic nucleotide gated potassium channel 4	gene with protein product	N/A	15q24.1	ENSG00000138622	HCN4	605206	Q9Y3Q4	N/A	N/A	N/A	N/A	N/A	HCN channels;Potassium Channels;Neuronal System	0.00027242	7.88312e-05	10.85	10.85	Dcaf17_8Wks up vs WT_8Wks	6.43757	18.2868	0.000134723	10.3561	10.3561	Dcaf17_8Wks up vs Dcaf17_3Wks	5.84588	18.346	0.540133	0.875074	-1.14276	WT_8Wks down vs WT_3Wks	-1.92603	1.47487
Sstr3	11332	somatostatin receptor 3	gene with protein product	N/A	22q13.1	ENSG00000278195	SSTR3	182453	P32745	N/A	N/A	N/A	N/A	N/A	N/A	4.52464e-05	4.40166e-05	8.01141	8.01141	Dcaf17_8Wks up vs WT_8Wks	5.34778	12.0017	1.24904e-05	19.0423	19.0423	Dcaf17_8Wks up vs Dcaf17_3Wks	12.2301	29.6489	0.0156278	1.75986	1.75986	WT_8Wks up vs WT_3Wks	1.17475	2.63642
4930486L24Rik	?	?	?	?	?	?	?	?	?	?	?	?	?	?	?	0.000264803	0.000162414	7.88394	7.88394	Dcaf17_8Wks up vs WT_8Wks	4.66311	13.3294	0.689739	1.09934	1.09934	Dcaf17_8Wks up vs Dcaf17_3Wks	-1.61698	1.95419	0.000119923	0.110894	-9.01764	WT_8Wks down vs WT_3Wks	-15.2462	-5.33366
Cplx1	2309	complexin 1	gene with protein product	CPX-I	4p16.3	ENSG00000168993	CPLX1	605032	O14810	N/A	protein binding(GO:0005515)	regulation of biological process(GO:0050789);synaptic transmission(GO:0007268);synaptic vesicle exocytosis(GO:0016079)	SNARE complex(GO:0031201);axon(GO:0030424);cytoplasm(GO:0005737);membrane(GO:0016020);synapse(GO:0045202)	N/A	Glutamate Neurotransmitter Release Cycle;Dopamine Neurotransmitter Release Cycle;GABA synthesis, release, reuptake and degradation;Neuronal System;Transmission across Chemical Synapses;Acetylcholine Neurotransmitter Release Cycle;Neurotransmitter Release Cycle;Serotonin Neurotransmitter Release Cycle;Norepinephrine Neurotransmitter Release Cycle	0.00022206	0.000120966	7.29843	7.29843	Dcaf17_8Wks up vs WT_8Wks	4.53656	11.7417	0.00121919	3.79151	3.79151	Dcaf17_8Wks up vs Dcaf17_3Wks	2.25217	6.38299	0.0217301	1.83755	1.83755	WT_8Wks up vs WT_3Wks	1.14219	2.95625
Col23a1	22990	collagen type XXIII alpha 1 chain	gene with protein product	DKFZp434K0621	5q35.3	ENSG00000050767	COL23A1	610043	Q86Y22	N/A	N/A	N/A	N/A	N/A	Collagen degradation;Integrin cell surface interactions;Extracellular matrix organization;Collagen biosynthesis and modifying enzymes;Collagen formation;Degradation of the extracellular matrix	0.00166036	0.0044598	6.61832	6.61832	Dcaf17_8Wks up vs WT_8Wks	2.45759	17.8233	0.00058466	25.9537	25.9537	Dcaf17_8Wks up vs Dcaf17_3Wks	8.76791	76.8252	0.0163704	3.92943	3.92943	WT_8Wks up vs WT_3Wks	1.45912	10.582
Gm33450	?	?	?	?	?	?	?	?	?	?	?	?	?	?	?	0.00011019	9.54307e-05	6.46253	6.46253	Dcaf17_8Wks up vs WT_8Wks	4.22498	9.88509	2.66909e-05	14.2246	14.2246	Dcaf17_8Wks up vs Dcaf17_3Wks	8.92986	22.6587	0.109692	1.37877	1.37877	WT_8Wks up vs WT_3Wks	-1.10939	2.10897
Vgf	12684	VGF nerve growth factor inducible	gene with protein product	SCG7, SgVII	7q22.1	ENSG00000128564	VGF	602186	O15240	N/A	N/A	N/A	N/A	N/A	N/A	0.00049874	0.000620574	6.16017	6.16017	Dcaf17_8Wks up vs WT_8Wks	3.33475	11.3795	0.0001462	14.9076	14.9076	Dcaf17_8Wks up vs Dcaf17_3Wks	7.61094	29.1995	0.0327623	2.01114	2.01114	WT_8Wks up vs WT_3Wks	1.08871	3.71511
Itgax	6152	integrin subunit alpha X	gene with protein product	CD11c	16p11.2	ENSG00000140678	ITGAX	151510	P20702	N/A	N/A	cell adhesion(GO:0007155)	N/A	Integrin signalling pathway->Integrin alpha;;	Integrin cell surface interactions;Hemostasis;ECM proteoglycans;Cell surface interactions at the vascular wall;Extracellular matrix organization	0.000220193	0.000119701	6.08736	6.08736	Dcaf17_8Wks up vs WT_8Wks	3.95536	9.36853	0.000111969	7.43486	7.43486	Dcaf17_8Wks up vs Dcaf17_3Wks	4.63616	11.923	0.055949	1.51541	1.51541	WT_8Wks up vs WT_3Wks	-1.01558	2.33224
Nptx2	7953	neuronal pentraxin 2	gene with protein product	N/A	7q22.1	ENSG00000106236	NPTX2	600750	P47972	N/A	N/A	N/A	N/A	N/A	N/A	2.4358e-05	4.2271e-06	6.01988	6.01988	Dcaf17_8Wks up vs WT_8Wks	4.84742	7.47592	0.000175734	2.50383	2.50383	Dcaf17_8Wks up vs Dcaf17_3Wks	1.97491	3.17439	0.000526376	0.514395	-1.94403	WT_8Wks down vs WT_3Wks	-2.41424	-1.5654
Tbx1	11592	T-box 1	gene with protein product	CATCH22	22q11.21	ENSG00000184058	TBX1	602054	O43435	Rel homology transcription factor(PC00252);nucleic acid binding(PC00171)	sequence-specific DNA binding transcription factor activity(GO:0003700)	regulation of transcription from RNA polymerase II promoter(GO:0006357)	N/A	N/A	N/A	0.000427917	0.000236838	6.0041	6.0041	Dcaf17_8Wks up vs WT_8Wks	3.66625	9.83271	0.000126059	9.38923	9.38923	Dcaf17_8Wks up vs Dcaf17_3Wks	5.46963	16.1177	0.396168	1.19483	1.19483	WT_8Wks up vs WT_3Wks	-1.37062	1.95674
Gm5132	?	?	?	?	?	?	?	?	?	?	?	?	?	?	?	0.000355873	0.00149617	5.93303	5.93303	Dcaf17_8Wks up vs WT_8Wks	2.86492	12.2869	0.000116018	28.8656	28.8656	Dcaf17_8Wks up vs Dcaf17_3Wks	13.0029	64.0799	0.00390233	4.19045	4.19045	WT_8Wks up vs WT_3Wks	2.02347	8.67811
Sel1l3	29108	SEL1L family member 3	gene with protein product	KIAA0746	4p15.2	ENSG00000091490	SEL1L3	N/A	Q68CR1	N/A	N/A	N/A	N/A	N/A	N/A	0.00143152	0.000316733	5.89683	5.89683	Dcaf17_8Wks up vs WT_8Wks	3.50892	9.90977	0.00116533	4.34712	4.34712	Dcaf17_8Wks up vs Dcaf17_3Wks	2.46172	7.67651	0.253008	0.77043	-1.29798	WT_8Wks down vs WT_3Wks	-2.18128	1.29473
Gm11517	?	?	?	?	?	?	?	?	?	?	?	?	?	?	?	0.000602446	0.000129422	5.67511	5.67511	Dcaf17_8Wks up vs WT_8Wks	3.72445	8.64743	0.00546805	2.31337	2.31337	Dcaf17_8Wks up vs Dcaf17_3Wks	1.45839	3.66958	0.111275	0.728721	-1.37227	WT_8Wks down vs WT_3Wks	-2.09099	1.11039
Ambp	453	alpha-1-microglobulin/bikunin precursor	gene with protein product	UTI, HCP, EDC1, HI30, IATIL, ITILC	9q32	ENSG00000106927	AMBP	176870	P02760	N/A	N/A	N/A	N/A	N/A	Vesicle-mediated transport;Scavenging of heme from plasma;Binding and Uptake of Ligands by Scavenger Receptors	0.000714883	0.00108203	5.59186	5.59186	Dcaf17_8Wks up vs WT_8Wks	2.90359	10.769	0.000263745	12.813	12.813	Dcaf17_8Wks up vs Dcaf17_3Wks	6.24975	26.2685	0.0161841	2.47952	2.47952	WT_8Wks up vs WT_3Wks	1.2875	4.77517
Dok4	19868	docking protein 4	gene with protein product	FLJ10488	16q21	ENSG00000125170	DOK4	608333	Q8TEW6	N/A	N/A	N/A	N/A	N/A	Developmental Biology;RET signaling;Axon guidance	0.00370562	0.000725036	5.56813	5.56813	Dcaf17_8Wks up vs WT_8Wks	3.05791	10.139	0.00318417	3.87442	3.87442	Dcaf17_8Wks up vs Dcaf17_3Wks	2.00946	7.47024	0.0369504	0.517718	-1.93155	WT_8Wks down vs WT_3Wks	-3.51715	-1.06077
Slc25a47	20115	solute carrier family 25 member 47	gene with protein product	N/A	14q32.2	ENSG00000140107	SLC25A47	609911	Q6Q0C1	N/A	transmembrane transporter activity(GO:0022857)	amino acid transport(GO:0006865);anion transport(GO:0006820);cellular process(GO:0009987)	N/A	N/A	N/A	9.39815e-06	6.3999e-06	5.51355	5.51355	Dcaf17_8Wks up vs WT_8Wks	4.40694	6.89803	3.81951e-06	7.97001	7.97001	Dcaf17_8Wks up vs Dcaf17_3Wks	6.2356	10.1868	0.00353226	1.57025	1.57025	WT_8Wks up vs WT_3Wks	1.25509	1.96455
Fzd9	4047	frizzled class receptor 9	gene with protein product	FZD3, CD349	7q11.23	ENSG00000188763	FZD9	601766	O00144	N/A	N/A	N/A	N/A	N/A	N/A	0.000150074	4.16445e-05	5.20394	5.20394	Dcaf17_8Wks up vs WT_8Wks	3.79108	7.14335	0.000166568	3.88534	3.88534	Dcaf17_8Wks up vs Dcaf17_3Wks	2.74618	5.49704	0.801306	1.03324	1.03324	WT_8Wks up vs WT_3Wks	-1.32852	1.41831
Gm35772	?	?	?	?	?	?	?	?	?	?	?	?	?	?	?	9.0969e-05	0.000213793	5.12569	5.12569	Dcaf17_8Wks up vs WT_8Wks	3.30048	7.96028	3.14393e-05	14.289	14.289	Dcaf17_8Wks up vs Dcaf17_3Wks	8.82223	23.1432	0.0018643	2.78771	2.78771	WT_8Wks up vs WT_3Wks	1.79503	4.32935
Klk1b5	?	?	?	?	?	?	?	?	?	?	?	?	?	?	?	5.91318e-06	3.76034e-05	4.9296	4.9296	Dcaf17_8Wks up vs WT_8Wks	3.65183	6.65447	2.67674e-06	19.8167	19.8167	Dcaf17_8Wks up vs Dcaf17_3Wks	14.2657	27.5277	3.49973e-05	5.04735	5.04735	WT_8Wks up vs WT_3Wks	3.73906	6.81342
Rassf8	13232	Ras association domain family member 8	gene with protein product	HoJ-1	12p12.1	ENSG00000123094	RASSF8	608231	Q8NHQ8	N/A	N/A	N/A	N/A	N/A	N/A	0.00182708	0.000381414	4.85643	4.85643	Dcaf17_8Wks up vs WT_8Wks	3.00254	7.85501	0.0109959	2.24046	2.24046	Dcaf17_8Wks up vs Dcaf17_3Wks	1.32305	3.79401	0.163021	0.736534	-1.35771	WT_8Wks down vs WT_3Wks	-2.19602	1.1913
Ces2h	?	?	?	?	?	?	?	?	?	?	?	?	?	?	?	5.83942e-05	0.000123517	4.83747	4.83747	Dcaf17_8Wks up vs WT_8Wks	3.31232	7.06486	2.18399e-05	11.7599	11.7599	Dcaf17_8Wks up vs Dcaf17_3Wks	7.76636	17.8068	0.001208	2.64074	2.64074	WT_8Wks up vs WT_3Wks	1.80817	3.85665
Sln	11089	sarcolipin	gene with protein product	MGC12301, MGC125854, MGC125855	11q22.3	ENSG00000170290	SLN	602203	O00631	N/A	N/A	N/A	N/A	N/A	Cardiac conduction;Ion homeostasis;Ion channel transport;Ion transport by P-type ATPases;Muscle contraction;Transmembrane transport of small molecules	5.6858e-05	1.40637e-05	4.82283	4.82283	Dcaf17_8Wks up vs WT_8Wks	3.78553	6.14436	4.35363e-05	3.93086	3.93086	Dcaf17_8Wks up vs Dcaf17_3Wks	3.01491	5.12508	0.284606	0.893274	-1.11948	WT_8Wks down vs WT_3Wks	-1.42623	1.13804
Dlx5	2918	distal-less homeobox 5	gene with protein product	N/A	7q21.3	ENSG00000105880	DLX5	600028	P56178	DNA binding protein(PC00009);homeodomain transcription factor(PC00119)	sequence-specific DNA binding transcription factor activity(GO:0003700)	dorsal/ventral axis specification(GO:0009950);ectoderm development(GO:0007398);embryo development(GO:0009790);mesoderm development(GO:0007498);regulation of transcription from RNA polymerase II promoter(GO:0006357);segment specification(GO:0007379)	N/A	N/A	N/A	7.07932e-06	0.000139784	4.69776	4.69776	Dcaf17_8Wks up vs WT_8Wks	3.20821	6.87889	2.39275e-06	48.5693	48.5693	Dcaf17_8Wks up vs Dcaf17_3Wks	31.9835	73.7562	4.48034e-05	7.07317	7.07317	WT_8Wks up vs WT_3Wks	4.83043	10.3572
Nuak1	14311	NUAK family kinase 1	gene with protein product	ARK5, KIAA0537, NuaK1	12q23.3	ENSG00000074590	NUAK1	608130	O60285	non-receptor serine/threonine protein kinase(PC00167)	protein kinase activity(GO:0004672)	intracellular signal transduction(GO:0035556);phosphate-containing compound metabolic process(GO:0006796);regulation of biological process(GO:0050789);response to stimulus(GO:0050896)	cytoplasm(GO:0005737);nucleus(GO:0005634)	N/A	Regulation of TP53 Activity;Generic Transcription Pathway;Gene Expression;Regulation of TP53 Activity through Phosphorylation;Transcriptional Regulation by TP53	0.020008	0.00543003	4.68107	4.68107	Dcaf17_8Wks up vs WT_8Wks	2.00541	10.9267	0.223668	1.65131	1.65131	Dcaf17_8Wks up vs Dcaf17_3Wks	-1.53268	4.17936	0.016921	0.313258	-3.19226	WT_8Wks down vs WT_3Wks	-7.45145	-1.36759
C730002L08Rik	?	?	?	?	?	?	?	?	?	?	?	?	?	?	?	0.00509607	0.00107685	4.63662	4.63662	Dcaf17_8Wks up vs WT_8Wks	2.58715	8.30963	0.00428553	3.42349	3.42349	Dcaf17_8Wks up vs Dcaf17_3Wks	1.80678	6.48684	0.242389	0.740224	-1.35094	WT_8Wks down vs WT_3Wks	-2.42112	1.32661
Tnni1	11945	troponin I1, slow skeletal type	gene with protein product	N/A	1q32.1	ENSG00000159173	TNNI1	191042	P19237	non-motor actin binding protein(PC00165)	N/A	muscle contraction(GO:0006936)	actin cytoskeleton(GO:0015629);cytoplasm(GO:0005737);protein complex(GO:0043234)	N/A	Striated Muscle Contraction;Muscle contraction	0.000208569	9.1886e-05	4.59241	4.59241	Dcaf17_8Wks up vs WT_8Wks	3.25408	6.48116	5.41047e-05	6.43874	6.43874	Dcaf17_8Wks up vs Dcaf17_3Wks	4.41478	9.39059	0.0110646	0.590524	-1.69341	WT_8Wks down vs WT_3Wks	-2.38987	-1.19991
Gm41257	?	?	?	?	?	?	?	?	?	?	?	?	?	?	?	0.000441477	0.000213789	4.49121	4.49121	Dcaf17_8Wks up vs WT_8Wks	2.99672	6.731	0.130524	1.36563	1.36563	Dcaf17_8Wks up vs Dcaf17_3Wks	-1.14066	2.12726	0.905151	1.01992	1.01992	WT_8Wks up vs WT_3Wks	-1.46943	1.52856
Nfil3	7787	nuclear factor, interleukin 3 regulated	gene with protein product	E4BP4, NFIL3A, NF-IL3A	9q22.31	ENSG00000165030	NFIL3	605327	Q16649	transcription factor(PC00218)	sequence-specific DNA binding RNA polymerase II transcription factor activity(GO:0000981)	biosynthetic process(GO:0009058);cellular process(GO:0009987);circadian rhythm(GO:0007623);nitrogen compound metabolic process(GO:0006807)	intracellular(GO:0005622);nucleus(GO:0005634)	N/A	N/A	0.0110704	0.00213241	4.4012	4.4012	Dcaf17_8Wks up vs WT_8Wks	2.28448	8.47918	0.0152533	2.7483	2.7483	Dcaf17_8Wks up vs Dcaf17_3Wks	1.33999	5.63675	0.0379492	0.48943	-2.04319	WT_8Wks down vs WT_3Wks	-3.93633	-1.06054
Six4	10890	SIX homeobox 4	gene with protein product	AREC3	14q23.1	ENSG00000100625	SIX4	606342	Q9UIU6	homeodomain transcription factor(PC00119)	sequence-specific DNA binding transcription factor activity(GO:0003700)	regulation of transcription from RNA polymerase II promoter(GO:0006357)	N/A	N/A	N/A	0.00092227	0.000261087	4.37377	4.37377	Dcaf17_8Wks up vs WT_8Wks	2.88967	6.62008	0.00701474	2.17573	2.17573	Dcaf17_8Wks up vs Dcaf17_3Wks	1.38171	3.42605	0.96564	0.992726	-1.00733	WT_8Wks down vs WT_3Wks	-1.52468	1.50258
Pnmt	9160	phenylethanolamine N-methyltransferase	gene with protein product	N/A	17q12	ENSG00000141744	PNMT	171190	P11086	N/A	N/A	N/A	N/A	N/A	N/A	0.000401136	0.00013498	4.32606	4.32606	Dcaf17_8Wks up vs WT_8Wks	3.02291	6.191	0.000223268	4.24	4.24	Dcaf17_8Wks up vs Dcaf17_3Wks	2.86312	6.27902	0.647238	1.07018	1.07018	WT_8Wks up vs WT_3Wks	-1.33725	1.53153
Ffar4	19061	free fatty acid receptor 4	gene with protein product	PGR4	10q23.33	ENSG00000186188	FFAR4	609044	Q5NUL3	N/A	N/A	N/A	N/A	N/A	N/A	1.86169e-05	3.04167e-05	4.32336	4.32336	Dcaf17_8Wks up vs WT_8Wks	3.32133	5.6277	5.88757e-06	9.37942	9.37942	Dcaf17_8Wks up vs Dcaf17_3Wks	7.02646	12.5203	0.00101673	2.01779	2.01779	WT_8Wks up vs WT_3Wks	1.55012	2.62655
Myoz2	1330	myozenin 2	gene with protein product	CS-1, FATZ-2	4q26	ENSG00000172399	MYOZ2	605602	Q9NPC6	structural protein(PC00211)	actin binding(GO:0003779)	N/A	actin cytoskeleton(GO:0015629);cytoplasm(GO:0005737)	N/A	N/A	0.000351987	9.31403e-05	4.28812	4.28812	Dcaf17_8Wks up vs WT_8Wks	3.08306	5.96418	0.000201898	3.88819	3.88819	Dcaf17_8Wks up vs Dcaf17_3Wks	2.70887	5.58094	0.417169	0.892741	-1.12015	WT_8Wks down vs WT_3Wks	-1.55797	1.24168
Gm35628	?	?	?	?	?	?	?	?	?	?	?	?	?	?	?	2.92357e-05	0.000293562	4.23024	4.23024	Dcaf17_8Wks up vs WT_8Wks	2.79276	6.40762	1.1011e-05	22.3224	22.3224	Dcaf17_8Wks up vs Dcaf17_3Wks	14.1644	35.1791	0.000175572	4.98454	4.98454	WT_8Wks up vs WT_3Wks	3.29074	7.55017
Klk1b4	?	?	?	?	?	?	?	?	?	?	?	?	?	?	?	2.23138e-06	1.31316e-06	4.16785	4.16785	Dcaf17_8Wks up vs WT_8Wks	3.63752	4.77551	8.47734e-07	5.515	5.515	Dcaf17_8Wks up vs Dcaf17_3Wks	4.75113	6.40168	0.0032188	1.32322	1.32322	WT_8Wks up vs WT_3Wks	1.15485	1.51614
4930517M08Rik	?	?	?	?	?	?	?	?	?	?	?	?	?	?	?	9.89595e-06	0.000115537	4.12478	4.12478	Dcaf17_8Wks up vs WT_8Wks	2.94835	5.77061	3.73722e-06	22.7527	22.7527	Dcaf17_8Wks up vs Dcaf17_3Wks	15.7505	32.8679	5.77102e-05	5.13042	5.13042	WT_8Wks up vs WT_3Wks	3.66718	7.17753
Osmr	8507	oncostatin M receptor	gene with protein product	OSMRB	5p13.1	ENSG00000145623	OSMR	601743	Q99650	cytokine(PC00083);defense/immunity protein(PC00090)	cytokine activity(GO:0005125)	response to stimulus(GO:0050896)	N/A	N/A	Immune System;IL-6-type cytokine receptor ligand interactions;Signaling by Interleukins;Interleukin-6 family signaling;Cytokine Signaling in Immune system	0.000981418	0.000511236	4.08868	4.08868	Dcaf17_8Wks up vs WT_8Wks	2.59138	6.45114	0.000372044	5.20946	5.20946	Dcaf17_8Wks up vs Dcaf17_3Wks	3.16109	8.58516	0.259963	1.25271	1.25271	WT_8Wks up vs WT_3Wks	-1.25951	1.97653
Timp1	11820	TIMP metallopeptidase inhibitor 1	gene with protein product	EPO	Xp11.3	ENSG00000102265	TIMP1	305370	P01033	N/A	N/A	N/A	N/A	N/A	N/A	0.00860752	0.00258941	4.04237	4.04237	Dcaf17_8Wks up vs WT_8Wks	2.11909	7.71123	0.485218	1.23038	1.23038	Dcaf17_8Wks up vs Dcaf17_3Wks	-1.649	2.49631	0.060633	0.545378	-1.83359	WT_8Wks down vs WT_3Wks	-3.49776	1.04036
A830018L16Rik	?	?	?	?	?	?	?	?	?	?	?	?	?	?	?	0.00343751	0.000630159	3.92103	3.92103	Dcaf17_8Wks up vs WT_8Wks	2.46851	6.22823	0.00679977	2.39756	2.39756	Dcaf17_8Wks up vs Dcaf17_3Wks	1.44419	3.98029	0.0837247	0.678474	-1.4739	WT_8Wks down vs WT_3Wks	-2.34116	1.0777
Cldn4	2046	claudin 4	gene with protein product	CPE-R, WBSCR8, hCPE-R	7q11.23	ENSG00000189143	CLDN4	602909	O14493	tight junction(PC00214)	N/A	cellular process(GO:0009987)	plasma membrane(GO:0005886)	N/A	Cell-Cell communication;Cell-cell junction organization;Cell junction organization;Tight junction interactions	0.00253223	0.000616285	3.90033	3.90033	Dcaf17_8Wks up vs WT_8Wks	2.4653	6.17068	0.00776461	2.31478	2.31478	Dcaf17_8Wks up vs Dcaf17_3Wks	1.40044	3.82611	0.691228	0.927618	-1.07803	WT_8Wks down vs WT_3Wks	-1.70554	1.46758
Olfr1372-ps1	?	?	?	?	?	?	?	?	?	?	?	?	?	?	?	0.00690917	0.00502484	3.87372	3.87372	Dcaf17_8Wks up vs WT_8Wks	1.86652	8.0394	0.00392863	4.81494	4.81494	Dcaf17_8Wks up vs Dcaf17_3Wks	2.16387	10.714	0.123178	1.69237	1.69237	WT_8Wks up vs WT_3Wks	-1.22631	3.5123
Unc5b	12568	unc-5 netrin receptor B	gene with protein product	UNC5H2, p53RDL1	10q22.1	ENSG00000107731	UNC5B	607870	Q8IZJ1	receptor(PC00197)	receptor activity(GO:0004872)	cellular process(GO:0009987);ectoderm development(GO:0007398)	N/A	Axon guidance mediated by netrin->UNC-5;;	Ligand-independent caspase activation via DCC;Programmed Cell Death;Netrin-1 signaling;Developmental Biology;Netrin mediated repulsion signals;Apoptosis;Caspase activation via extrinsic apoptotic signalig pathway;Axon guidance	0.000351229	0.000187172	3.82465	3.82465	Dcaf17_8Wks up vs WT_8Wks	2.69136	5.43517	0.373857	0.864007	-1.1574	Dcaf17_8Wks down vs Dcaf17_3Wks	-1.70087	1.26971	0.00314371	0.483306	-2.06908	WT_8Wks down vs WT_3Wks	-2.94035	-1.45599
Igfbp3	5472	insulin like growth factor binding protein 3	gene with protein product	IBP3, BP-53	7p12.3	ENSG00000146674	IGFBP3	146732	P17936	protease inhibitor(PC00191)	protein binding(GO:0005515)	regulation of biological process(GO:0050789);response to stimulus(GO:0050896);transmembrane receptor protein tyrosine kinase signaling pathway(GO:0007169)	extracellular space(GO:0005615)	p53 pathway->Insulin-like growth factor-binding protein 3;;	TP53 Regulates Transcription of Cell Death Genes;Regulation of Insulin-like Growth Factor (IGF) transport and uptake by Insulin-like Growth Factor Binding Proteins (IGFBPs);TP53 Regulates Transcription of Death Receptors and Ligands;Generic Transcription Pathway;Transcriptional Regulation by TP53;Gene Expression;Metabolism of proteins	0.00993064	0.00232025	3.79132	3.79132	Dcaf17_8Wks up vs WT_8Wks	2.07851	6.9156	0.0796705	1.75424	1.75424	Dcaf17_8Wks up vs Dcaf17_3Wks	-1.1012	3.38878	0.0105153	0.394173	-2.53696	WT_8Wks down vs WT_3Wks	-4.62757	-1.39083
Hey2	4881	hes related family bHLH transcription factor with YRPW motif 2	gene with protein product	bHLHb32, HERP1, HESR2	6q22.31	ENSG00000135547	HEY2	604674	Q9UBP5	N/A	N/A	N/A	N/A	N/A	N/A	0.0050437	0.000998889	3.77938	3.77938	Dcaf17_8Wks up vs WT_8Wks	2.29816	6.21529	0.0067309	2.56607	2.56607	Dcaf17_8Wks up vs Dcaf17_3Wks	1.48801	4.42516	0.207048	0.755495	-1.32363	WT_8Wks down vs WT_3Wks	-2.17675	1.24243
Lcp1	6528	lymphocyte cytosolic protein 1	gene with protein product	PLS2, CP64, L-PLASTIN, LC64P	13q14.13	ENSG00000136167	LCP1	153430	P13796	non-motor actin binding protein(PC00165)	actin binding(GO:0003779)	cellular component biogenesis(GO:0044085);cellular process(GO:0009987);cytoskeleton organization(GO:0007010)	actin cytoskeleton(GO:0015629);cytoplasm(GO:0005737);protein complex(GO:0043234)	N/A	N/A	0.000114325	3.21072e-05	3.77231	3.77231	Dcaf17_8Wks up vs WT_8Wks	2.96216	4.80404	0.00504079	1.6337	1.6337	Dcaf17_8Wks up vs Dcaf17_3Wks	1.25358	2.12909	8.22584e-05	0.334683	-2.9879	WT_8Wks down vs WT_3Wks	-3.80509	-2.34621
Mettl7b	28276	methyltransferase like 7B	gene with protein product	MGC17301, ALDI	12q13.2	ENSG00000170439	METTL7B	N/A	Q6UX53	methyltransferase(PC00155)	methyltransferase activity(GO:0008168)	N/A	N/A	N/A	N/A	0.000174235	0.00011496	3.77068	3.77068	Dcaf17_8Wks up vs WT_8Wks	2.75408	5.16253	5.43325e-05	5.45726	5.45726	Dcaf17_8Wks up vs Dcaf17_3Wks	3.8682	7.69911	0.0982962	1.28136	1.28136	WT_8Wks up vs WT_3Wks	-1.06849	1.75434
4933433F19Rik	?	?	?	?	?	?	?	?	?	?	?	?	?	?	?	1.13113e-07	4.56901e-08	3.74902	3.74902	Dcaf17_8Wks up vs WT_8Wks	3.51579	3.99772	4.92546e-08	4.16204	4.16204	Dcaf17_8Wks up vs Dcaf17_3Wks	3.87926	4.46543	0.00863227	1.11017	1.11017	WT_8Wks up vs WT_3Wks	1.0411	1.18381
Tnfrsf12a	18152	TNF receptor superfamily member 12A	gene with protein product	FN14, TweakR, CD266	16p13.3	ENSG00000006327	TNFRSF12A	605914	Q9NP84	N/A	N/A	N/A	N/A	N/A	Immune System;TNFR2 non-canonical NF-kB pathway;Cytokine Signaling in Immune system;TNF receptor superfamily (TNFSF) members mediating non-canonical NF-kB pathway	0.00353111	0.000659064	3.73131	3.73131	Dcaf17_8Wks up vs WT_8Wks	2.37857	5.85337	0.0157086	1.99139	1.99139	Dcaf17_8Wks up vs Dcaf17_3Wks	1.21604	3.2611	0.0100713	0.494106	-2.02386	WT_8Wks down vs WT_3Wks	-3.17487	-1.29013
Tns4	24352	tensin 4	gene with protein product	CTEN	17q21.2	ENSG00000131746	TNS4	608385	Q8IZW8	N/A	N/A	cell adhesion(GO:0007155);immune system process(GO:0002376);induction of apoptosis(GO:0006917);signal transduction(GO:0007165)	N/A	N/A	N/A	0.00454737	0.00240393	3.71618	3.71618	Dcaf17_8Wks up vs WT_8Wks	2.04602	6.74969	0.00190716	4.54892	4.54892	Dcaf17_8Wks up vs Dcaf17_3Wks	2.36583	8.74647	0.309777	1.29996	1.29996	WT_8Wks up vs WT_3Wks	-1.3972	2.36111
Lrrc2	14676	leucine rich repeat containing 2	gene with protein product	N/A	3p21.31	ENSG00000163827	LRRC2	607180	Q9BYS8	N/A	N/A	N/A	N/A	N/A	N/A	0.000246237	9.7466e-05	3.66577	3.66577	Dcaf17_8Wks up vs WT_8Wks	2.72338	4.93425	7.15188e-05	4.55799	4.55799	Dcaf17_8Wks up vs Dcaf17_3Wks	3.29154	6.31172	0.409643	0.901246	-1.10957	WT_8Wks down vs WT_3Wks	-1.49353	1.21311
Gm34464	?	?	?	?	?	?	?	?	?	?	?	?	?	?	?	5.1107e-07	2.05303e-05	3.56904	3.56904	Dcaf17_8Wks up vs WT_8Wks	2.8887	4.40962	2.18718e-07	32.5464	32.5464	Dcaf17_8Wks up vs Dcaf17_3Wks	25.8159	41.0316	1.74928e-06	8.11496	8.11496	WT_8Wks up vs WT_3Wks	6.56806	10.0262
Serpina9	15995	serpin family A member 9	gene with protein product	CENTERIN, SERPINA11b, GCET1	14q32.13	ENSG00000170054	SERPINA9	615677	Q86WD7	serine protease inhibitor(PC00204)	N/A	N/A	extracellular space(GO:0005615)	N/A	N/A	4.22553e-06	5.88927e-06	3.56528	3.56528	Dcaf17_8Wks up vs WT_8Wks	3.02589	4.20082	1.44815e-06	6.34632	6.34632	Dcaf17_8Wks up vs Dcaf17_3Wks	5.30251	7.59559	0.000277336	1.78003	1.78003	WT_8Wks up vs WT_3Wks	1.51073	2.09734
Robo3	13433	roundabout guidance receptor 3	gene with protein product	RBIG1, FLJ21044, HGPS	11q24.2	ENSG00000154134	ROBO3	608630	Q96MS0	transmembrane receptor regulatory/adaptor protein(PC00226)	N/A	cell surface receptor signaling pathway(GO:0007166)	plasma membrane(GO:0005886)	Axon guidance mediated by Slit/Robo->Roundabout;;	N/A	0.00701806	0.00263157	3.51989	3.51989	Dcaf17_8Wks up vs WT_8Wks	1.96292	6.31183	0.00264984	3.96051	3.96051	Dcaf17_8Wks up vs Dcaf17_3Wks	2.0889	7.50904	0.938052	1.01874	1.01874	WT_8Wks up vs WT_3Wks	-1.76021	1.82678
Asb18	19770	ankyrin repeat and SOCS box containing 18	gene with protein product	N/A	2q37.2	ENSG00000182177	ASB18	N/A	Q6ZVZ8	N/A	N/A	N/A	N/A	N/A	Immune System;Class I MHC mediated antigen processing & presentation;Antigen processing: Ubiquitination & Proteasome degradation;Adaptive Immune System	1.2039e-05	3.5639e-06	3.49658	3.49658	Dcaf17_8Wks up vs WT_8Wks	3.02176	4.046	9.3355e-06	3.09163	3.09163	Dcaf17_8Wks up vs Dcaf17_3Wks	2.63484	3.6276	0.597041	1.03255	1.03255	WT_8Wks up vs WT_3Wks	-1.12066	1.19479
Cadm4	30825	cell adhesion molecule 4	gene with protein product	TSLL2, Necl-4, SynCAM4	19q13.31	ENSG00000105767	CADM4	609744	Q8NFZ8	N/A	N/A	N/A	N/A	N/A	N/A	0.000566517	0.000178822	3.48478	3.48478	Dcaf17_8Wks up vs WT_8Wks	2.52052	4.81795	0.0878982	1.33933	1.33933	Dcaf17_8Wks up vs Dcaf17_3Wks	-1.0647	1.90986	0.000457153	0.358991	-2.78558	WT_8Wks down vs WT_3Wks	-3.85126	-2.01479
Chsy3	24293	chondroitin sulfate synthase 3	gene with protein product	CSS3, CHSY-2	5q23.3	ENSG00000198108	CHSY3	609963	Q70JA7	glycosyltransferase(PC00111)	transferase activity, transferring glycosyl groups(GO:0016757)	protein glycosylation(GO:0006486)	N/A	N/A	Glycosaminoglycan metabolism;Chondroitin sulfate/dermatan sulfate metabolism;Metabolism of carbohydrates;Chondroitin sulfate biosynthesis;Metabolism	0.00473625	0.00116449	3.47113	3.47113	Dcaf17_8Wks up vs WT_8Wks	2.14467	5.618	0.00308561	2.99217	2.99217	Dcaf17_8Wks up vs Dcaf17_3Wks	1.7657	5.07056	0.497876	0.872123	-1.14663	WT_8Wks down vs WT_3Wks	-1.85581	1.41152
LOC105245105	?	?	?	?	?	?	?	?	?	?	?	?	?	?	?	0.00804941	0.00163131	3.46727	3.46727	Dcaf17_8Wks up vs WT_8Wks	2.06505	5.82164	0.0114943	2.36228	2.36228	Dcaf17_8Wks up vs Dcaf17_3Wks	1.33904	4.16744	0.281604	0.784103	-1.27534	WT_8Wks down vs WT_3Wks	-2.14133	1.31653
Dzip1l	26551	DAZ interacting zinc finger protein 1 like	gene with protein product	FLJ32844, DZIP2	3q22.3	ENSG00000158163	DZIP1L	617570	Q8IYY4	nucleic acid binding(PC00171)	N/A	cellular component morphogenesis(GO:0032989);cellular process(GO:0009987)	cilium(GO:0005929);cytoplasm(GO:0005737);microtubule organizing center(GO:0005815)	N/A	N/A	0.00112988	0.000288047	3.4115	3.4115	Dcaf17_8Wks up vs WT_8Wks	2.39951	4.85032	0.132102	1.30947	1.30947	Dcaf17_8Wks up vs Dcaf17_3Wks	-1.12284	1.92533	0.0101974	0.577376	-1.73197	WT_8Wks down vs WT_3Wks	-2.46244	-1.2182
Smc2os	?	?	?	?	?	?	?	?	?	?	?	?	?	?	?	0.000338011	6.64294e-05	3.38911	3.38911	Dcaf17_8Wks up vs WT_8Wks	2.61845	4.38659	0.00504293	1.68829	1.68829	Dcaf17_8Wks up vs Dcaf17_3Wks	1.27266	2.23967	0.0132828	0.686305	-1.45708	WT_8Wks down vs WT_3Wks	-1.88593	-1.12575
LOC108167455	?	?	?	?	?	?	?	?	?	?	?	?	?	?	?	7.74608e-08	6.16639e-07	3.3833	3.3833	Dcaf17_8Wks up vs WT_8Wks	3.06185	3.7385	2.94814e-08	11.663	11.663	Dcaf17_8Wks up vs Dcaf17_3Wks	10.4548	13.0108	5.71596e-07	3.44721	3.44721	WT_8Wks up vs WT_3Wks	3.11969	3.80911
Akap14	24061	A-kinase anchoring protein 14	gene with protein product	AKAP28	Xq24	ENSG00000186471	AKAP14	300462	Q86UN6	N/A	N/A	N/A	N/A	N/A	N/A	0.000341908	0.00168574	3.36505	3.36505	Dcaf17_8Wks up vs WT_8Wks	2.02182	5.60067	0.000127914	10.0341	10.0341	Dcaf17_8Wks up vs Dcaf17_3Wks	5.74263	17.5325	0.00251987	3.03028	3.03028	WT_8Wks up vs WT_3Wks	1.82068	5.04349
E2f2	3114	E2F transcription factor 2	gene with protein product	E2F-2	1p36.12	ENSG00000007968	E2F2	600426	Q14209	nucleic acid binding(PC00171);transcription factor(PC00218)	sequence-specific DNA binding transcription factor activity(GO:0003700)	cell cycle(GO:0007049);regulation of transcription from RNA polymerase II promoter(GO:0006357);signal transduction(GO:0007165)	N/A	N/A	Oxidative Stress Induced Senescence;Mitotic G1-G1/S phases;DNA Replication Pre-Initiation;Association of licensing factors with the pre-replicative complex;Cellular responses to stress;G1 Phase;Cyclin D associated events in G1;CDC6 association with the ORC:origin complex;DNA Replication;M/G1 Transition;Regulation of DNA replication;Oncogene Induced Senescence;Cell Cycle;Assembly of the pre-replic…	0.0139423	0.00325134	3.36457	3.36457	Dcaf17_8Wks up vs WT_8Wks	1.86327	6.07551	0.194148	1.45865	1.45865	Dcaf17_8Wks up vs Dcaf17_3Wks	-1.30978	2.78676	0.0969348	0.625712	-1.59818	WT_8Wks down vs WT_3Wks	-2.88588	1.12987
4930447F24Rik	?	?	?	?	?	?	?	?	?	?	?	?	?	?	?	0.00177894	0.00191621	3.3504	3.3504	Dcaf17_8Wks up vs WT_8Wks	1.98722	5.64866	0.00253089	3.46939	3.46939	Dcaf17_8Wks up vs Dcaf17_3Wks	1.95773	6.14829	0.0167764	2.04802	2.04802	WT_8Wks up vs WT_3Wks	1.21475	3.4529
Calml3	1452	calmodulin like 3	gene with protein product	CLP	10p15.1	ENSG00000178363	CALML3	114184	P27482	calmodulin(PC00061)	calcium ion binding(GO:0005509);calmodulin binding(GO:0005516)	calcium-mediated signaling(GO:0019722);cell cycle(GO:0007049);cellular component movement(GO:0006928)	N/A	B cell activation->Calmodulin;;Heterotrimeric G-protein signaling pathway-rod outer segment phototransduction->Calmodulin;;T cell activation->Calmodulin;;Heterotrimeric G-protein signaling pathway-Gi alpha and Gs alpha mediated pathway->Phosphorylase b kinase;;;;;	N/A	0.00142158	0.0048029	3.31101	3.31101	Dcaf17_8Wks up vs WT_8Wks	1.74822	6.27082	0.00168987	5.28826	5.28826	Dcaf17_8Wks up vs Dcaf17_3Wks	2.6271	10.6451	0.00386642	3.52428	3.52428	WT_8Wks up vs WT_3Wks	1.86083	6.67475
Ccrl2	1612	C-C motif chemokine receptor like 2	gene with protein product	HCR, CRAM-B, CKRX, CRAM-A, ACKR5	3p21.31	ENSG00000121797	CCRL2	608379	O00421	N/A	N/A	N/A	N/A	N/A	N/A	0.000813943	0.000341442	3.30237	3.30237	Dcaf17_8Wks up vs WT_8Wks	2.31535	4.71017	0.00224637	2.38399	2.38399	Dcaf17_8Wks up vs Dcaf17_3Wks	1.61575	3.51749	0.122705	1.29212	1.29212	WT_8Wks up vs WT_3Wks	-1.10385	1.84294
Fxyd2	4026	FXYD domain containing ion transport regulator 2	gene with protein product	MGC12372	11q23.3	ENSG00000137731	FXYD2	601814	P54710	N/A	N/A	N/A	N/A	N/A	N/A	0.00185318	0.00109565	3.29189	3.29189	Dcaf17_8Wks up vs WT_8Wks	2.0888	5.18793	0.00184758	3.19905	3.19905	Dcaf17_8Wks up vs Dcaf17_3Wks	1.94364	5.26532	0.0700257	1.50152	1.50152	WT_8Wks up vs WT_3Wks	-1.04958	2.36636
Slc51a	29955	solute carrier family 51 alpha subunit	gene with protein product	OSTalpha	3q29	ENSG00000163959	SLC51A	612084	Q86UW1	transporter(PC00227)	transporter activity(GO:0005215)	N/A	integral to membrane(GO:0016021)	N/A	N/A	0.0119998	0.00740031	3.28013	3.28013	Dcaf17_8Wks up vs WT_8Wks	1.62411	6.6247	0.568069	0.832815	-1.20075	Dcaf17_8Wks down vs Dcaf17_3Wks	-2.59336	1.79871	0.177634	0.651285	-1.53543	WT_8Wks down vs WT_3Wks	-3.10101	1.31536
Ltc4s	6719	leukotriene C4 synthase	gene with protein product	MGC33147	5q35.3	ENSG00000213316	LTC4S	246530	Q16873	transferase(PC00220)	lyase activity(GO:0016829);oxidoreductase activity(GO:0016491);peroxidase activity(GO:0004601);transferase activity(GO:0016740)	biosynthetic process(GO:0009058);cellular process(GO:0009987);unsaturated fatty acid biosynthetic process(GO:0006636)	cytoplasm(GO:0005737);endoplasmic reticulum(GO:0005783);nuclear envelope(GO:0005635)	Inflammation mediated by chemokine and cytokine signaling pathway->Lipoxygenase;;	Metabolism of lipids and lipoproteins;Arachidonic acid metabolism;Synthesis of Leukotrienes (LT) and Eoxins (EX);Synthesis of Lipoxins (LX);Synthesis of 5-eicosatetraenoic acids;Metabolism	0.00485279	0.0161293	3.2439	3.2439	Dcaf17_8Wks up vs WT_8Wks	1.38853	7.57844	0.00195473	8.51667	8.51667	Dcaf17_8Wks up vs Dcaf17_3Wks	3.3619	21.5752	0.0234503	2.89532	2.89532	WT_8Wks up vs WT_3Wks	1.23932	6.76409
Rasa4	23181	RAS p21 protein activator 4	gene with protein product	KIAA0538, CAPRI, GAPL	7q22.1	ENSG00000105808	RASA4	607943	O43374	G-protein modulator(PC00022)	GTPase activity(GO:0003924);enzyme activator activity(GO:0008047);pyrophosphatase activity(GO:0016462);small GTPase regulator activity(GO:0005083)	catabolic process(GO:0009056);intracellular signal transduction(GO:0035556);nitrogen compound metabolic process(GO:0006807);regulation of nucleobase-containing compound metabolic process(GO:0019219);regulation of phosphate metabolic process(GO:0019220);response to stimulus(GO:0050896)	cytoplasm(GO:0005737);plasma membrane(GO:0005886)	PDGF signaling pathway->Ras GTPase-Activating Protein;;FGF signaling pathway->Ras GTPase-Activating Protein;;EGF receptor signaling pathway->GTPase-Activating Protein;;;;	Signaling by PTK6;Downstream signaling of activated FGFR2;Signalling by NGF;FRS-mediated FGFR1 signaling;NGF signalling via TRKA from the plasma membrane;DAP12 signaling;Signaling by Interleukins;FCERI mediated MAPK activation;Immune System;Gastrin-CREB signalling pathway via PKC and MAPK;SOS-mediated signalling;Signalling to p38 via RIT and RIN;Interleukin-2 signaling;SHC1 events in ERBB4 signal…	0.0043765	0.00136073	3.22945	3.22945	Dcaf17_8Wks up vs WT_8Wks	2.01968	5.16386	0.511263	1.15185	1.15185	Dcaf17_8Wks up vs Dcaf17_3Wks	-1.45179	1.92619	0.0255628	0.563269	-1.77535	WT_8Wks down vs WT_3Wks	-2.83877	-1.1103
4930519F16Rik	?	?	?	?	?	?	?	?	?	?	?	?	?	?	?	0.00366014	0.0133694	3.22268	3.22268	Dcaf17_8Wks up vs WT_8Wks	1.4432	7.19627	0.00203941	7.45411	7.45411	Dcaf17_8Wks up vs Dcaf17_3Wks	3.09176	17.9716	0.0122832	3.30702	3.30702	WT_8Wks up vs WT_3Wks	1.48097	7.38459
Jph4	20156	junctophilin 4	gene with protein product	KIAA1831	14q11.2	ENSG00000092051	JPH4	N/A	Q96JJ6	N/A	cation channel activity(GO:0005261);ligand-gated ion channel activity(GO:0015276)	cellular process(GO:0009987)	cytoplasm(GO:0005737);endoplasmic reticulum(GO:0005783);nuclear outer membrane-endoplasmic reticulum membrane network(GO:0042175);plasma membrane(GO:0005886);protein complex(GO:0043234)	N/A	N/A	2.96572e-07	3.32199e-07	3.21452	3.21452	Dcaf17_8Wks up vs WT_8Wks	2.95414	3.49786	2.92061e-06	2.28458	2.28458	Dcaf17_8Wks up vs Dcaf17_3Wks	2.08267	2.50607	5.66274e-06	1.93448	1.93448	WT_8Wks up vs WT_3Wks	1.77779	2.10499
Wnt4	12783	Wnt family member 4	gene with protein product	WNT-4	1p36.12	ENSG00000162552	WNT4	603490	P56705	signaling molecule(PC00207)	receptor binding(GO:0005102)	cell differentiation(GO:0030154);cell surface receptor signaling pathway(GO:0007166);nervous system development(GO:0007399);regulation of biological process(GO:0050789);response to stimulus(GO:0050896);single-multicellular organism process(GO:0044707)	extracellular space(GO:0005615)	Alzheimer disease-presenilin pathway->Wingless-type MMTV integration site family member;;Cadherin signaling pathway->Wingless-type MMTV integration site family member;;Wnt signaling pathway->Wingless-type MMTV integration site family member;;;;	Signal Transduction;Negative regulation of TCF-dependent signaling by WNT ligand antagonists;Beta-catenin independent WNT signaling;Class B/2 (Secretin family receptors);GPCR ligand binding;TCF dependent signaling in response to WNT;Signaling by Wnt;Signaling by GPCR;PCP/CE pathway;WNT ligand biogenesis and trafficking	0.00693843	0.00185841	3.21123	3.21123	Dcaf17_8Wks up vs WT_8Wks	1.9466	5.29745	0.241264	1.32777	1.32777	Dcaf17_8Wks up vs Dcaf17_3Wks	-1.30324	2.29755	0.00968504	0.453162	-2.20672	WT_8Wks down vs WT_3Wks	-3.64034	-1.33768
LOC101055749	?	?	?	?	?	?	?	?	?	?	?	?	?	?	?	5.67791e-06	0.000834095	3.15842	3.15842	Dcaf17_8Wks up vs WT_8Wks	2.08821	4.77713	2.93519e-06	56.988	56.988	Dcaf17_8Wks up vs Dcaf17_3Wks	36.2189	89.6667	1.19512e-05	16.0943	16.0943	WT_8Wks up vs WT_3Wks	10.6408	24.3427
Alox8	?	?	?	?	?	?	?	?	?	?	?	?	?	?	?	0.00157517	0.00055524	3.13819	3.13819	Dcaf17_8Wks up vs WT_8Wks	2.15265	4.57494	0.00073945	3.2479	3.2479	Dcaf17_8Wks up vs Dcaf17_3Wks	2.14918	4.90834	0.773083	1.04565	1.04565	WT_8Wks up vs WT_3Wks	-1.39419	1.52438
4930407G08Rik	?	?	?	?	?	?	?	?	?	?	?	?	?	?	?	0.00206667	0.00186501	3.12758	3.12758	Dcaf17_8Wks up vs WT_8Wks	1.91674	5.10332	0.000444843	5.50757	5.50757	Dcaf17_8Wks up vs Dcaf17_3Wks	3.22121	9.41675	0.546456	1.13105	1.13105	WT_8Wks up vs WT_3Wks	-1.44266	1.84555
Gm33440	?	?	?	?	?	?	?	?	?	?	?	?	?	?	?	1.1216e-05	5.68839e-05	3.11791	3.11791	Dcaf17_8Wks up vs WT_8Wks	2.47033	3.93525	3.52428e-06	8.95647	8.95647	Dcaf17_8Wks up vs Dcaf17_3Wks	6.94029	11.5584	0.000159017	2.50788	2.50788	WT_8Wks up vs WT_3Wks	1.987	3.1653
Mctp2	25636	multiple C2 and transmembrane domain containing 2	gene with protein product	FLJ11175, FLJ33303	15q26.2	N/A	MCTP2	616297	Q6DN12	N/A	N/A	N/A	N/A	N/A	N/A	0.000500779	0.000228094	3.11352	3.11352	Dcaf17_8Wks up vs WT_8Wks	2.28338	4.24547	0.000184686	3.67051	3.67051	Dcaf17_8Wks up vs Dcaf17_3Wks	2.61336	5.15531	0.413331	1.11359	1.11359	WT_8Wks up vs WT_3Wks	-1.22447	1.51844
Slc18a3	10936	solute carrier family 18 member A3	gene with protein product	VACHT	10q11.23	ENSG00000187714	SLC18A3	600336	Q16572	N/A	binding(GO:0005488);cation transmembrane transporter activity(GO:0008324);neurotransmitter transporter activity(GO:0005326)	neurological system process(GO:0050877);synaptic transmission(GO:0007268)	Golgi apparatus(GO:0005794);axon(GO:0030424);coated pit(GO:0005905);cytoplasm(GO:0005737);cytoplasmic membrane-bounded vesicle(GO:0016023);plasma membrane(GO:0005886);synapse(GO:0045202);vesicle coat(GO:0030120)	Muscarinic acetylcholine receptor 1 and 3 signaling pathway->vesicular acetylcholine transporter;;Muscarinic acetylcholine receptor 2 and 4 signaling pathway->vesicular acetylcholine transporter;;Nicotinic acetylcholine receptor signaling pathway->vesicular acetylcholine transporter;;;;	Membrane Trafficking;Vesicle-mediated transport;Neurotransmitter Release Cycle;Clathrin-mediated endocytosis;Cargo recognition for clathrin-mediated endocytosis;Acetylcholine Neurotransmitter Release Cycle;Neuronal System;Transmission across Chemical Synapses	1.8858e-05	0.000332209	3.11137	3.11137	Dcaf17_8Wks up vs WT_8Wks	2.22474	4.35135	9.0782e-06	13.5827	13.5827	Dcaf17_8Wks up vs Dcaf17_3Wks	9.40613	19.6139	6.18298e-05	5.00549	5.00549	WT_8Wks up vs WT_3Wks	3.5791	7.00035
Hgfac	4894	HGF activator	gene with protein product	HGFAP, HGFA	4p16.3	ENSG00000109758	HGFAC	604552	Q04756	serine protease(PC00203)	serine-type peptidase activity(GO:0008236)	proteolysis(GO:0006508)	extracellular space(GO:0005615)	N/A	N/A	0.00182516	0.00168627	3.09232	3.09232	Dcaf17_8Wks up vs WT_8Wks	1.925	4.96748	0.000750404	4.37801	4.37801	Dcaf17_8Wks up vs Dcaf17_3Wks	2.60481	7.35828	0.0590666	1.56653	1.56653	WT_8Wks up vs WT_3Wks	-1.02545	2.51647
Nkain3	26829	sodium/potassium transporting ATPase interacting 3	gene with protein product	FLJ39630	8q12.3	ENSG00000185942	NKAIN3	612872	Q8N8D7	N/A	N/A	cation transport(GO:0006812);regulation of biological process(GO:0050789)	N/A	N/A	N/A	0.00513584	0.00118326	3.09109	3.09109	Dcaf17_8Wks up vs WT_8Wks	1.99443	4.79076	0.0056596	2.37597	2.37597	Dcaf17_8Wks up vs Dcaf17_3Wks	1.47023	3.83969	0.550084	0.896583	-1.11535	WT_8Wks down vs WT_3Wks	-1.72863	1.38958
LOC108168033	?	?	?	?	?	?	?	?	?	?	?	?	?	?	?	4.2622e-05	0.000271986	3.06184	3.06184	Dcaf17_8Wks up vs WT_8Wks	2.22996	4.20404	9.18375e-06	11.7045	11.7045	Dcaf17_8Wks up vs Dcaf17_3Wks	8.27041	16.5645	0.00247689	1.99895	1.99895	WT_8Wks up vs WT_3Wks	1.45585	2.74464
1700092K14Rik	?	?	?	?	?	?	?	?	?	?	?	?	?	?	?	0.00699661	0.0137918	3.05841	3.05841	Dcaf17_8Wks up vs WT_8Wks	1.41093	6.62959	0.00255423	6.28803	6.28803	Dcaf17_8Wks up vs Dcaf17_3Wks	2.69435	14.6749	0.0529817	2.13683	2.13683	WT_8Wks up vs WT_3Wks	-1.01443	4.63191
Pappa2	14615	pappalysin 2	gene with protein product	PAPPE, PAPP-A2	1q25.2	ENSG00000116183	PAPPA2	N/A	Q9BXP8	N/A	N/A	N/A	N/A	N/A	Regulation of Insulin-like Growth Factor (IGF) transport and uptake by Insulin-like Growth Factor Binding Proteins (IGFBPs);Metabolism of proteins	0.00145746	0.00130566	3.05282	3.05282	Dcaf17_8Wks up vs WT_8Wks	1.96063	4.75343	0.000478027	4.56987	4.56987	Dcaf17_8Wks up vs Dcaf17_3Wks	2.81348	7.42276	0.0903891	1.43445	1.43445	WT_8Wks up vs WT_3Wks	-1.08548	2.23353
Unc5cl	21203	unc-5 family C-terminal like	gene with protein product	MGC34763, ZUD	6p21.1	ENSG00000124602	UNC5CL	617464	Q8IV45	receptor(PC00197)	receptor activity(GO:0004872)	cellular process(GO:0009987);ectoderm development(GO:0007398)	N/A	N/A	N/A	0.00120713	0.00271034	3.03345	3.03345	Dcaf17_8Wks up vs WT_8Wks	1.80626	5.09441	0.000255706	7.62001	7.62001	Dcaf17_8Wks up vs Dcaf17_3Wks	4.31826	13.4463	0.0916441	1.5223	1.5223	WT_8Wks up vs WT_3Wks	-1.10321	2.55657
BC048559	?	?	?	?	?	?	?	?	?	?	?	?	?	?	?	0.00514134	0.00334358	3.01762	3.01762	Dcaf17_8Wks up vs WT_8Wks	1.75599	5.1857	0.795257	1.06519	1.06519	Dcaf17_8Wks up vs Dcaf17_3Wks	-1.69887	1.92758	0.916183	1.02358	1.02358	WT_8Wks up vs WT_3Wks	-1.67888	1.759
Cd24a	?	?	?	?	?	?	?	?	?	?	?	?	?	?	?	0.000123126	0.000163368	2.99766	2.99766	Dcaf17_8Wks up vs WT_8Wks	2.2666	3.96452	0.00840179	0.605541	-1.65141	Dcaf17_8Wks down vs Dcaf17_3Wks	-2.24312	-1.2158	0.000635141	0.43865	-2.27972	WT_8Wks down vs WT_3Wks	-3.01502	-1.72375
Ddr1	2730	discoidin domain receptor tyrosine kinase 1	gene with protein product	RTK6, CD167	6p21.33	ENSG00000204580	DDR1	600408	Q08345	N/A	protein binding(GO:0005515);signal transducer activity(GO:0004871);transmembrane receptor protein tyrosine kinase activity(GO:0004714)	MAPK cascade(GO:0000165);cell differentiation(GO:0030154);negative regulation of apoptotic process(GO:0043066);regulation of catalytic activity(GO:0050790);regulation of phosphate metabolic process(GO:0019220);response to stimulus(GO:0050896);single-multicellular organism process(GO:0044707);transmembrane receptor protein tyrosine kinase signaling pathway(GO:0007169)	cytoplasm(GO:0005737);integral to membrane(GO:0016021);plasma membrane(GO:0005886);protein complex(GO:0043234)	N/A	Extracellular matrix organization;Non-integrin membrane-ECM interactions	5.5627e-05	7.92271e-05	2.99416	2.99416	Dcaf17_8Wks up vs WT_8Wks	2.35443	3.8077	0.00667443	0.63364	-1.57818	Dcaf17_8Wks down vs Dcaf17_3Wks	-2.05357	-1.21285	6.44715e-05	0.318474	-3.13997	WT_8Wks down vs WT_3Wks	-3.99313	-2.46909
Gria1	4571	glutamate ionotropic receptor AMPA type subunit 1	gene with protein product	GluA1, GLURA	5q33.2	ENSG00000155511	GRIA1	138248	P42261	N/A	N/A	N/A	N/A	N/A	N/A	0.000191264	0.000590573	2.99118	2.99118	Dcaf17_8Wks up vs WT_8Wks	2.07452	4.31287	6.0752e-05	6.90131	6.90131	Dcaf17_8Wks up vs Dcaf17_3Wks	4.6221	10.3044	0.00321655	2.1237	2.1237	WT_8Wks up vs WT_3Wks	1.47288	3.06208
Uts2b	30894	urotensin 2B	gene with protein product	URP, U2B	3q28	ENSG00000188958	UTS2B	N/A	Q765I0	N/A	N/A	N/A	N/A	N/A	G alpha (q) signalling events;GPCR downstream signaling;Signaling by GPCR;Signal Transduction;Peptide ligand-binding receptors;GPCR ligand binding;Class A/1 (Rhodopsin-like receptors);Gastrin-CREB signalling pathway via PKC and MAPK	0.000860755	0.000347595	2.96801	2.96801	Dcaf17_8Wks up vs WT_8Wks	2.14538	4.10608	0.050316	1.42595	1.42595	Dcaf17_8Wks up vs Dcaf17_3Wks	-1.00072	2.03479	0.780713	1.03779	1.03779	WT_8Wks up vs WT_3Wks	-1.33306	1.43573
Gdf7	4222	growth differentiation factor 7	gene with protein product	BMP12	2p24.1	ENSG00000143869	GDF7	604651	Q7Z4P5	growth factor(PC00112)	transforming growth factor beta receptor binding(GO:0005160)	MAPK cascade(GO:0000165);apoptotic process(GO:0006915);biosynthetic process(GO:0009058);cell differentiation(GO:0030154);nitrogen compound metabolic process(GO:0006807);protein phosphorylation(GO:0006468);regulation of phosphate metabolic process(GO:0019220);regulation of transcription from RNA polymerase II promoter(GO:0006357);response to stimulus(GO:0050896);transmembrane receptor protein seri…	extracellular space(GO:0005615)	TGF-beta signaling pathway->Transforming growth factor beta;;	N/A	0.000553194	0.000188937	2.96517	2.96517	Dcaf17_8Wks up vs WT_8Wks	2.22918	3.94415	0.000238943	3.10671	3.10671	Dcaf17_8Wks up vs Dcaf17_3Wks	2.27285	4.2465	0.983205	1.00246	1.00246	WT_8Wks up vs WT_3Wks	-1.3269	1.33343
Ccdc93	25611	coiled-coil domain containing 93	gene with protein product	FLJ10996	2q14.1	ENSG00000125633	CCDC93	N/A	Q567U6	N/A	N/A	cellular process(GO:0009987);vesicle-mediated transport(GO:0016192)	N/A	N/A	N/A	0.000991317	0.000237085	2.96516	2.96516	Dcaf17_8Wks up vs WT_8Wks	2.19844	3.99929	0.0353486	1.44025	1.44025	Dcaf17_8Wks up vs Dcaf17_3Wks	1.03777	1.99882	0.00128518	0.469207	-2.13125	WT_8Wks down vs WT_3Wks	-2.87455	-1.58016
Muc2	7512	mucin 2, oligomeric mucus/gel-forming	gene with protein product	N/A	11p15.5	ENSG00000198788	MUC2	158370	Q02817	protease inhibitor(PC00191)	N/A	cell adhesion(GO:0007155);fertilization(GO:0009566)	extracellular matrix(GO:0031012)	N/A	Post-translational protein modification;Diseases of glycosylation;Termination of O-glycan biosynthesis;Defective GALNT12 causes colorectal cancer 1 (CRCS1);Metabolism of proteins;O-linked glycosylation of mucins;Diseases associated with O-glycosylation of proteins;Defective C1GALT1C1 causes Tn polyagglutination syndrome (TNPS);Disease;O-linked glycosylation;Defective GALNT3 causes familial hyperp…	7.1681e-05	0.000185099	2.96389	2.96389	Dcaf17_8Wks up vs WT_8Wks	2.23119	3.9372	2.77612e-05	5.81098	5.81098	Dcaf17_8Wks up vs Dcaf17_3Wks	4.25748	7.93133	0.00105289	2.11764	2.11764	WT_8Wks up vs WT_3Wks	1.59414	2.81306
Gm33517	?	?	?	?	?	?	?	?	?	?	?	?	?	?	?	0.000348274	8.22933e-05	2.95695	2.95695	Dcaf17_8Wks up vs WT_8Wks	2.32721	3.75711	0.00019673	2.69416	2.69416	Dcaf17_8Wks up vs Dcaf17_3Wks	2.07246	3.50236	0.00326959	0.611977	-1.63405	WT_8Wks down vs WT_3Wks	-2.07623	-1.28604
Stat6	11368	signal transducer and activator of transcription 6	gene with protein product	D12S1644, IL-4-STAT	12q13	N/A	STAT6	601512	P42226	nucleic acid binding(PC00171);transcription factor(PC00218)	sequence-specific DNA binding transcription factor activity(GO:0003700)	JAK-STAT cascade(GO:0007259);cellular defense response(GO:0006968);immune system process(GO:0002376);mesoderm development(GO:0007498);negative regulation of apoptotic process(GO:0043066);regulation of transcription from RNA polymerase II promoter(GO:0006357)	N/A	JAK/STAT signaling pathway->Signal transducers and activators of transcription;;PDGF signaling pathway->Signal transducers and activators of transcription;;Inflammation mediated by chemokine and cytokine signaling pathway->Signal transducers and activaotrs of transcription;;EGF receptor signaling pathway->Signal transducers and activators of transcription;;Interleukin signaling pathway->Signal tr…	Immune System;Cytosolic sensors of pathogen-associated DNA ;STAT6-mediated induction of chemokines;Downstream signal transduction;Signaling by PDGF;Signal Transduction;Innate Immune System;STING mediated induction of host immune responses	0.00243596	0.00189945	2.95189	2.95189	Dcaf17_8Wks up vs WT_8Wks	1.85101	4.70752	0.246638	0.770381	-1.29806	Dcaf17_8Wks down vs Dcaf17_3Wks	-2.16437	1.28453	0.00339803	0.38732	-2.58185	WT_8Wks down vs WT_3Wks	-4.11739	-1.61897
Clps	2085	colipase	gene with protein product	N/A	6p21.31	ENSG00000137392	CLPS	120105	P04118	enzyme modulator(PC00095)	N/A	response to external stimulus(GO:0009605)	N/A	N/A	Signal Transduction;Metabolism;Visual phototransduction;Metabolism of fat-soluble vitamins;Metabolism of vitamins and cofactors;Digestion of dietary lipid;Retinoid metabolism and transport;Metabolism of lipids and lipoproteins;Lipid digestion, mobilization, and transport	0.00227238	0.00181874	2.89675	2.89675	Dcaf17_8Wks up vs WT_8Wks	1.83939	4.56191	0.000804098	4.03021	4.03021	Dcaf17_8Wks up vs Dcaf17_3Wks	2.45056	6.6281	0.120544	1.39129	1.39129	WT_8Wks up vs WT_3Wks	-1.13193	2.19106
Vstm2a	28499	V-set and transmembrane domain containing 2A	gene with protein product	MGC33530	7p11.2	ENSG00000170419	VSTM2A	N/A	Q8TAG5	N/A	N/A	N/A	integral to membrane(GO:0016021)	N/A	N/A	0.0250237	0.0270318	2.89153	2.89153	Dcaf17_8Wks up vs WT_8Wks	1.19682	6.98595	0.0334087	2.98564	2.98564	Dcaf17_8Wks up vs Dcaf17_3Wks	1.13599	7.84696	0.0860062	2.07961	2.07961	WT_8Wks up vs WT_3Wks	-1.16176	5.02435
Serpina3n	?	?	?	?	?	?	?	?	?	?	?	?	?	?	?	0.0314987	0.00865174	2.87643	2.87643	Dcaf17_8Wks up vs WT_8Wks	1.5021	5.5082	0.0130275	2.83964	2.83964	Dcaf17_8Wks up vs Dcaf17_3Wks	1.39373	5.78563	0.402717	0.793768	-1.25981	WT_8Wks down vs WT_3Wks	-2.41247	1.52002
4930598F16Rik	?	?	?	?	?	?	?	?	?	?	?	?	?	?	?	2.85549e-05	0.000199043	2.87491	2.87491	Dcaf17_8Wks up vs WT_8Wks	2.17233	3.80472	1.07831e-05	8.20506	8.20506	Dcaf17_8Wks up vs Dcaf17_3Wks	6.03625	11.1531	0.000205745	2.85403	2.85403	WT_8Wks up vs WT_3Wks	2.15655	3.77709
Ncs1	3953	neuronal calcium sensor 1	gene with protein product	NCS-1	9q34.11	ENSG00000107130	NCS1	603315	P62166	N/A	N/A	G-protein coupled receptor signaling pathway(GO:0007186);calcium-mediated signaling(GO:0019722)	N/A	N/A	N/A	0.00123306	0.00134763	2.87205	2.87205	Dcaf17_8Wks up vs WT_8Wks	1.88422	4.37776	0.00115719	3.30381	3.30381	Dcaf17_8Wks up vs Dcaf17_3Wks	2.08201	5.2426	0.0146318	1.82167	1.82167	WT_8Wks up vs WT_3Wks	1.19511	2.7767
Arhgap8	677	Rho GTPase activating protein 8	gene with protein product	FLJ20185, BPGAP1	22q13.31	ENSG00000241484	ARHGAP8	609405	P85298	N/A	N/A	N/A	N/A	VEGF signaling pathway->Ras-related C3 botulinum toxin substrate;;Cytoskeletal regulation by Rho GTPase->Rho-GTPase-activating proteins;;Angiogenesis->Ras-related C3 botulinum toxin substrate;;PDGF signaling pathway->GTPase-activating protein Rho;;;;;	Signal Transduction;Signaling by Rho GTPases;Rho GTPase cycle	0.000402416	0.00136104	2.86685	2.86685	Dcaf17_8Wks up vs WT_8Wks	1.88044	4.37068	0.000100005	7.45373	7.45373	Dcaf17_8Wks up vs Dcaf17_3Wks	4.69622	11.8304	0.012162	1.87657	1.87657	WT_8Wks up vs WT_3Wks	1.23089	2.86095
Cypt2	?	?	?	?	?	?	?	?	?	?	?	?	?	?	?	3.08939e-05	0.00822449	2.86	2.86	Dcaf17_8Wks up vs WT_8Wks	1.51087	5.41382	9.57156e-06	135.669	135.669	Dcaf17_8Wks up vs Dcaf17_3Wks	67.4362	272.942	0.000257572	9.76043	9.76043	WT_8Wks up vs WT_3Wks	5.15622	18.4759
Neurog1	7764	neurogenin 1	gene with protein product	AKA, Math4C, ngn1, bHLHa6	5q31.1	ENSG00000181965	NEUROG1	601726	Q92886	N/A	N/A	N/A	N/A	N/A	N/A	0.00051838	0.000522999	2.85879	2.85879	Dcaf17_8Wks up vs WT_8Wks	2.03111	4.02373	0.000179921	4.22559	4.22559	Dcaf17_8Wks up vs Dcaf17_3Wks	2.90584	6.14474	0.032305	1.47811	1.47811	WT_8Wks up vs WT_3Wks	1.05017	2.08043
LOC102633322	?	?	?	?	?	?	?	?	?	?	?	?	?	?	?	0.00021618	0.000145627	2.85602	2.85602	Dcaf17_8Wks up vs WT_8Wks	2.20014	3.70743	7.92186e-05	3.68417	3.68417	Dcaf17_8Wks up vs Dcaf17_3Wks	2.7683	4.90304	0.0539217	1.28996	1.28996	WT_8Wks up vs WT_3Wks	-1.00631	1.67451
Serpinb7	13902	serpin family B member 7	gene with protein product	MEGSIN	18q21.33	ENSG00000166396	SERPINB7	603357	O75635	serine protease inhibitor(PC00204)	N/A	N/A	extracellular space(GO:0005615)	N/A	N/A	0.00235209	0.00188668	2.85168	2.85168	Dcaf17_8Wks up vs WT_8Wks	1.81624	4.47742	0.000831973	3.95268	3.95268	Dcaf17_8Wks up vs Dcaf17_3Wks	2.41137	6.47918	0.121922	1.38609	1.38609	WT_8Wks up vs WT_3Wks	-1.13276	2.1763
Abcc6	57	ATP binding cassette subfamily C member 6	gene with protein product	MRP6, EST349056, MLP1, URG7	16p13.11	ENSG00000091262	ABCC6	603234	O95255	N/A	N/A	N/A	N/A	N/A	N/A	0.0348451	0.00698396	2.83861	2.83861	Dcaf17_8Wks up vs WT_8Wks	1.54433	5.21762	0.0657434	1.83864	1.83864	Dcaf17_8Wks up vs Dcaf17_3Wks	-1.05951	3.58175	0.236316	0.727185	-1.37517	WT_8Wks down vs WT_3Wks	-2.52768	1.33663
LOC108167568	?	?	?	?	?	?	?	?	?	?	?	?	?	?	?	0.0140086	0.0100974	2.83841	2.83841	Dcaf17_8Wks up vs WT_8Wks	1.45722	5.52873	0.672449	1.13596	1.13596	Dcaf17_8Wks up vs Dcaf17_3Wks	-1.82736	2.35802	0.53742	1.18724	1.18724	WT_8Wks up vs WT_3Wks	-1.64064	2.31253
Moxd2	?	?	?	?	?	?	?	?	?	?	?	?	?	?	?	0.00139577	0.000312161	2.83533	2.83533	Dcaf17_8Wks up vs WT_8Wks	2.09219	3.84245	0.00142321	2.27825	2.27825	Dcaf17_8Wks up vs Dcaf17_3Wks	1.63305	3.17838	0.362889	0.888403	-1.12562	WT_8Wks down vs WT_3Wks	-1.52544	1.20396
Dsp	3052	desmoplakin	gene with protein product	KPPS2, PPKS2, DPI, DPII	6p24.3	ENSG00000096696	DSP	125647	P15924	intermediate filament binding protein(PC00130)	intermediate filament binding(GO:0019215);structural constituent of cytoskeleton(GO:0005200)	cellular process(GO:0009987)	intracellular(GO:0005622)	N/A	Apoptotic execution phase;Programmed Cell Death;Apoptosis;Apoptotic cleavage of cellular proteins;Apoptotic cleavage of cell adhesion proteins	0.00784059	0.0025678	2.83002	2.83002	Dcaf17_8Wks up vs WT_8Wks	1.75104	4.57388	0.56307	1.13499	1.13499	Dcaf17_8Wks up vs Dcaf17_3Wks	-1.49074	1.92037	0.0881625	0.673798	-1.48412	WT_8Wks down vs WT_3Wks	-2.39864	1.08899
Rrad	10446	RRAD, Ras related glycolysis inhibitor and calcium channel regulator	gene with protein product	REM3, RAD	16q22.1	ENSG00000166592	RRAD	179503	P55042	N/A	N/A	N/A	N/A	N/A	N/A	0.0511082	0.0122025	2.82404	2.82404	Dcaf17_8Wks up vs WT_8Wks	1.40782	5.66496	0.308221	1.3999	1.3999	Dcaf17_8Wks up vs Dcaf17_3Wks	-1.53138	3.00109	0.115333	0.597202	-1.67448	WT_8Wks down vs WT_3Wks	-3.35895	1.19797
Tmem251	20218	transmembrane protein 251	gene with protein product	DKFZP564F1123	14q32.12	ENSG00000153485	TMEM251	N/A	Q8N6I4	N/A	N/A	N/A	N/A	N/A	N/A	0.0021749	0.000718357	2.81869	2.81869	Dcaf17_8Wks up vs WT_8Wks	1.9646	4.04409	0.0790049	1.40294	1.40294	Dcaf17_8Wks up vs Dcaf17_3Wks	-1.05852	2.08341	0.661825	0.936855	-1.0674	WT_8Wks down vs WT_3Wks	-1.53144	1.34414
Spns2	26992	sphingolipid transporter 2	gene with protein product	N/A	17p13.2	N/A	SPNS2	612584	Q8IVW8	transporter(PC00227)	lipid transporter activity(GO:0005319)	G-protein coupled receptor signaling pathway(GO:0007186);regulation of biological process(GO:0050789);response to stimulus(GO:0050896)	cytoplasm(GO:0005737);lysosome(GO:0005764);membrane(GO:0016020);vacuole(GO:0005773)	N/A	N/A	0.000149821	9.17409e-05	2.81477	2.81477	Dcaf17_8Wks up vs WT_8Wks	2.22796	3.55613	0.000102242	3.02992	3.02992	Dcaf17_8Wks up vs Dcaf17_3Wks	2.34534	3.91432	0.0166711	1.37906	1.37906	WT_8Wks up vs WT_3Wks	1.09156	1.74228
Arl5c	31111	ADP ribosylation factor like GTPase 5C	gene with protein product	N/A	17q12	ENSG00000141748	ARL5C	N/A	A6NH57	N/A	N/A	cellular process(GO:0009987);intracellular protein transport(GO:0006886);protein localization(GO:0008104);vesicle-mediated transport(GO:0016192)	Golgi apparatus(GO:0005794);cytoplasm(GO:0005737)	N/A	N/A	0.0027784	0.00108492	2.80541	2.80541	Dcaf17_8Wks up vs WT_8Wks	1.89378	4.15589	0.00311953	2.44066	2.44066	Dcaf17_8Wks up vs Dcaf17_3Wks	1.5869	3.75373	0.282376	1.20214	1.20214	WT_8Wks up vs WT_3Wks	-1.23229	1.78083
Ahr	348	aryl hydrocarbon receptor	gene with protein product	bHLHe76	7p21.1	ENSG00000106546	AHR	600253	P35869	basic helix-loop-helix transcription factor(PC00055);receptor(PC00197)	N/A	biosynthetic process(GO:0009058);cellular process(GO:0009987);nitrogen compound metabolic process(GO:0006807);regulation of transcription from RNA polymerase II promoter(GO:0006357);response to stimulus(GO:0050896)	intracellular(GO:0005622);nucleus(GO:0005634);protein complex(GO:0043234)	N/A	N/A	0.000391149	0.00015518	2.80354	2.80354	Dcaf17_8Wks up vs WT_8Wks	2.1623	3.63492	0.38849	1.11013	1.11013	Dcaf17_8Wks up vs Dcaf17_3Wks	-1.19723	1.47547	0.000338854	0.416792	-2.39928	WT_8Wks down vs WT_3Wks	-3.11078	-1.85051
Sox10	11190	SRY-box 10	gene with protein product	DOM, WS4, WS2E	22q13.1	ENSG00000100146	SOX10	602229	P56693	N/A	sequence-specific DNA binding RNA polymerase II transcription factor activity(GO:0000981)	anatomical structure morphogenesis(GO:0009653);biosynthetic process(GO:0009058);cell differentiation(GO:0030154);cellular process(GO:0009987);nervous system development(GO:0007399);nitrogen compound metabolic process(GO:0006807);single-multicellular organism process(GO:0044707)	N/A	N/A	N/A	0.0300352	0.00811454	2.79788	2.79788	Dcaf17_8Wks up vs WT_8Wks	1.501	5.21528	0.4412	1.24843	1.24843	Dcaf17_8Wks up vs Dcaf17_3Wks	-1.58452	2.46959	0.0962235	0.609287	-1.64126	WT_8Wks down vs WT_3Wks	-3.05933	1.13572
Liph	18483	lipase H	gene with protein product	mPA-PLA1, PLA1B, mPA-PLA1alpha, LPDLR	3q27.2	ENSG00000163898	LIPH	607365	Q8WWY8	esterase(PC00097);lipase(PC00143);storage protein(PC00210)	lipase activity(GO:0016298)	female gamete generation(GO:0007292);phospholipid metabolic process(GO:0006644)	N/A	2-arachidonoylglycerol biosynthesis->Phospholipase A1;;	Lipid digestion, mobilization, and transport;Metabolism of lipids and lipoproteins;Digestion of dietary lipid;Metabolism	0.00135711	0.000245359	2.77591	2.77591	Dcaf17_8Wks up vs WT_8Wks	2.09158	3.68415	0.00595028	1.73742	1.73742	Dcaf17_8Wks up vs Dcaf17_3Wks	1.27421	2.36903	0.0332139	0.725449	-1.37846	WT_8Wks down vs WT_3Wks	-1.82947	-1.03863
Ing1	6062	inhibitor of growth family member 1	gene with protein product	p33ING1, p33ING1b, p24ING1c, p33, p47, p47ING1a	13q34	ENSG00000153487	ING1	601566	Q9UK53	chromatin/chromatin-binding protein(PC00077);transcription cofactor(PC00217);zinc finger transcription factor(PC00244)	chromatin binding(GO:0003682);sequence-specific DNA binding transcription factor activity(GO:0003700);transcription cofactor activity(GO:0003712)	carbohydrate metabolic process(GO:0005975);cell cycle(GO:0007049);chromatin organization(GO:0006325);nucleobase-containing compound metabolic process(GO:0006139)	N/A	N/A	N/A	0.000987751	0.00189072	2.76833	2.76833	Dcaf17_8Wks up vs WT_8Wks	1.78544	4.29232	0.000214741	5.94186	5.94186	Dcaf17_8Wks up vs Dcaf17_3Wks	3.6751	9.60673	0.0871578	1.43655	1.43655	WT_8Wks up vs WT_3Wks	-1.07933	2.22737
Pcdh17	14267	protocadherin 17	gene with protein product	PCDH68, PCH68	13q21.1	ENSG00000118946	PCDH17	611760	O14917	N/A	N/A	cell adhesion(GO:0007155);cell-cell signaling(GO:0007267)	integral to membrane(GO:0016021);plasma membrane(GO:0005886)	N/A	N/A	0.000146261	0.000997851	2.76406	2.76406	Dcaf17_8Wks up vs WT_8Wks	1.88965	4.04311	7.96579e-05	6.677	6.677	Dcaf17_8Wks up vs Dcaf17_3Wks	4.402	10.1277	0.000558387	3.16596	3.16596	WT_8Wks up vs WT_3Wks	2.16441	4.63098
Gm29243	?	?	?	?	?	?	?	?	?	?	?	?	?	?	?	0.000484479	0.000685873	2.75979	2.75979	Dcaf17_8Wks up vs WT_8Wks	1.94456	3.91678	0.000152505	4.60859	4.60859	Dcaf17_8Wks up vs Dcaf17_3Wks	3.14052	6.76294	0.0200185	1.58122	1.58122	WT_8Wks up vs WT_3Wks	1.11413	2.24412
1700084M14Rik	?	?	?	?	?	?	?	?	?	?	?	?	?	?	?	4.62674e-05	0.0201784	2.7515	2.7515	Dcaf17_8Wks up vs WT_8Wks	1.26752	5.97289	1.62805e-05	211.58	211.58	Dcaf17_8Wks up vs Dcaf17_3Wks	90.517	494.558	0.000248939	16.2353	16.2353	WT_8Wks up vs WT_3Wks	7.47901	35.2431
Prkcg	9402	protein kinase C gamma	gene with protein product	PKCC, MGC57564, PKCÌÄ?Ìâå?	19q13.42	ENSG00000126583	PRKCG	176980	P05129	annexin(PC00050);calmodulin(PC00061);non-receptor serine/threonine protein kinase(PC00167);transfer/carrier protein(PC00219)	protein kinase activity(GO:0004672)	cytoskeleton organization(GO:0007010);intracellular signal transduction(GO:0035556);phosphate-containing compound metabolic process(GO:0006796);regulation of biological process(GO:0050789);response to stimulus(GO:0050896)	N/A	Histamine H1 receptor mediated signaling pathway->Protein kinase C;;Thyrotropin-releasing hormone receptor signaling pathway->Protein kinase C;;FGF signaling pathway->Protein kinase C;;Angiogenesis->Protein kinase B;;Alpha adrenergic receptor signaling pathway->protein kinase C;;Apoptosis signaling pathway->Protein kinase C;;Endothelin signaling pathway->protein kinase c;;VEGF signaling pathway->…	PLC-gamma1 signalling;Downstream signaling of activated FGFR2;Response to elevated platelet cytosolic Ca2+;Signalling by NGF;Platelet activation, signaling and aggregation;Phospholipase C-mediated cascade: FGFR1;NGF signalling via TRKA from the plasma membrane;DAP12 signaling;PCP/CE pathway;Immune System;Trafficking of GluR2-containing AMPA receptors;GPCR downstream signaling;Glutamate Binding, A…	0.0399103	0.0122803	2.74538	2.74538	Dcaf17_8Wks up vs WT_8Wks	1.39324	5.4098	0.0317078	2.34925	2.34925	Dcaf17_8Wks up vs Dcaf17_3Wks	1.11747	4.93883	0.880865	1.04249	1.04249	WT_8Wks up vs WT_3Wks	-1.89019	2.05423
Zcchc13	31749	zinc finger CCHC-type containing 13	gene with protein product	4930513O09RIK, Cnbp2, ZNF9L	Xq13.2	ENSG00000187969	ZCCHC13	N/A	Q8WW36	N/A	N/A	N/A	N/A	N/A	N/A	9.60117e-06	0.000519018	2.74012	2.74012	Dcaf17_8Wks up vs WT_8Wks	1.9749	3.80183	3.47843e-06	22.0218	22.0218	Dcaf17_8Wks up vs Dcaf17_3Wks	15.3835	31.5247	4.30722e-05	5.4384	5.4384	WT_8Wks up vs WT_3Wks	3.91965	7.54562
Enpp3	3358	ectonucleotide pyrophosphatase/phosphodiesterase 3	gene with protein product	PD-IBETA, gp130RB13-6, B10, CD203c	6q23.2	ENSG00000154269	ENPP3	602182	O14638	N/A	N/A	N/A	N/A	N/A	N/A	0.0186635	0.00418277	2.73875	2.73875	Dcaf17_8Wks up vs WT_8Wks	1.62782	4.60784	0.0138705	2.2757	2.2757	Dcaf17_8Wks up vs Dcaf17_3Wks	1.28708	4.0237	0.396972	0.829112	-1.20611	WT_8Wks down vs WT_3Wks	-2.02923	1.39495
Gm5941	?	?	?	?	?	?	?	?	?	?	?	?	?	?	?	1.16265e-06	8.30413e-05	2.70475	2.70475	Dcaf17_8Wks up vs WT_8Wks	2.17016	3.37102	4.50213e-07	23.0387	23.0387	Dcaf17_8Wks up vs Dcaf17_3Wks	18.1007	29.3239	4.48616e-06	6.06789	6.06789	WT_8Wks up vs WT_3Wks	4.86858	7.56263
Sh2b2	17381	SH2B adaptor protein 2	gene with protein product	APS	7q22.1	ENSG00000160999	SH2B2	605300	O14492	N/A	N/A	N/A	N/A	N/A	N/A	0.0293567	0.00585661	2.70385	2.70385	Dcaf17_8Wks up vs WT_8Wks	1.55031	4.71568	0.030809	2.02646	2.02646	Dcaf17_8Wks up vs Dcaf17_3Wks	1.10184	3.72697	0.189514	0.720058	-1.38878	WT_8Wks down vs WT_3Wks	-2.42212	1.25583
Slc25a48	30451	solute carrier family 25 member 48	gene with protein product	FLJ44862, HDMCP	5q31.1	ENSG00000145832	SLC25A48	616150	Q6ZT89	N/A	transmembrane transporter activity(GO:0022857)	amino acid transport(GO:0006865);anion transport(GO:0006820);cellular process(GO:0009987)	N/A	N/A	N/A	0.00122482	0.00100242	2.70296	2.70296	Dcaf17_8Wks up vs WT_8Wks	1.8627	3.92225	0.150013	0.763674	-1.30946	Dcaf17_8Wks down vs Dcaf17_3Wks	-1.96889	1.14825	0.021146	0.618782	-1.61608	WT_8Wks down vs WT_3Wks	-2.34509	-1.11369
Ildr2	18131	immunoglobulin like domain containing receptor 2	gene with protein product	N/A	1q24.1	ENSG00000143195	ILDR2	N/A	Q71H61	N/A	N/A	N/A	N/A	N/A	N/A	0.000846586	0.000513719	2.69867	2.69867	Dcaf17_8Wks up vs WT_8Wks	1.95607	3.7232	0.771959	1.04285	1.04285	Dcaf17_8Wks up vs Dcaf17_3Wks	-1.36421	1.48365	0.000385004	0.347992	-2.87363	WT_8Wks down vs WT_3Wks	-3.96458	-2.08288
LOC102637808	?	?	?	?	?	?	?	?	?	?	?	?	?	?	?	0.0343412	0.0106033	2.69666	2.69666	Dcaf17_8Wks up vs WT_8Wks	1.41933	5.12352	0.146394	1.59993	1.59993	Dcaf17_8Wks up vs Dcaf17_3Wks	-1.26254	3.23183	0.97235	0.990946	-1.00914	WT_8Wks down vs WT_3Wks	-1.91731	1.88275
Lbh	29532	limb bud and heart development	gene with protein product	N/A	2p23.1	ENSG00000213626	LBH	611763	Q53QV2	N/A	N/A	N/A	N/A	N/A	N/A	0.00299213	0.00986621	2.69616	2.69616	Dcaf17_8Wks up vs WT_8Wks	1.43569	5.06325	0.058561	0.519128	-1.92631	Dcaf17_8Wks down vs Dcaf17_3Wks	-3.84177	1.03533	0.00132196	0.20515	-4.87447	WT_8Wks down vs WT_3Wks	-9.15401	-2.59564
Asphd1	27380	aspartate beta-hydroxylase domain containing 1	gene with protein product	N/A	16p11.2	ENSG00000174939	ASPHD1	N/A	Q5U4P2	N/A	N/A	N/A	N/A	N/A	N/A	0.0132749	0.00289711	2.6923	2.6923	Dcaf17_8Wks up vs WT_8Wks	1.68304	4.30678	0.0110666	2.19649	2.19649	Dcaf17_8Wks up vs Dcaf17_3Wks	1.31288	3.67479	0.366904	0.834242	-1.19869	WT_8Wks down vs WT_3Wks	-1.91751	1.33451
4933438B17Rik	?	?	?	?	?	?	?	?	?	?	?	?	?	?	?	0.000149809	0.00011955	2.68451	2.68451	Dcaf17_8Wks up vs WT_8Wks	2.12091	3.39788	3.27785e-05	4.10267	4.10267	Dcaf17_8Wks up vs Dcaf17_3Wks	3.16924	5.31102	0.474392	1.07345	1.07345	WT_8Wks up vs WT_3Wks	-1.17913	1.3587
Crmp1	2365	collapsin response mediator protein 1	gene with protein product	DRP-1, DPYSL1	4p16.2	ENSG00000072832	CRMP1	602462	Q14194	metalloprotease(PC00153)	hydrolase activity(GO:0016787)	nucleobase-containing compound metabolic process(GO:0006139)	N/A	Axon guidance mediated by semaphorins->Collapsin response mediator protein;;	Semaphorin interactions;Developmental Biology;CRMPs in Sema3A signaling;Axon guidance	0.00204135	0.00595041	2.67898	2.67898	Dcaf17_8Wks up vs WT_8Wks	1.54077	4.65803	0.00103757	4.98375	4.98375	Dcaf17_8Wks up vs Dcaf17_3Wks	2.71891	9.13518	0.01039	2.36163	2.36163	WT_8Wks up vs WT_3Wks	1.35825	4.10624
Fst	3971	follistatin	gene with protein product	FS	5q11.2	ENSG00000134363	FST	136470	P19883	protease inhibitor(PC00191)	protein binding(GO:0005515)	N/A	N/A	Gonadotropin-releasing hormone receptor pathway->Follistatin;;Gonadotropin-releasing hormone receptor pathway->Follistatin;;Gonadotropin-releasing hormone receptor pathway->Follistatin;;;;	Signal Transduction;Signaling by Activin;Antagonism of Activin by Follistatin	0.0138478	0.00316284	2.67664	2.67664	Dcaf17_8Wks up vs WT_8Wks	1.66204	4.31063	0.0991655	1.50761	1.50761	Dcaf17_8Wks up vs Dcaf17_3Wks	-1.11793	2.54092	0.266416	0.793082	-1.2609	WT_8Wks down vs WT_3Wks	-2.03064	1.27723
Elavl4	3315	ELAV like RNA binding protein 4	gene with protein product	PNEM	1p33-p32.3	ENSG00000162374	ELAVL4	168360	P26378	N/A	N/A	N/A	N/A	N/A	N/A	1.39896e-05	0.000145851	2.67649	2.67649	Dcaf17_8Wks up vs WT_8Wks	2.09523	3.41901	5.54822e-06	8.19725	8.19725	Dcaf17_8Wks up vs Dcaf17_3Wks	6.2688	10.7189	7.71395e-05	3.07491	3.07491	WT_8Wks up vs WT_3Wks	2.40712	3.92797
Lhx3	6595	LIM homeobox 3	gene with protein product	N/A	9q34.3	ENSG00000107187	LHX3	600577	Q9UBR4	RNA binding protein(PC00031)	RNA binding(GO:0003723)	cellular component morphogenesis(GO:0032989);cellular defense response(GO:0006968);ectoderm development(GO:0007398);embryo development(GO:0009790);gamete generation(GO:0007276);immune system process(GO:0002376);mesoderm development(GO:0007498);negative regulation of apoptotic process(GO:0043066)	N/A	N/A	N/A	0.00175515	0.000316266	2.6725	2.6725	Dcaf17_8Wks up vs WT_8Wks	2.00476	3.56265	0.00232946	2.00904	2.00904	Dcaf17_8Wks up vs Dcaf17_3Wks	1.46628	2.75272	0.020404	0.687782	-1.45395	WT_8Wks down vs WT_3Wks	-1.93823	-1.09067
Casr	1514	calcium sensing receptor	gene with protein product	FHH, NSHPT, GPRC2A	3q13.33-q21.1	ENSG00000036828	CASR	601199	P41180	G-protein coupled receptor(PC00021);ionotropic glutamate receptor(PC00134)	G-protein coupled receptor activity(GO:0004930);signal transducer activity(GO:0004871)	regulation of biological process(GO:0050789);response to stimulus(GO:0050896)	integral to membrane(GO:0016021);plasma membrane(GO:0005886)	N/A	G alpha (q) signalling events;GPCR downstream signaling;Signaling by GPCR;Signal Transduction;Class C/3 (Metabotropic glutamate/pheromone receptors);Gastrin-CREB signalling pathway via PKC and MAPK;GPCR ligand binding;G alpha (i) signalling events	0.00603203	0.0018288	2.66686	2.66686	Dcaf17_8Wks up vs WT_8Wks	1.75337	4.05627	0.355727	1.19935	1.19935	Dcaf17_8Wks up vs Dcaf17_3Wks	-1.31997	1.8987	0.121154	0.737646	-1.35566	WT_8Wks down vs WT_3Wks	-2.06195	1.12195
Mnx1	4979	motor neuron and pancreas homeobox 1	gene with protein product	HB9, HOXHB9, SCRA1	7q36.3	ENSG00000130675	MNX1	142994	P50219	DNA binding protein(PC00009);homeodomain transcription factor(PC00119)	N/A	N/A	intracellular(GO:0005622);nucleus(GO:0005634)	N/A	N/A	3.39557e-05	0.000719956	2.66638	2.66638	Dcaf17_8Wks up vs WT_8Wks	1.89445	3.75285	1.4868e-05	11.0807	11.0807	Dcaf17_8Wks up vs Dcaf17_3Wks	7.62008	16.1129	0.00011904	4.19355	4.19355	WT_8Wks up vs WT_3Wks	2.97949	5.9023
Tarsl2	24728	threonyl-tRNA synthetase like 2	gene with protein product	FLJ25005	15q26.3	ENSG00000185418	TARSL2	N/A	A2RTX5	ligase(PC00142)	aminoacyl-tRNA ligase activity(GO:0004812)	biosynthetic process(GO:0009058);cellular amino acid metabolic process(GO:0006520);cellular process(GO:0009987);nitrogen compound metabolic process(GO:0006807);tRNA aminoacylation for protein translation(GO:0006418);tRNA metabolic process(GO:0006399)	cytoplasm(GO:0005737)	N/A	N/A	0.000295592	7.37718e-05	2.66108	2.66108	Dcaf17_8Wks up vs WT_8Wks	2.15405	3.28746	0.000203503	2.38358	2.38358	Dcaf17_8Wks up vs Dcaf17_3Wks	1.89088	3.00465	0.372675	0.922673	-1.08381	WT_8Wks down vs WT_3Wks	-1.33892	1.13986
Ssxb6	?	?	?	?	?	?	?	?	?	?	?	?	?	?	?	0.000988863	0.000296361	2.65183	2.65183	Dcaf17_8Wks up vs WT_8Wks	2.00153	3.51342	0.000350267	2.80471	2.80471	Dcaf17_8Wks up vs Dcaf17_3Wks	2.06084	3.81711	0.0232014	0.702207	-1.42408	WT_8Wks down vs WT_3Wks	-1.88677	-1.07486
Gm5382	?	?	?	?	?	?	?	?	?	?	?	?	?	?	?	1.56336e-07	7.92316e-06	2.64924	2.64924	Dcaf17_8Wks up vs WT_8Wks	2.31817	3.02758	8.72002e-08	14.0591	14.0591	Dcaf17_8Wks up vs Dcaf17_3Wks	12.1465	16.273	3.46845e-07	6.23018	6.23018	WT_8Wks up vs WT_3Wks	5.45162	7.11993
Mxd3	14008	MAX dimerization protein 3	gene with protein product	MAD3, bHLHc13	5q35.3	ENSG00000213347	MXD3	609450	Q9BW11	basic helix-loop-helix transcription factor(PC00055)	sequence-specific DNA binding transcription factor activity(GO:0003700)	regulation of transcription from RNA polymerase II promoter(GO:0006357)	N/A	N/A	N/A	0.0261739	0.00609359	2.64914	2.64914	Dcaf17_8Wks up vs WT_8Wks	1.52843	4.59161	0.146023	1.49658	1.49658	Dcaf17_8Wks up vs Dcaf17_3Wks	-1.22056	2.73375	0.0296049	0.524683	-1.90591	WT_8Wks down vs WT_3Wks	-3.30342	-1.09962
Nags	17996	N-acetylglutamate synthase	gene with protein product	AGAS, ARGA, NAT7	17q21.31	N/A	NAGS	608300	Q8N159	N/A	binding(GO:0005488);kinase activity(GO:0016301)	biosynthetic process(GO:0009058);cellular amino acid biosynthetic process(GO:0008652);cellular process(GO:0009987);nitrogen compound metabolic process(GO:0006807);phosphate-containing compound metabolic process(GO:0006796)	N/A	Arginine biosynthesis->N-acetylglutamate synthase;;	Urea cycle;Metabolism of polyamines;Metabolism of amino acids and derivatives;Metabolism	6.91954e-05	2.28428e-05	2.64899	2.64899	Dcaf17_8Wks up vs WT_8Wks	2.24495	3.12574	0.000164534	2.0358	2.0358	Dcaf17_8Wks up vs Dcaf17_3Wks	1.69825	2.44044	0.147198	1.11666	1.11666	WT_8Wks up vs WT_3Wks	-1.0567	1.31764
Dpf3	17427	double PHD fingers 3	gene with protein product	cer-d4, Cerd4, FLJ14079, BAF45c	14q24.2	ENSG00000205683	DPF3	601672	Q92784	acetyltransferase(PC00038);chromatin/chromatin-binding protein(PC00077);zinc finger transcription factor(PC00244)	acetyltransferase activity(GO:0016407);chromatin binding(GO:0003682);sequence-specific DNA binding transcription factor activity(GO:0003700)	cell cycle(GO:0007049);induction of apoptosis(GO:0006917);protein acetylation(GO:0006473);regulation of transcription from RNA polymerase II promoter(GO:0006357)	N/A	N/A	N/A	4.39915e-05	7.82535e-05	2.64276	2.64276	Dcaf17_8Wks up vs WT_8Wks	2.13692	3.26834	1.31982e-05	4.62593	4.62593	Dcaf17_8Wks up vs Dcaf17_3Wks	3.66541	5.83815	0.00223412	1.6082	1.6082	WT_8Wks up vs WT_3Wks	1.30038	1.98888
Abcg1	73	ATP binding cassette subfamily G member 1	gene with protein product	ABC8	21q22.3	ENSG00000160179	ABCG1	603076	P45844	ATP-binding cassette (ABC) transporter(PC00003)	ATPase activity, coupled to transmembrane movement of substances(GO:0042626);lipid transporter activity(GO:0005319);pyrophosphatase activity(GO:0016462);transmembrane transporter activity(GO:0022857)	catabolic process(GO:0009056);cellular process(GO:0009987);nitrogen compound metabolic process(GO:0006807);nucleobase-containing compound metabolic process(GO:0006139);phosphate-containing compound metabolic process(GO:0006796)	plasma membrane(GO:0005886)	N/A	ABC transporters in lipid homeostasis;Lipoprotein metabolism;Lipid digestion, mobilization, and transport;Metabolism of lipids and lipoproteins;ABC-family proteins mediated transport;HDL-mediated lipid transport;Metabolism;Transmembrane transport of small molecules	0.00023374	0.000214411	2.64142	2.64142	Dcaf17_8Wks up vs WT_8Wks	2.03303	3.43186	0.139648	0.822202	-1.21625	Dcaf17_8Wks down vs Dcaf17_3Wks	-1.62019	1.09527	0.000160553	0.356365	-2.80611	WT_8Wks down vs WT_3Wks	-3.64584	-2.15979
Speer4a	?	?	?	?	?	?	?	?	?	?	?	?	?	?	?	0.0400647	0.014431	2.63886	2.63886	Dcaf17_8Wks up vs WT_8Wks	1.33755	5.20624	0.259484	1.44512	1.44512	Dcaf17_8Wks up vs Dcaf17_3Wks	-1.4567	3.04213	0.0180174	0.400533	-2.49667	WT_8Wks down vs WT_3Wks	-4.92571	-1.26548
Trim71	32669	tripartite motif containing 71	gene with protein product	LIN41, LIN-41	3p22.3	ENSG00000206557	TRIM71	N/A	Q2Q1W2	ubiquitin-protein ligase(PC00234)	N/A	catabolic process(GO:0009056);cellular process(GO:0009987);cellular protein modification process(GO:0006464);proteolysis(GO:0006508)	N/A	N/A	Class I MHC mediated antigen processing & presentation;Immune System;Antigen processing: Ubiquitination & Proteasome degradation;Adaptive Immune System	0.000784963	0.000663725	2.61769	2.61769	Dcaf17_8Wks up vs WT_8Wks	1.88277	3.63949	0.215821	0.819615	-1.22009	Dcaf17_8Wks down vs Dcaf17_3Wks	-1.75054	1.17596	0.000643926	0.379623	-2.63419	WT_8Wks down vs WT_3Wks	-3.66243	-1.89464
Egr1	3238	early growth response 1	gene with protein product	TIS8, G0S30, NGFI-A, KROX-24, ZIF-268, AT225, ZNF225	5q31.2	ENSG00000120738	EGR1	128990	P18146	DNA binding protein(PC00009);transcription cofactor(PC00217);zinc finger transcription factor(PC00244)	sequence-specific DNA binding RNA polymerase II transcription factor activity(GO:0000981)	biosynthetic process(GO:0009058);cellular process(GO:0009987);nitrogen compound metabolic process(GO:0006807)	intracellular(GO:0005622);nucleus(GO:0005634)	Gonadotropin-releasing hormone receptor pathway->EGR1;;Angiotensin II-stimulated signaling through G proteins and beta-arrestin->early growth response;;CCKR signaling map->EGR1;;Gonadotropin-releasing hormone receptor pathway->EGR1;;Gonadotropin-releasing hormone receptor pathway->EGR1;;;;;;	Immune System;Cytokine Signaling in Immune system;Interferon alpha/beta signaling;Interferon Signaling	0.000204635	0.000380587	2.61486	2.61486	Dcaf17_8Wks up vs WT_8Wks	1.95204	3.50275	0.506193	1.09326	1.09326	Dcaf17_8Wks up vs Dcaf17_3Wks	-1.25996	1.50592	4.18195e-05	0.218512	-4.5764	WT_8Wks down vs WT_3Wks	-6.13035	-3.41636
Gadd45b	4096	growth arrest and DNA damage inducible beta	gene with protein product	GADD45BETA, DKFZP566B133	19p13.3	ENSG00000099860	GADD45B	604948	O75293	N/A	N/A	N/A	N/A	N/A	N/A	0.000888243	0.00034024	2.61266	2.61266	Dcaf17_8Wks up vs WT_8Wks	1.96429	3.47503	0.634083	1.06349	1.06349	Dcaf17_8Wks up vs Dcaf17_3Wks	-1.28518	1.45357	0.00121042	0.481429	-2.07715	WT_8Wks down vs WT_3Wks	-2.76277	-1.56168
Adgrd1	19893	adhesion G protein-coupled receptor D1	gene with protein product	DKFZp434B1272, PGR25	12q24.33	ENSG00000111452	ADGRD1	613639	Q6QNK2	G-protein coupled receptor(PC00021);antibacterial response protein(PC00051);protease(PC00190)	N/A	N/A	N/A	N/A	N/A	3.00483e-05	5.44828e-06	2.59599	2.59599	Dcaf17_8Wks up vs WT_8Wks	2.29973	2.93041	6.60906e-05	1.87513	1.87513	Dcaf17_8Wks up vs Dcaf17_3Wks	1.64204	2.14131	0.000124966	0.604631	-1.6539	WT_8Wks down vs WT_3Wks	-1.86696	-1.46515
Kcng1	6248	potassium voltage-gated channel modifier subfamily G member 1	gene with protein product	Kv6.1, kH2, K13	20q13.13	ENSG00000026559	KCNG1	603788	Q9UIX4	N/A	voltage-gated potassium channel activity(GO:0005249)	cellular process(GO:0009987);regulation of biological process(GO:0050789)	integral to membrane(GO:0016021);plasma membrane(GO:0005886);protein complex(GO:0043234)	N/A	Voltage gated Potassium channels;Potassium Channels;Neuronal System	0.0192625	0.00499341	2.59197	2.59197	Dcaf17_8Wks up vs WT_8Wks	1.5522	4.32825	0.00898572	2.47166	2.47166	Dcaf17_8Wks up vs Dcaf17_3Wks	1.40946	4.33436	0.409267	0.835636	-1.19669	WT_8Wks down vs WT_3Wks	-1.99832	1.3954
Mpzl2	3496	myelin protein zero like 2	gene with protein product	EVA	11q24	N/A	MPZL2	604873	O60487	cell adhesion molecule(PC00069);voltage-gated sodium channel(PC00243)	voltage-gated sodium channel activity(GO:0005248)	cellular process(GO:0009987)	N/A	N/A	N/A	0.00215979	0.00285333	2.58563	2.58563	Dcaf17_8Wks up vs WT_8Wks	1.65023	4.05125	0.262588	0.785436	-1.27318	Dcaf17_8Wks down vs Dcaf17_3Wks	-2.08221	1.28454	0.000880797	0.291271	-3.43323	WT_8Wks down vs WT_3Wks	-5.37928	-2.19119
Map3k9	6861	mitogen-activated protein kinase kinase kinase 9	gene with protein product	PRKE1, MEKK9	14q24.2	ENSG00000006432	MAP3K9	600136	P80192	N/A	N/A	N/A	N/A	N/A	N/A	0.00108289	0.000221767	2.58226	2.58226	Dcaf17_8Wks up vs WT_8Wks	1.99605	3.34063	0.000766178	2.22234	2.22234	Dcaf17_8Wks up vs Dcaf17_3Wks	1.67613	2.94654	0.0483344	0.770823	-1.29731	WT_8Wks down vs WT_3Wks	-1.67832	-1.00281
Crim1	2359	cysteine rich transmembrane BMP regulator 1	gene with protein product	N/A	2p22.2	ENSG00000150938	CRIM1	606189	Q9NZV1	N/A	N/A	N/A	N/A	N/A	N/A	0.0153769	0.00341073	2.57507	2.57507	Dcaf17_8Wks up vs WT_8Wks	1.61616	4.10292	0.0230553	1.90093	1.90093	Dcaf17_8Wks up vs Dcaf17_3Wks	1.14118	3.1665	0.0229401	0.555885	-1.79893	WT_8Wks down vs WT_3Wks	-2.86628	-1.12904
Capn8	1485	calpain 8	gene with protein product	nCL-2	1q41	ENSG00000203697	CAPN8	N/A	A6NHC0	annexin(PC00050);calmodulin(PC00061);cysteine protease(PC00081)	cysteine-type peptidase activity(GO:0008234)	proteolysis(GO:0006508)	cytoplasm(GO:0005737)	Huntington disease->Calpain;;	Extracellular matrix organization;Degradation of the extracellular matrix	0.000825032	0.00103538	2.57017	2.57017	Dcaf17_8Wks up vs WT_8Wks	1.80041	3.66904	0.000379611	3.60675	3.60675	Dcaf17_8Wks up vs Dcaf17_3Wks	2.44213	5.32675	0.0166032	1.63212	1.63212	WT_8Wks up vs WT_3Wks	1.1433	2.32993
Psg16	?	?	?	?	?	?	?	?	?	?	?	?	?	?	?	0.00170101	0.00179071	2.55865	2.55865	Dcaf17_8Wks up vs WT_8Wks	1.71551	3.81618	0.000524604	3.83772	3.83772	Dcaf17_8Wks up vs Dcaf17_3Wks	2.47676	5.94651	0.0817043	1.40233	1.40233	WT_8Wks up vs WT_3Wks	-1.06358	2.09155
6430411K18Rik	?	?	?	?	?	?	?	?	?	?	?	?	?	?	?	0.0231624	0.00816045	2.55462	2.55462	Dcaf17_8Wks up vs WT_8Wks	1.44692	4.51031	0.112377	1.59368	1.59368	Dcaf17_8Wks up vs Dcaf17_3Wks	-1.16962	2.9706	0.0106461	0.415727	-2.40543	WT_8Wks down vs WT_3Wks	-4.24691	-1.36242
Slamf9	18430	SLAM family member 9	gene with protein product	CD2F-10, CD84-H1, SF2001	1q23.2	ENSG00000162723	SLAMF9	608589	Q96A28	cell adhesion molecule(PC00069);immunoglobulin receptor superfamily(PC00124);membrane-bound signaling molecule(PC00152);protein kinase(PC00193)	protein kinase activity(GO:0004672);receptor activity(GO:0004872);receptor binding(GO:0005102)	MAPK cascade(GO:0000165);cell-cell adhesion(GO:0016337);cell-cell signaling(GO:0007267);cellular defense response(GO:0006968);immune system process(GO:0002376);phosphate-containing compound metabolic process(GO:0006796)	N/A	N/A	N/A	0.000534064	0.00426924	2.54763	2.54763	Dcaf17_8Wks up vs WT_8Wks	1.56822	4.13872	0.000171994	7.88633	7.88633	Dcaf17_8Wks up vs Dcaf17_3Wks	4.63482	13.4189	0.00387602	2.60256	2.60256	WT_8Wks up vs WT_3Wks	1.60204	4.22796
4933436I01Rik	?	?	?	?	?	?	?	?	?	?	?	?	?	?	?	1.7186e-05	0.00481431	2.54377	2.54377	Dcaf17_8Wks up vs WT_8Wks	1.54547	4.18692	5.50894e-06	72.8126	72.8126	Dcaf17_8Wks up vs Dcaf17_3Wks	42.1827	125.684	0.000123068	7.96979	7.96979	WT_8Wks up vs WT_3Wks	4.84206	13.1179
Phlda3	8934	pleckstrin homology like domain family A member 3	gene with protein product	TIH1	1q32.1	ENSG00000174307	PHLDA3	607054	Q9Y5J5	N/A	N/A	N/A	N/A	N/A	N/A	0.0146736	0.0161327	2.53344	2.53344	Dcaf17_8Wks up vs WT_8Wks	1.29596	4.95254	0.997904	0.999212	-1.00079	Dcaf17_8Wks down vs Dcaf17_3Wks	-2.08567	2.08238	0.00381672	0.265504	-3.76642	WT_8Wks down vs WT_3Wks	-7.36286	-1.92669
Slc6a8	11055	solute carrier family 6 member 8	gene with protein product	CRTR, CT1	Xq28	ENSG00000130821	SLC6A8	300036	P48029	cation transporter(PC00068)	amino acid transmembrane transporter activity(GO:0015171);cation transmembrane transporter activity(GO:0008324);neurotransmitter transporter activity(GO:0005326)	amino acid transport(GO:0006865);anion transport(GO:0006820);biological regulation(GO:0065007);neurological system process(GO:0050877);neuron-neuron synaptic transmission(GO:0007270)	N/A	Nicotinic acetylcholine receptor signaling pathway->high affinity choline transporter;;Muscarinic acetylcholine receptor 2 and 4 signaling pathway->high affinity choline transporter;;;	Metabolism of polyamines;Metabolism of amino acids and derivatives;Metabolism;Creatine metabolism	0.00196444	0.000614947	2.53275	2.53275	Dcaf17_8Wks up vs WT_8Wks	1.85193	3.46387	0.182798	1.22906	1.22906	Dcaf17_8Wks up vs Dcaf17_3Wks	-1.1465	1.73188	0.00168548	0.474381	-2.10801	WT_8Wks down vs WT_3Wks	-2.88297	-1.54136
1700010D01Rik	?	?	?	?	?	?	?	?	?	?	?	?	?	?	?	6.06809e-06	0.00253999	2.53122	2.53122	Dcaf17_8Wks up vs WT_8Wks	1.65066	3.88152	2.75224e-06	68.842	68.842	Dcaf17_8Wks up vs Dcaf17_3Wks	43.0983	109.963	1.585e-05	15.0428	15.0428	WT_8Wks up vs WT_3Wks	9.80974	23.0675
Tulp1	12423	tubby like protein 1	gene with protein product	TUBL1, LCA15	6p21.31	ENSG00000112041	TULP1	602280	O00294	N/A	lipid binding(GO:0008289)	cellular process(GO:0009987);protein localization(GO:0008104)	cilium(GO:0005929);intracellular(GO:0005622);organelle(GO:0043226)	N/A	N/A	0.0272627	0.00634888	2.5299	2.5299	Dcaf17_8Wks up vs WT_8Wks	1.49031	4.29469	0.0166625	2.21899	2.21899	Dcaf17_8Wks up vs Dcaf17_3Wks	1.24277	3.96205	0.385626	0.822321	-1.21607	WT_8Wks down vs WT_3Wks	-2.06437	1.39595
LOC108167896	?	?	?	?	?	?	?	?	?	?	?	?	?	?	?	1.645e-07	2.20616e-06	2.52975	2.52975	Dcaf17_8Wks up vs WT_8Wks	2.29305	2.79088	6.65051e-08	7.79669	7.79669	Dcaf17_8Wks up vs Dcaf17_3Wks	7.00123	8.68252	8.45844e-07	3.082	3.082	WT_8Wks up vs WT_3Wks	2.79363	3.40013
Cypt15	?	?	?	?	?	?	?	?	?	?	?	?	?	?	?	1.38992e-05	0.0107772	2.5257	2.5257	Dcaf17_8Wks up vs WT_8Wks	1.38347	4.61098	7.8143e-06	124.689	124.689	Dcaf17_8Wks up vs Dcaf17_3Wks	64.4863	241.097	2.44561e-05	32.9268	32.9268	WT_8Wks up vs WT_3Wks	18.0359	60.1121
Vsig1	28675	V-set and immunoglobulin domain containing 1	gene with protein product	MGC44287	Xq22.3	ENSG00000101842	VSIG1	300620	Q86XK7	N/A	N/A	N/A	N/A	N/A	N/A	2.54229e-05	0.000156903	2.49147	2.49147	Dcaf17_8Wks up vs WT_8Wks	1.97855	3.13735	7.6171e-06	6.40856	6.40856	Dcaf17_8Wks up vs Dcaf17_3Wks	4.9785	8.24942	0.000345542	2.16748	2.16748	WT_8Wks up vs WT_3Wks	1.72126	2.72937
H2-Eb1	?	?	?	?	?	?	?	?	?	?	?	?	?	?	?	0.000288747	0.000855762	2.49075	2.49075	Dcaf17_8Wks up vs WT_8Wks	1.79038	3.46509	9.6173e-05	4.88114	4.88114	Dcaf17_8Wks up vs Dcaf17_3Wks	3.39979	7.00795	0.00423039	1.89206	1.89206	WT_8Wks up vs WT_3Wks	1.36004	2.6322
Spaca5	31353	sperm acrosome associated 5	gene with protein product	SLLP2, LYZL5, LYC5, UNQ6288, dJ54B20.3, PNPK6288	Xp11.23	ENSG00000171489	SPACA5	300593	Q96QH8	N/A	N/A	N/A	N/A	N/A	N/A	0.00102315	0.0268185	2.49048	2.49048	Dcaf17_8Wks up vs WT_8Wks	1.16896	5.30602	0.000378839	15.2864	15.2864	Dcaf17_8Wks up vs Dcaf17_3Wks	6.67526	35.0061	0.00360596	4.55488	4.55488	WT_8Wks up vs WT_3Wks	2.13792	9.70426
Syk	11491	spleen associated tyrosine kinase	gene with protein product	N/A	9q22.2	ENSG00000165025	SYK	600085	P43405	N/A	receptor binding(GO:0005102)	cell surface receptor signaling pathway(GO:0007166);immune response(GO:0006955);regulation of biological process(GO:0050789)	N/A	B cell activation->Syk;;	Hemostasis;Cytokine Signaling in Immune system;DAP12 signaling;Role of LAT2/NTAL/LAB on calcium mobilization;FCERI mediated Ca+2 mobilization;Signaling by Interleukins;Interleukin-3, 5 and GM-CSF signaling;C-type lectin receptors (CLRs);DAP12 interactions;Dectin-2 family;Interleukin-2 signaling;Innate Immune System;Signaling by the B Cell Receptor (BCR);Regulation of signaling by CBL;Platelet Agg…	0.0126126	0.00332769	2.48647	2.48647	Dcaf17_8Wks up vs WT_8Wks	1.59174	3.88414	0.0499659	1.63022	1.63022	Dcaf17_8Wks up vs Dcaf17_3Wks	1.00011	2.65734	0.79282	0.953062	-1.04925	WT_8Wks down vs WT_3Wks	-1.63904	1.48879
Lpcat1	25718	lysophosphatidylcholine acyltransferase 1	gene with protein product	FLJ12443, AGPAT9, AGPAT10	5p15.33	ENSG00000153395	LPCAT1	610472	Q8NF37	N/A	N/A	N/A	N/A	N/A	N/A	0.00673497	0.00444462	2.48388	2.48388	Dcaf17_8Wks up vs WT_8Wks	1.54229	4.00031	0.542755	0.875856	-1.14174	Dcaf17_8Wks down vs Dcaf17_3Wks	-1.92435	1.47621	0.00576723	0.425134	-2.3522	WT_8Wks down vs WT_3Wks	-3.78824	-1.46053
LOC108167838	?	?	?	?	?	?	?	?	?	?	?	?	?	?	?	0.000825395	0.000353417	2.48305	2.48305	Dcaf17_8Wks up vs WT_8Wks	1.89115	3.26021	0.00392444	1.79735	1.79735	Dcaf17_8Wks up vs Dcaf17_3Wks	1.33379	2.42204	0.130753	1.21083	1.21083	WT_8Wks up vs WT_3Wks	-1.08437	1.5898
Dhfr	2861	dihydrofolate reductase	gene with protein product	N/A	5q14.1	ENSG00000228716	DHFR	126060	P00374	reductase(PC00198)	nucleotide binding(GO:0000166);oxidoreductase activity(GO:0016491)	biosynthetic process(GO:0009058);cellular amino acid biosynthetic process(GO:0008652);cellular process(GO:0009987);coenzyme metabolic process(GO:0006732);pteridine-containing compound metabolic process(GO:0042558);vitamin metabolic process(GO:0006766)	cytoplasm(GO:0005737);mitochondrion(GO:0005739)	Tetrahydrofolate biosynthesis->Dihydrofolate synthase;;Tetrahydrofolate biosynthesis->Dihydrofolate reductase;;Formyltetrahydroformate biosynthesis->Dihydrofolate reductase;;;;	Metabolism;Mitotic G1-G1/S phases;Metabolism of vitamins and cofactors;Metabolism of water-soluble vitamins and cofactors;G1/S Transition;G1/S-Specific Transcription;eNOS activation and regulation;Tetrahydrobiopterin (BH4) synthesis, recycling, salvage and regulation;E2F mediated regulation of DNA replication;Metabolism of nitric oxide;Cell Cycle;Metabolism of folate and pterines;Cell Cycle, Mito…	2.24992e-05	1.61516e-05	2.48073	2.48073	Dcaf17_8Wks up vs WT_8Wks	2.14839	2.86448	0.0992851	0.883507	-1.13185	Dcaf17_8Wks down vs Dcaf17_3Wks	-1.32501	1.03428	2.00867e-05	0.419312	-2.38486	WT_8Wks down vs WT_3Wks	-2.75378	-2.06536
Muc6	7517	mucin 6, oligomeric mucus/gel-forming	gene with protein product	N/A	11p15.5	ENSG00000184956	MUC6	158374	Q6W4X9	protease inhibitor(PC00191)	N/A	cell adhesion(GO:0007155);fertilization(GO:0009566)	extracellular matrix(GO:0031012)	N/A	Post-translational protein modification;Diseases of glycosylation;Termination of O-glycan biosynthesis;Defective GALNT12 causes colorectal cancer 1 (CRCS1);Metabolism of proteins;O-linked glycosylation of mucins;Diseases associated with O-glycosylation of proteins;Defective C1GALT1C1 causes Tn polyagglutination syndrome (TNPS);Disease;O-linked glycosylation;Defective GALNT3 causes familial hyperp…	0.000568374	0.00165768	2.47953	2.47953	Dcaf17_8Wks up vs WT_8Wks	1.69597	3.62513	0.000237933	4.52874	4.52874	Dcaf17_8Wks up vs Dcaf17_3Wks	2.98731	6.86554	0.00487397	2.0331	2.0331	WT_8Wks up vs WT_3Wks	1.39061	2.97243
LOC102640328	?	?	?	?	?	?	?	?	?	?	?	?	?	?	?	0.0102527	0.00783997	2.47522	2.47522	Dcaf17_8Wks up vs WT_8Wks	1.43675	4.26427	0.00952531	2.57565	2.57565	Dcaf17_8Wks up vs Dcaf17_3Wks	1.41941	4.67375	0.100566	1.53028	1.53028	WT_8Wks up vs WT_3Wks	-1.12579	2.63635
Pstpip1	9580	proline-serine-threonine phosphatase interacting protein 1	gene with protein product	PSTPIP, CD2BP1L, CD2BP1, CD2BP1S, H-PIP, PAPAS	15q24.3	ENSG00000140368	PSTPIP1	606347	O43586	N/A	N/A	N/A	N/A	N/A	Immune System;Inflammasomes;Innate Immune System;Nucleotide-binding domain, leucine rich repeat containing receptor (NLR) signaling pathways;The NLRP3 inflammasome	0.000143492	0.00134505	2.4718	2.4718	Dcaf17_8Wks up vs WT_8Wks	1.72211	3.54787	0.000160175	4.76417	4.76417	Dcaf17_8Wks up vs Dcaf17_3Wks	3.20666	7.07818	0.000269271	3.59059	3.59059	WT_8Wks up vs WT_3Wks	2.50157	5.15371
Shb	10838	SH2 domain containing adaptor protein B	gene with protein product	N/A	9p13.1	ENSG00000107338	SHB	600314	Q15464	N/A	N/A	N/A	N/A	N/A	VEGFA-VEGFR2 Pathway;EPH-Ephrin signaling;Developmental Biology;Signal Transduction;Signaling by VEGF;EPHA-mediated growth cone collapse;Axon guidance	0.000456332	0.000106425	2.46533	2.46533	Dcaf17_8Wks up vs WT_8Wks	1.99795	3.04204	0.0014369	1.76516	1.76516	Dcaf17_8Wks up vs Dcaf17_3Wks	1.40211	2.22222	0.488804	0.940761	-1.06297	WT_8Wks down vs WT_3Wks	-1.31163	1.16083
Pik3cg	8978	phosphatidylinositol-4,5-bisphosphate 3-kinase catalytic subunit gamma	gene with protein product	N/A	7q22.3	ENSG00000105851	PIK3CG	601232	P48736	kinase(PC00137)	kinase activity(GO:0016301)	biosynthetic process(GO:0009058);blood coagulation(GO:0007596);cellular component movement(GO:0006928);intracellular signal transduction(GO:0035556);localization(GO:0051179);locomotion(GO:0040011);phospholipid metabolic process(GO:0006644);protein phosphorylation(GO:0006468);regulation of biological process(GO:0050789);response to stress(GO:0006950);single-multicellular organism process(GO:004470…	cytosol(GO:0005829);plasma membrane(GO:0005886);protein complex(GO:0043234)	T cell activation->Phosphatidylinositol 3-kinase;;Ras Pathway->Phosphatidylinositol 3-kinase;;Insulin/IGF pathway-protein kinase B signaling cascade->Phosphatidylinositol 3-kinase;;Inflammation mediated by chemokine and cytokine signaling pathway->Phosphatidylinositol 3-kinase;;Endothelin signaling pathway->Phosphatidylinositol 3-kinase;;p53 pathway feedback loops 2->Phosphatidylinositol 3-kinase…	Signal Transduction;G-protein beta:gamma signalling;Metabolism;G beta:gamma signalling through PI3Kgamma;Synthesis of PIPs at the plasma membrane;Metabolism of lipids and lipoproteins;Hemostasis;Signaling by GPCR;Phospholipid metabolism;PI Metabolism;GPVI-mediated activation cascade;Platelet activation, signaling and aggregation;GPCR downstream signaling	0.00281304	0.00139067	2.4652	2.4652	Dcaf17_8Wks up vs WT_8Wks	1.71477	3.54403	0.000940209	2.93551	2.93551	Dcaf17_8Wks up vs Dcaf17_3Wks	1.97239	4.36893	0.531221	1.09958	1.09958	WT_8Wks up vs WT_3Wks	-1.30743	1.58079
Ldhd	19708	lactate dehydrogenase D	gene with protein product	N/A	16q23.1	ENSG00000166816	LDHD	607490	Q86WU2	N/A	N/A	N/A	N/A	N/A	N/A	0.0310213	0.00897877	2.46514	2.46514	Dcaf17_8Wks up vs WT_8Wks	1.4082	4.31538	0.519424	1.1797	1.1797	Dcaf17_8Wks up vs Dcaf17_3Wks	-1.56537	2.1785	0.134642	0.678126	-1.47465	WT_8Wks down vs WT_3Wks	-2.58147	1.1871
Arhgef6	685	Rac/Cdc42 guanine nucleotide exchange factor 6	gene with protein product	alphaPIX, Cool-2, KIAA0006, alpha-PIX, Cool2	Xq26.3	ENSG00000129675	ARHGEF6	300267	Q15052	N/A	N/A	G-protein coupled receptor signaling pathway(GO:0007186);JNK cascade(GO:0007254);calcium-mediated signaling(GO:0019722);immune system process(GO:0002376);neurological system process(GO:0050877)	N/A	N/A	Signal Transduction;Cell-Cell communication;Signaling by Rho GTPases;G alpha (12/13) signalling events;Signalling by NGF;Cell junction organization;Regulation of cytoskeletal remodeling and cell spreading by IPP complex components;Rho GTPase cycle;Cell death signalling via NRAGE, NRIF and NADE;p75 NTR receptor-mediated signalling;Cell-extracellular matrix interactions;Signaling by GPCR;NRAGE sign…	2.98669e-08	8.00354e-06	2.46146	2.46146	Dcaf17_8Wks up vs WT_8Wks	2.17512	2.7855	1.64159e-08	30.6154	30.6154	Dcaf17_8Wks up vs Dcaf17_3Wks	26.7364	35.0571	5.71064e-08	11.3967	11.3967	WT_8Wks up vs WT_3Wks	10.0709	12.897
D730045A05Rik	?	?	?	?	?	?	?	?	?	?	?	?	?	?	?	0.000771367	0.000360093	2.46125	2.46125	Dcaf17_8Wks up vs WT_8Wks	1.87749	3.22651	0.000379315	2.65336	2.65336	Dcaf17_8Wks up vs Dcaf17_3Wks	1.9724	3.5694	0.206518	1.1651	1.1651	WT_8Wks up vs WT_3Wks	-1.12516	1.52735
Ltbp1	6714	latent transforming growth factor beta binding protein 1	gene with protein product	N/A	2p22.3	ENSG00000049323	LTBP1	150390	Q14766	annexin(PC00050);calmodulin(PC00061);cell adhesion molecule(PC00069);extracellular matrix glycoprotein(PC00100);extracellular matrix structural protein(PC00103);signaling molecule(PC00207)	calcium ion binding(GO:0005509);calcium-dependent phospholipid binding(GO:0005544);calmodulin binding(GO:0005516);extracellular matrix structural constituent(GO:0005201);receptor binding(GO:0005102)	cellular process(GO:0009987);mesoderm development(GO:0007498);sensory perception(GO:0007600);visual perception(GO:0007601)	extracellular region(GO:0005576)	N/A	Elastic fibre formation;Extracellular matrix organization;Molecules associated with elastic fibres	0.015493	0.0200827	2.45825	2.45825	Dcaf17_8Wks up vs WT_8Wks	1.2356	4.89074	0.226971	0.667874	-1.49729	Dcaf17_8Wks down vs Dcaf17_3Wks	-3.18103	1.41892	0.0107676	0.346772	-2.88374	WT_8Wks down vs WT_3Wks	-5.73725	-1.44947
Fam122c	25202	family with sequence similarity 122C	gene with protein product	RP3-473B4.1	Xq26.3	ENSG00000156500	FAM122C	N/A	Q6P4D5	N/A	N/A	N/A	N/A	N/A	N/A	3.89005e-06	0.000275395	2.4553	2.4553	Dcaf17_8Wks up vs WT_8Wks	1.90236	3.16895	9.55287e-07	22.763	22.763	Dcaf17_8Wks up vs Dcaf17_3Wks	17.2124	30.1035	9.20273e-05	3.09164	3.09164	WT_8Wks up vs WT_3Wks	2.3954	3.99026
Slc26a9	14469	solute carrier family 26 member 9	gene with protein product	N/A	1q32.1	ENSG00000174502	SLC26A9	608481	Q7LBE3	N/A	anion channel activity(GO:0005253)	anion transport(GO:0006820);cellular process(GO:0009987);homeostatic process(GO:0042592)	integral to membrane(GO:0016021);plasma membrane(GO:0005886)	N/A	Transport of inorganic cations/anions and amino acids/oligopeptides;SLC-mediated transmembrane transport;Multifunctional anion exchangers;Transmembrane transport of small molecules	0.0143023	0.0166689	2.45511	2.45511	Dcaf17_8Wks up vs WT_8Wks	1.27743	4.7185	0.00683835	3.43119	3.43119	Dcaf17_8Wks up vs Dcaf17_3Wks	1.67738	7.01873	0.0977735	1.67635	1.67635	WT_8Wks up vs WT_3Wks	-1.14649	3.22179
Syt12	18381	synaptotagmin 12	gene with protein product	SRG1	11q13.2	ENSG00000173227	SYT12	606436	Q8IV01	membrane trafficking regulatory protein(PC00151)	calcium ion binding(GO:0005509);calcium-dependent phospholipid binding(GO:0005544);lipid binding(GO:0008289);protein binding(GO:0005515)	organelle organization(GO:0006996);regulation of biological process(GO:0050789);synaptic transmission(GO:0007268);synaptic vesicle exocytosis(GO:0016079)	plasma membrane(GO:0005886)	Synaptic vesicle trafficking->Synaptotagmin;;	Protein-protein interactions at synapses;Neuronal System;Interactions of neurexins and neuroligins at synapses	0.013811	0.0028504	2.45089	2.45089	Dcaf17_8Wks up vs WT_8Wks	1.60447	3.74382	0.0203645	1.83037	1.83037	Dcaf17_8Wks up vs Dcaf17_3Wks	1.15077	2.91134	0.34004	0.840512	-1.18975	WT_8Wks down vs WT_3Wks	-1.81739	1.28391
1700086O06Rik	?	?	?	?	?	?	?	?	?	?	?	?	?	?	?	0.0141157	0.00474309	2.44194	2.44194	Dcaf17_8Wks up vs WT_8Wks	1.51885	3.92604	0.0736931	1.57864	1.57864	Dcaf17_8Wks up vs Dcaf17_3Wks	-1.06566	2.65574	0.776218	1.05699	1.05699	WT_8Wks up vs WT_3Wks	-1.52107	1.69938
Zbtb7c	31700	zinc finger and BTB domain containing 7C	gene with protein product	ZNF857C	18q21.1	ENSG00000184828	ZBTB7C	616591	A1YPR0	N/A	N/A	N/A	N/A	N/A	N/A	0.0250741	0.00549021	2.43844	2.43844	Dcaf17_8Wks up vs WT_8Wks	1.49265	3.98353	0.105771	1.51025	1.51025	Dcaf17_8Wks up vs Dcaf17_3Wks	-1.13358	2.58552	0.0331508	0.573016	-1.74515	WT_8Wks down vs WT_3Wks	-2.85094	-1.06826
Olfr308	?	?	?	?	?	?	?	?	?	?	?	?	?	?	?	9.89766e-06	6.14213e-05	2.43411	2.43411	Dcaf17_8Wks up vs WT_8Wks	2.02296	2.92882	3.68287e-06	5.62326	5.62326	Dcaf17_8Wks up vs Dcaf17_3Wks	4.59162	6.88668	8.24079e-05	2.31019	2.31019	WT_8Wks up vs WT_3Wks	1.91997	2.77972
Clip2	2586	CAP-Gly domain containing linker protein 2	gene with protein product	CLIP-115, KIAA0291, WSCR4, CLIP, WSCR3	7q11.23	ENSG00000106665	CLIP2	603432	Q9UDT6	N/A	N/A	N/A	N/A	N/A	N/A	0.00331561	0.000783623	2.43375	2.43375	Dcaf17_8Wks up vs WT_8Wks	1.77488	3.33722	0.0261164	1.52252	1.52252	Dcaf17_8Wks up vs Dcaf17_3Wks	1.07738	2.15159	0.36044	0.88374	-1.13156	WT_8Wks down vs WT_3Wks	-1.55161	1.2118
Hesx1	4877	HESX homeobox 1	gene with protein product	RPX, ANF	3p14.3	ENSG00000163666	HESX1	601802	Q9UBX0	N/A	N/A	N/A	N/A	N/A	N/A	0.0263521	0.0333024	2.42943	2.42943	Dcaf17_8Wks up vs WT_8Wks	1.10983	5.31801	0.181073	0.59537	-1.67963	Dcaf17_8Wks down vs Dcaf17_3Wks	-3.96218	1.40445	0.104997	0.547442	-1.82668	WT_8Wks down vs WT_3Wks	-3.9986	1.19835
Disc1	2888	DISC1 scaffold protein	gene with protein product	N/A	1q42.2	ENSG00000162946	DISC1	605210	Q9NRI5	N/A	N/A	N/A	N/A	N/A	N/A	0.019674	0.00374438	2.4287	2.4287	Dcaf17_8Wks up vs WT_8Wks	1.55396	3.79583	0.0454801	1.65548	1.65548	Dcaf17_8Wks up vs Dcaf17_3Wks	1.01504	2.70003	0.128771	0.72922	-1.37133	WT_8Wks down vs WT_3Wks	-2.14326	1.1397
Nrarp	33843	NOTCH regulated ankyrin repeat protein	gene with protein product	MGC61598	9q34.3	ENSG00000198435	NRARP	N/A	Q7Z6K4	N/A	N/A	N/A	N/A	N/A	N/A	1.72548e-05	5.42322e-06	2.42811	2.42811	Dcaf17_8Wks up vs WT_8Wks	2.16958	2.71744	0.0414689	1.13973	1.13973	Dcaf17_8Wks up vs Dcaf17_3Wks	1.00749	1.28932	2.83872e-05	0.530481	-1.88508	WT_8Wks down vs WT_3Wks	-2.10971	-1.68437
Tex13a	11735	testis expressed 13A	gene with protein product	N/A	Xq22.3	ENSG00000268629	TEX13A	300312	Q9BXU3	N/A	N/A	N/A	N/A	N/A	N/A	2.28596e-05	0.0111302	2.42373	2.42373	Dcaf17_8Wks up vs WT_8Wks	1.35722	4.32828	7.25037e-06	112.167	112.167	Dcaf17_8Wks up vs Dcaf17_3Wks	59.4285	211.705	0.000199393	8.88554	8.88554	WT_8Wks up vs WT_3Wks	4.97567	15.8678
Kcnq4	6298	potassium voltage-gated channel subfamily Q member 4	gene with protein product	Kv7.4	1p34.2	ENSG00000117013	KCNQ4	603537	P56696	N/A	calmodulin binding(GO:0005516);voltage-gated potassium channel activity(GO:0005249)	cellular process(GO:0009987);regulation of biological process(GO:0050789)	integral to membrane(GO:0016021);plasma membrane(GO:0005886);protein complex(GO:0043234)	N/A	Voltage gated Potassium channels;Potassium Channels;Neuronal System	0.00175385	0.00252273	2.41818	2.41818	Dcaf17_8Wks up vs WT_8Wks	1.61148	3.62871	0.000324602	4.5353	4.5353	Dcaf17_8Wks up vs Dcaf17_3Wks	2.90749	7.07446	0.230071	0.805954	-1.24077	WT_8Wks down vs WT_3Wks	-1.86189	1.20941
Fam47c	25301	family with sequence similarity 47 member C	gene with protein product	N/A	Xp21.1	ENSG00000198173	FAM47C	N/A	Q5HY64	N/A	N/A	N/A	N/A	N/A	N/A	0.000654871	0.00492462	2.40322	2.40322	Dcaf17_8Wks up vs WT_8Wks	1.50128	3.84704	0.000157127	7.69466	7.69466	Dcaf17_8Wks up vs Dcaf17_3Wks	4.59573	12.8832	0.0125904	2.00582	2.00582	WT_8Wks up vs WT_3Wks	1.25303	3.21089
Tspan4	11859	tetraspanin 4	gene with protein product	NAG-2, TSPAN-4, TETRASPAN	11p15.5	ENSG00000214063	TSPAN4	602644	O14817	N/A	N/A	cell surface receptor signaling pathway(GO:0007166);regulation of biological process(GO:0050789);response to stimulus(GO:0050896)	integral to membrane(GO:0016021);plasma membrane(GO:0005886)	N/A	N/A	0.000387704	0.000975477	2.39686	2.39686	Dcaf17_8Wks up vs WT_8Wks	1.73114	3.3186	0.0151514	0.604991	-1.65292	Dcaf17_8Wks down vs Dcaf17_3Wks	-2.36075	-1.15732	0.000253518	0.311739	-3.20781	WT_8Wks down vs WT_3Wks	-4.4414	-2.31685
Rab3b	9778	RAB3B, member RAS oncogene family	gene with protein product	N/A	1p32.3	ENSG00000169213	RAB3B	179510	P20337	N/A	GTPase activity(GO:0003924);pyrophosphatase activity(GO:0016462)	catabolic process(GO:0009056);cellular component biogenesis(GO:0044085);exocytosis(GO:0006887);intracellular protein transport(GO:0006886);intracellular signal transduction(GO:0035556);nitrogen compound metabolic process(GO:0006807);nucleobase-containing compound metabolic process(GO:0006139);organelle organization(GO:0006996);phagocytosis(GO:0006909);phosphate-containing compound metabolic proce…	Golgi apparatus(GO:0005794);cytoplasm(GO:0005737);cytoplasmic membrane-bounded vesicle(GO:0016023);endoplasmic reticulum(GO:0005783);endosome(GO:0005768);mitochondrion(GO:0005739);nuclear outer membrane-endoplasmic reticulum membrane network(GO:0042175);plasma membrane(GO:0005886);synapse(GO:0045202);vacuole(GO:0005773)	N/A	N/A	0.00464314	0.00114467	2.39259	2.39259	Dcaf17_8Wks up vs WT_8Wks	1.70936	3.34891	0.0290668	1.5438	1.5438	Dcaf17_8Wks up vs Dcaf17_3Wks	1.06812	2.23134	0.00392087	0.516294	-1.93688	WT_8Wks down vs WT_3Wks	-2.71105	-1.38378
Prkd2	17293	protein kinase D2	gene with protein product	PKD2, HSPC187, DKFZP586E0820	19q13.2	N/A	PRKD2	607074	Q9BZL6	N/A	N/A	N/A	N/A	N/A	N/A	0.00263436	0.0016707	2.37838	2.37838	Dcaf17_8Wks up vs WT_8Wks	1.65432	3.41935	0.331817	0.846892	-1.18079	Dcaf17_8Wks down vs Dcaf17_3Wks	-1.75744	1.26048	0.0142067	0.594204	-1.68292	WT_8Wks down vs WT_3Wks	-2.4195	-1.17059
4930511A02Rik	?	?	?	?	?	?	?	?	?	?	?	?	?	?	?	0.000483252	0.000666471	2.37561	2.37561	Dcaf17_8Wks up vs WT_8Wks	1.76592	3.19579	0.0171537	1.55777	1.55777	Dcaf17_8Wks up vs Dcaf17_3Wks	1.12565	2.15575	0.00589356	1.69821	1.69821	WT_8Wks up vs WT_3Wks	1.26237	2.28452
Kif26b	25484	kinesin family member 26B	gene with protein product	FLJ10157	1q44	ENSG00000162849	KIF26B	614026	Q2KJY2	microtubule binding motor protein(PC00156)	microtubule binding(GO:0008017);microtubule motor activity(GO:0003777)	catabolic process(GO:0009056);cellular component movement(GO:0006928);nitrogen compound metabolic process(GO:0006807);nucleobase-containing compound metabolic process(GO:0006139);phosphate-containing compound metabolic process(GO:0006796)	intracellular(GO:0005622);microtubule(GO:0005874)	N/A	Membrane Trafficking;COPI-dependent Golgi-to-ER retrograde traffic;Vesicle-mediated transport;Hemostasis;Golgi-to-ER retrograde transport;Kinesins;Intra-Golgi and retrograde Golgi-to-ER traffic;Factors involved in megakaryocyte development and platelet production	0.0255945	0.00679482	2.36714	2.36714	Dcaf17_8Wks up vs WT_8Wks	1.43658	3.90046	0.0112203	2.30146	2.30146	Dcaf17_8Wks up vs Dcaf17_3Wks	1.33171	3.97738	0.395426	0.834829	-1.19785	WT_8Wks down vs WT_3Wks	-1.97376	1.37559
Cfhr1	4888	complement factor H related 1	gene with protein product	H36-1, FHR1, CFHL, H36-2	1q31.3	ENSG00000244414	CFHR1	134371	Q03591	N/A	N/A	N/A	N/A	N/A	N/A	0.000264072	0.00656187	2.36621	2.36621	Dcaf17_8Wks up vs WT_8Wks	1.44239	3.88173	6.1109e-05	13.5965	13.5965	Dcaf17_8Wks up vs Dcaf17_3Wks	7.90567	23.3839	0.00646482	2.37357	2.37357	WT_8Wks up vs WT_3Wks	1.44688	3.8938
Ppp1r2-ps9	?	?	?	?	?	?	?	?	?	?	?	?	?	?	?	3.22438e-05	0.00469712	2.36481	2.36481	Dcaf17_8Wks up vs WT_8Wks	1.49777	3.73376	1.05283e-05	31.409	31.409	Dcaf17_8Wks up vs Dcaf17_3Wks	19.0446	51.8007	0.000193262	5.65075	5.65075	WT_8Wks up vs WT_3Wks	3.57895	8.92188
Tmem2	?	?	?	?	?	?	?	?	?	?	?	?	?	?	?	0.00472513	0.00194777	2.36389	2.36389	Dcaf17_8Wks up vs WT_8Wks	1.62788	3.43267	0.190549	1.27202	1.27202	Dcaf17_8Wks up vs Dcaf17_3Wks	-1.18297	1.91408	0.00201812	0.425924	-2.34783	WT_8Wks down vs WT_3Wks	-3.40935	-1.61683
Cpm	2311	carboxypeptidase M	gene with protein product	N/A	12q15	ENSG00000135678	CPM	114860	P14384	metalloprotease(PC00153)	metallopeptidase activity(GO:0008237);serine-type peptidase activity(GO:0008236)	cellular process(GO:0009987);nitrogen compound metabolic process(GO:0006807);protein metabolic process(GO:0019538)	extracellular space(GO:0005615)	N/A	N/A	0.00267121	0.000822709	2.36273	2.36273	Dcaf17_8Wks up vs WT_8Wks	1.73567	3.21632	0.0011191	2.413	2.413	Dcaf17_8Wks up vs Dcaf17_3Wks	1.72119	3.38289	0.653278	0.944341	-1.05894	WT_8Wks down vs WT_3Wks	-1.44151	1.28551
Meis3	29537	Meis homeobox 3	gene with protein product	MRG2, DKFZp547H236	19q13.32	ENSG00000105419	MEIS3	N/A	Q99687	DNA-directed RNA polymerase(PC00019);homeodomain transcription factor(PC00119)	DNA-directed RNA polymerase activity(GO:0003899)	transcription from RNA polymerase II promoter(GO:0006366)	N/A	N/A	N/A	0.00767752	0.00650664	2.3626	2.3626	Dcaf17_8Wks up vs WT_8Wks	1.44291	3.8685	0.263942	0.767705	-1.30258	Dcaf17_8Wks down vs Dcaf17_3Wks	-2.23562	1.31761	0.0965204	0.675794	-1.47974	WT_8Wks down vs WT_3Wks	-2.42291	1.10654
Ss18l1	15592	SS18L1, nBAF chromatin remodeling complex subunit	gene with protein product	KIAA0693, CREST	20q13.33	ENSG00000184402	SS18L1	606472	O75177	chromatin/chromatin-binding protein(PC00077)	transcription cofactor activity(GO:0003712)	biosynthetic process(GO:0009058);cellular process(GO:0009987);nitrogen compound metabolic process(GO:0006807);regulation of transcription from RNA polymerase II promoter(GO:0006357)	intracellular(GO:0005622);nucleus(GO:0005634)	N/A	N/A	0.00147689	0.00199829	2.36196	2.36196	Dcaf17_8Wks up vs WT_8Wks	1.62364	3.43601	0.0814488	0.706322	-1.41579	Dcaf17_8Wks down vs Dcaf17_3Wks	-2.1346	1.06493	0.00126937	0.386511	-2.58725	WT_8Wks down vs WT_3Wks	-3.76375	-1.77851
Cylc1	2582	cylicin 1	gene with protein product	N/A	Xq21.1	ENSG00000183035	CYLC1	300768	P35663	structural protein(PC00211)	structural molecule activity(GO:0005198)	cellular process(GO:0009987)	N/A	N/A	N/A	5.35336e-05	0.0225322	2.36138	2.36138	Dcaf17_8Wks up vs WT_8Wks	1.1984	4.65296	1.95965e-05	91.1306	91.1306	Dcaf17_8Wks up vs Dcaf17_3Wks	43.3497	191.576	0.000247966	11.4845	11.4845	WT_8Wks up vs WT_3Wks	5.82841	22.6296
Misp	27000	mitotic spindle positioning	gene with protein product	DKFZp686H18209, Caprice, MISP1	19p13.3	ENSG00000099812	MISP	615289	Q8IVT2	N/A	N/A	N/A	N/A	N/A	N/A	0.0257096	0.00585714	2.34785	2.34785	Dcaf17_8Wks up vs WT_8Wks	1.45676	3.78402	0.0147588	2.10065	2.10065	Dcaf17_8Wks up vs Dcaf17_3Wks	1.24534	3.54339	0.180698	0.749241	-1.33468	WT_8Wks down vs WT_3Wks	-2.1511	1.20755
4930567H17Rik	?	?	?	?	?	?	?	?	?	?	?	?	?	?	?	2.48578e-05	0.0043671	2.33425	2.33425	Dcaf17_8Wks up vs WT_8Wks	1.50007	3.63231	1.17281e-05	26.1829	26.1829	Dcaf17_8Wks up vs Dcaf17_3Wks	16.1307	42.4993	5.8874e-05	8.53862	8.53862	WT_8Wks up vs WT_3Wks	5.48722	13.2869
LOC108167794	?	?	?	?	?	?	?	?	?	?	?	?	?	?	?	6.79788e-05	1.4185e-05	2.3257	2.3257	Dcaf17_8Wks up vs WT_8Wks	2.0419	2.64894	0.000752802	1.4995	1.4995	Dcaf17_8Wks up vs Dcaf17_3Wks	1.30027	1.72926	0.0219908	0.847064	-1.18055	WT_8Wks down vs WT_3Wks	-1.34463	-1.03649
Lck	6524	LCK proto-oncogene, Src family tyrosine kinase	gene with protein product	N/A	1p35.2	ENSG00000182866	LCK	153390	P06239	N/A	receptor binding(GO:0005102)	cell surface receptor signaling pathway(GO:0007166);immune response(GO:0006955);regulation of biological process(GO:0050789)	N/A	Parkinson disease->Src tyrosine kinase;;T cell activation->Lck;;;	PI3K/AKT activation;Role of LAT2/NTAL/LAB on calcium mobilization;Signalling by NGF;Downstream signaling of activated FGFR2;PI-3K cascade:FGFR2;CTLA4 inhibitory signaling;Nef and signal transduction;Platelet activation, signaling and aggregation;GAB1 signalosome;DAP12 signaling;NGF signalling via TRKA from the plasma membrane;GPVI-mediated activation cascade;Signaling by Interleukins;PIP3 activat…	0.0127468	0.00319652	2.32307	2.32307	Dcaf17_8Wks up vs WT_8Wks	1.54333	3.49676	0.0223716	1.76587	1.76587	Dcaf17_8Wks up vs Dcaf17_3Wks	1.12825	2.76384	0.818757	0.962309	-1.03917	WT_8Wks down vs WT_3Wks	-1.56419	1.4485
Rimbp2	30339	RIMS binding protein 2	gene with protein product	KIAA0318, RBP2, MGC15831, RIM-BP2, PPP1R133	12q24.33	ENSG00000060709	RIMBP2	611602	O15034	N/A	N/A	N/A	N/A	N/A	N/A	0.000721536	0.00371967	2.32292	2.32292	Dcaf17_8Wks up vs WT_8Wks	1.52096	3.54775	0.000264774	5.18994	5.18994	Dcaf17_8Wks up vs Dcaf17_3Wks	3.26355	8.25342	0.00478108	2.21387	2.21387	WT_8Wks up vs WT_3Wks	1.44956	3.3812
Zfp385c	?	?	?	?	?	?	?	?	?	?	?	?	?	?	?	0.00189292	0.004531	2.3212	2.3212	Dcaf17_8Wks up vs WT_8Wks	1.49036	3.61523	0.00077931	3.93158	3.93158	Dcaf17_8Wks up vs Dcaf17_3Wks	2.41979	6.38787	0.0154275	1.86214	1.86214	WT_8Wks up vs WT_3Wks	1.19561	2.90025
Nlrp1b	?	?	?	?	?	?	?	?	?	?	?	?	?	?	?	0.00186444	0.00696017	2.32014	2.32014	Dcaf17_8Wks up vs WT_8Wks	1.42046	3.78965	0.000676066	4.77421	4.77421	Dcaf17_8Wks up vs Dcaf17_3Wks	2.78919	8.17192	0.0128821	2.05772	2.05772	WT_8Wks up vs WT_3Wks	1.2598	3.36102
4930415L06Rik	?	?	?	?	?	?	?	?	?	?	?	?	?	?	?	0.0640643	0.0170287	2.31849	2.31849	Dcaf17_8Wks up vs WT_8Wks	1.25327	4.28908	0.0286222	2.221	2.221	Dcaf17_8Wks up vs Dcaf17_3Wks	1.13211	4.35721	0.331525	0.773187	-1.29335	WT_8Wks down vs WT_3Wks	-2.39263	1.43036
Hes1	5192	hes family bHLH transcription factor 1	gene with protein product	FLJ20408, HES-1, Hes1, bHLHb39	3q29	ENSG00000114315	HES1	139605	Q14469	basic helix-loop-helix transcription factor(PC00055)	N/A	ectoderm development(GO:0007398);segment specification(GO:0007379)	N/A	Notch signaling pathway->Enhancer of Split complex genes;;	Signal Transduction;Regulation of gene expression in late stage (branching morphogenesis) pancreatic bud precursor cells;Signaling by NOTCH;Constitutive Signaling by NOTCH1 HD+PEST Domain Mutants;Developmental Biology;Signaling by NOTCH2;Signaling by NOTCH1 HD+PEST Domain Mutants in Cancer;Signaling by NOTCH1;Constitutive Signaling by NOTCH1 PEST Domain Mutants;Disease;NOTCH2 intracellular domain…	0.00704384	0.00137289	2.3174	2.3174	Dcaf17_8Wks up vs WT_8Wks	1.65415	3.24659	0.0264296	1.56428	1.56428	Dcaf17_8Wks up vs Dcaf17_3Wks	1.08121	2.26316	0.0146835	0.619224	-1.61493	WT_8Wks down vs WT_3Wks	-2.26245	-1.15273
Tspan15	23298	tetraspanin 15	gene with protein product	NET-7	10q22.1	ENSG00000099282	TSPAN15	613140	O95858	N/A	N/A	cell surface receptor signaling pathway(GO:0007166);regulation of biological process(GO:0050789);response to stimulus(GO:0050896)	integral to membrane(GO:0016021);plasma membrane(GO:0005886)	N/A	N/A	0.0610235	0.0131172	2.31665	2.31665	Dcaf17_8Wks up vs WT_8Wks	1.30502	4.11248	0.175698	1.4705	1.4705	Dcaf17_8Wks up vs Dcaf17_3Wks	-1.27517	2.75739	0.196853	0.717298	-1.39412	WT_8Wks down vs WT_3Wks	-2.47483	1.27334
1110008P14Rik	?	?	?	?	?	?	?	?	?	?	?	?	?	?	?	0.00192331	0.00145981	2.30877	2.30877	Dcaf17_8Wks up vs WT_8Wks	1.64291	3.24449	0.00130296	2.5596	2.5596	Dcaf17_8Wks up vs Dcaf17_3Wks	1.7632	3.71571	0.0500091	1.40526	1.40526	WT_8Wks up vs WT_3Wks	-1.00002	1.9748
Evpl	3503	envoplakin	gene with protein product	EVPK	17q25.1	ENSG00000167880	EVPL	601590	Q92817	intermediate filament binding protein(PC00130)	intermediate filament binding(GO:0019215);structural constituent of cytoskeleton(GO:0005200)	cellular process(GO:0009987)	intracellular(GO:0005622)	N/A	N/A	0.0302604	0.0150735	2.30806	2.30806	Dcaf17_8Wks up vs WT_8Wks	1.27631	4.17385	0.0831893	1.72515	1.72515	Dcaf17_8Wks up vs Dcaf17_3Wks	-1.10923	3.30122	0.331003	1.28149	1.28149	WT_8Wks up vs WT_3Wks	-1.41115	2.31743
Adam23	202	ADAM metallopeptidase domain 23	gene with protein product	MDC3	2q33.3	ENSG00000114948	ADAM23	603710	O75077	metalloprotease(PC00153)	N/A	apoptotic process(GO:0006915);fertilization(GO:0009566);mesoderm development(GO:0007498);neurological system process(GO:0050877)	N/A	N/A	Developmental Biology;LGI-ADAM interactions	0.002124	0.00158789	2.30439	2.30439	Dcaf17_8Wks up vs WT_8Wks	1.63062	3.25656	0.809746	1.03812	1.03812	Dcaf17_8Wks up vs Dcaf17_3Wks	-1.407	1.5163	0.000730981	0.371901	-2.68889	WT_8Wks down vs WT_3Wks	-3.79994	-1.9027
Pax3	8617	paired box 3	gene with protein product	HUP2	2q36.1	ENSG00000135903	PAX3	606597	P23760	N/A	N/A	N/A	N/A	N/A	Chromatin organization;HATs acetylate histones;Chromatin modifying enzymes	0.00770107	0.00329701	2.29997	2.29997	Dcaf17_8Wks up vs WT_8Wks	1.53098	3.45521	0.71268	1.06996	1.06996	Dcaf17_8Wks up vs Dcaf17_3Wks	-1.45967	1.67105	0.333048	0.844007	-1.18482	WT_8Wks down vs WT_3Wks	-1.77994	1.26794
Klrg2	24778	killer cell lectin like receptor G2	gene with protein product	FLJ44186, CLEC15B	7q34	ENSG00000188883	KLRG2	N/A	A4D1S0	N/A	N/A	N/A	N/A	N/A	N/A	0.106449	0.0280632	2.29876	2.29876	Dcaf17_8Wks up vs WT_8Wks	1.14271	4.62433	0.282919	1.43082	1.43082	Dcaf17_8Wks up vs Dcaf17_3Wks	-1.50294	3.0769	0.567263	0.846689	-1.18107	WT_8Wks down vs WT_3Wks	-2.37592	1.70325
Cnp	2158	2',3'-cyclic nucleotide 3' phosphodiesterase	gene with protein product	N/A	17q21.2	ENSG00000173786	CNP	123830	P09543	phosphodiesterase(PC00185)	phosphoric diester hydrolase activity(GO:0008081)	N/A	cytoplasm(GO:0005737)	N/A	N/A	0.0129974	0.00370612	2.29636	2.29636	Dcaf17_8Wks up vs WT_8Wks	1.51281	3.48575	0.374565	1.18925	1.18925	Dcaf17_8Wks up vs Dcaf17_3Wks	-1.32826	1.87857	0.0173154	0.566668	-1.7647	WT_8Wks down vs WT_3Wks	-2.67872	-1.16256
Aqp3	636	aquaporin 3 (Gill blood group)	gene with protein product	GIL	9p13.3	ENSG00000165272	AQP3	600170	Q92482	transporter(PC00227)	transmembrane transporter activity(GO:0022857)	cellular process(GO:0009987)	N/A	N/A	Passive transport by Aquaporins;Aquaporin-mediated transport;Vasopressin regulates renal water homeostasis via Aquaporins;Transmembrane transport of small molecules	0.00137249	0.00471781	2.29422	2.29422	Dcaf17_8Wks up vs WT_8Wks	1.47595	3.56616	0.0108309	2.10188	2.10188	Dcaf17_8Wks up vs Dcaf17_3Wks	1.29646	3.40766	0.00307754	2.50205	2.50205	WT_8Wks up vs WT_3Wks	1.60965	3.88921
Rhox11	?	?	?	?	?	?	?	?	?	?	?	?	?	?	?	2.27343e-05	0.000485673	2.28894	2.28894	Dcaf17_8Wks up vs WT_8Wks	1.75565	2.9842	9.68296e-06	7.66143	7.66143	Dcaf17_8Wks up vs Dcaf17_3Wks	5.72955	10.2447	8.45443e-05	3.30053	3.30053	WT_8Wks up vs WT_3Wks	2.53156	4.30307
Kcng3	18306	potassium voltage-gated channel modifier subfamily G member 3	gene with protein product	Kv6.3	2p21	ENSG00000171126	KCNG3	606767	Q8TAE7	N/A	voltage-gated potassium channel activity(GO:0005249)	cellular process(GO:0009987);regulation of biological process(GO:0050789)	integral to membrane(GO:0016021);plasma membrane(GO:0005886);protein complex(GO:0043234)	N/A	Voltage gated Potassium channels;Neuronal System;Potassium Channels	0.0370305	0.030222	2.28815	2.28815	Dcaf17_8Wks up vs WT_8Wks	1.12484	4.65454	0.47185	0.790273	-1.26539	Dcaf17_8Wks down vs Dcaf17_3Wks	-2.75454	1.7203	0.0266966	0.424106	-2.3579	WT_8Wks down vs WT_3Wks	-4.79642	-1.15913
Abcg8	13887	ATP binding cassette subfamily G member 8	gene with protein product	GBD4	2p21	ENSG00000143921	ABCG8	605460	Q9H221	ATP-binding cassette (ABC) transporter(PC00003)	ATPase activity, coupled to transmembrane movement of substances(GO:0042626);pyrophosphatase activity(GO:0016462);transmembrane transporter activity(GO:0022857)	catabolic process(GO:0009056);cellular process(GO:0009987);nitrogen compound metabolic process(GO:0006807);nucleobase-containing compound metabolic process(GO:0006139);phosphate-containing compound metabolic process(GO:0006796)	plasma membrane(GO:0005886)	N/A	Metabolism;ABC-family proteins mediated transport;ABC transporter disorders;Defective ABCG5 causes sitosterolemia;ABC transporters in lipid homeostasis;Transmembrane transport of small molecules;Trafficking of dietary sterols;Metabolism of lipids and lipoproteins;Disease;Defective ABCG8 causes gallbladder disease 4 and sitosterolemia;Disorders of transmembrane transporters;Lipid digestion, mobili…	0.00325223	0.0014547	2.28674	2.28674	Dcaf17_8Wks up vs WT_8Wks	1.63402	3.20019	0.101728	1.33199	1.33199	Dcaf17_8Wks up vs Dcaf17_3Wks	-1.0849	1.92483	0.561168	1.08473	1.08473	WT_8Wks up vs WT_3Wks	-1.29015	1.51803
Aplp1	597	amyloid beta precursor like protein 1	gene with protein product	APLP	19q13.12	ENSG00000105290	APLP1	104775	P51693	protease inhibitor(PC00191)	N/A	cellular process(GO:0009987)	N/A	N/A	N/A	0.0215407	0.0047685	2.28405	2.28405	Dcaf17_8Wks up vs WT_8Wks	1.47124	3.54589	0.17506	1.34454	1.34454	Dcaf17_8Wks up vs Dcaf17_3Wks	-1.20414	2.17684	0.0474068	0.639308	-1.56419	WT_8Wks down vs WT_3Wks	-2.42835	-1.00756
Rasgef1c	27400	RasGEF domain family member 1C	gene with protein product	FLJ35841	5q35.3	ENSG00000146090	RASGEF1C	N/A	Q8N431	guanyl-nucleotide exchange factor(PC00113)	guanyl-nucleotide exchange factor activity(GO:0005085);protein binding(GO:0005515);small GTPase regulator activity(GO:0005083)	mitosis(GO:0007067)	N/A	N/A	N/A	0.01484	0.00298693	2.28403	2.28403	Dcaf17_8Wks up vs WT_8Wks	1.53942	3.38881	0.0733866	1.46215	1.46215	Dcaf17_8Wks up vs Dcaf17_3Wks	-1.05367	2.25264	0.0325886	0.637706	-1.56812	WT_8Wks down vs WT_3Wks	-2.32661	-1.0569
Il12rb1	5971	interleukin 12 receptor subunit beta 1	gene with protein product	CD212	19p13.11	ENSG00000096996	IL12RB1	601604	P42701	cytokine(PC00083);defense/immunity protein(PC00090)	cytokine activity(GO:0005125)	response to stimulus(GO:0050896)	N/A	Interleukin signaling pathway->Interleukin receptor beta subunit;;	Immune System;Signaling by Interleukins;Interleukin-12 signaling;Cytokine Signaling in Immune system	0.000620169	0.000357252	2.28374	2.28374	Dcaf17_8Wks up vs WT_8Wks	1.78247	2.92599	0.000301143	2.55454	2.55454	Dcaf17_8Wks up vs Dcaf17_3Wks	1.94722	3.35128	0.0865702	1.22777	1.22777	WT_8Wks up vs WT_3Wks	-1.04354	1.57304
Astn1	773	astrotactin 1	gene with protein product	N/A	1q25.2	ENSG00000152092	ASTN1	600904	O14525	N/A	N/A	N/A	N/A	N/A	N/A	0.00246105	0.000452864	2.28279	2.28279	Dcaf17_8Wks up vs WT_8Wks	1.75931	2.96203	0.00645716	1.64612	1.64612	Dcaf17_8Wks up vs Dcaf17_3Wks	1.23749	2.18969	0.0774847	0.798852	-1.2518	WT_8Wks down vs WT_3Wks	-1.62426	1.03655
Inf2	23791	inverted formin, FH2 and WH2 domain containing	gene with protein product	MGC13251	14q32.33	ENSG00000203485	INF2	610982	Q27J81	N/A	N/A	N/A	N/A	N/A	N/A	0.00155185	0.0019306	2.27549	2.27549	Dcaf17_8Wks up vs WT_8Wks	1.59424	3.24785	0.527086	0.902123	-1.1085	Dcaf17_8Wks down vs Dcaf17_3Wks	-1.63683	1.33209	0.000487271	0.329557	-3.03437	WT_8Wks down vs WT_3Wks	-4.33101	-2.12593
Padi2	18341	peptidyl arginine deiminase 2	gene with protein product	KIAA0994, PDI2	1p36.13	ENSG00000117115	PADI2	607935	Q9Y2J8	N/A	hydrolase activity(GO:0016787)	N/A	cytoplasm(GO:0005737);nucleus(GO:0005634)	N/A	Chromatin organization;Chromatin modifying enzymes	0.0144544	0.00712654	2.27529	2.27529	Dcaf17_8Wks up vs WT_8Wks	1.40506	3.6845	0.969959	0.991902	-1.00816	Dcaf17_8Wks down vs Dcaf17_3Wks	-1.70944	1.68186	0.331064	0.817278	-1.22357	WT_8Wks down vs WT_3Wks	-1.9814	1.32346
Gm1141	?	?	?	?	?	?	?	?	?	?	?	?	?	?	?	0.00137326	0.0103769	2.27326	2.27326	Dcaf17_8Wks up vs WT_8Wks	1.34015	3.85609	0.000389773	6.64424	6.64424	Dcaf17_8Wks up vs Dcaf17_3Wks	3.72429	11.8535	0.0121171	2.2023	2.2023	WT_8Wks up vs WT_3Wks	1.29831	3.73573
Eda	3157	ectodysplasin A	gene with protein product	EDA1, XLHED, HED, XHED, ED1-A1, ED1-A2, EDA-A1, EDA-A2	Xq13.1	ENSG00000158813	EDA	300451	Q92838	N/A	N/A	N/A	N/A	N/A	Immune System;TNFR2 non-canonical NF-kB pathway;TNFs bind their physiological receptors;Cytokine Signaling in Immune system	0.00217299	0.0013313	2.27124	2.27124	Dcaf17_8Wks up vs WT_8Wks	1.63798	3.14932	0.346712	0.865346	-1.15561	Dcaf17_8Wks down vs Dcaf17_3Wks	-1.65316	1.23792	0.00938027	0.593936	-1.68368	WT_8Wks down vs WT_3Wks	-2.33461	-1.21424
LOC108168792	?	?	?	?	?	?	?	?	?	?	?	?	?	?	?	0.00567584	0.00326238	2.26463	2.26463	Dcaf17_8Wks up vs WT_8Wks	1.52038	3.3732	0.00163345	2.84898	2.84898	Dcaf17_8Wks up vs Dcaf17_3Wks	1.84132	4.40809	0.571605	1.09831	1.09831	WT_8Wks up vs WT_3Wks	-1.35619	1.63595
Etl4	?	?	?	?	?	?	?	?	?	?	?	?	?	?	?	1.26472e-05	4.1592e-05	2.2631	2.2631	Dcaf17_8Wks up vs WT_8Wks	1.93464	2.64731	0.00159901	0.661009	-1.51284	Dcaf17_8Wks down vs Dcaf17_3Wks	-1.79636	-1.27406	4.92857e-06	0.283719	-3.52461	WT_8Wks down vs WT_3Wks	-4.123	-3.01307
Slc35e1	20803	solute carrier family 35 member E1	gene with protein product	FLJ14251	19p13.11	ENSG00000127526	SLC35E1	N/A	Q96K37	N/A	N/A	N/A	N/A	N/A	N/A	0.00569836	0.00437446	2.25786	2.25786	Dcaf17_8Wks up vs WT_8Wks	1.47614	3.45357	0.263313	0.795984	-1.25631	Dcaf17_8Wks down vs Dcaf17_3Wks	-2.00117	1.26792	0.0169865	0.559148	-1.78843	WT_8Wks down vs WT_3Wks	-2.73554	-1.16924
Hhipl2	25842	HHIP like 2	gene with protein product	FLJ13840	1q41	ENSG00000143512	HHIPL2	N/A	Q6UWX4	N/A	N/A	N/A	N/A	N/A	N/A	0.0319726	0.0138964	2.2578	2.2578	Dcaf17_8Wks up vs WT_8Wks	1.28361	3.97133	0.296489	1.32367	1.32367	Dcaf17_8Wks up vs Dcaf17_3Wks	-1.40242	2.4572	0.739246	1.08038	1.08038	WT_8Wks up vs WT_3Wks	-1.62808	1.90032
Tgfbi	11771	transforming growth factor beta induced	gene with protein product	BIGH3, CDB1, CDGG1	5q31.1	ENSG00000120708	TGFBI	601692	Q15582	cell adhesion molecule(PC00069);signaling molecule(PC00207)	protein binding(GO:0005515)	cell adhesion(GO:0007155);cellular component organization(GO:0016043);cellular process(GO:0009987)	extracellular space(GO:0005615);proteinaceous extracellular matrix(GO:0005578)	N/A	Amyloid fiber formation;Metabolism of proteins	1.15822e-06	5.3878e-07	2.25659	2.25659	Dcaf17_8Wks up vs WT_8Wks	2.11484	2.40785	3.94072e-07	2.58394	2.58394	Dcaf17_8Wks up vs Dcaf17_3Wks	2.40668	2.77427	0.0623472	1.06219	1.06219	WT_8Wks up vs WT_3Wks	-1.00455	1.13339
Kdr	6307	kinase insert domain receptor	gene with protein product	FLK1, VEGFR, VEGFR2, CD309	4q12	ENSG00000128052	KDR	191306	P35968	N/A	protein binding(GO:0005515);signal transducer activity(GO:0004871);transmembrane receptor protein tyrosine kinase activity(GO:0004714)	MAPK cascade(GO:0000165);cell differentiation(GO:0030154);negative regulation of apoptotic process(GO:0043066);regulation of catalytic activity(GO:0050790);regulation of phosphate metabolic process(GO:0019220);response to stimulus(GO:0050896);single-multicellular organism process(GO:0044707)	cytoplasm(GO:0005737);integral to membrane(GO:0016021);plasma membrane(GO:0005886);protein complex(GO:0043234)	Angiogenesis->Vascular Endothelial Growth Factor Receptor-2;;VEGF signaling pathway->Vascular Endothelial Growth Factor Receptor-2;;;	Signal Transduction;Extracellular matrix organization;EPH-Ephrin signaling;VEGF ligand-receptor interactions;Axon guidance;Developmental Biology;EPHA-mediated growth cone collapse;Neurophilin interactions with VEGF and VEGFR;VEGFR2 mediated cell proliferation;Integrin cell surface interactions;VEGFA-VEGFR2 Pathway;Signaling by VEGF;VEGF binds to VEGFR leading to receptor dimerization	0.000543907	0.00115686	2.25605	2.25605	Dcaf17_8Wks up vs WT_8Wks	1.64753	3.08933	0.210813	0.825145	-1.21191	Dcaf17_8Wks down vs Dcaf17_3Wks	-1.71007	1.16433	0.000147837	0.283545	-3.52678	WT_8Wks down vs WT_3Wks	-4.8294	-2.57551
Psmd10	9555	proteasome 26S subunit, non-ATPase 10	gene with protein product	p28	Xq22.3	ENSG00000101843	PSMD10	300880	O75832	N/A	N/A	N/A	N/A	N/A	Ubiquitin Mediated Degradation of Phosphorylated Cdc25A;FCERI mediated NF-kB activation;Activation of APC/C and APC/C:Cdc20 mediated degradation of mitotic proteins;Signaling by FGFR4;Signaling by FGFR3;Gastrin-CREB signalling pathway via PKC and MAPK;MAPK6/MAPK4 signaling;p53-Dependent G1 DNA Damage Response;G1/S Transition;Signaling by FGFR;FCERI mediated MAPK activation;Cyclin E associated eve…	0.00946771	0.00744434	2.24848	2.24848	Dcaf17_8Wks up vs WT_8Wks	1.3911	3.63428	0.00351171	2.88887	2.88887	Dcaf17_8Wks up vs Dcaf17_3Wks	1.70724	4.88833	0.20115	1.31633	1.31633	WT_8Wks up vs WT_3Wks	-1.22791	2.12761
Gm35208	?	?	?	?	?	?	?	?	?	?	?	?	?	?	?	4.80876e-07	1.17445e-05	2.24832	2.24832	Dcaf17_8Wks up vs WT_8Wks	1.99363	2.53555	2.09653e-07	7.36449	7.36449	Dcaf17_8Wks up vs Dcaf17_3Wks	6.45573	8.40117	1.77674e-06	3.27555	3.27555	WT_8Wks up vs WT_3Wks	2.90449	3.694
Cldn34b4	?	?	?	?	?	?	?	?	?	?	?	?	?	?	?	0.00273868	0.0328646	2.2481	2.2481	Dcaf17_8Wks up vs WT_8Wks	1.10284	4.58269	0.000641245	9.92498	9.92498	Dcaf17_8Wks up vs Dcaf17_3Wks	4.54888	21.6548	0.041321	2.13003	2.13003	WT_8Wks up vs WT_3Wks	1.04492	4.342
Mmp17	7163	matrix metallopeptidase 17	gene with protein product	MT4-MMP	12q24.33	ENSG00000198598	MMP17	602285	Q9ULZ9	metalloprotease(PC00153)	N/A	N/A	extracellular matrix(GO:0031012)	Alzheimer disease-presenilin pathway->Membrane metalloprotease;;	Activation of Matrix Metalloproteinases;Extracellular matrix organization;Degradation of the extracellular matrix	0.111405	0.0248778	2.24726	2.24726	Dcaf17_8Wks up vs WT_8Wks	1.16491	4.33525	0.159669	1.58767	1.58767	Dcaf17_8Wks up vs Dcaf17_3Wks	-1.29371	3.26105	0.356814	0.771542	-1.29611	WT_8Wks down vs WT_3Wks	-2.50036	1.48841
Oog4	?	?	?	?	?	?	?	?	?	?	?	?	?	?	?	0.000865202	0.000794816	2.24524	2.24524	Dcaf17_8Wks up vs WT_8Wks	1.68345	2.99452	0.000302386	2.97096	2.97096	Dcaf17_8Wks up vs Dcaf17_3Wks	2.16719	4.07283	0.0544851	1.32322	1.32322	WT_8Wks up vs WT_3Wks	-1.00793	1.7648
Ssxb2	?	?	?	?	?	?	?	?	?	?	?	?	?	?	?	0.0377603	0.00852068	2.24233	2.24233	Dcaf17_8Wks up vs WT_8Wks	1.36729	3.67736	0.0321096	1.86005	1.86005	Dcaf17_8Wks up vs Dcaf17_3Wks	1.08189	3.19792	0.0804345	0.656522	-1.52318	WT_8Wks down vs WT_3Wks	-2.49798	1.07668
1700003G13Rik	?	?	?	?	?	?	?	?	?	?	?	?	?	?	?	5.13048e-07	0.00012821	2.24205	2.24205	Dcaf17_8Wks up vs WT_8Wks	1.84393	2.72612	2.8381e-07	21.2264	21.2264	Dcaf17_8Wks up vs Dcaf17_3Wks	17.1346	26.2954	9.66598e-07	8.85152	8.85152	WT_8Wks up vs WT_3Wks	7.27978	10.7626
Parva	14652	parvin alpha	gene with protein product	FLJ12254, FLJ10793	11p15.3	ENSG00000197702	PARVA	608120	Q9NVD7	N/A	N/A	N/A	N/A	N/A	N/A	0.000209246	0.000293071	2.24202	2.24202	Dcaf17_8Wks up vs WT_8Wks	1.77716	2.82848	0.0186857	0.712201	-1.4041	Dcaf17_8Wks down vs Dcaf17_3Wks	-1.8111	-1.08856	0.000243297	0.431882	-2.31545	WT_8Wks down vs WT_3Wks	-2.92112	-1.83536
Serinc2	23231	serine incorporator 2	gene with protein product	FKSG84, PRO0899, TDE2	1p35.2	ENSG00000168528	SERINC2	614549	Q96SA4	transmembrane receptor regulatory/adaptor protein(PC00226)	N/A	N/A	N/A	N/A	N/A	4.6073e-05	0.00423862	2.23803	2.23803	Dcaf17_8Wks up vs WT_8Wks	1.47448	3.39697	2.79614e-05	13.2256	13.2256	Dcaf17_8Wks up vs Dcaf17_3Wks	8.37318	20.89	7.76478e-05	6.76536	6.76536	WT_8Wks up vs WT_3Wks	4.45722	10.2687
LOC108169171	?	?	?	?	?	?	?	?	?	?	?	?	?	?	?	0.0152821	0.00413609	2.2376	2.2376	Dcaf17_8Wks up vs WT_8Wks	1.47786	3.38791	0.031318	1.68913	1.68913	Dcaf17_8Wks up vs Dcaf17_3Wks	1.07231	2.66077	0.975762	0.99486	-1.00517	WT_8Wks down vs WT_3Wks	-1.5219	1.5063
Tmem151a	28497	transmembrane protein 151A	gene with protein product	MGC33486	11q13.2	ENSG00000179292	TMEM151A	N/A	Q8N4L1	N/A	N/A	N/A	N/A	N/A	N/A	0.0319399	0.00719412	2.23758	2.23758	Dcaf17_8Wks up vs WT_8Wks	1.39387	3.592	0.0328503	1.80368	1.80368	Dcaf17_8Wks up vs Dcaf17_3Wks	1.07395	3.02926	0.521265	0.880792	-1.13534	WT_8Wks down vs WT_3Wks	-1.82257	1.41394
Nr2e1	7973	nuclear receptor subfamily 2 group E member 1	gene with protein product	TLL, XTLL	6q21	ENSG00000112333	NR2E1	603849	Q9Y466	N/A	N/A	N/A	N/A	N/A	N/A	0.175929	0.0455652	2.23685	2.23685	Dcaf17_8Wks up vs WT_8Wks	1.02365	4.88786	0.270088	1.5113	1.5113	Dcaf17_8Wks up vs Dcaf17_3Wks	-1.55788	3.55823	0.578492	0.834797	-1.1979	WT_8Wks down vs WT_3Wks	-2.61759	1.82416
Tbx4	11603	T-box 4	gene with protein product	N/A	17q23.2	ENSG00000121075	TBX4	601719	P57082	Rel homology transcription factor(PC00252);nucleic acid binding(PC00171)	sequence-specific DNA binding transcription factor activity(GO:0003700)	mesoderm development(GO:0007498);regulation of transcription from RNA polymerase II promoter(GO:0006357)	N/A	N/A	N/A	0.023624	0.0161214	2.23055	2.23055	Dcaf17_8Wks up vs WT_8Wks	1.25088	3.97749	0.444712	0.815131	-1.2268	Dcaf17_8Wks down vs Dcaf17_3Wks	-2.31177	1.53603	0.0439372	0.547431	-1.82672	WT_8Wks down vs WT_3Wks	-3.25737	-1.02441
Dbp	2697	D-box binding PAR bZIP transcription factor	gene with protein product	DABP	19q13.33	ENSG00000105516	DBP	124097	Q10586	nucleic acid binding(PC00171);transcription factor(PC00218)	sequence-specific DNA binding RNA polymerase II transcription factor activity(GO:0000981)	biosynthetic process(GO:0009058);cellular process(GO:0009987);nitrogen compound metabolic process(GO:0006807)	intracellular(GO:0005622);nucleus(GO:0005634)	N/A	BMAL1:CLOCK,NPAS2 activates circadian gene expression;Circadian Clock	4.65642e-05	0.00014032	2.22974	2.22974	Dcaf17_8Wks up vs WT_8Wks	1.82952	2.7175	0.00108337	0.566068	-1.76657	Dcaf17_8Wks down vs Dcaf17_3Wks	-2.19406	-1.42238	6.28183e-05	0.387986	-2.57741	WT_8Wks down vs WT_3Wks	-3.14123	-2.11479
Lgi4	18712	leucine rich repeat LGI family member 4	gene with protein product	N/A	19q13.12	ENSG00000153902	LGI4	608303	Q8N135	N/A	N/A	N/A	N/A	N/A	Developmental Biology;LGI-ADAM interactions	0.000691005	0.000431596	2.22834	2.22834	Dcaf17_8Wks up vs WT_8Wks	1.73494	2.86206	0.348761	0.895631	-1.11653	Dcaf17_8Wks down vs Dcaf17_3Wks	-1.46873	1.17815	0.000946175	0.508197	-1.96774	WT_8Wks down vs WT_3Wks	-2.52734	-1.53204
Plcg2	9066	phospholipase C gamma 2	gene with protein product	N/A	16q24.1	N/A	PLCG2	600220	P16885	calcium-binding protein(PC00060);guanyl-nucleotide exchange factor(PC00113);phospholipase(PC00186);signaling molecule(PC00207)	calcium ion binding(GO:0005509);guanyl-nucleotide exchange factor activity(GO:0005085);phospholipase activity(GO:0004620);receptor binding(GO:0005102);small GTPase regulator activity(GO:0005083)	cellular process(GO:0009987);phospholipid metabolic process(GO:0006644)	N/A	Thyrotropin-releasing hormone receptor signaling pathway->Phospholipase C;;Oxytocin receptor mediated signaling pathway->Phospholipase C beta;;Angiogenesis->Phospholipase C-gamma;;VEGF signaling pathway->Phospholipase C-gamma;;PDGF signaling pathway->Phospholipase C, gamma;;EGF receptor signaling pathway->phospholipase c gamma;;Axon guidance mediated by netrin->Phospholipase C;;5HT2 type receptor…	Hemostasis;DAP12 signaling;Toll Like Receptor 4 (TLR4) Cascade;FCERI mediated Ca+2 mobilization;Metabolism;DAP12 interactions;C-type lectin receptors (CLRs);Dectin-2 family;Synthesis of IP3 and IP4 in the cytosol;Innate Immune System;Signaling by the B Cell Receptor (BCR);Toll-Like Receptors Cascades;Inositol phosphate metabolism;GPVI-mediated activation cascade;Fc epsilon receptor (FCERI) signal…	9.76058e-05	0.000360688	2.22477	2.22477	Dcaf17_8Wks up vs WT_8Wks	1.74928	2.82952	3.35156e-05	4.19485	4.19485	Dcaf17_8Wks up vs Dcaf17_3Wks	3.22346	5.45897	0.00124266	1.84537	1.84537	WT_8Wks up vs WT_3Wks	1.45096	2.34699
Utf1	12634	undifferentiated embryonic cell transcription factor 1	gene with protein product	N/A	10q26.3	ENSG00000171794	UTF1	604130	Q5T230	N/A	N/A	N/A	N/A	N/A	N/A	0.000209018	0.000393172	2.22328	2.22328	Dcaf17_8Wks up vs WT_8Wks	1.74073	2.8396	0.00599477	0.620861	-1.61067	Dcaf17_8Wks down vs Dcaf17_3Wks	-2.10577	-1.23197	0.0027759	0.593998	-1.68351	WT_8Wks down vs WT_3Wks	-2.1502	-1.31811
Gm30790	?	?	?	?	?	?	?	?	?	?	?	?	?	?	?	0.0376187	0.0107402	2.21459	2.21459	Dcaf17_8Wks up vs WT_8Wks	1.3218	3.71042	0.0145841	2.23687	2.23687	Dcaf17_8Wks up vs Dcaf17_3Wks	1.27093	3.93698	0.381917	0.824982	-1.21215	WT_8Wks down vs WT_3Wks	-2.03088	1.38221
Sorcs3	16699	sortilin related VPS10 domain containing receptor 3	gene with protein product	KIAA1059, SORCS	10q25.1	ENSG00000156395	SORCS3	606285	Q9UPU3	receptor(PC00197);transporter(PC00227)	lipid binding(GO:0008289);receptor activity(GO:0004872);transmembrane transporter activity(GO:0022857)	intracellular protein transport(GO:0006886);lipid metabolic process(GO:0006629);lipid transport(GO:0006869);receptor-mediated endocytosis(GO:0006898)	N/A	N/A	NFG and proNGF binds to p75NTR;Signal Transduction;p75 NTR receptor-mediated signalling;Signalling by NGF	0.018852	0.0052557	2.21312	2.21312	Dcaf17_8Wks up vs WT_8Wks	1.43549	3.41203	0.00732126	2.23334	2.23334	Dcaf17_8Wks up vs Dcaf17_3Wks	1.38997	3.58844	0.194206	0.77693	-1.28712	WT_8Wks down vs WT_3Wks	-1.98438	1.19781
LOC102638388	?	?	?	?	?	?	?	?	?	?	?	?	?	?	?	0.00439088	0.00890091	2.21074	2.21074	Dcaf17_8Wks up vs WT_8Wks	1.35263	3.61323	0.00115374	4.03006	4.03006	Dcaf17_8Wks up vs Dcaf17_3Wks	2.35282	6.90293	0.0817799	1.51496	1.51496	WT_8Wks up vs WT_3Wks	-1.07884	2.47605
Syngr1	11498	synaptogyrin 1	gene with protein product	N/A	22q13.1	ENSG00000100321	SYNGR1	603925	O43759	membrane trafficking regulatory protein(PC00151)	N/A	N/A	cytoplasm(GO:0005737);cytoplasmic membrane-bounded vesicle(GO:0016023);membrane(GO:0016020);neuromuscular junction(GO:0031594)	N/A	N/A	0.00604694	0.00758241	2.20621	2.20621	Dcaf17_8Wks up vs WT_8Wks	1.37748	3.53354	0.105538	0.673006	-1.48587	Dcaf17_8Wks down vs Dcaf17_3Wks	-2.48925	1.12747	0.0285447	0.572243	-1.74751	WT_8Wks down vs WT_3Wks	-2.79887	-1.09108
Gm590	?	?	?	?	?	?	?	?	?	?	?	?	?	?	?	6.05052e-06	2.13024e-06	2.20531	2.20531	Dcaf17_8Wks up vs WT_8Wks	2.02941	2.39645	2.8369e-06	2.2654	2.2654	Dcaf17_8Wks up vs Dcaf17_3Wks	2.06824	2.48136	0.443589	1.02725	1.02725	WT_8Wks up vs WT_3Wks	-1.05785	1.11629
Zfp954	?	?	?	?	?	?	?	?	?	?	?	?	?	?	?	0.021021	0.0193343	2.20491	2.20491	Dcaf17_8Wks up vs WT_8Wks	1.2119	4.01159	0.396463	0.789438	-1.26672	Dcaf17_8Wks down vs Dcaf17_3Wks	-2.44015	1.52073	0.014176	0.423733	-2.35998	WT_8Wks down vs WT_3Wks	-4.29371	-1.29713
Olfr93	?	?	?	?	?	?	?	?	?	?	?	?	?	?	?	0.000129221	0.000396973	2.20429	2.20429	Dcaf17_8Wks up vs WT_8Wks	1.72954	2.80934	4.54011e-05	3.89323	3.89323	Dcaf17_8Wks up vs Dcaf17_3Wks	2.98483	5.0781	0.00180715	1.76621	1.76621	WT_8Wks up vs WT_3Wks	1.38581	2.25102
Olfr412	?	?	?	?	?	?	?	?	?	?	?	?	?	?	?	0.00415162	0.00278095	2.19805	2.19805	Dcaf17_8Wks up vs WT_8Wks	1.5181	3.18255	0.00221274	2.48093	2.48093	Dcaf17_8Wks up vs Dcaf17_3Wks	1.654	3.72128	0.124058	1.30461	1.30461	WT_8Wks up vs WT_3Wks	-1.10983	1.88893
Angptl2	490	angiopoietin like 2	gene with protein product	ARP2, HARP	9q33.3	ENSG00000136859	ANGPTL2	605001	Q9UKU9	signaling molecule(PC00207)	receptor binding(GO:0005102)	N/A	extracellular region(GO:0005576)	N/A	N/A	0.00636453	0.0124618	2.19608	2.19608	Dcaf17_8Wks up vs WT_8Wks	1.29218	3.73229	0.114623	0.64966	-1.53927	Dcaf17_8Wks down vs Dcaf17_3Wks	-2.75184	1.16144	0.0037004	0.347576	-2.87707	WT_8Wks down vs WT_3Wks	-4.88964	-1.69287
Adamts1	217	ADAM metallopeptidase with thrombospondin type 1 motif 1	gene with protein product	C3-C5, METH1, KIAA1346	21q21.3	ENSG00000154734	ADAMTS1	605174	Q9UHI8	extracellular matrix glycoprotein(PC00100);metalloprotease(PC00153);serine protease inhibitor(PC00204)	metallopeptidase activity(GO:0008237);protein binding(GO:0005515);serine-type endopeptidase inhibitor activity(GO:0004867)	cellular process(GO:0009987);proteolysis(GO:0006508)	extracellular region(GO:0005576)	N/A	Extracellular matrix organization;Post-translational protein modification;Diseases of glycosylation;Defective B3GALTL causes Peters-plus syndrome (PpS);Metabolism of proteins;Diseases associated with O-glycosylation of proteins;Degradation of the extracellular matrix;Disease;O-glycosylation of TSR domain-containing proteins;O-linked glycosylation	4.97742e-05	0.000894971	2.19417	2.19417	Dcaf17_8Wks up vs WT_8Wks	1.64664	2.92375	0.000226795	0.315651	-3.16805	Dcaf17_8Wks down vs Dcaf17_3Wks	-4.33872	-2.31325	5.37552e-05	0.242067	-4.13108	WT_8Wks down vs WT_3Wks	-5.50471	-3.10023
Irf4	6119	interferon regulatory factor 4	gene with protein product	LSIRF	6p25.3	ENSG00000137265	IRF4	601900	Q15306	N/A	N/A	N/A	N/A	N/A	N/A	0.013589	0.00276233	2.18274	2.18274	Dcaf17_8Wks up vs WT_8Wks	1.51334	3.14825	0.0116525	1.83209	1.83209	Dcaf17_8Wks up vs Dcaf17_3Wks	1.22659	2.7365	0.0675611	0.717924	-1.3929	WT_8Wks down vs WT_3Wks	-2.00904	1.03549
Aqp8	642	aquaporin 8	gene with protein product	N/A	16p12.1	ENSG00000103375	AQP8	603750	O94778	transporter(PC00227)	carbohydrate transmembrane transporter activity(GO:0015144);transmembrane transporter activity(GO:0022857)	carbohydrate transport(GO:0008643);cellular process(GO:0009987);homeostatic process(GO:0042592);ion transport(GO:0006811);response to stress(GO:0006950)	integral to membrane(GO:0016021);plasma membrane(GO:0005886)	N/A	Detoxification of Reactive Oxygen Species;Passive transport by Aquaporins;Cellular responses to stress;Aquaporin-mediated transport;Transmembrane transport of small molecules	0.00548615	0.00431113	2.18191	2.18191	Dcaf17_8Wks up vs WT_8Wks	1.4542	3.27377	0.00115701	3.15948	3.15948	Dcaf17_8Wks up vs Dcaf17_3Wks	2.02575	4.92773	0.932651	1.01412	1.01412	WT_8Wks up vs WT_3Wks	-1.47952	1.52161
Cadps	1426	calcium dependent secretion activator	gene with protein product	CAPS, KIAA1121, CAPS1, UNC-31	3p14.2	ENSG00000163618	CADPS	604667	Q9ULU8	N/A	N/A	N/A	N/A	N/A	N/A	1.02615e-05	5.85414e-05	2.18077	2.18077	Dcaf17_8Wks up vs WT_8Wks	1.85727	2.56061	1.98173e-06	5.46363	5.46363	Dcaf17_8Wks up vs Dcaf17_3Wks	4.58239	6.51435	0.00216431	1.4357	1.4357	WT_8Wks up vs WT_3Wks	1.22273	1.68577
Dclk1	2700	doublecortin like kinase 1	gene with protein product	KIAA0369, DCLK, DCDC3A	13q13.3	ENSG00000133083	DCLK1	604742	O15075	N/A	N/A	N/A	N/A	N/A	N/A	0.0150095	0.00950139	2.18024	2.18024	Dcaf17_8Wks up vs WT_8Wks	1.33489	3.5609	0.00546017	2.65717	2.65717	Dcaf17_8Wks up vs Dcaf17_3Wks	1.55249	4.54791	0.347428	1.21876	1.21876	WT_8Wks up vs WT_3Wks	-1.34011	1.99055
Pdpn	29602	podoplanin	gene with protein product	T1A-2, Gp38, aggrus, GP40, PA2.26	1p36.21	ENSG00000162493	PDPN	608863	Q86YL7	N/A	N/A	N/A	N/A	N/A	GPVI-mediated activation cascade;Hemostasis;Platelet activation, signaling and aggregation	0.000177482	0.00253259	2.17859	2.17859	Dcaf17_8Wks up vs WT_8Wks	1.52265	3.1171	0.00142999	0.379302	-2.63642	Dcaf17_8Wks down vs Dcaf17_3Wks	-3.90336	-1.7807	9.93053e-05	0.210153	-4.75844	WT_8Wks down vs WT_3Wks	-6.80831	-3.32575
Dcx	2714	doublecortin	gene with protein product	SCLH, DC, LISX, DBCN, XLIS	Xq23	ENSG00000077279	DCX	300121	O43602	N/A	N/A	cell differentiation(GO:0030154);cellular component biogenesis(GO:0044085);cellular process(GO:0009987);cytoskeleton organization(GO:0007010);nervous system development(GO:0007399);single-multicellular organism process(GO:0044707)	cell projection(GO:0042995);intracellular(GO:0005622);organelle(GO:0043226)	N/A	Developmental Biology;L1CAM interactions;Neurofascin interactions;Axon guidance	0.0153274	0.00470614	2.17587	2.17587	Dcaf17_8Wks up vs WT_8Wks	1.44009	3.28757	0.0125241	1.95379	1.95379	Dcaf17_8Wks up vs Dcaf17_3Wks	1.24316	3.07062	0.826047	1.03788	1.03788	WT_8Wks up vs WT_3Wks	-1.45578	1.56816
Chrnb4	1964	cholinergic receptor nicotinic beta 4 subunit	gene with protein product	N/A	15q25.1	ENSG00000117971	CHRNB4	118509	P30926	GABA receptor(PC00023);acetylcholine receptor(PC00037)	ligand-gated ion channel activity(GO:0015276)	ion transport(GO:0006811);neurological system process(GO:0050877);neuromuscular synaptic transmission(GO:0007274);regulation of biological process(GO:0050789);response to endogenous stimulus(GO:0009719);signal transduction(GO:0007165)	integral to membrane(GO:0016021);neuron projection(GO:0043005);plasma membrane(GO:0005886);protein complex(GO:0043234)	Nicotinic acetylcholine receptor signaling pathway->Nicotinic Acetylcholine Receptor;;Nicotinic acetylcholine receptor signaling pathway->Acetylcholine receptor protein, beta;;Nicotine pharmacodynamics pathway->Nicotinic acetylcholine receptor beta 4 subunit;;;;	Activation of Nicotinic Acetylcholine Receptors;Neuronal System;Postsynaptic nicotinic acetylcholine receptors;Transmission across Chemical Synapses;Neurotransmitter Receptor Binding And Downstream Transmission In The Postsynaptic Cell;Highly calcium permeable nicotinic acetylcholine receptors;Presynaptic nicotinic acetylcholine receptors;Highly calcium permeable postsynaptic nicotinic acetylchol…	0.00164195	0.00650633	2.17014	2.17014	Dcaf17_8Wks up vs WT_8Wks	1.39156	3.38432	0.00060827	4.25579	4.25579	Dcaf17_8Wks up vs Dcaf17_3Wks	2.61563	6.92442	0.0107914	1.98132	1.98132	WT_8Wks up vs WT_3Wks	1.27049	3.08986
Egf	3229	epidermal growth factor	gene with protein product	N/A	4q25	ENSG00000138798	EGF	131530	P01133	N/A	protein binding(GO:0005515);receptor activity(GO:0004872)	cellular process(GO:0009987);dorsal/ventral axis specification(GO:0009950);regulation of biological process(GO:0050789);response to stimulus(GO:0050896)	plasma membrane(GO:0005886);protein complex(GO:0043234)	Gonadotropin-releasing hormone receptor pathway->EGF;;EGF receptor signaling pathway->Epidermal growth factor;;;	FCERI mediated MAPK activation;Signaling by PTK6;FRS-mediated FGFR2 signaling;Signaling by SCF-KIT;ERBB2 Regulates Cell Motility;PI5P, PP2A and IER3 Regulate PI3K/AKT Signaling;ARMS-mediated activation;NCAM signaling for neurite out-growth;VEGFA-VEGFR2 Pathway;EGFR downregulation;Vesicle-mediated transport;Signalling to ERKs;NGF signalling via TRKA from the plasma membrane;Immune System;Signaling…	0.00120465	0.000305461	2.16998	2.16998	Dcaf17_8Wks up vs WT_8Wks	1.73291	2.7173	0.0615404	1.25877	1.25877	Dcaf17_8Wks up vs Dcaf17_3Wks	-1.01638	1.61046	0.067397	0.815728	-1.2259	WT_8Wks down vs WT_3Wks	-1.5351	1.02147
Calca	1437	calcitonin related polypeptide alpha	gene with protein product	N/A	11p15.2	ENSG00000110680	CALCA	114130	P01258, P06881	peptide hormone(PC00179)	hormone activity(GO:0005179)	cellular process(GO:0009987)	N/A	CCKR signaling map->CALCA;;CCKR signaling map->CALCA;;;	Signal Transduction;Class B/2 (Secretin family receptors);GPCR ligand binding;Amyloid fiber formation;Metabolism of proteins;Calcitonin-like ligand receptors;Signaling by GPCR;G alpha (s) signalling events;GPCR downstream signaling	0.000322227	0.00020482	2.16948	2.16948	Dcaf17_8Wks up vs WT_8Wks	1.76427	2.66775	0.000122564	2.57069	2.57069	Dcaf17_8Wks up vs Dcaf17_3Wks	2.0497	3.22411	0.0754491	1.19717	1.19717	WT_8Wks up vs WT_3Wks	-1.02715	1.47213
Rbp1	9919	retinol binding protein 1	gene with protein product	CRABP-I, CRBP1, CRBP, RBPC, CRBPI	3q23	ENSG00000114115	RBP1	180260	P09455	N/A	N/A	ectoderm development(GO:0007398)	N/A	N/A	Signal Transduction;Metabolism;Visual phototransduction;Metabolism of fat-soluble vitamins;Metabolism of vitamins and cofactors;Retinoid metabolism and transport;Retinoid cycle disease events;Disease;Diseases of signal transduction;Diseases associated with visual transduction;The canonical retinoid cycle in rods (twilight vision)	0.00494675	0.00428423	2.16455	2.16455	Dcaf17_8Wks up vs WT_8Wks	1.44949	3.23236	0.279594	0.812903	-1.23016	Dcaf17_8Wks down vs Dcaf17_3Wks	-1.90869	1.26129	0.00483594	0.47212	-2.11811	WT_8Wks down vs WT_3Wks	-3.16301	-1.41839
Cul4b	2555	cullin 4B	gene with protein product	N/A	Xq24	ENSG00000158290	CUL4B	300304	Q13620	ubiquitin-protein ligase(PC00234)	protein binding(GO:0005515)	catabolic process(GO:0009056);cellular process(GO:0009987);cellular protein modification process(GO:0006464);proteolysis(GO:0006508);response to stress(GO:0006950)	intracellular(GO:0005622);protein complex(GO:0043234)	N/A	Dual incision in TC-NER;Transcription-Coupled Nucleotide Excision Repair (TC-NER);DNA Repair;Dual Incision in GG-NER;DNA Damage Bypass;Gap-filling DNA repair synthesis and ligation in TC-NER;Formation of TC-NER Pre-Incision Complex;Global Genome Nucleotide Excision Repair (GG-NER);Nucleotide Excision Repair;Formation of Incision Complex in GG-NER;DNA Damage Recognition in GG-NER;Recognition of DN…	0.000417494	0.000275648	2.16264	2.16264	Dcaf17_8Wks up vs WT_8Wks	1.73705	2.6925	0.000159674	2.57858	2.57858	Dcaf17_8Wks up vs Dcaf17_3Wks	2.02827	3.27821	0.0743321	1.21138	1.21138	WT_8Wks up vs WT_3Wks	-1.02776	1.50818
Stx3	11438	syntaxin 3	gene with protein product	N/A	11q12.1	ENSG00000166900	STX3	600876	Q13277	SNARE protein(PC00034)	SNAP receptor activity(GO:0005484)	biological regulation(GO:0065007);intracellular protein transport(GO:0006886);organelle organization(GO:0006996);protein localization(GO:0008104);synaptic transmission(GO:0007268);synaptic vesicle exocytosis(GO:0016079)	SNARE complex(GO:0031201);cytoplasm(GO:0005737);cytoplasmic membrane-bounded vesicle(GO:0016023);integral to membrane(GO:0016021);plasma membrane(GO:0005886);presynaptic membrane(GO:0042734)	Thyrotropin-releasing hormone receptor signaling pathway->SNARE Complex;;Cortocotropin releasing factor receptor signaling pathway->SNARE Complex;;Beta3 adrenergic receptor signaling pathway->SNARE Complex;;Opioid prodynorphin pathway->SNARE Complex;;Opioid proopiomelanocortin pathway->SNARE Complex;;5HT1 type receptor mediated signaling pathway->SNARE Complex;;Nicotinic acetylcholine receptor si…	Immune System;Signaling by Interleukins;Cytokine Signaling in Immune system	0.00419556	0.00123512	2.16221	2.16221	Dcaf17_8Wks up vs WT_8Wks	1.59823	2.9252	0.341373	1.14496	1.14496	Dcaf17_8Wks up vs Dcaf17_3Wks	-1.21618	1.59432	0.00671917	0.592807	-1.68689	WT_8Wks down vs WT_3Wks	-2.28215	-1.24689
Ramp1	9843	receptor activity modifying protein 1	gene with protein product	N/A	2q37.3	ENSG00000132329	RAMP1	605153	O60894	receptor(PC00197)	receptor activity(GO:0004872);signal transducer activity(GO:0004871);transporter activity(GO:0005215)	G-protein coupled receptor signaling pathway(GO:0007186);anatomical structure morphogenesis(GO:0009653);angiogenesis(GO:0001525);biosynthetic process(GO:0009058);cation transport(GO:0006812);cellular component organization(GO:0016043);cyclic nucleotide metabolic process(GO:0009187);nitrogen compound metabolic process(GO:0006807);protein localization(GO:0008104);protein transport(GO:0015031);recep…	cell part(GO:0044464);protein complex(GO:0043234)	N/A	G alpha (s) signalling events;Calcitonin-like ligand receptors;GPCR downstream signaling;Signaling by GPCR;Signal Transduction;Class B/2 (Secretin family receptors);GPCR ligand binding	0.0101489	0.0285475	2.16023	2.16023	Dcaf17_8Wks up vs WT_8Wks	1.12779	4.13781	0.0801057	0.545228	-1.8341	Dcaf17_8Wks down vs Dcaf17_3Wks	-3.73796	1.1112	0.00661361	0.323426	-3.0919	WT_8Wks down vs WT_3Wks	-5.92239	-1.61419
Crispld1	18206	cysteine rich secretory protein LCCL domain containing 1	gene with protein product	Cocoacrisp, DKFZp762F133	8q21.13	ENSG00000121005	CRISPLD1	N/A	Q9H336	defense/immunity protein(PC00090)	N/A	N/A	N/A	N/A	N/A	0.0188533	0.0243811	2.15932	2.15932	Dcaf17_8Wks up vs WT_8Wks	1.16026	4.01864	0.00876495	3.01317	3.01317	Dcaf17_8Wks up vs Dcaf17_3Wks	1.52586	5.95023	0.101247	1.62347	1.62347	WT_8Wks up vs WT_3Wks	-1.14635	3.02139
Fam46d	?	?	?	?	?	?	?	?	?	?	?	?	?	?	?	0.00319873	0.00979796	2.1578	2.1578	Dcaf17_8Wks up vs WT_8Wks	1.32483	3.5145	0.00088958	4.32617	4.32617	Dcaf17_8Wks up vs Dcaf17_3Wks	2.53531	7.38203	0.0395866	1.69004	1.69004	WT_8Wks up vs WT_3Wks	1.03764	2.75264
Tmem130	25429	transmembrane protein 130	gene with protein product	DKFZp761L1417, FLJ42643	7q22.1	ENSG00000166448	TMEM130	N/A	Q8N3G9	cell adhesion molecule(PC00069);membrane-bound signaling molecule(PC00152)	N/A	N/A	integral to membrane(GO:0016021);plasma membrane(GO:0005886)	N/A	N/A	0.0711969	0.0195768	2.15486	2.15486	Dcaf17_8Wks up vs WT_8Wks	1.20278	3.86056	0.447861	1.22697	1.22697	Dcaf17_8Wks up vs Dcaf17_3Wks	-1.54371	2.32401	0.295542	0.767289	-1.30329	WT_8Wks down vs WT_3Wks	-2.33493	1.37465
Psen2	9509	presenilin 2	gene with protein product	AD3L, STM2, PS2	1q42.13	ENSG00000143801	PSEN2	600759	P49810	N/A	N/A	N/A	N/A	N/A	N/A	0.00232714	0.000644791	2.15348	2.15348	Dcaf17_8Wks up vs WT_8Wks	1.65867	2.7959	0.0150416	1.49778	1.49778	Dcaf17_8Wks up vs Dcaf17_3Wks	1.12524	1.99366	0.00156993	0.531659	-1.8809	WT_8Wks down vs WT_3Wks	-2.44201	-1.44872
Olfr307	?	?	?	?	?	?	?	?	?	?	?	?	?	?	?	0.00197926	0.00184315	2.15166	2.15166	Dcaf17_8Wks up vs WT_8Wks	1.54973	2.98739	0.0114613	1.7242	1.7242	Dcaf17_8Wks up vs Dcaf17_3Wks	1.20356	2.47007	0.0241355	1.50358	1.50358	WT_8Wks up vs WT_3Wks	1.08295	2.08758
E330034G19Rik	?	?	?	?	?	?	?	?	?	?	?	?	?	?	?	0.00511218	0.0210341	2.15114	2.15114	Dcaf17_8Wks up vs WT_8Wks	1.18852	3.89341	0.00124329	5.23737	5.23737	Dcaf17_8Wks up vs Dcaf17_3Wks	2.73438	10.0316	0.067756	1.70961	1.70961	WT_8Wks up vs WT_3Wks	-1.05868	3.09428
Zc3h12d	21175	zinc finger CCCH-type containing 12D	gene with protein product	dJ281H8.1, MCPIP4	6q25.1	ENSG00000178199	ZC3H12D	611106	A2A288	nucleic acid binding(PC00171)	nucleic acid binding(GO:0003676)	N/A	N/A	N/A	N/A	0.0419278	0.0106893	2.14498	2.14498	Dcaf17_8Wks up vs WT_8Wks	1.30784	3.51796	0.224523	1.33925	1.33925	Dcaf17_8Wks up vs Dcaf17_3Wks	-1.28384	2.30271	0.431784	0.848327	-1.17879	WT_8Wks down vs WT_3Wks	-1.93332	1.39133
1700054M17Rik	?	?	?	?	?	?	?	?	?	?	?	?	?	?	?	0.000407802	0.00596496	2.14479	2.14479	Dcaf17_8Wks up vs WT_8Wks	1.3972	3.29237	0.000160393	6.36458	6.36458	Dcaf17_8Wks up vs Dcaf17_3Wks	3.97997	10.1779	0.00161404	2.80307	2.80307	WT_8Wks up vs WT_3Wks	1.82604	4.30287
4933406J10Rik	?	?	?	?	?	?	?	?	?	?	?	?	?	?	?	0.000205074	0.00591529	2.14414	2.14414	Dcaf17_8Wks up vs WT_8Wks	1.39822	3.288	5.16578e-05	10.3123	10.3123	Dcaf17_8Wks up vs Dcaf17_3Wks	6.45588	16.4724	0.00306121	2.43516	2.43516	WT_8Wks up vs WT_3Wks	1.58799	3.73427
Hunk	13326	hormonally up-regulated Neu-associated kinase	gene with protein product	N/A	21q22.11	ENSG00000142149	HUNK	606532	P57058	non-receptor serine/threonine protein kinase(PC00167)	protein kinase activity(GO:0004672)	intracellular signal transduction(GO:0035556);phosphate-containing compound metabolic process(GO:0006796);regulation of biological process(GO:0050789);response to stimulus(GO:0050896)	cytoplasm(GO:0005737);nucleus(GO:0005634)	N/A	N/A	0.00164813	0.00290833	2.14405	2.14405	Dcaf17_8Wks up vs WT_8Wks	1.49271	3.07962	0.0499317	0.67244	-1.48712	Dcaf17_8Wks down vs Dcaf17_3Wks	-2.21115	-1.00017	0.00149435	0.41235	-2.42513	WT_8Wks down vs WT_3Wks	-3.48334	-1.68839
Gm14725	?	?	?	?	?	?	?	?	?	?	?	?	?	?	?	1.05689e-06	0.00093574	2.14398	2.14398	Dcaf17_8Wks up vs WT_8Wks	1.61825	2.84051	5.69218e-07	45.7611	45.7611	Dcaf17_8Wks up vs Dcaf17_3Wks	33.6248	62.2779	2.03485e-06	14.902	14.902	WT_8Wks up vs WT_3Wks	11.2478	19.7433
Vsig8	32063	V-set and immunoglobulin domain containing 8	gene with protein product	N/A	1q23.2	ENSG00000243284	VSIG8	N/A	P0DPA2	N/A	N/A	N/A	N/A	N/A	N/A	0.000773941	0.00964693	2.13418	2.13418	Dcaf17_8Wks up vs WT_8Wks	1.32197	3.44541	0.000456057	5.25992	5.25992	Dcaf17_8Wks up vs Dcaf17_3Wks	3.11255	8.88878	0.00173062	3.10861	3.10861	WT_8Wks up vs WT_3Wks	1.92556	5.01853
Gm7073	?	?	?	?	?	?	?	?	?	?	?	?	?	?	?	1.77032e-05	0.0108671	2.13128	2.13128	Dcaf17_8Wks up vs WT_8Wks	1.30223	3.48815	5.9941e-06	64.5471	64.5471	Dcaf17_8Wks up vs Dcaf17_3Wks	37.6272	110.727	0.000118257	7.91755	7.91755	WT_8Wks up vs WT_3Wks	4.83767	12.9582
Ppef1	9243	protein phosphatase with EF-hand domain 1	gene with protein product	PPP7CA	Xp22.13	ENSG00000086717	PPEF1	300109	O14829	N/A	N/A	apoptotic process(GO:0006915);immune system process(GO:0002376);intracellular signal transduction(GO:0035556);meiosis(GO:0007126)	N/A	N/A	The phototransduction cascade;Signal Transduction;Visual phototransduction;Inactivation, recovery and regulation of the phototransduction cascade	0.000315579	0.0117152	2.13057	2.13057	Dcaf17_8Wks up vs WT_8Wks	1.28977	3.51949	0.000111023	10.3777	10.3777	Dcaf17_8Wks up vs Dcaf17_3Wks	5.98843	17.9842	0.00135251	3.50889	3.50889	WT_8Wks up vs WT_3Wks	2.12415	5.79634
Gm12505	?	?	?	?	?	?	?	?	?	?	?	?	?	?	?	0.00465829	0.00439819	2.13012	2.13012	Dcaf17_8Wks up vs WT_8Wks	1.43488	3.16223	0.00138808	2.93368	2.93368	Dcaf17_8Wks up vs Dcaf17_3Wks	1.90303	4.52252	0.173671	1.27598	1.27598	WT_8Wks up vs WT_3Wks	-1.16344	1.89424
Olfr975	?	?	?	?	?	?	?	?	?	?	?	?	?	?	?	0.00806999	0.0102621	2.12929	2.12929	Dcaf17_8Wks up vs WT_8Wks	1.31103	3.45825	0.00272557	3.11333	3.11333	Dcaf17_8Wks up vs Dcaf17_3Wks	1.8302	5.29602	0.106617	1.44876	1.44876	WT_8Wks up vs WT_3Wks	-1.12105	2.35298
4930471C04Rik	?	?	?	?	?	?	?	?	?	?	?	?	?	?	?	7.44805e-08	9.66454e-05	2.12853	2.12853	Dcaf17_8Wks up vs WT_8Wks	1.79127	2.52929	5.17192e-08	44.3766	44.3766	Dcaf17_8Wks up vs Dcaf17_3Wks	36.7354	53.6073	9.94263e-08	20.8485	20.8485	WT_8Wks up vs WT_3Wks	17.5451	24.7739
Alk	427	ALK receptor tyrosine kinase	gene with protein product	CD246	2p23.2-p23.1	ENSG00000171094	ALK	105590	Q9UM73	N/A	protein binding(GO:0005515);signal transducer activity(GO:0004871);transmembrane receptor protein tyrosine kinase activity(GO:0004714)	MAPK cascade(GO:0000165);cell differentiation(GO:0030154);negative regulation of apoptotic process(GO:0043066);regulation of catalytic activity(GO:0050790);regulation of phosphate metabolic process(GO:0019220);response to stimulus(GO:0050896);single-multicellular organism process(GO:0044707)	cytoplasm(GO:0005737);integral to membrane(GO:0016021);plasma membrane(GO:0005886);protein complex(GO:0043234)	N/A	N/A	0.00857386	0.0187753	2.12746	2.12746	Dcaf17_8Wks up vs WT_8Wks	1.20685	3.75035	0.00199683	4.15495	4.15495	Dcaf17_8Wks up vs Dcaf17_3Wks	2.23284	7.7317	0.15921	1.43992	1.43992	WT_8Wks up vs WT_3Wks	-1.22426	2.53832
Gm30225	?	?	?	?	?	?	?	?	?	?	?	?	?	?	?	0.000998039	0.000209144	2.12708	2.12708	Dcaf17_8Wks up vs WT_8Wks	1.7374	2.60417	0.0160406	1.36054	1.36054	Dcaf17_8Wks up vs Dcaf17_3Wks	1.09003	1.69818	0.0446579	0.810801	-1.23335	WT_8Wks down vs WT_3Wks	-1.50998	-1.0074
Gm34037	?	?	?	?	?	?	?	?	?	?	?	?	?	?	?	1.42615e-05	5.85857e-06	2.12482	2.12482	Dcaf17_8Wks up vs WT_8Wks	1.9281	2.34161	6.14277e-06	2.2654	2.2654	Dcaf17_8Wks up vs Dcaf17_3Wks	2.0367	2.51979	0.150811	1.06616	1.06616	WT_8Wks up vs WT_3Wks	-1.03364	1.17494
Gm34526	?	?	?	?	?	?	?	?	?	?	?	?	?	?	?	0.0946471	0.027515	2.12407	2.12407	Dcaf17_8Wks up vs WT_8Wks	1.13236	3.9843	0.044267	2.0465	2.0465	Dcaf17_8Wks up vs Dcaf17_3Wks	1.02743	4.07633	0.712886	0.909071	-1.10002	WT_8Wks down vs WT_3Wks	-2.06342	1.70523
Gm36703	?	?	?	?	?	?	?	?	?	?	?	?	?	?	?	0.000830161	0.000431835	2.12087	2.12087	Dcaf17_8Wks up vs WT_8Wks	1.67691	2.68235	0.537912	0.935992	-1.06838	Dcaf17_8Wks down vs Dcaf17_3Wks	-1.38187	1.21063	0.00169379	0.571871	-1.74864	WT_8Wks down vs WT_3Wks	-2.21159	-1.38261
Blvrb	1063	biliverdin reductase B	gene with protein product	SDR43U1	19q13.2	ENSG00000090013	BLVRB	600941	P30043	N/A	N/A	N/A	N/A	N/A	N/A	0.00104284	0.0031927	2.12026	2.12026	Dcaf17_8Wks up vs WT_8Wks	1.47258	3.05282	0.0228085	0.604009	-1.65561	Dcaf17_8Wks down vs Dcaf17_3Wks	-2.46819	-1.11054	0.000653401	0.34369	-2.90959	WT_8Wks down vs WT_3Wks	-4.18932	-2.02079
D430020J02Rik	?	?	?	?	?	?	?	?	?	?	?	?	?	?	?	0.00682012	0.00437493	2.1133	2.1133	Dcaf17_8Wks up vs WT_8Wks	1.43015	3.12278	0.478122	0.880291	-1.13599	Dcaf17_8Wks down vs Dcaf17_3Wks	-1.74237	1.35018	0.00845397	0.528008	-1.89391	WT_8Wks down vs WT_3Wks	-2.79859	-1.28168
Pcdh7	8659	protocadherin 7	gene with protein product	BH-Pcdh, PPP1R120	4p15.1	ENSG00000169851	PCDH7	602988	O60245	N/A	N/A	cell adhesion(GO:0007155);cell-cell signaling(GO:0007267)	integral to membrane(GO:0016021);plasma membrane(GO:0005886)	Cadherin signaling pathway->Cadherin;;Wnt signaling pathway->Cadherin;;;	Response to elevated platelet cytosolic Ca2+;Hemostasis;Platelet activation, signaling and aggregation;Platelet degranulation	0.00491039	0.00362269	2.11225	2.11225	Dcaf17_8Wks up vs WT_8Wks	1.45402	3.06846	0.31507	0.837252	-1.19438	Dcaf17_8Wks down vs Dcaf17_3Wks	-1.79803	1.2604	0.00758416	0.534042	-1.87251	WT_8Wks down vs WT_3Wks	-2.72019	-1.28899
Pik3ap1	30034	phosphoinositide-3-kinase adaptor protein 1	gene with protein product	BCAP, FLJ35564	10q24.1	ENSG00000155629	PIK3AP1	607942	Q6ZUJ8	N/A	N/A	N/A	N/A	N/A	Immune System;Signaling by the B Cell Receptor (BCR);Antigen activates B Cell Receptor (BCR) leading to generation of second messengers;Adaptive Immune System	0.000145617	0.00108713	2.10952	2.10952	Dcaf17_8Wks up vs WT_8Wks	1.58719	2.80374	4.05467e-05	5.11242	5.11242	Dcaf17_8Wks up vs Dcaf17_3Wks	3.74351	6.9819	0.00194493	1.92772	1.92772	WT_8Wks up vs WT_3Wks	1.45041	2.56212
Guk1	4693	guanylate kinase 1	gene with protein product	N/A	1q42.13	ENSG00000143774	GUK1	139270	Q16774	N/A	nucleotide kinase activity(GO:0019201)	cellular process(GO:0009987);nitrogen compound metabolic process(GO:0006807);nucleobase-containing compound metabolic process(GO:0006139);phosphate-containing compound metabolic process(GO:0006796)	cytosol(GO:0005829)	De novo purine biosynthesis->Guanylate kinase;;	Abacavir transport and metabolism;Abacavir metabolism;Synthesis and interconversion of nucleotide di- and triphosphates;Metabolism;Metabolism of nucleotides	0.017633	0.00374529	2.10774	2.10774	Dcaf17_8Wks up vs WT_8Wks	1.44828	3.06749	0.0608668	1.47016	1.47016	Dcaf17_8Wks up vs Dcaf17_3Wks	-1.02602	2.2176	0.30459	0.846259	-1.18167	WT_8Wks down vs WT_3Wks	-1.71974	1.2316
Thbs2	11786	thrombospondin 2	gene with protein product	TSP2	6q27	ENSG00000186340	THBS2	188061	P35442	N/A	N/A	N/A	N/A	N/A	Signal Transduction;Post-translational protein modification;Diseases of glycosylation;Defective B3GALTL causes Peters-plus syndrome (PpS);Metabolism of proteins;Diseases associated with O-glycosylation of proteins;Disease;Signaling by PDGF;O-glycosylation of TSR domain-containing proteins;O-linked glycosylation	7.2441e-05	0.00246089	2.10582	2.10582	Dcaf17_8Wks up vs WT_8Wks	1.4983	2.95966	0.000363523	0.289984	-3.44846	Dcaf17_8Wks down vs Dcaf17_3Wks	-5.00674	-2.37518	4.3243e-05	0.172267	-5.80494	WT_8Wks down vs WT_3Wks	-8.15866	-4.13025
Sik1	11142	salt inducible kinase 1	gene with protein product	msk	21q22.3	ENSG00000142178	SIK1	605705	P57059	non-receptor serine/threonine protein kinase(PC00167)	protein kinase activity(GO:0004672)	intracellular signal transduction(GO:0035556);phosphate-containing compound metabolic process(GO:0006796);regulation of biological process(GO:0050789);response to external stimulus(GO:0009605);response to stress(GO:0006950)	cytoplasm(GO:0005737);nucleus(GO:0005634);protein complex(GO:0043234)	N/A	BMAL1:CLOCK,NPAS2 activates circadian gene expression;Circadian Clock	0.0165488	0.0131483	2.10361	2.10361	Dcaf17_8Wks up vs WT_8Wks	1.26533	3.49724	0.00474772	2.8483	2.8483	Dcaf17_8Wks up vs Dcaf17_3Wks	1.63213	4.97069	0.371358	1.21424	1.21424	WT_8Wks up vs WT_3Wks	-1.36917	2.01866
Xirp2	14303	xin actin binding repeat containing 2	gene with protein product	N/A	2q24.3	ENSG00000163092	XIRP2	609778	A4UGR9	actin family cytoskeletal protein(PC00041)	structural constituent of cytoskeleton(GO:0005200)	cellular process(GO:0009987)	intracellular(GO:0005622)	N/A	N/A	0.0126526	0.00334487	2.10309	2.10309	Dcaf17_8Wks up vs WT_8Wks	1.46074	3.02792	0.0094169	1.88843	1.88843	Dcaf17_8Wks up vs Dcaf17_3Wks	1.2668	2.81511	0.813275	0.965313	-1.03593	WT_8Wks down vs WT_3Wks	-1.49148	1.38981
Gm33758	?	?	?	?	?	?	?	?	?	?	?	?	?	?	?	0.00742475	0.00725754	2.1027	2.1027	Dcaf17_8Wks up vs WT_8Wks	1.35732	3.25742	0.00222835	2.92382	2.92382	Dcaf17_8Wks up vs Dcaf17_3Wks	1.81014	4.7227	0.191332	1.29329	1.29329	WT_8Wks up vs WT_3Wks	-1.19785	2.0035
Dusp23	21480	dual specificity phosphatase 23	gene with protein product	FLJ20442, DUSP25	1q23.2	ENSG00000158716	DUSP23	N/A	Q9BVJ7	N/A	phosphoprotein phosphatase activity(GO:0004721)	cellular process(GO:0009987);cellular protein modification process(GO:0006464);phosphate-containing compound metabolic process(GO:0006796)	cytoplasm(GO:0005737);nucleus(GO:0005634)	N/A	N/A	0.0106501	0.00759267	2.10207	2.10207	Dcaf17_8Wks up vs WT_8Wks	1.35058	3.27169	0.505268	1.1448	1.1448	Dcaf17_8Wks up vs Dcaf17_3Wks	-1.41818	1.85863	0.0030321	0.397352	-2.51666	WT_8Wks down vs WT_3Wks	-3.91697	-1.61696
Lrg1	29480	leucine rich alpha-2-glycoprotein 1	gene with protein product	LRG	19p13.3	ENSG00000171236	LRG1	611289	P02750	N/A	receptor binding(GO:0005102)	cell differentiation(GO:0030154);cell growth(GO:0016049);cell surface receptor signaling pathway(GO:0007166);cellular component morphogenesis(GO:0032989);cellular component movement(GO:0006928);locomotion(GO:0040011);nervous system development(GO:0007399);regulation of biological process(GO:0050789);response to external stimulus(GO:0009605);single-multicellular organism process(GO:0044707)	N/A	N/A	N/A	0.000446405	0.0013875	2.09725	2.09725	Dcaf17_8Wks up vs WT_8Wks	1.55709	2.8248	0.000551834	2.69417	2.69417	Dcaf17_8Wks up vs Dcaf17_3Wks	1.94421	3.73343	0.0015242	2.06555	2.06555	WT_8Wks up vs WT_3Wks	1.53355	2.78211
Mppe1	15988	metallophosphoesterase 1	gene with protein product	PGAP5	18p11.21	ENSG00000154889	MPPE1	611900	Q53F39	esterase(PC00097)	N/A	biosynthetic process(GO:0009058);cellular process(GO:0009987);phospholipid metabolic process(GO:0006644);protein lipidation(GO:0006497);vesicle-mediated transport(GO:0016192)	cytoplasm(GO:0005737);endoplasmic reticulum(GO:0005783)	N/A	N/A	0.00768718	0.00328717	2.09616	2.09616	Dcaf17_8Wks up vs WT_8Wks	1.4604	3.00869	0.898905	0.97963	-1.02079	Dcaf17_8Wks down vs Dcaf17_3Wks	-1.5166	1.45544	0.0405518	0.679829	-1.47096	WT_8Wks down vs WT_3Wks	-2.11131	-1.02482
Scn4a	10591	sodium voltage-gated channel alpha subunit 4	gene with protein product	Nav1.4, HYPP, SkM1	17q23.3	N/A	SCN4A	603967	P35499	voltage-gated calcium channel(PC00240);voltage-gated sodium channel(PC00243)	voltage-gated sodium channel activity(GO:0005248)	cell communication(GO:0007154);cellular component movement(GO:0006928);locomotion(GO:0040011);neurological system process(GO:0050877);regulation of biological process(GO:0050789)	plasma membrane(GO:0005886)	N/A	Interaction between L1 and Ankyrins;Cardiac conduction;Developmental Biology;L1CAM interactions;Phase 0 - rapid depolarisation;Muscle contraction;Axon guidance	0.000645123	0.00578625	2.09591	2.09591	Dcaf17_8Wks up vs WT_8Wks	1.38734	3.16639	0.000300169	4.77112	4.77112	Dcaf17_8Wks up vs Dcaf17_3Wks	3.03617	7.49746	0.00222808	2.51747	2.51747	WT_8Wks up vs WT_3Wks	1.66638	3.80326
Pak6	16061	p21 (RAC1) activated kinase 6	gene with protein product	PAK5	15q15.1	ENSG00000137843	PAK6	608110	Q9NQU5	N/A	N/A	N/A	N/A	N/A	N/A	0.00280649	0.00423854	2.09512	2.09512	Dcaf17_8Wks up vs WT_8Wks	1.42832	3.07319	0.256341	0.811265	-1.23264	Dcaf17_8Wks down vs Dcaf17_3Wks	-1.87542	1.23431	0.00104422	0.362735	-2.75683	WT_8Wks down vs WT_3Wks	-4.04382	-1.87944
Lhx8	28838	LIM homeobox 8	gene with protein product	Lhx7	1p31.1	ENSG00000162624	LHX8	604425	Q68G74	RNA binding protein(PC00031)	RNA binding(GO:0003723)	anatomical structure morphogenesis(GO:0009653);cellular defense response(GO:0006968);ectoderm development(GO:0007398);embryo development(GO:0009790);mesoderm development(GO:0007498)	N/A	N/A	N/A	0.000721777	0.000277951	2.09482	2.09482	Dcaf17_8Wks up vs WT_8Wks	1.69725	2.58553	0.877452	1.01466	1.01466	Dcaf17_8Wks up vs Dcaf17_3Wks	-1.24109	1.27775	0.00373664	0.658089	-1.51955	WT_8Wks down vs WT_3Wks	-1.8755	-1.23116
Kcnd1	6237	potassium voltage-gated channel subfamily D member 1	gene with protein product	Kv4.1	Xp11.23	ENSG00000102057	KCND1	300281	Q9NSA2	N/A	voltage-gated potassium channel activity(GO:0005249)	cellular process(GO:0009987);regulation of biological process(GO:0050789)	integral to membrane(GO:0016021);plasma membrane(GO:0005886);protein complex(GO:0043234)	N/A	Cardiac conduction;Phase 1 - inactivation of fast Na+ channels;Voltage gated Potassium channels;Potassium Channels;Neuronal System;Muscle contraction	0.00748239	0.0102356	2.08933	2.08933	Dcaf17_8Wks up vs WT_8Wks	1.30256	3.35132	0.00216284	3.20915	3.20915	Dcaf17_8Wks up vs Dcaf17_3Wks	1.91247	5.38499	0.129417	1.39574	1.39574	WT_8Wks up vs WT_3Wks	-1.14922	2.2388
Olfr279	?	?	?	?	?	?	?	?	?	?	?	?	?	?	?	0.0241781	0.01541	2.08875	2.08875	Dcaf17_8Wks up vs WT_8Wks	1.23592	3.53008	0.48381	0.844489	-1.18415	Dcaf17_8Wks down vs Dcaf17_3Wks	-2.10405	1.50053	0.0682011	0.622977	-1.6052	WT_8Wks down vs WT_3Wks	-2.71285	1.05286
Parm1	24536	prostate androgen-regulated mucin-like protein 1	gene with protein product	DKFZP564O0823, Cipar1, WSC4	4q13.3	ENSG00000169116	PARM1	617688	Q6UWI2	N/A	N/A	N/A	N/A	N/A	N/A	0.109697	0.0263181	2.08741	2.08741	Dcaf17_8Wks up vs WT_8Wks	1.13787	3.8293	0.0869188	1.73245	1.73245	Dcaf17_8Wks up vs Dcaf17_3Wks	-1.12202	3.36764	0.175455	0.689073	-1.45123	WT_8Wks down vs WT_3Wks	-2.66224	1.26409
Fbll1	35458	fibrillarin like 1	gene with protein product	LOC345630	5q34	ENSG00000188573	FBLL1	N/A	A6NHQ2	methyltransferase(PC00155);ribonucleoprotein(PC00201)	RNA binding(GO:0003723);RNA methyltransferase activity(GO:0008173)	cellular component biogenesis(GO:0044085);cellular process(GO:0009987);nitrogen compound metabolic process(GO:0006807);rRNA metabolic process(GO:0016072)	intracellular(GO:0005622);nucleolus(GO:0005730);nucleoplasm(GO:0005654);ribonucleoprotein complex(GO:0030529)	N/A	N/A	0.0234088	0.0152843	2.08257	2.08257	Dcaf17_8Wks up vs WT_8Wks	1.23625	3.50825	0.00530104	2.84688	2.84688	Dcaf17_8Wks up vs Dcaf17_3Wks	1.60791	5.04056	0.954607	0.987935	-1.01221	WT_8Wks down vs WT_3Wks	-1.70515	1.66425
Muc4	7514	mucin 4, cell surface associated	gene with protein product	N/A	3q29	ENSG00000145113	MUC4	158372	Q99102	N/A	N/A	N/A	N/A	N/A	Post-translational protein modification;Diseases of glycosylation;Termination of O-glycan biosynthesis;Defective GALNT12 causes colorectal cancer 1 (CRCS1);Metabolism of proteins;Diseases associated with O-glycosylation of proteins;O-linked glycosylation of mucins;Defective C1GALT1C1 causes Tn polyagglutination syndrome (TNPS);Disease;Defective GALNT3 causes familial hyperphosphatemic tumoral cal…	0.000167379	0.00319413	2.0825	2.0825	Dcaf17_8Wks up vs WT_8Wks	1.45896	2.97252	4.78505e-05	7.19072	7.19072	Dcaf17_8Wks up vs Dcaf17_3Wks	4.86946	10.6185	0.00149991	2.38654	2.38654	WT_8Wks up vs WT_3Wks	1.67197	3.40651
Asxl3	29357	ASXL transcriptional regulator 3	gene with protein product	N/A	18q12.1	ENSG00000141431	ASXL3	615115	Q9C0F0	N/A	chromatin binding(GO:0003682);receptor binding(GO:0005102)	anatomical structure morphogenesis(GO:0009653);biosynthetic process(GO:0009058);cellular process(GO:0009987);nitrogen compound metabolic process(GO:0006807);regulation of transcription from RNA polymerase II promoter(GO:0006357);single-multicellular organism process(GO:0044707);system development(GO:0048731)	intracellular(GO:0005622);nuclear chromosome(GO:0000228);nucleus(GO:0005634);protein complex(GO:0043234)	N/A	N/A	0.0280481	0.00544547	2.08218	2.08218	Dcaf17_8Wks up vs WT_8Wks	1.39147	3.11575	0.0666404	1.49388	1.49388	Dcaf17_8Wks up vs Dcaf17_3Wks	-1.04096	2.32309	0.0910724	0.720748	-1.38745	WT_8Wks down vs WT_3Wks	-2.07616	1.07852
Trip6	12311	thyroid hormone receptor interactor 6	gene with protein product	ZRP-1, OIP1, MGC10556, MGC10558, MGC29959, MGC3837, MGC4423	7q22.1	ENSG00000087077	TRIP6	602933	Q15654	actin family cytoskeletal protein(PC00041);cell junction protein(PC00070);kinase modulator(PC00140)	kinase regulator activity(GO:0019207);protein binding(GO:0005515);structural constituent of cytoskeleton(GO:0005200)	cell cycle(GO:0007049);cellular component morphogenesis(GO:0032989)	cell junction(GO:0030054);intracellular(GO:0005622);plasma membrane(GO:0005886)	N/A	N/A	2.59277e-05	0.000644559	2.08064	2.08064	Dcaf17_8Wks up vs WT_8Wks	1.62148	2.66984	0.000215755	0.363452	-2.75139	Dcaf17_8Wks down vs Dcaf17_3Wks	-3.61556	-2.09378	1.25144e-05	0.190375	-5.25279	WT_8Wks down vs WT_3Wks	-6.74026	-4.09357
Hyi	26948	hydroxypyruvate isomerase (putative)	gene with protein product	HT036	1p34.2	ENSG00000178922	HYI	N/A	Q5T013	DNA binding protein(PC00009);isomerase(PC00135)	racemase and epimerase activity(GO:0016854)	N/A	N/A	N/A	N/A	0.00237827	0.00195404	2.07909	2.07909	Dcaf17_8Wks up vs WT_8Wks	1.51337	2.85629	0.18756	0.813414	-1.22939	Dcaf17_8Wks down vs Dcaf17_3Wks	-1.74093	1.15187	0.0328111	0.696688	-1.43536	WT_8Wks down vs WT_3Wks	-1.97193	-1.0448
Slc8b1	26175	solute carrier family 8 member B1	gene with protein product	FLJ22233, NCKX6, NCLX	12q24.13	ENSG00000089060	SLC8B1	609841	Q6J4K2	cation transporter(PC00068)	cation transmembrane transporter activity(GO:0008324)	N/A	N/A	N/A	Transport of inorganic cations/anions and amino acids/oligopeptides;SLC-mediated transmembrane transport;Transmembrane transport of small molecules;Sodium/Calcium exchangers	0.00842764	0.00182367	2.07788	2.07788	Dcaf17_8Wks up vs WT_8Wks	1.52025	2.84006	0.00933977	1.72664	1.72664	Dcaf17_8Wks up vs Dcaf17_3Wks	1.22615	2.43143	0.407503	0.895948	-1.11614	WT_8Wks down vs WT_3Wks	-1.52554	1.22459
Palld	17068	palladin, cytoskeletal associated protein	gene with protein product	KIAA0992, SIH002, CGI-151	4q32.3	ENSG00000129116	PALLD	608092	Q8WX93	transmembrane receptor regulatory/adaptor protein(PC00226)	N/A	cell surface receptor signaling pathway(GO:0007166)	plasma membrane(GO:0005886)	N/A	N/A	0.015359	0.00827622	2.07715	2.07715	Dcaf17_8Wks up vs WT_8Wks	1.33162	3.24007	0.615533	0.903593	-1.10669	Dcaf17_8Wks down vs Dcaf17_3Wks	-1.80112	1.47058	0.0359668	0.611195	-1.63614	WT_8Wks down vs WT_3Wks	-2.55215	-1.0489
Wwtr1	24042	WW domain containing transcription regulator 1	gene with protein product	TAZ, DKFZp586I1419	3q25.1	ENSG00000018408	WWTR1	607392	Q9GZV5	N/A	N/A	N/A	N/A	N/A	N/A	0.00132206	0.00799346	2.07412	2.07412	Dcaf17_8Wks up vs WT_8Wks	1.3359	3.22026	0.000954005	3.67297	3.67297	Dcaf17_8Wks up vs Dcaf17_3Wks	2.26842	5.94719	0.00321347	2.47353	2.47353	WT_8Wks up vs WT_3Wks	1.59316	3.8404
Insc	33116	INSC, spindle orientation adaptor protein	gene with protein product	N/A	11p15.2	ENSG00000188487	INSC	610668	Q1MX18	N/A	N/A	N/A	N/A	N/A	N/A	7.13311e-05	0.000230743	2.074	2.074	Dcaf17_8Wks up vs WT_8Wks	1.69863	2.53231	0.000120647	2.49619	2.49619	Dcaf17_8Wks up vs Dcaf17_3Wks	2.00582	3.10643	0.000248511	2.05076	2.05076	WT_8Wks up vs WT_3Wks	1.6796	2.50394
Gm15350	?	?	?	?	?	?	?	?	?	?	?	?	?	?	?	1.51018e-07	0.000440333	2.07355	2.07355	Dcaf17_8Wks up vs WT_8Wks	1.64954	2.60655	1.13433e-07	73.4939	73.4939	Dcaf17_8Wks up vs Dcaf17_3Wks	57.2027	94.4247	1.82024e-07	35.4436	35.4436	WT_8Wks up vs WT_3Wks	28.1959	44.5543
Cryab	2389	crystallin alpha B	gene with protein product	HSPB5	11q23.1	ENSG00000109846	CRYAB	123590	P02511	N/A	N/A	N/A	N/A	N/A	N/A	0.00109189	0.00394217	2.06917	2.06917	Dcaf17_8Wks up vs WT_8Wks	1.42877	2.99659	0.0150041	0.563587	-1.77435	Dcaf17_8Wks down vs Dcaf17_3Wks	-2.66209	-1.18265	0.000878274	0.361358	-2.76734	WT_8Wks down vs WT_3Wks	-4.0077	-1.91086
Slc22a23	21106	solute carrier family 22 member 23	gene with protein product	FLJ22174	6p25.2	ENSG00000137266	SLC22A23	611697	A1A5C7	N/A	N/A	N/A	N/A	N/A	N/A	2.7522e-05	0.00200629	2.06821	2.06821	Dcaf17_8Wks up vs WT_8Wks	1.50606	2.84018	1.43437e-05	9.47224	9.47224	Dcaf17_8Wks up vs Dcaf17_3Wks	6.69195	13.4076	5.91281e-05	4.65069	4.65069	WT_8Wks up vs WT_3Wks	3.38661	6.38659
Gm6744	?	?	?	?	?	?	?	?	?	?	?	?	?	?	?	0.000122288	0.0161975	2.06551	2.06551	Dcaf17_8Wks up vs WT_8Wks	1.22354	3.48689	3.87969e-05	20.7063	20.7063	Dcaf17_8Wks up vs Dcaf17_3Wks	11.6677	36.7466	0.000793317	4.35496	4.35496	WT_8Wks up vs WT_3Wks	2.57973	7.35182
Ntn4	13658	netrin 4	gene with protein product	N/A	12q22	ENSG00000074527	NTN4	610401	Q9HB63	extracellular matrix linker protein(PC00101);protease inhibitor(PC00191);receptor(PC00197)	receptor activity(GO:0004872)	cell-cell adhesion(GO:0016337);cell-matrix adhesion(GO:0007160);ectoderm development(GO:0007398);neurological system process(GO:0050877);signal transduction(GO:0007165)	extracellular matrix(GO:0031012);extracellular region(GO:0005576)	Integrin signalling pathway->Laminin;;Axon guidance mediated by netrin->Netrin;;Axon guidance mediated by Slit/Robo->Netrin;;;;	Netrin-1 signaling;Developmental Biology;Extracellular matrix organization;Axon guidance;Non-integrin membrane-ECM interactions	0.00207271	0.010303	2.06207	2.06207	Dcaf17_8Wks up vs WT_8Wks	1.29544	3.28238	0.0121396	0.467461	-2.13922	Dcaf17_8Wks down vs Dcaf17_3Wks	-3.55966	-1.28558	0.0028248	0.373193	-2.67958	WT_8Wks down vs WT_3Wks	-4.26532	-1.68338
Mep1a	7015	meprin A subunit alpha	gene with protein product	PPHA	6p12.3	ENSG00000112818	MEP1A	600388	Q16819	metalloprotease(PC00153)	N/A	N/A	N/A	N/A	N/A	0.00961917	0.00358452	2.05952	2.05952	Dcaf17_8Wks up vs WT_8Wks	1.437	2.95172	0.00700935	1.96432	1.96432	Dcaf17_8Wks up vs Dcaf17_3Wks	1.3243	2.91366	0.517183	1.10243	1.10243	WT_8Wks up vs WT_3Wks	-1.30005	1.58
Klk1	6357	kallikrein 1	gene with protein product	Klk6	19q13.33	ENSG00000167748	KLK1	147910	P06870	serine protease(PC00203)	N/A	N/A	N/A	N/A	Regulation of Insulin-like Growth Factor (IGF) transport and uptake by Insulin-like Growth Factor Binding Proteins (IGFBPs);Metabolism of proteins	0.00537885	0.0161943	2.05879	2.05879	Dcaf17_8Wks up vs WT_8Wks	1.22246	3.46726	0.00376286	3.10609	3.10609	Dcaf17_8Wks up vs Dcaf17_3Wks	1.75482	5.4979	0.015566	2.07447	2.07447	WT_8Wks up vs WT_3Wks	1.23178	3.49368
Kcnh8	18864	potassium voltage-gated channel subfamily H member 8	gene with protein product	Kv12.1, elk3	3p24.3	ENSG00000183960	KCNH8	608260	Q96L42	N/A	N/A	N/A	N/A	N/A	N/A	8.56133e-06	0.00285001	2.05775	2.05775	Dcaf17_8Wks up vs WT_8Wks	1.46315	2.89398	4.9725e-06	20.0004	20.0004	Dcaf17_8Wks up vs Dcaf17_3Wks	13.7658	29.0588	1.45059e-05	9.03999	9.03999	WT_8Wks up vs WT_3Wks	6.42784	12.7137
Fosl2	3798	FOS like 2, AP-1 transcription factor subunit	gene with protein product	FRA2, FLJ23306	2p23.2	ENSG00000075426	FOSL2	601575	P15408	basic leucine zipper transcription factor(PC00056)	sequence-specific DNA binding RNA polymerase II transcription factor activity(GO:0000981)	biosynthetic process(GO:0009058);cellular process(GO:0009987);nitrogen compound metabolic process(GO:0006807)	intracellular(GO:0005622);nucleus(GO:0005634)	N/A	N/A	0.00271778	0.00821787	2.05321	2.05321	Dcaf17_8Wks up vs WT_8Wks	1.3266	3.1778	0.0540897	0.627219	-1.59434	Dcaf17_8Wks down vs Dcaf17_3Wks	-2.57265	1.01209	0.001329	0.333999	-2.99402	WT_8Wks down vs WT_3Wks	-4.63392	-1.93446
Ppm1h	18583	protein phosphatase, Mg2+/Mn2+ dependent 1H	gene with protein product	KIAA1157, FLJ13253, NERPP-2C	12q14.1-q14.2	ENSG00000111110	PPM1H	616016	Q9ULR3	kinase inhibitor(PC00139);protein phosphatase(PC00195)	kinase inhibitor activity(GO:0019210);phosphoprotein phosphatase activity(GO:0004721);protein binding(GO:0005515)	MAPK cascade(GO:0000165);protein phosphorylation(GO:0006468)	N/A	N/A	N/A	0.101666	0.0223779	2.05202	2.05202	Dcaf17_8Wks up vs WT_8Wks	1.16473	3.61525	0.0982011	1.63191	1.63191	Dcaf17_8Wks up vs Dcaf17_3Wks	-1.13956	3.03478	0.235591	0.743102	-1.34571	WT_8Wks down vs WT_3Wks	-2.37087	1.3092
Rnf138rt1	?	?	?	?	?	?	?	?	?	?	?	?	?	?	?	0.00032549	0.00246958	2.05189	2.05189	Dcaf17_8Wks up vs WT_8Wks	1.47696	2.85062	8.72194e-05	5.00758	5.00758	Dcaf17_8Wks up vs Dcaf17_3Wks	3.49313	7.17863	0.00445839	1.87243	1.87243	WT_8Wks up vs WT_3Wks	1.34778	2.6013
Bend7	23514	BEN domain containing 7	gene with protein product	FLJ40283	10p13	ENSG00000165626	BEND7	N/A	Q8N7W2	N/A	N/A	N/A	N/A	N/A	N/A	0.0346935	0.00712697	2.05077	2.05077	Dcaf17_8Wks up vs WT_8Wks	1.34595	3.12468	0.090977	1.45491	1.45491	Dcaf17_8Wks up vs Dcaf17_3Wks	-1.0902	2.30771	0.240487	0.804017	-1.24375	WT_8Wks down vs WT_3Wks	-1.89506	1.22505
Pdxk-ps	?	?	?	?	?	?	?	?	?	?	?	?	?	?	?	0.101359	0.0310539	2.04937	2.04937	Dcaf17_8Wks up vs WT_8Wks	1.10197	3.81129	0.160078	1.54646	1.54646	Dcaf17_8Wks up vs Dcaf17_3Wks	-1.27594	3.05147	0.971769	1.00902	1.00902	WT_8Wks up vs WT_3Wks	-1.84312	1.87651
Nptx1	7952	neuronal pentraxin 1	gene with protein product	N/A	17q25.3	N/A	NPTX1	602367	Q15818	N/A	N/A	N/A	N/A	N/A	N/A	0.0043845	0.0039083	2.04749	2.04749	Dcaf17_8Wks up vs WT_8Wks	1.42245	2.94719	0.47692	0.88756	-1.12668	Dcaf17_8Wks down vs Dcaf17_3Wks	-1.67914	1.32276	0.00217808	0.440782	-2.2687	WT_8Wks down vs WT_3Wks	-3.26559	-1.57613
Junb	6205	JunB proto-oncogene, AP-1 transcription factor subunit	gene with protein product	N/A	19p13.13	N/A	JUNB	165161	P17275	basic leucine zipper transcription factor(PC00056);nucleic acid binding(PC00171)	sequence-specific DNA binding RNA polymerase II transcription factor activity(GO:0000981);transcription cofactor activity(GO:0003712)	biosynthetic process(GO:0009058);cell death(GO:0008219);cell differentiation(GO:0030154);cell proliferation(GO:0008283);nitrogen compound metabolic process(GO:0006807);regulation of cell cycle(GO:0051726);response to abiotic stimulus(GO:0009628);response to biotic stimulus(GO:0009607);response to endogenous stimulus(GO:0009719);response to external stimulus(GO:0009605);response to stress(GO:00069…	intracellular(GO:0005622);nuclear chromosome(GO:0000228);nucleoplasm(GO:0005654);protein complex(GO:0043234)	Gonadotropin-releasing hormone receptor pathway->JUN;;TGF-beta signaling pathway->Co-activators or corepressors;;Inflammation mediated by chemokine and cytokine signaling pathway->activator protein-1;;;;	SMAD2/SMAD3:SMAD4 heterotrimer regulates transcription;Signaling by TGF-beta Receptor Complex;Transcriptional activity of SMAD2/SMAD3:SMAD4 heterotrimer;Signal Transduction;Generic Transcription Pathway;Gene Expression	0.0177787	0.0173348	2.04702	2.04702	Dcaf17_8Wks up vs WT_8Wks	1.20904	3.46582	0.408557	0.816825	-1.22425	Dcaf17_8Wks down vs Dcaf17_3Wks	-2.17962	1.45425	0.00999977	0.437817	-2.28406	WT_8Wks down vs WT_3Wks	-3.86714	-1.34904
2410004B18Rik	?	?	?	?	?	?	?	?	?	?	?	?	?	?	?	0.000788491	0.00105355	2.04644	2.04644	Dcaf17_8Wks up vs WT_8Wks	1.56055	2.6836	0.0602889	0.756335	-1.32217	Dcaf17_8Wks down vs Dcaf17_3Wks	-1.77927	1.01782	0.000691485	0.456325	-2.19142	WT_8Wks down vs WT_3Wks	-2.87373	-1.67111
LOC102634533	?	?	?	?	?	?	?	?	?	?	?	?	?	?	?	0.000506756	0.00151571	2.04184	2.04184	Dcaf17_8Wks up vs WT_8Wks	1.5237	2.73617	0.000164865	3.51423	3.51423	Dcaf17_8Wks up vs Dcaf17_3Wks	2.55021	4.84266	0.00703716	1.64997	1.64997	WT_8Wks up vs WT_3Wks	1.23127	2.21104
5730480H06Rik	?	?	?	?	?	?	?	?	?	?	?	?	?	?	?	0.0151138	0.00440211	2.03981	2.03981	Dcaf17_8Wks up vs WT_8Wks	1.40539	2.96063	0.0612527	1.4649	1.4649	Dcaf17_8Wks up vs Dcaf17_3Wks	-1.02666	2.20315	0.997272	0.999479	-1.00052	WT_8Wks down vs WT_3Wks	-1.45218	1.45066
LOC108167867	?	?	?	?	?	?	?	?	?	?	?	?	?	?	?	3.03989e-05	2.69482e-05	2.03946	2.03946	Dcaf17_8Wks up vs WT_8Wks	1.79942	2.31152	1.07164e-05	2.56437	2.56437	Dcaf17_8Wks up vs Dcaf17_3Wks	2.23567	2.9414	0.00532945	1.25738	1.25738	WT_8Wks up vs WT_3Wks	1.10939	1.42511
Gabbr2	4507	gamma-aminobutyric acid type B receptor subunit 2	gene with protein product	HG20, GABABR2, GPRC3B	9q22.33	ENSG00000136928	GABBR2	607340	O75899	G-protein coupled receptor(PC00021)	G-protein coupled receptor activity(GO:0004930)	neurological system process(GO:0050877);neuron-neuron synaptic transmission(GO:0007270)	N/A	GABA-B receptor II signaling->Gamma-aminobutyric acid B receptor;;	Signal Transduction;GABA B receptor activation;GABA receptor activation;Neuronal System;Transmission across Chemical Synapses;G alpha (i) signalling events;GPCR ligand binding;Neurotransmitter Receptor Binding And Downstream Transmission In The Postsynaptic Cell;Potassium Channels;Activation of G protein gated Potassium channels;Inhibition of voltage gated Ca2+ channels via Gbeta/gamma subunits;I…	0.0107375	0.0189853	2.03655	2.03655	Dcaf17_8Wks up vs WT_8Wks	1.19188	3.47985	0.0233935	2.08706	2.08706	Dcaf17_8Wks up vs Dcaf17_3Wks	1.16055	3.75325	0.0281605	1.89146	1.89146	WT_8Wks up vs WT_3Wks	1.10696	3.23193
Itga9	6145	integrin subunit alpha 9	gene with protein product	RLC, ITGA4L, ALPHA-RLC	3p22.2	ENSG00000144668	ITGA9	603963	Q13797	N/A	N/A	cell adhesion(GO:0007155)	N/A	Inflammation mediated by chemokine and cytokine signaling pathway->Integrin;;Integrin signalling pathway->Integrin alpha;;;	ECM proteoglycans;Developmental Biology;Integrin cell surface interactions;Extracellular matrix organization;L1CAM interactions;Signal transduction by L1;Axon guidance	0.00685703	0.00307632	2.03593	2.03593	Dcaf17_8Wks up vs WT_8Wks	1.44635	2.86584	0.811026	0.96394	-1.03741	Dcaf17_8Wks down vs Dcaf17_3Wks	-1.50873	1.40188	0.0274075	0.663695	-1.50672	WT_8Wks down vs WT_3Wks	-2.1209	-1.07039
Hint2	18344	histidine triad nucleotide binding protein 2	gene with protein product	N/A	9p13.3	ENSG00000137133	HINT2	609997	Q9BX68	nucleotide phosphatase(PC00173)	nucleotide phosphatase activity(GO:0019204)	N/A	N/A	N/A	N/A	0.000358926	0.000354736	2.03356	2.03356	Dcaf17_8Wks up vs WT_8Wks	1.64396	2.51549	0.164261	0.862748	-1.15909	Dcaf17_8Wks down vs Dcaf17_3Wks	-1.46318	1.08909	0.000213279	0.45385	-2.20337	WT_8Wks down vs WT_3Wks	-2.72555	-1.78124
Cyb5r2	24376	cytochrome b5 reductase 2	gene with protein product	N/A	11p15.4	ENSG00000166394	CYB5R2	608342	Q6BCY4	N/A	N/A	N/A	cytoplasm(GO:0005737);mitochondrion(GO:0005739)	N/A	O2/CO2 exchange in erythrocytes;Erythrocytes take up carbon dioxide and release oxygen;Metabolism	0.119564	0.0349553	2.03112	2.03112	Dcaf17_8Wks up vs WT_8Wks	1.07695	3.83066	0.262015	1.40733	1.40733	Dcaf17_8Wks up vs Dcaf17_3Wks	-1.42377	2.8199	0.821817	0.943106	-1.06033	WT_8Wks down vs WT_3Wks	-1.99976	1.77868
Slco2b1	10962	solute carrier organic anion transporter family member 2B1	gene with protein product	OATP-B, OATP2B1	11q13	N/A	SLCO2B1	604988	O94956	protease inhibitor(PC00191);transporter(PC00227)	transmembrane transporter activity(GO:0022857)	anion transport(GO:0006820);cellular process(GO:0009987)	integral to membrane(GO:0016021);plasma membrane(GO:0005886)	N/A	Transport of vitamins, nucleosides, and related molecules;SLC-mediated transmembrane transport;Transport of organic anions;Transmembrane transport of small molecules	0.0336033	0.0204856	2.0309	2.0309	Dcaf17_8Wks up vs WT_8Wks	1.17785	3.50175	0.784351	0.935159	-1.06934	Dcaf17_8Wks down vs Dcaf17_3Wks	-1.9422	1.69849	0.557796	0.875454	-1.14226	WT_8Wks down vs WT_3Wks	-1.96953	1.50949
Olfr1323	?	?	?	?	?	?	?	?	?	?	?	?	?	?	?	5.828e-05	4.93062e-05	2.03013	2.03013	Dcaf17_8Wks up vs WT_8Wks	1.76354	2.33703	1.73061e-05	2.61312	2.61312	Dcaf17_8Wks up vs Dcaf17_3Wks	2.23968	3.04884	0.0218081	1.19717	1.19717	WT_8Wks up vs WT_3Wks	1.03996	1.37815
Btg2	1131	BTG anti-proliferation factor 2	gene with protein product	PC3, TIS21, MGC126063, MGC126064, APRO1	1q32.1	ENSG00000159388	BTG2	601597	P78543	N/A	N/A	cell proliferation(GO:0008283);regulation of cell cycle(GO:0051726)	cytoplasm(GO:0005737);nucleus(GO:0005634)	N/A	TP53 regulates transcription of additional cell cycle genes whose exact role in the p53 pathway remain uncertain;TP53 Regulates Transcription of Cell Cycle Genes;Generic Transcription Pathway;Gene Expression;Transcriptional Regulation by TP53	0.0065312	0.00554596	2.02942	2.02942	Dcaf17_8Wks up vs WT_8Wks	1.37314	2.99936	0.427895	0.866266	-1.15438	Dcaf17_8Wks down vs Dcaf17_3Wks	-1.77092	1.32893	0.00404233	0.466468	-2.14377	WT_8Wks down vs WT_3Wks	-3.16836	-1.45051
BC049702	?	?	?	?	?	?	?	?	?	?	?	?	?	?	?	1.78425e-05	0.0026108	2.02818	2.02818	Dcaf17_8Wks up vs WT_8Wks	1.46166	2.81428	9.99258e-06	12.1659	12.1659	Dcaf17_8Wks up vs Dcaf17_3Wks	8.49778	17.4174	3.27577e-05	5.99844	5.99844	WT_8Wks up vs WT_3Wks	4.32292	8.32338
Pcdhb1	8680	protocadherin beta 1	protocadherin	PCDH-BETA1	5q31.3	ENSG00000171815	PCDHB1	606327	Q9Y5F3	N/A	N/A	cell adhesion(GO:0007155);cell-cell signaling(GO:0007267)	integral to membrane(GO:0016021);plasma membrane(GO:0005886)	Cadherin signaling pathway->Cadherin;;Wnt signaling pathway->Cadherin;;;	N/A	5.11574e-05	0.002766	2.02802	2.02802	Dcaf17_8Wks up vs WT_8Wks	1.45527	2.82618	2.28547e-05	8.49743	8.49743	Dcaf17_8Wks up vs Dcaf17_3Wks	5.90749	12.2228	0.000142227	3.82446	3.82446	WT_8Wks up vs WT_3Wks	2.74437	5.32965
Prr32	34498	proline rich 32	gene with protein product	N/A	Xq25	ENSG00000183631	PRR32	N/A	B1ATL7	N/A	N/A	N/A	N/A	N/A	N/A	1.41191e-05	0.000750593	2.0275	2.0275	Dcaf17_8Wks up vs WT_8Wks	1.5813	2.59961	3.91758e-06	9.88671	9.88671	Dcaf17_8Wks up vs Dcaf17_3Wks	7.53013	12.9808	0.000152072	2.69334	2.69334	WT_8Wks up vs WT_3Wks	2.1006	3.45332
Cebpb	1834	CCAAT enhancer binding protein beta	gene with protein product	LAP, CRP2, NFIL6, IL6DBP, C/EBP-beta	20q13.13	ENSG00000172216	CEBPB	189965	P17676	basic leucine zipper transcription factor(PC00056);nucleic acid binding(PC00171)	sequence-specific DNA binding transcription factor activity(GO:0003700)	immune system process(GO:0002376);mesoderm development(GO:0007498);regulation of transcription from RNA polymerase II promoter(GO:0006357);response to stress(GO:0006950)	N/A	N/A	Senescence-Associated Secretory Phenotype (SASP);Developmental Biology;Cellular responses to stress;Transcriptional regulation of white adipocyte differentiation;Cellular Senescence	0.00240419	0.000878484	2.0259	2.0259	Dcaf17_8Wks up vs WT_8Wks	1.56696	2.61925	0.789751	1.03127	1.03127	Dcaf17_8Wks up vs Dcaf17_3Wks	-1.2848	1.36641	0.0147559	0.69441	-1.44007	WT_8Wks down vs WT_3Wks	-1.86185	-1.11384
Cnn3	2157	calponin 3	gene with protein product	N/A	1p21.3	ENSG00000117519	CNN3	602374	Q15417	non-motor actin binding protein(PC00165)	actin binding(GO:0003779);structural constituent of cytoskeleton(GO:0005200)	muscle contraction(GO:0006936)	actin cytoskeleton(GO:0015629);intracellular(GO:0005622)	N/A	N/A	2.55248e-05	0.00126271	2.02565	2.02565	Dcaf17_8Wks up vs WT_8Wks	1.534	2.67486	0.000140543	0.291117	-3.43505	Dcaf17_8Wks down vs Dcaf17_3Wks	-4.65795	-2.53321	1.30278e-05	0.159701	-6.26172	WT_8Wks down vs WT_3Wks	-8.26859	-4.74194
Cobl	22199	cordon-bleu WH2 repeat protein	gene with protein product	KIAA0633	7p12.1	ENSG00000106078	COBL	610317	O75128	N/A	N/A	N/A	N/A	N/A	N/A	0.000699928	0.000150144	2.02387	2.02387	Dcaf17_8Wks up vs WT_8Wks	1.69658	2.41429	0.00463088	1.44105	1.44105	Dcaf17_8Wks up vs Dcaf17_3Wks	1.18784	1.74823	0.1577	0.892305	-1.12069	WT_8Wks down vs WT_3Wks	-1.33689	1.06444
Gulo	?	?	?	?	?	?	?	?	?	?	?	?	?	?	?	0.00156592	0.00504895	2.02308	2.02308	Dcaf17_8Wks up vs WT_8Wks	1.38304	2.95932	0.000773978	3.24444	3.24444	Dcaf17_8Wks up vs Dcaf17_3Wks	2.13893	4.92134	0.00804283	1.87716	1.87716	WT_8Wks up vs WT_3Wks	1.28328	2.74586
Tgm2	11778	transglutaminase 2	gene with protein product	TGC	20q11.23	ENSG00000198959	TGM2	190196	P21980	acyltransferase(PC00042)	transferase activity, transferring acyl groups(GO:0016746)	cellular protein modification process(GO:0006464)	N/A	N/A	N/A	8.50165e-05	0.000284654	2.02303	2.02303	Dcaf17_8Wks up vs WT_8Wks	1.65377	2.47475	0.00641962	0.679636	-1.47138	Dcaf17_8Wks down vs Dcaf17_3Wks	-1.83488	-1.17989	3.53055e-05	0.33773	-2.96094	WT_8Wks down vs WT_3Wks	-3.62208	-2.42048
Zfp92	12865	ZFP92 zinc finger protein	gene with protein product	ZNF897	Xq28	ENSG00000189420	ZFP92	N/A	A6NM28	N/A	N/A	N/A	N/A	N/A	N/A	0.0571736	0.0258765	2.02101	2.02101	Dcaf17_8Wks up vs WT_8Wks	1.13458	3.59998	0.0578124	1.82796	1.82796	Dcaf17_8Wks up vs Dcaf17_3Wks	-1.02967	3.44056	0.440663	1.20686	1.20686	WT_8Wks up vs WT_3Wks	-1.47596	2.14976
Gm362	?	?	?	?	?	?	?	?	?	?	?	?	?	?	?	2.58234e-05	0.00893937	2.01447	2.01447	Dcaf17_8Wks up vs WT_8Wks	1.30498	3.10969	8.7426e-06	30.0433	30.0433	Dcaf17_8Wks up vs Dcaf17_3Wks	18.6722	48.3393	0.000153554	5.62468	5.62468	WT_8Wks up vs WT_3Wks	3.64369	8.68268
Gm10560	?	?	?	?	?	?	?	?	?	?	?	?	?	?	?	0.0286513	0.0150546	2.01444	2.01444	Dcaf17_8Wks up vs WT_8Wks	1.22685	3.30764	0.85169	0.959253	-1.04248	Dcaf17_8Wks down vs Dcaf17_3Wks	-1.79468	1.6514	0.0215831	0.529547	-1.8884	WT_8Wks down vs WT_3Wks	-3.1007	-1.15009
Flt1	3763	fms related tyrosine kinase 1	gene with protein product	VEGFR1	13q12.3	ENSG00000102755	FLT1	165070	P17948	N/A	protein binding(GO:0005515);signal transducer activity(GO:0004871);transmembrane receptor protein tyrosine kinase activity(GO:0004714)	MAPK cascade(GO:0000165);cell differentiation(GO:0030154);negative regulation of apoptotic process(GO:0043066);regulation of catalytic activity(GO:0050790);regulation of phosphate metabolic process(GO:0019220);response to stimulus(GO:0050896);single-multicellular organism process(GO:0044707)	cytoplasm(GO:0005737);integral to membrane(GO:0016021);plasma membrane(GO:0005886);protein complex(GO:0043234)	N/A	Signal Transduction;Neurophilin interactions with VEGF and VEGFR;VEGF binds to VEGFR leading to receptor dimerization;Signaling by VEGF;VEGF ligand-receptor interactions	0.0624938	0.0141397	2.01167	2.01167	Dcaf17_8Wks up vs WT_8Wks	1.23626	3.27341	0.0471498	1.72185	1.72185	Dcaf17_8Wks up vs Dcaf17_3Wks	1.01011	2.93509	0.151773	0.726052	-1.37731	WT_8Wks down vs WT_3Wks	-2.24118	1.18144
LOC108168985	?	?	?	?	?	?	?	?	?	?	?	?	?	?	?	0.0146778	0.00481427	2.00979	2.00979	Dcaf17_8Wks up vs WT_8Wks	1.38468	2.9171	0.00541076	2.10385	2.10385	Dcaf17_8Wks up vs Dcaf17_3Wks	1.39885	3.16416	0.707689	0.944074	-1.05924	WT_8Wks down vs WT_3Wks	-1.53743	1.37027
Slc5a5	11040	solute carrier family 5 member 5	gene with protein product	NIS	19p13.11	ENSG00000105641	SLC5A5	601843	Q92911	carbohydrate transporter(PC00067);cation transporter(PC00068)	N/A	N/A	N/A	N/A	Metabolism;Organic anion transporters;Thyroxine biosynthesis;SLC transporter disorders;Transmembrane transport of small molecules;Metabolism of amino acids and derivatives;Amine-derived hormones;Disease;Transport of inorganic cations/anions and amino acids/oligopeptides;SLC-mediated transmembrane transport;Defective SLC5A5 causes thyroid dyshormonogenesis 1 (TDH1);Disorders of transmembrane trans…	0.00020451	0.00167446	2.00824	2.00824	Dcaf17_8Wks up vs WT_8Wks	1.49925	2.69005	0.00101763	0.426417	-2.34512	Dcaf17_8Wks down vs Dcaf17_3Wks	-3.23016	-1.70257	0.000514178	0.405959	-2.4633	WT_8Wks down vs WT_3Wks	-3.2996	-1.83897
Mecp2	6990	methyl-CpG binding protein 2	gene with protein product	N/A	Xq28	ENSG00000169057	MECP2	300005	P51608	methyltransferase(PC00155);nuclease(PC00170)	DNA binding(GO:0003677)	response to abiotic stimulus(GO:0009628)	chromosome(GO:0005694);intracellular(GO:0005622);nucleus(GO:0005634)	N/A	N/A	0.0387908	0.0334245	2.00813	2.00813	Dcaf17_8Wks up vs WT_8Wks	1.08457	3.71814	0.565346	0.85087	-1.17527	Dcaf17_8Wks down vs Dcaf17_3Wks	-2.30784	1.67083	0.0189183	0.441033	-2.2674	WT_8Wks down vs WT_3Wks	-4.19819	-1.2246
Rnd3	671	Rho family GTPase 3	gene with protein product	RhoE, Rho8	2q23.3	ENSG00000115963	RND3	602924	P61587	small GTPase(PC00208)	GTPase activity(GO:0003924);nucleotide binding(GO:0000166);protein binding(GO:0005515);pyrophosphatase activity(GO:0016462);signal transducer activity(GO:0004871)	catabolic process(GO:0009056);cell cycle(GO:0007049);cellular component biogenesis(GO:0044085);cellular component morphogenesis(GO:0032989);cellular component movement(GO:0006928);cytokinesis(GO:0000910);cytoskeleton organization(GO:0007010);intracellular signal transduction(GO:0035556);localization(GO:0051179);locomotion(GO:0040011);nitrogen compound metabolic process(GO:0006807);nucleobase-cont…	cytoplasm(GO:0005737);organelle(GO:0043226);plasma membrane(GO:0005886)	Integrin signalling pathway->Rho;;	N/A	0.00924097	0.00357869	2.00781	2.00781	Dcaf17_8Wks up vs WT_8Wks	1.41897	2.84101	0.00675456	1.92903	1.92903	Dcaf17_8Wks up vs Dcaf17_3Wks	1.31886	2.82148	0.0113027	0.589849	-1.69535	WT_8Wks down vs WT_3Wks	-2.39889	-1.19815
P2ry2	8541	purinergic receptor P2Y2	gene with protein product	P2U	11q13.4	ENSG00000175591	P2RY2	600041	P41231	N/A	N/A	N/A	N/A	N/A	Signal Transduction;Surfactant metabolism;Nucleotide-like (purinergic) receptors;G alpha (q) signalling events;GPCR ligand binding;Class A/1 (Rhodopsin-like receptors);Metabolism of proteins;Gastrin-CREB signalling pathway via PKC and MAPK;Signaling by GPCR;P2Y receptors;GPCR downstream signaling	0.00162408	0.00520989	2.007	2.007	Dcaf17_8Wks up vs WT_8Wks	1.37411	2.9314	0.0406726	0.64227	-1.55698	Dcaf17_8Wks down vs Dcaf17_3Wks	-2.35783	-1.02814	0.000758207	0.341319	-2.92981	WT_8Wks down vs WT_3Wks	-4.27924	-2.00591
Foxd2	3803	forkhead box D2	gene with protein product	FREAC9	1p33	ENSG00000186564	FOXD2	602211	O60548	N/A	N/A	N/A	N/A	N/A	N/A	0.0866848	0.0233771	2.00691	2.00691	Dcaf17_8Wks up vs WT_8Wks	1.15151	3.49772	0.17759	1.44958	1.44958	Dcaf17_8Wks up vs Dcaf17_3Wks	-1.26777	2.66396	0.768626	0.935078	-1.06943	WT_8Wks down vs WT_3Wks	-1.86385	1.62969
Gm34193	?	?	?	?	?	?	?	?	?	?	?	?	?	?	?	2.74009e-05	0.000104062	2.0069	2.0069	Dcaf17_8Wks up vs WT_8Wks	1.70757	2.35871	9.75524e-06	3.44902	3.44902	Dcaf17_8Wks up vs Dcaf17_3Wks	2.88969	4.11661	0.00034725	1.71858	1.71858	WT_8Wks up vs WT_3Wks	1.46225	2.01984
Adgrl2	18582	adhesion G protein-coupled receptor L2	gene with protein product	KIAA0786, LEC1	1p31.1	ENSG00000117114	ADGRL2	607018	O95490	G-protein coupled receptor(PC00021);antibacterial response protein(PC00051);protease(PC00190)	N/A	N/A	N/A	N/A	N/A	0.000961115	0.016499	2.00474	2.00474	Dcaf17_8Wks up vs WT_8Wks	1.21043	3.32027	0.00416324	0.342502	-2.91969	Dcaf17_8Wks down vs Dcaf17_3Wks	-5.07418	-1.67999	0.000651597	0.227843	-4.38899	WT_8Wks down vs WT_3Wks	-7.2691	-2.65001
P4ha2	8547	prolyl 4-hydroxylase subunit alpha 2	gene with protein product	C-P4Halpha(II)	5q31.1	ENSG00000072682	P4HA2	600608	O15460	N/A	N/A	N/A	N/A	N/A	Extracellular matrix organization;Collagen biosynthesis and modifying enzymes;Collagen formation	0.0255075	0.0168281	2.00368	2.00368	Dcaf17_8Wks up vs WT_8Wks	1.20705	3.32606	0.553483	0.871888	-1.14694	Dcaf17_8Wks down vs Dcaf17_3Wks	-1.99825	1.51905	0.0243588	0.533527	-1.87432	WT_8Wks down vs WT_3Wks	-3.11133	-1.12912
LOC108169178	?	?	?	?	?	?	?	?	?	?	?	?	?	?	?	0.00845015	0.00777875	2.00215	2.00215	Dcaf17_8Wks up vs WT_8Wks	1.32098	3.03455	0.00293818	2.6045	2.6045	Dcaf17_8Wks up vs Dcaf17_3Wks	1.65154	4.10734	0.164901	1.30085	1.30085	WT_8Wks up vs WT_3Wks	-1.16512	1.97164
LOC108169044	?	?	?	?	?	?	?	?	?	?	?	?	?	?	?	0.0121081	0.00621959	2.00139	2.00139	Dcaf17_8Wks up vs WT_8Wks	1.35014	2.96678	0.796465	0.955391	-1.04669	Dcaf17_8Wks down vs Dcaf17_3Wks	-1.61098	1.47046	0.188683	0.792193	-1.26232	WT_8Wks down vs WT_3Wks	-1.87121	1.17432
Bicc1	19351	BicC family RNA binding protein 1	gene with protein product	N/A	10q21.1	ENSG00000122870	BICC1	614295	Q9H694	N/A	N/A	N/A	N/A	N/A	N/A	0.00834394	0.0246456	2.00112	2.00112	Dcaf17_8Wks up vs WT_8Wks	1.1414	3.50841	0.21183	0.71007	-1.40831	Dcaf17_8Wks down vs Dcaf17_3Wks	-2.605	1.31344	0.00240938	0.291033	-3.43603	WT_8Wks down vs WT_3Wks	-6.02411	-1.95984
Cstb	2482	cystatin B	gene with protein product	CST6, PME	21q22.3	ENSG00000160213	CSTB	601145	P04080	N/A	N/A	N/A	N/A	N/A	N/A	0.00154301	0.00178336	1.99976	1.99976	Dcaf17_8Wks up vs WT_8Wks	1.48944	2.68493	0.588282	0.929993	-1.07528	Dcaf17_8Wks down vs Dcaf17_3Wks	-1.48487	1.28425	0.000493836	0.399893	-2.50067	WT_8Wks down vs WT_3Wks	-3.35747	-1.86252
Nt5e	8021	5'-nucleotidase ecto	gene with protein product	CD73, eN, eNT, CALJA	6q14.3	ENSG00000135318	NT5E	129190	P21589	phosphodiesterase(PC00185)	phosphoric diester hydrolase activity(GO:0008081)	N/A	N/A	Purine metabolism->5'-Nucleotidase;;Pyrimidine Metabolism->5'-Nucleotidase;;;	Purine catabolism;Pyrimidine catabolism;Pyrimidine metabolism;Purine metabolism;Metabolism;Metabolism of nucleotides	0.000108431	0.000103085	1.99972	1.99972	Dcaf17_8Wks up vs WT_8Wks	1.7034	2.34758	0.251362	0.915194	-1.09267	Dcaf17_8Wks down vs Dcaf17_3Wks	-1.30253	1.09097	4.95521e-05	0.4467	-2.23864	WT_8Wks down vs WT_3Wks	-2.62806	-1.90692
Ptprn2	9677	protein tyrosine phosphatase, receptor type N2	gene with protein product	KIAA0387, phogrin, ICAAR, IA-2beta	7q36.3	ENSG00000155093	PTPRN2	601698	Q92932	N/A	N/A	N/A	N/A	N/A	N/A	0.000729067	0.000301887	1.99959	1.99959	Dcaf17_8Wks up vs WT_8Wks	1.63601	2.44396	0.000272989	2.17132	2.17132	Dcaf17_8Wks up vs Dcaf17_3Wks	1.74282	2.70517	0.63225	1.04056	1.04056	WT_8Wks up vs WT_3Wks	-1.17459	1.2718
Bpifa6	?	?	?	?	?	?	?	?	?	?	?	?	?	?	?	1.72965e-06	0.000336224	1.99886	1.99886	Dcaf17_8Wks up vs WT_8Wks	1.62807	2.45411	9.22776e-07	12.5621	12.5621	Dcaf17_8Wks up vs Dcaf17_3Wks	10.0334	15.7282	3.45593e-06	5.8758	5.8758	WT_8Wks up vs WT_3Wks	4.78582	7.21403
Ank3	494	ankyrin 3	gene with protein product	N/A	10q21.2	ENSG00000151150	ANK3	600465	Q12955	N/A	N/A	N/A	N/A	N/A	Transport to the Golgi and subsequent modification;Asparagine N-linked glycosylation;Axon guidance;Developmental Biology;Post-translational protein modification;Membrane Trafficking;Metabolism of proteins;L1CAM interactions;Interaction between L1 and Ankyrins;Vesicle-mediated transport;COPI-mediated anterograde transport;ER to Golgi Anterograde Transport	0.00224	0.0022401	1.99754	1.99754	Dcaf17_8Wks up vs WT_8Wks	1.46569	2.7224	0.123155	0.783172	-1.27686	Dcaf17_8Wks down vs Dcaf17_3Wks	-1.79238	1.09937	0.0039106	0.543879	-1.83864	WT_8Wks down vs WT_3Wks	-2.50584	-1.3491
Zfp467	?	?	?	?	?	?	?	?	?	?	?	?	?	?	?	0.00686642	0.00495364	1.99408	1.99408	Dcaf17_8Wks up vs WT_8Wks	1.37619	2.8894	0.313179	0.837626	-1.19385	Dcaf17_8Wks down vs Dcaf17_3Wks	-1.79221	1.25744	0.0197949	0.61457	-1.62715	WT_8Wks down vs WT_3Wks	-2.35773	-1.12296
Acacb	85	acetyl-CoA carboxylase beta	gene with protein product	HACC275, ACC2, ACCB	12q24.11	ENSG00000076555	ACACB	601557	O00763	N/A	N/A	N/A	N/A	N/A	Defects in vitamin and cofactor metabolism;Metabolism;Import of palmitoyl-CoA into the mitochondrial matrix;Biotin transport and metabolism;Activation of gene expression by SREBF (SREBP);Metabolism of vitamins and cofactors;Defective HLCS causes multiple carboxylase deficiency;Regulation of cholesterol biosynthesis by SREBP (SREBF);Metabolism of water-soluble vitamins and cofactors;Defects in bio…	0.00966314	0.00393862	1.99402	1.99402	Dcaf17_8Wks up vs WT_8Wks	1.40317	2.83367	0.95374	1.00917	1.00917	Dcaf17_8Wks up vs Dcaf17_3Wks	-1.4562	1.48303	0.0935705	0.753819	-1.32658	WT_8Wks down vs WT_3Wks	-1.88518	1.07124
Rasd1	15828	ras related dexamethasone induced 1	gene with protein product	DEXRAS1, AGS1	17p11.2	ENSG00000108551	RASD1	605550	Q9Y272	N/A	N/A	N/A	N/A	N/A	N/A	2.35993e-05	8.05999e-05	1.9937	1.9937	Dcaf17_8Wks up vs WT_8Wks	1.71297	2.32045	0.0018993	0.680045	-1.47049	Dcaf17_8Wks down vs Dcaf17_3Wks	-1.73646	-1.24526	1.03038e-05	0.349853	-2.85835	WT_8Wks down vs WT_3Wks	-3.3268	-2.45586
Prox1	9459	prospero homeobox 1	gene with protein product	N/A	1q32.3	ENSG00000117707	PROX1	601546	Q92786	homeodomain transcription factor(PC00119);nucleic acid binding(PC00171)	sequence-specific DNA binding RNA polymerase II transcription factor activity(GO:0000981)	biosynthetic process(GO:0009058);cell differentiation(GO:0030154);cellular component morphogenesis(GO:0032989);cellular process(GO:0009987);nitrogen compound metabolic process(GO:0006807);single-multicellular organism process(GO:0044707);system development(GO:0048731)	intracellular(GO:0005622);nucleus(GO:0005634)	N/A	N/A	9.52511e-07	8.73307e-05	1.99364	1.99364	Dcaf17_8Wks up vs WT_8Wks	1.70859	2.32624	4.45515e-07	9.04993	9.04993	Dcaf17_8Wks up vs Dcaf17_3Wks	7.6426	10.7164	2.49283e-06	4.14659	4.14659	WT_8Wks up vs WT_3Wks	3.55371	4.83838
Fbxw18	?	?	?	?	?	?	?	?	?	?	?	?	?	?	?	0.0083969	0.030478	1.99324	1.99324	Dcaf17_8Wks up vs WT_8Wks	1.1014	3.60723	0.00165232	4.73343	4.73343	Dcaf17_8Wks up vs Dcaf17_3Wks	2.47157	9.06522	0.293187	1.31122	1.31122	WT_8Wks up vs WT_3Wks	-1.38019	2.37295
Gpkow	30677	G-patch domain and KOW motifs	gene with protein product	T54, GPATC5, GPATCH5, Spp2	Xp11.23	ENSG00000068394	GPKOW	301003	Q92917	nucleic acid binding(PC00171)	nucleic acid binding(GO:0003676)	N/A	N/A	N/A	mRNA Splicing - Major Pathway;mRNA Splicing;Processing of Capped Intron-Containing Pre-mRNA;Gene Expression	9.75496e-05	0.000169712	1.99152	1.99152	Dcaf17_8Wks up vs WT_8Wks	1.66876	2.37671	0.00575274	0.70619	-1.41605	Dcaf17_8Wks down vs Dcaf17_3Wks	-1.7187	-1.16669	0.000128209	0.481772	-2.07567	WT_8Wks down vs WT_3Wks	-2.47714	-1.73927
Slc2a10	13444	solute carrier family 2 member 10	gene with protein product	GLUT10	20q13.12	ENSG00000197496	SLC2A10	606145	O95528	carbohydrate transporter(PC00067)	carbohydrate transmembrane transporter activity(GO:0015144);cation transmembrane transporter activity(GO:0008324)	carbohydrate transport(GO:0008643);cellular process(GO:0009987)	integral to membrane(GO:0016021);plasma membrane(GO:0005886)	N/A	Facilitative Na+-independent glucose transporters;Transport of glucose and other sugars, bile salts and organic acids, metal ions and amine compounds;Disease;Defective SLC2A10 causes arterial tortuosity syndrome (ATS);Disorders of transmembrane transporters;SLC transporter disorders;SLC-mediated transmembrane transport;Transmembrane transport of small molecules	0.000138063	4.13781e-05	1.98982	1.98982	Dcaf17_8Wks up vs WT_8Wks	1.74382	2.27051	4.80359e-05	2.0772	2.0772	Dcaf17_8Wks up vs Dcaf17_3Wks	1.79762	2.40026	0.00554476	0.78734	-1.2701	WT_8Wks down vs WT_3Wks	-1.44927	-1.11308
Olfr981	?	?	?	?	?	?	?	?	?	?	?	?	?	?	?	0.0498995	0.0259354	1.98952	1.98952	Dcaf17_8Wks up vs WT_8Wks	1.13098	3.49979	0.913641	1.02783	1.02783	Dcaf17_8Wks up vs Dcaf17_3Wks	-1.80628	1.90822	0.0234969	0.493004	-2.02838	WT_8Wks down vs WT_3Wks	-3.56816	-1.15307
C430049B03Rik	?	?	?	?	?	?	?	?	?	?	?	?	?	?	?	0.0123761	0.0128798	1.98803	1.98803	Dcaf17_8Wks up vs WT_8Wks	1.24601	3.17194	0.5474	0.879502	-1.13701	Dcaf17_8Wks down vs Dcaf17_3Wks	-1.89684	1.46725	0.00474088	0.415396	-2.40734	WT_8Wks down vs WT_3Wks	-3.84095	-1.50882
Mss51	21000	MSS51 mitochondrial translational activator	gene with protein product	FLJ39565	10q22.2	ENSG00000166343	MSS51	614773	Q4VC12	N/A	N/A	N/A	N/A	N/A	N/A	0.0107111	0.0293873	1.98793	1.98793	Dcaf17_8Wks up vs WT_8Wks	1.10784	3.56718	0.0273636	2.15601	2.15601	Dcaf17_8Wks up vs Dcaf17_3Wks	1.1363	4.09081	0.0182167	2.19229	2.19229	WT_8Wks up vs WT_3Wks	1.22173	3.93388
Pdk4	8812	pyruvate dehydrogenase kinase 4	gene with protein product	N/A	7q21.3	ENSG00000004799	PDK4	602527	Q16654	protein kinase(PC00193)	protein kinase activity(GO:0004672)	cellular amino acid catabolic process(GO:0009063);regulation of cellular amino acid metabolic process(GO:0006521);signal transduction(GO:0007165)	N/A	N/A	Signal Transduction;Regulation of pyruvate dehydrogenase (PDH) complex;Signaling by Retinoic Acid;The citric acid (TCA) cycle and respiratory electron transport;Pyruvate metabolism;Pyruvate metabolism and Citric Acid (TCA) cycle;Metabolism	0.0203809	0.00844259	1.98538	1.98538	Dcaf17_8Wks up vs WT_8Wks	1.30557	3.01917	0.960294	0.990696	-1.00939	Dcaf17_8Wks down vs Dcaf17_3Wks	-1.59764	1.56805	0.0926061	0.712897	-1.40273	WT_8Wks down vs WT_3Wks	-2.13313	1.0841
Nos1	7872	nitric oxide synthase 1	gene with protein product	nNOS	12q24.22	ENSG00000089250	NOS1	163731	P29475	N/A	guanylate cyclase activity(GO:0004383);nucleotide binding(GO:0000166);oxidoreductase activity(GO:0016491)	biosynthetic process(GO:0009058);blood circulation(GO:0008015);catabolic process(GO:0009056);cellular amino acid catabolic process(GO:0009063);cyclic nucleotide metabolic process(GO:0009187);nitric oxide biosynthetic process(GO:0006809);nitric oxide mediated signal transduction(GO:0007263);regulation of catalytic activity(GO:0050790);regulation of nucleobase-containing compound metabolic process(…	cytosol(GO:0005829);nucleus(GO:0005634);plasma membrane(GO:0005886)	Gonadotropin-releasing hormone receptor pathway->NOSI;;CCKR signaling map->NOS1;;Gonadotropin-releasing hormone receptor pathway->NOSI;;;;	Cardiac conduction;Immune System;Ion homeostasis;Hemostasis;ROS, RNS production in response to bacteria;Platelet homeostasis;Nitric oxide stimulates guanylate cyclase;Muscle contraction	0.000876223	0.00031489	1.98527	1.98527	Dcaf17_8Wks up vs WT_8Wks	1.6248	2.42571	0.000801584	1.85033	1.85033	Dcaf17_8Wks up vs Dcaf17_3Wks	1.48567	2.30449	0.307973	1.09247	1.09247	WT_8Wks up vs WT_3Wks	-1.11843	1.33484
Gm5523	?	?	?	?	?	?	?	?	?	?	?	?	?	?	?	0.000224852	0.000176123	1.98161	1.98161	Dcaf17_8Wks up vs WT_8Wks	1.66032	2.36509	8.03194e-05	2.41492	2.41492	Dcaf17_8Wks up vs Dcaf17_3Wks	1.98949	2.93131	0.0348497	1.21866	1.21866	WT_8Wks up vs WT_3Wks	1.02107	1.45449
Stra6l	?	?	?	?	?	?	?	?	?	?	?	?	?	?	?	0.0186199	0.00413845	1.98113	1.98113	Dcaf17_8Wks up vs WT_8Wks	1.39307	2.81744	0.0177701	1.68433	1.68433	Dcaf17_8Wks up vs Dcaf17_3Wks	1.14522	2.47722	0.468574	0.898171	-1.11337	WT_8Wks down vs WT_3Wks	-1.58337	1.27732
Sytl5	15589	synaptotagmin like 5	gene with protein product	N/A	Xp11.4	ENSG00000147041	SYTL5	N/A	Q8TDW5	N/A	N/A	exocytosis(GO:0006887);neurotransmitter secretion(GO:0007269);regulation of biological process(GO:0050789);synaptic transmission(GO:0007268)	N/A	N/A	N/A	0.0024633	0.0197687	1.97952	1.97952	Dcaf17_8Wks up vs WT_8Wks	1.17686	3.32962	0.000742466	5.07159	5.07159	Dcaf17_8Wks up vs Dcaf17_3Wks	2.86916	8.96468	0.015795	2.06507	2.06507	WT_8Wks up vs WT_3Wks	1.22772	3.47353
Lcn2	6526	lipocalin 2	gene with protein product	NGAL, 24p3	9q34.11	ENSG00000148346	LCN2	600181	P80188	isomerase(PC00135);transfer/carrier protein(PC00219)	binding(GO:0005488);isomerase activity(GO:0016853)	cellular process(GO:0009987);fatty acid biosynthetic process(GO:0006633);transport(GO:0006810)	N/A	N/A	Iron uptake and transport;Transmembrane transport of small molecules	3.35821e-06	0.00616572	1.97842	1.97842	Dcaf17_8Wks up vs WT_8Wks	1.3445	2.91124	1.93366e-06	60.6661	60.6661	Dcaf17_8Wks up vs Dcaf17_3Wks	39.7352	92.6225	5.839e-06	20.0603	20.0603	WT_8Wks up vs WT_3Wks	13.6326	29.5186
Pdgfd	30620	platelet derived growth factor D	gene with protein product	SCDGF-B, MSTP036, IEGF	11q22.3	ENSG00000170962	PDGFD	609673	Q9GZP0	growth factor(PC00112)	protein kinase activity(GO:0004672);receptor binding(GO:0005102);signal transducer activity(GO:0004871)	MAPK cascade(GO:0000165);cell proliferation(GO:0008283);cellular component movement(GO:0006928);localization(GO:0051179);locomotion(GO:0040011);regulation of catalytic activity(GO:0050790);regulation of phosphate metabolic process(GO:0019220);response to stimulus(GO:0050896);transmembrane receptor protein tyrosine kinase signaling pathway(GO:0007169)	extracellular space(GO:0005615)	Angiogenesis->Platelet-Derived Growth Factor;;	Signal Transduction;Signaling by PDGF	0.0214869	0.00436489	1.97677	1.97677	Dcaf17_8Wks up vs WT_8Wks	1.38547	2.82044	0.0196552	1.66877	1.66877	Dcaf17_8Wks up vs Dcaf17_3Wks	1.13058	2.46314	0.0892136	0.747502	-1.33779	WT_8Wks down vs WT_3Wks	-1.90875	1.06653
LOC105246441	?	?	?	?	?	?	?	?	?	?	?	?	?	?	?	0.00599633	0.0103944	1.97603	1.97603	Dcaf17_8Wks up vs WT_8Wks	1.2746	3.06346	0.00121193	3.4232	3.4232	Dcaf17_8Wks up vs Dcaf17_3Wks	2.11758	5.53383	0.338412	1.1978	1.1978	WT_8Wks up vs WT_3Wks	-1.2943	1.85696
Padi1	18367	peptidyl arginine deiminase 1	gene with protein product	HPAD10, PDI1, PDI, PAD1	1p36.13	ENSG00000142623	PADI1	607934	Q9ULC6	N/A	hydrolase activity(GO:0016787)	N/A	cytoplasm(GO:0005737);nucleus(GO:0005634)	N/A	Chromatin organization;Chromatin modifying enzymes	0.0223779	0.037311	1.97565	1.97565	Dcaf17_8Wks up vs WT_8Wks	1.06099	3.67882	0.00626592	3.3144	3.3144	Dcaf17_8Wks up vs Dcaf17_3Wks	1.6774	6.54898	0.179178	1.45882	1.45882	WT_8Wks up vs WT_3Wks	-1.27643	2.71645
Jak3	6193	Janus kinase 3	gene with protein product	L-JAK, JAKL, LJAK, JAK3_HUMAN, JAK-3	19p13.11	ENSG00000105639	JAK3	600173	P52333	N/A	N/A	N/A	N/A	Interleukin signaling pathway->Jak;;PDGF signaling pathway->Jak;;JAK/STAT signaling pathway->Jak;;;;	Downstream signaling of activated FGFR2;Signalling by NGF;FRS-mediated FGFR1 signaling;Platelet activation, signaling and aggregation;GPVI-mediated activation cascade;NGF signalling via TRKA from the plasma membrane;DAP12 signaling;G-protein beta:gamma signalling;Signaling by Interleukins;FCERI mediated MAPK activation;Gastrin-CREB signalling pathway via PKC and MAPK;Immune System;SOS-mediated si…	0.00422673	0.00555058	1.97487	1.97487	Dcaf17_8Wks up vs WT_8Wks	1.35638	2.87538	0.510453	1.12006	1.12006	Dcaf17_8Wks up vs Dcaf17_3Wks	-1.34737	1.69033	0.0878326	1.36261	1.36261	WT_8Wks up vs WT_3Wks	-1.06853	1.98394
Scg2	10575	secretogranin II	gene with protein product	CHGC, SgII, SN	2q36.1	ENSG00000171951	SCG2	118930	P13521	N/A	N/A	N/A	N/A	Gonadotropin-releasing hormone receptor pathway->Scg2;;	N/A	0.00812547	0.00410784	1.97473	1.97473	Dcaf17_8Wks up vs WT_8Wks	1.39173	2.80196	0.00509746	2.03088	2.03088	Dcaf17_8Wks up vs Dcaf17_3Wks	1.38429	2.97947	0.259946	1.18872	1.18872	WT_8Wks up vs WT_3Wks	-1.19364	1.68667
Reep3	23711	receptor accessory protein 3	gene with protein product	Yip2b	10q21.3	ENSG00000165476	REEP3	609348	Q6NUK4	receptor(PC00197);transporter(PC00227)	receptor activity(GO:0004872);transmembrane transporter activity(GO:0022857)	carbohydrate metabolic process(GO:0005975);carbohydrate transport(GO:0008643)	N/A	N/A	N/A	0.0214942	0.00615393	1.97466	1.97466	Dcaf17_8Wks up vs WT_8Wks	1.34363	2.90207	0.305848	1.20573	1.20573	Dcaf17_8Wks up vs Dcaf17_3Wks	-1.26451	1.83833	0.0184033	0.597209	-1.67446	WT_8Wks down vs WT_3Wks	-2.46087	-1.13936
Gm12108	?	?	?	?	?	?	?	?	?	?	?	?	?	?	?	1.07122e-05	0.00317469	1.97449	1.97449	Dcaf17_8Wks up vs WT_8Wks	1.42015	2.74521	6.02001e-06	16.2042	16.2042	Dcaf17_8Wks up vs Dcaf17_3Wks	11.294	23.2492	1.90474e-05	7.4857	7.4857	WT_8Wks up vs WT_3Wks	5.38408	10.4077
Ctag2	2492	cancer/testis antigen 2	gene with protein product	LAGE-1, CAMEL, LAGE1, ESO2, MGC3803, MGC138724, CT6.2a, CT6.2b, LAGE-1a, LAGE-1b	Xq28	ENSG00000126890	CTAG2	300396	O75638	N/A	N/A	N/A	N/A	N/A	N/A	5.10036e-07	0.000857758	1.9726	1.9726	Dcaf17_8Wks up vs WT_8Wks	1.54258	2.52251	2.27925e-07	55.4766	55.4766	Dcaf17_8Wks up vs Dcaf17_3Wks	42.3764	72.6267	1.49536e-06	12.335	12.335	WT_8Wks up vs WT_3Wks	9.64598	15.7737
Arg2	664	arginase 2	gene with protein product	N/A	14q24.1	N/A	ARG2	107830	P78540	hydrolase(PC00121)	binding(GO:0005488);hydrolase activity(GO:0016787)	catabolic process(GO:0009056);cellular amino acid catabolic process(GO:0009063);cellular process(GO:0009987);nitrogen compound metabolic process(GO:0006807)	cytosol(GO:0005829);nucleus(GO:0005634)	N/A	Urea cycle;Metabolism of polyamines;Metabolism of amino acids and derivatives;Metabolism	0.00614907	0.0016373	1.9725	1.9725	Dcaf17_8Wks up vs WT_8Wks	1.4858	2.61864	0.00247613	1.97027	1.97027	Dcaf17_8Wks up vs Dcaf17_3Wks	1.44452	2.68739	0.110304	0.807622	-1.2382	WT_8Wks down vs WT_3Wks	-1.6438	1.07218
Olfr976	?	?	?	?	?	?	?	?	?	?	?	?	?	?	?	0.0136017	0.00664559	1.97118	1.97118	Dcaf17_8Wks up vs WT_8Wks	1.33299	2.91493	0.0160087	1.81396	1.81396	Dcaf17_8Wks up vs Dcaf17_3Wks	1.18171	2.78449	0.252567	1.21745	1.21745	WT_8Wks up vs WT_3Wks	-1.21464	1.80034
Aox4	?	?	?	?	?	?	?	?	?	?	?	?	?	?	?	0.0255939	0.0137187	1.97076	1.97076	Dcaf17_8Wks up vs WT_8Wks	1.23314	3.14961	0.642891	0.906191	-1.10352	Dcaf17_8Wks down vs Dcaf17_3Wks	-1.84433	1.51453	0.0579879	0.639714	-1.5632	WT_8Wks down vs WT_3Wks	-2.49825	1.02237
4930583I09Rik	?	?	?	?	?	?	?	?	?	?	?	?	?	?	?	0.00437641	0.00191647	1.97001	1.97001	Dcaf17_8Wks up vs WT_8Wks	1.46977	2.64051	0.00178885	2.12608	2.12608	Dcaf17_8Wks up vs Dcaf17_3Wks	1.54248	2.9305	0.533105	1.07922	1.07922	WT_8Wks up vs WT_3Wks	-1.24196	1.44654
Olfr1286	?	?	?	?	?	?	?	?	?	?	?	?	?	?	?	0.00475461	0.00751668	1.96951	1.96951	Dcaf17_8Wks up vs WT_8Wks	1.31676	2.94582	0.354185	0.839346	-1.1914	Dcaf17_8Wks down vs Dcaf17_3Wks	-1.85181	1.3046	0.00152906	0.375326	-2.66435	WT_8Wks down vs WT_3Wks	-3.98511	-1.78132
Krt77	20411	keratin 77	gene with protein product	N/A	12q13.13	ENSG00000189182	KRT77	611158	Q7Z794	N/A	N/A	N/A	N/A	N/A	N/A	0.0356575	0.0120548	1.96917	1.96917	Dcaf17_8Wks up vs WT_8Wks	1.2519	3.09739	0.456525	1.16847	1.16847	Dcaf17_8Wks up vs Dcaf17_3Wks	-1.40563	1.91913	0.0225373	0.563392	-1.77496	WT_8Wks down vs WT_3Wks	-2.79191	-1.12843
1700003P14Rik	?	?	?	?	?	?	?	?	?	?	?	?	?	?	?	0.000255838	0.0260038	1.96807	1.96807	Dcaf17_8Wks up vs WT_8Wks	1.12832	3.43282	0.000107683	13.5949	13.5949	Dcaf17_8Wks up vs Dcaf17_3Wks	7.39104	25.0061	0.000707443	4.96458	4.96458	WT_8Wks up vs WT_3Wks	2.84625	8.65948
D830035M03Rik	?	?	?	?	?	?	?	?	?	?	?	?	?	?	?	0.00266207	0.000505115	1.96538	1.96538	Dcaf17_8Wks up vs WT_8Wks	1.58002	2.44474	0.00271633	1.66776	1.66776	Dcaf17_8Wks up vs Dcaf17_3Wks	1.31311	2.11819	0.0218634	0.75669	-1.32155	WT_8Wks down vs WT_3Wks	-1.64387	-1.06242
Gpr3	4484	G protein-coupled receptor 3	gene with protein product	ACCA	1p36.11	ENSG00000181773	GPR3	600241	P46089	G-protein coupled receptor(PC00021)	G-protein coupled receptor activity(GO:0004930)	cell-cell signaling(GO:0007267);intracellular signal transduction(GO:0035556)	N/A	N/A	N/A	0.00110719	0.0160754	1.9653	1.9653	Dcaf17_8Wks up vs WT_8Wks	1.20791	3.19759	0.000348959	5.96378	5.96378	Dcaf17_8Wks up vs Dcaf17_3Wks	3.49905	10.1646	0.00625291	2.35578	2.35578	WT_8Wks up vs WT_3Wks	1.44791	3.83291
Nfkb2	7795	nuclear factor kappa B subunit 2	gene with protein product	LYT-10, p52, p105, NF-kB2, p49/p100	10q24.32	ENSG00000077150	NFKB2	164012	Q00653	N/A	N/A	N/A	N/A	Toll receptor signaling pathway->Nuclear factor kappa-B;;T cell activation->Nuclear factor kappa-B;;Inflammation mediated by chemokine and cytokine signaling pathway->Nuclear factor kappa-B;;Apoptosis signaling pathway->Nuclear factor kappa-B;;B cell activation->Nuclear factor kappa-B;;;;;;	TRAF6 mediated NF-kB activation;Signaling by Interleukins;MyD88-independent TLR3/TLR4 cascade ;Toll-Like Receptors Cascades;Toll Like Receptor 2 (TLR2) Cascade;Immune System;TAK1 activates NFkB by phosphorylation and activation of IKKs complex;TNFR2 non-canonical NF-kB pathway;Diseases associated with the TLR signaling cascade;Disease;Diseases of Immune System;C-type lectin receptors (CLRs);Toll …	0.00123494	0.00347587	1.96464	1.96464	Dcaf17_8Wks up vs WT_8Wks	1.40674	2.74378	0.0415079	0.678449	-1.47395	Dcaf17_8Wks down vs Dcaf17_3Wks	-2.12518	-1.02228	0.000581229	0.366573	-2.72797	WT_8Wks down vs WT_3Wks	-3.80984	-1.95331
7420461P10Rik	?	?	?	?	?	?	?	?	?	?	?	?	?	?	?	3.94538e-05	0.000493368	1.96271	1.96271	Dcaf17_8Wks up vs WT_8Wks	1.58028	2.43767	2.12608e-05	4.12909	4.12909	Dcaf17_8Wks up vs Dcaf17_3Wks	3.2565	5.23549	0.000123159	2.46592	2.46592	WT_8Wks up vs WT_3Wks	1.98545	3.06266
Gm4943	?	?	?	?	?	?	?	?	?	?	?	?	?	?	?	0.00175754	0.0134879	1.9604	1.9604	Dcaf17_8Wks up vs WT_8Wks	1.23365	3.11527	0.00606486	0.406666	-2.45902	Dcaf17_8Wks down vs Dcaf17_3Wks	-4.08426	-1.48051	0.00479566	0.419542	-2.38355	WT_8Wks down vs WT_3Wks	-3.78771	-1.49993
Lrrc3	14965	leucine rich repeat containing 3	gene with protein product	N/A	21q22.3	ENSG00000160233	LRRC3	617620	Q9BY71	N/A	N/A	N/A	N/A	N/A	N/A	0.114567	0.0430648	1.95998	1.95998	Dcaf17_8Wks up vs WT_8Wks	1.03144	3.72445	0.0458288	2.06056	2.06056	Dcaf17_8Wks up vs Dcaf17_3Wks	1.01992	4.16299	0.959692	1.01335	1.01335	WT_8Wks up vs WT_3Wks	-1.8752	1.92562
Asb5	17180	ankyrin repeat and SOCS box containing 5	gene with protein product	N/A	4q34.2	ENSG00000164122	ASB5	615050	Q8WWX0	N/A	N/A	catabolic process(GO:0009056);cellular process(GO:0009987);cellular protein modification process(GO:0006464);regulation of biological process(GO:0050789)	intracellular(GO:0005622)	N/A	Class I MHC mediated antigen processing & presentation;Immune System;Antigen processing: Ubiquitination & Proteasome degradation;Adaptive Immune System	3.37928e-06	0.000181586	1.959	1.959	Dcaf17_8Wks up vs WT_8Wks	1.64442	2.33376	1.39026e-06	7.30192	7.30192	Dcaf17_8Wks up vs Dcaf17_3Wks	6.02782	8.84534	1.16899e-05	3.25672	3.25672	WT_8Wks up vs WT_3Wks	2.73376	3.87974
Atp8b1	3706	ATPase phospholipid transporting 8B1	gene with protein product	ATPIC, PFIC	18q21.31	ENSG00000081923	ATP8B1	602397	O43520	N/A	N/A	N/A	N/A	N/A	N/A	0.0178251	0.00868896	1.95741	1.95741	Dcaf17_8Wks up vs WT_8Wks	1.29459	2.9596	0.887144	0.974037	-1.02665	Dcaf17_8Wks down vs Dcaf17_3Wks	-1.61478	1.53202	0.0165451	0.565807	-1.76739	WT_8Wks down vs WT_3Wks	-2.67228	-1.16891
Tbc1d9	21710	TBC1 domain family member 9	gene with protein product	KIAA0882, MDR1, GRAMD9	4q31.21	ENSG00000109436	TBC1D9	618035	Q6ZT07	G-protein modulator(PC00022);cysteine protease(PC00081)	GTPase activity(GO:0003924);enzyme activator activity(GO:0008047);protein binding(GO:0005515);pyrophosphatase activity(GO:0016462)	catabolic process(GO:0009056);cellular process(GO:0009987);intracellular protein transport(GO:0006886);nitrogen compound metabolic process(GO:0006807);organelle organization(GO:0006996);protein localization(GO:0008104);regulation of nucleobase-containing compound metabolic process(GO:0019219);regulation of phosphate metabolic process(GO:0019220);vesicle-mediated transport(GO:0016192)	cell part(GO:0044464)	N/A	N/A	0.00392052	0.0067189	1.95661	1.95661	Dcaf17_8Wks up vs WT_8Wks	1.32744	2.884	0.193886	0.780355	-1.28147	Dcaf17_8Wks down vs Dcaf17_3Wks	-1.96011	1.19362	0.00157239	0.391217	-2.55613	WT_8Wks down vs WT_3Wks	-3.76767	-1.73417
Ly6e	6727	lymphocyte antigen 6 family member E	gene with protein product	TSA-1, RIG-E, SCA-2	8q24.3	ENSG00000160932	LY6E	601384	Q16553	N/A	N/A	N/A	plasma membrane(GO:0005886)	N/A	N/A	1.22421e-05	5.55987e-05	1.95426	1.95426	Dcaf17_8Wks up vs WT_8Wks	1.70486	2.24014	0.000293176	0.594741	-1.6814	Dcaf17_8Wks down vs Dcaf17_3Wks	-1.95265	-1.44783	8.91082e-06	0.377943	-2.6459	WT_8Wks down vs WT_3Wks	-3.03297	-2.30824
Aass	17366	aminoadipate-semialdehyde synthase	gene with protein product	LORSDH, LKRSDH	7q31.32	ENSG00000008311	AASS	605113	Q9UDR5	N/A	N/A	N/A	N/A	N/A	N/A	0.00206568	0.0131155	1.954	1.954	Dcaf17_8Wks up vs WT_8Wks	1.2365	3.08785	0.0231866	0.532589	-1.87762	Dcaf17_8Wks down vs Dcaf17_3Wks	-3.09961	-1.13739	0.000928749	0.288642	-3.4645	WT_8Wks down vs WT_3Wks	-5.47485	-2.19235
Lax1	26005	lymphocyte transmembrane adaptor 1	gene with protein product	LAX, FLJ20340	1q32.1	ENSG00000122188	LAX1	N/A	Q8IWV1	cation transporter(PC00068);hydrolase(PC00121)	cation transmembrane transporter activity(GO:0008324);hydrolase activity(GO:0016787)	N/A	N/A	N/A	N/A	0.0102479	0.00332309	1.94882	1.94882	Dcaf17_8Wks up vs WT_8Wks	1.40579	2.7016	0.63771	1.07221	1.07221	Dcaf17_8Wks up vs Dcaf17_3Wks	-1.33386	1.53345	0.0248663	0.668611	-1.49564	WT_8Wks down vs WT_3Wks	-2.07337	-1.07889
Robo1	10249	roundabout guidance receptor 1	gene with protein product	DUTT1, FLJ21882, SAX3	3p12.3	ENSG00000169855	ROBO1	602430	Q9Y6N7	N/A	N/A	N/A	N/A	Axon guidance mediated by Slit/Robo->Roundabout;;	Netrin-1 signaling;Developmental Biology;Inactivation of Cdc42 and Rac;Signaling by Robo receptor;Regulation of Commissural axon pathfinding by Slit and Robo;Role of Abl in Robo-Slit signaling;Activation of Rac;Axon guidance	0.00617139	0.00510362	1.94471	1.94471	Dcaf17_8Wks up vs WT_8Wks	1.35688	2.78721	0.536165	0.903189	-1.10719	Dcaf17_8Wks down vs Dcaf17_3Wks	-1.64231	1.33972	0.00319644	0.476227	-2.09984	WT_8Wks down vs WT_3Wks	-3.00954	-1.46511
Itm2a	6173	integral membrane protein 2A	gene with protein product	BRICD2A, E25A	Xq21.1	ENSG00000078596	ITM2A	300222	O43736	N/A	binding(GO:0005488)	biosynthetic process(GO:0009058);cellular process(GO:0009987);protein metabolic process(GO:0019538);regulation of biological process(GO:0050789)	Golgi apparatus(GO:0005794);cytoplasm(GO:0005737);extracellular region(GO:0005576);plasma membrane(GO:0005886)	N/A	N/A	0.000204408	0.00583841	1.94192	1.94192	Dcaf17_8Wks up vs WT_8Wks	1.34021	2.81378	0.00211403	0.39858	-2.50891	Dcaf17_8Wks down vs Dcaf17_3Wks	-3.7663	-1.6713	7.29222e-05	0.178856	-5.5911	WT_8Wks down vs WT_3Wks	-8.1013	-3.85869
Klhl32	21221	kelch like family member 32	gene with protein product	N/A	6q16.1	ENSG00000186231	KLHL32	N/A	Q96NJ5	N/A	N/A	N/A	N/A	N/A	N/A	0.053298	0.0288433	1.93864	1.93864	Dcaf17_8Wks up vs WT_8Wks	1.10705	3.39491	0.0209036	2.21175	2.21175	Dcaf17_8Wks up vs Dcaf17_3Wks	1.19724	4.08592	0.518109	1.16352	1.16352	WT_8Wks up vs WT_3Wks	-1.50507	2.03753
Tmprss2	11876	transmembrane serine protease 2	gene with protein product	PRSS10	21q22.3	ENSG00000184012	TMPRSS2	602060	O15393	serine protease(PC00203)	N/A	N/A	N/A	N/A	N/A	0.0070059	0.00376652	1.93834	1.93834	Dcaf17_8Wks up vs WT_8Wks	1.38863	2.70566	0.0028881	2.16138	2.16138	Dcaf17_8Wks up vs Dcaf17_3Wks	1.4999	3.11457	0.339023	1.14694	1.14694	WT_8Wks up vs WT_3Wks	-1.21704	1.60096
Gm32284	?	?	?	?	?	?	?	?	?	?	?	?	?	?	?	0.000170625	0.00143388	1.93805	1.93805	Dcaf17_8Wks up vs WT_8Wks	1.48242	2.53372	6.64053e-05	4.01123	4.01123	Dcaf17_8Wks up vs Dcaf17_3Wks	2.99071	5.37997	0.000930728	2.06972	2.06972	WT_8Wks up vs WT_3Wks	1.58314	2.70586
Gm9866	?	?	?	?	?	?	?	?	?	?	?	?	?	?	?	0.000601197	0.000405022	1.93727	1.93727	Dcaf17_8Wks up vs WT_8Wks	1.5801	2.37518	0.000219656	2.27987	2.27987	Dcaf17_8Wks up vs Dcaf17_3Wks	1.82371	2.85011	0.0951595	1.17684	1.17684	WT_8Wks up vs WT_3Wks	-1.04181	1.44286
Actrt1	24027	actin related protein T1	gene with protein product	AIP1, KIAA0705, ARIP1, Arp-T1	Xq25	ENSG00000123165	ACTRT1	300487	Q8TDG2	actin and actin related protein(PC00039)	structural constituent of cytoskeleton(GO:0005200)	cellular component morphogenesis(GO:0032989);cytokinesis(GO:0000910);endocytosis(GO:0006897);exocytosis(GO:0006887);intracellular protein transport(GO:0006886);mitosis(GO:0007067)	actin cytoskeleton(GO:0015629);intracellular(GO:0005622)	N/A	N/A	1.01831e-05	0.00517017	1.93642	1.93642	Dcaf17_8Wks up vs WT_8Wks	1.35273	2.77196	4.58858e-06	24.6008	24.6008	Dcaf17_8Wks up vs Dcaf17_3Wks	16.607	36.4423	2.7067e-05	7.68899	7.68899	WT_8Wks up vs WT_3Wks	5.37132	11.0067
Sema6b	10739	semaphorin 6B	gene with protein product	semaZ, SEMA-VIB, SEM-SEMA-Y	19p13.3	N/A	SEMA6B	608873	Q9H3T3	membrane-bound signaling molecule(PC00152)	receptor binding(GO:0005102)	behavior(GO:0007610);cell differentiation(GO:0030154);cell growth(GO:0016049);cell surface receptor signaling pathway(GO:0007166);cellular component morphogenesis(GO:0032989);cellular component movement(GO:0006928);localization(GO:0051179);locomotion(GO:0040011);nervous system development(GO:0007399);regulation of biological process(GO:0050789);response to external stimulus(GO:0009605);single-mul…	extracellular space(GO:0005615)	N/A	N/A	0.038728	0.0284046	1.93566	1.93566	Dcaf17_8Wks up vs WT_8Wks	1.10952	3.37695	0.571303	0.866242	-1.15441	Dcaf17_8Wks down vs Dcaf17_3Wks	-2.12386	1.59369	0.0255728	0.506361	-1.97487	WT_8Wks down vs WT_3Wks	-3.44536	-1.13199
Tnfsf13b	11929	TNF superfamily member 13b	gene with protein product	BAFF, THANK, BLYS, TALL-1, TALL1, CD257	13q33.3	ENSG00000102524	TNFSF13B	603969	Q9Y275	N/A	N/A	N/A	N/A	N/A	N/A	0.00790087	0.028239	1.93495	1.93495	Dcaf17_8Wks up vs WT_8Wks	1.11049	3.37151	0.00340251	3.44124	3.44124	Dcaf17_8Wks up vs Dcaf17_3Wks	1.87302	6.32247	0.0282614	1.93466	1.93466	WT_8Wks up vs WT_3Wks	1.11032	3.371
Olfr127	?	?	?	?	?	?	?	?	?	?	?	?	?	?	?	2.66462e-06	0.00251441	1.93289	1.93289	Dcaf17_8Wks up vs WT_8Wks	1.42809	2.61612	1.31548e-06	32.3373	32.3373	Dcaf17_8Wks up vs Dcaf17_3Wks	23.2117	45.0507	6.02614e-06	10.3274	10.3274	WT_8Wks up vs WT_3Wks	7.63029	13.978
Rapgef2	16854	Rap guanine nucleotide exchange factor 2	gene with protein product	PDZ-GEF1, RA-GEF, DKFZP586O1422, KIAA0313	4q32.1	ENSG00000109756	RAPGEF2	609530	Q9Y4G8	guanyl-nucleotide exchange factor(PC00113)	guanyl-nucleotide exchange factor activity(GO:0005085);protein binding(GO:0005515);small GTPase regulator activity(GO:0005083)	intracellular signal transduction(GO:0035556);mitosis(GO:0007067)	N/A	N/A	Signalling by NGF;Downstream signaling of activated FGFR2;FRS-mediated FGFR1 signaling;NGF signalling via TRKA from the plasma membrane;DAP12 signaling;Signaling by Interleukins;FCERI mediated MAPK activation;Immune System;Gastrin-CREB signalling pathway via PKC and MAPK;SOS-mediated signalling;Signalling to p38 via RIT and RIN;Interleukin-2 signaling;SHC1 events in ERBB4 signaling;Developmental …	2.00103e-05	4.73249e-05	1.93155	1.93155	Dcaf17_8Wks up vs WT_8Wks	1.69645	2.19923	0.00050091	0.643429	-1.55417	Dcaf17_8Wks down vs Dcaf17_3Wks	-1.79161	-1.3482	0.000106797	0.573085	-1.74494	WT_8Wks down vs WT_3Wks	-1.98676	-1.53255
Rhoc	669	ras homolog family member C	gene with protein product	RhoC	1p13.2	ENSG00000155366	RHOC	165380	P08134	small GTPase(PC00208)	GTPase activity(GO:0003924);nucleotide binding(GO:0000166);protein binding(GO:0005515);pyrophosphatase activity(GO:0016462);signal transducer activity(GO:0004871)	catabolic process(GO:0009056);cell cycle(GO:0007049);cellular component biogenesis(GO:0044085);cellular component morphogenesis(GO:0032989);cellular component movement(GO:0006928);cytokinesis(GO:0000910);cytoskeleton organization(GO:0007010);intracellular signal transduction(GO:0035556);localization(GO:0051179);locomotion(GO:0040011);nitrogen compound metabolic process(GO:0006807);nucleobase-cont…	cytoplasm(GO:0005737);organelle(GO:0043226);plasma membrane(GO:0005886)	Angiogenesis->Rho guanosine triphosphatase;;Inflammation mediated by chemokine and cytokine signaling pathway->Rho;;Axon guidance mediated by Slit/Robo->Ras homologue gene family, member A;;Ras Pathway->Rho;;Integrin signalling pathway->Rho;;Axon guidance mediated by semaphorins->Ras homologue gene family, member A;;Cytoskeletal regulation by Rho GTPase->Ras homologue gene family;;Angiotensin II-…	Signal Transduction;Sema4D in semaphorin signaling;RHO GTPase Effectors;G alpha (12/13) signalling events;Signaling by Rho GTPases;RHO GTPases Activate Formins;RHO GTPases activate CIT;Axon guidance;RHO GTPases Activate ROCKs;Developmental Biology;RHO GTPases activate PKNs;Rho GTPase cycle;Semaphorin interactions;Sema4D induced cell migration and growth-cone collapse;Signaling by GPCR;RHO GTPases…	0.000643149	0.00599878	1.93153	1.93153	Dcaf17_8Wks up vs WT_8Wks	1.33384	2.79705	0.00357852	0.442871	-2.25799	Dcaf17_8Wks down vs Dcaf17_3Wks	-3.3874	-1.50514	0.00061039	0.332617	-3.00646	WT_8Wks down vs WT_3Wks	-4.35365	-2.07615
Rgs2	9998	regulator of G protein signaling 2	gene with protein product	N/A	1q31.2	ENSG00000116741	RGS2	600861	P41220	G-protein modulator(PC00022)	GTPase activity(GO:0003924);enzyme activator activity(GO:0008047);pyrophosphatase activity(GO:0016462)	catabolic process(GO:0009056);cellular process(GO:0009987);nitrogen compound metabolic process(GO:0006807);regulation of nucleobase-containing compound metabolic process(GO:0019219);regulation of phosphate metabolic process(GO:0019220)	cytoplasm(GO:0005737);plasma membrane(GO:0005886)	CCKR signaling map->RGS2;;Heterotrimeric G-protein signaling pathway-Gq alpha and Go alpha mediated pathway->Regulator of G-protein signaling;;Heterotrimeric G-protein signaling pathway-Gi alpha and Gs alpha mediated pathway->Regulator of G-protein signaling;;;;	G alpha (q) signalling events;GPCR downstream signaling;Signal Transduction;Signaling by GPCR;Gastrin-CREB signalling pathway via PKC and MAPK	3.10999e-05	0.000469026	1.93076	1.93076	Dcaf17_8Wks up vs WT_8Wks	1.56633	2.37998	0.000550207	0.498294	-2.00685	Dcaf17_8Wks down vs Dcaf17_3Wks	-2.52365	-1.59588	1.16722e-05	0.243807	-4.10161	WT_8Wks down vs WT_3Wks	-5.0559	-3.32744
Gpr153	23618	G protein-coupled receptor 153	gene with protein product	PGR1	1p36.31	ENSG00000158292	GPR153	614269	Q6NV75	N/A	N/A	N/A	N/A	N/A	N/A	0.00176304	0.011303	1.92874	1.92874	Dcaf17_8Wks up vs WT_8Wks	1.25225	2.97069	0.00043227	4.54602	4.54602	Dcaf17_8Wks up vs Dcaf17_3Wks	2.83233	7.29658	0.0261394	1.69027	1.69027	WT_8Wks up vs WT_3Wks	1.09742	2.60339
Mfge8	7036	milk fat globule-EGF factor 8 protein	gene with protein product	SED1, EDIL1, BA46, OAcGD3S, HsT19888, MFG-E8, hP47	15q26.1	ENSG00000140545	MFGE8	602281	Q08431	cell adhesion molecule(PC00069);hydrolase(PC00121);membrane-bound signaling molecule(PC00152);receptor(PC00197)	N/A	N/A	N/A	N/A	Amyloid fiber formation;Metabolism of proteins	0.00173137	0.000632975	1.92684	1.92684	Dcaf17_8Wks up vs WT_8Wks	1.54272	2.40661	0.000731726	2.00654	2.00654	Dcaf17_8Wks up vs Dcaf17_3Wks	1.57279	2.5599	0.814715	1.0216	1.0216	WT_8Wks up vs WT_3Wks	-1.22259	1.27597
Slc6a20a	?	?	?	?	?	?	?	?	?	?	?	?	?	?	?	0.00266475	0.00068502	1.92572	1.92572	Dcaf17_8Wks up vs WT_8Wks	1.53627	2.41391	0.00761071	1.51501	1.51501	Dcaf17_8Wks up vs Dcaf17_3Wks	1.18283	1.94048	0.876642	0.985745	-1.01446	WT_8Wks down vs WT_3Wks	-1.27164	1.23564
Tm4sf5	11857	transmembrane 4 L six family member 5	gene with protein product	N/A	17p13.2	ENSG00000142484	TM4SF5	604657	O14894	N/A	N/A	N/A	integral to membrane(GO:0016021)	N/A	N/A	0.0172109	0.0153293	1.92532	1.92532	Dcaf17_8Wks up vs WT_8Wks	1.20807	3.0684	0.0146674	2.06675	2.06675	Dcaf17_8Wks up vs Dcaf17_3Wks	1.2404	3.44363	0.104462	1.4321	1.4321	WT_8Wks up vs WT_3Wks	-1.11284	2.28236
Lamb2	6487	laminin subunit beta 2	gene with protein product	NPHS5	3p21.31	ENSG00000172037	LAMB2	150325	P55268	N/A	N/A	N/A	N/A	N/A	N/A	0.0002617	0.0105209	1.92501	1.92501	Dcaf17_8Wks up vs WT_8Wks	1.26115	2.93831	0.00100355	0.290272	-3.44504	Dcaf17_8Wks down vs Dcaf17_3Wks	-5.47507	-2.16771	0.000163604	0.190083	-5.26085	WT_8Wks down vs WT_3Wks	-8.03009	-3.4466
Pde6a	8785	phosphodiesterase 6A	gene with protein product	RP43	5q32	ENSG00000132915	PDE6A	180071	P16499	N/A	N/A	N/A	N/A	N/A	N/A	0.0227219	0.0398827	1.92437	1.92437	Dcaf17_8Wks up vs WT_8Wks	1.04571	3.5413	0.520476	0.835664	-1.19665	Dcaf17_8Wks down vs Dcaf17_3Wks	-2.33413	1.63	0.00608706	0.339386	-2.9465	WT_8Wks down vs WT_3Wks	-5.42227	-1.60115
LOC108168922	?	?	?	?	?	?	?	?	?	?	?	?	?	?	?	0.000422786	0.000342395	1.9242	1.9242	Dcaf17_8Wks up vs WT_8Wks	1.58385	2.3377	0.000150123	2.34495	2.34495	Dcaf17_8Wks up vs Dcaf17_3Wks	1.89464	2.90228	0.0475839	1.21866	1.21866	WT_8Wks up vs WT_3Wks	1.0031	1.48054
Kcnip4	30083	potassium voltage-gated channel interacting protein 4	gene with protein product	CALP, KCHIP4, MGC44947	4p15.31-p15.2	ENSG00000185774	KCNIP4	608182	Q6PIL6	N/A	N/A	G-protein coupled receptor signaling pathway(GO:0007186);calcium-mediated signaling(GO:0019722)	N/A	N/A	Cardiac conduction;Phase 1 - inactivation of fast Na+ channels;Muscle contraction	0.114594	0.0358177	1.92297	1.92297	Dcaf17_8Wks up vs WT_8Wks	1.06624	3.46809	0.684272	1.11446	1.11446	Dcaf17_8Wks up vs Dcaf17_3Wks	-1.71198	2.12631	0.226258	0.728717	-1.37228	WT_8Wks down vs WT_3Wks	-2.47491	1.31425
4930453H23Rik	?	?	?	?	?	?	?	?	?	?	?	?	?	?	?	0.000385436	0.00926068	1.92254	1.92254	Dcaf17_8Wks up vs WT_8Wks	1.27745	2.89341	0.000175324	5.65688	5.65688	Dcaf17_8Wks up vs Dcaf17_3Wks	3.61492	8.85229	0.00105682	2.94239	2.94239	WT_8Wks up vs WT_3Wks	1.95509	4.42827
C3	1318	complement C3	gene with protein product	CPAMD1, ARMD9, C3a, C3b	19p13.3	ENSG00000125730	C3	120700	P01024	complement component(PC00078);cytokine(PC00083);serine protease inhibitor(PC00204)	cytokine activity(GO:0005125);serine-type endopeptidase inhibitor activity(GO:0004867)	cellular process(GO:0009987);proteolysis(GO:0006508);response to stimulus(GO:0050896)	N/A	N/A	Signal Transduction;Peptide ligand-binding receptors;Adaptive Immune System;Class A/1 (Rhodopsin-like receptors);GPCR ligand binding;G alpha (i) signalling events;Activation of C3 and C5;Alternative complement activation;Immune System;Signaling by GPCR;Immunoregulatory interactions between a Lymphoid and a non-Lymphoid cell;Initial triggering of complement;Regulation of Complement cascade;Innate …	0.00649155	0.0020307	1.9223	1.9223	Dcaf17_8Wks up vs WT_8Wks	1.44411	2.55884	0.13514	1.24235	1.24235	Dcaf17_8Wks up vs Dcaf17_3Wks	-1.10112	1.6995	0.00388451	0.569186	-1.7569	WT_8Wks down vs WT_3Wks	-2.33866	-1.31985
LOC108167499	?	?	?	?	?	?	?	?	?	?	?	?	?	?	?	0.000420626	0.00100431	1.91765	1.91765	Dcaf17_8Wks up vs WT_8Wks	1.50261	2.44733	0.000146861	2.92342	2.92342	Dcaf17_8Wks up vs Dcaf17_3Wks	2.23799	3.81877	0.00654624	1.52902	1.52902	WT_8Wks up vs WT_3Wks	1.19809	1.95136
Cmtm3	19174	CKLF like MARVEL transmembrane domain containing 3	gene with protein product	FLJ31762, BNAS2	16q22.1	ENSG00000140931	CMTM3	607886	Q96MX0	N/A	N/A	N/A	integral to membrane(GO:0016021)	N/A	N/A	0.000198698	0.000337068	1.91674	1.91674	Dcaf17_8Wks up vs WT_8Wks	1.58054	2.32445	0.148978	0.869272	-1.15039	Dcaf17_8Wks down vs Dcaf17_3Wks	-1.42101	1.07376	6.22202e-05	0.396607	-2.52139	WT_8Wks down vs WT_3Wks	-3.05771	-2.07913
Pcdhb6	8691	protocadherin beta 6	protocadherin	PCDH-BETA6	5q31.3	ENSG00000113211	PCDHB6	606332	Q9Y5E3	N/A	N/A	cell adhesion(GO:0007155);cell-cell signaling(GO:0007267)	integral to membrane(GO:0016021);plasma membrane(GO:0005886)	Cadherin signaling pathway->Cadherin;;Wnt signaling pathway->Cadherin;;;	N/A	0.0303665	0.0101399	1.91642	1.91642	Dcaf17_8Wks up vs WT_8Wks	1.26406	2.90544	0.093991	1.4419	1.4419	Dcaf17_8Wks up vs Dcaf17_3Wks	-1.09405	2.27461	0.775153	1.05002	1.05002	WT_8Wks up vs WT_3Wks	-1.44386	1.59192
Vaultrc5	?	?	?	?	?	?	?	?	?	?	?	?	?	?	?	0.00652421	0.0146417	1.91577	1.91577	Dcaf17_8Wks up vs WT_8Wks	1.21304	3.02561	0.0468117	0.599765	-1.66732	Dcaf17_8Wks down vs Dcaf17_3Wks	-2.75062	-1.01066	0.0395637	0.611592	-1.63508	WT_8Wks down vs WT_3Wks	-2.5823	-1.03531
Arsb	714	arylsulfatase B	gene with protein product	N/A	5q14.1	ENSG00000113273	ARSB	611542	P15848	N/A	N/A	N/A	N/A	N/A	N/A	0.00165	0.0228251	1.91327	1.91327	Dcaf17_8Wks up vs WT_8Wks	1.14434	3.19889	0.00685723	0.37934	-2.63616	Dcaf17_8Wks down vs Dcaf17_3Wks	-4.62913	-1.50122	0.00116771	0.265097	-3.77221	WT_8Wks down vs WT_3Wks	-6.30693	-2.25618
Tex264	30247	testis expressed 264	gene with protein product	ZSIG11, FLJ13935	3p21.2	ENSG00000164081	TEX264	N/A	Q9Y6I9	N/A	N/A	N/A	N/A	N/A	Response to elevated platelet cytosolic Ca2+;Hemostasis;Platelet activation, signaling and aggregation;Platelet degranulation	0.0222858	0.00608873	1.91268	1.91268	Dcaf17_8Wks up vs WT_8Wks	1.3264	2.7581	0.411529	1.14992	1.14992	Dcaf17_8Wks up vs Dcaf17_3Wks	-1.29859	1.71715	0.0390533	0.673417	-1.48496	WT_8Wks down vs WT_3Wks	-2.14133	-1.02979
Pld1	9067	phospholipase D1	gene with protein product	N/A	3q26.31	ENSG00000075651	PLD1	602382	Q13393	N/A	N/A	cellular component movement(GO:0006928);localization(GO:0051179);locomotion(GO:0040011)	Golgi apparatus(GO:0005794);cytoplasm(GO:0005737)	Angiogenesis->Phospholipase D;;Ras Pathway->Phospholipase D;;;	Metabolism;Synthesis of PA;Role of phospholipids in phagocytosis;Glycerophospholipid biosynthesis;Metabolism of lipids and lipoproteins;Fcgamma receptor (FCGR) dependent phagocytosis;Immune System;Phospholipid metabolism;Synthesis of PG;Innate Immune System	0.0012948	0.00285275	1.90853	1.90853	Dcaf17_8Wks up vs WT_8Wks	1.4061	2.59048	0.0399387	0.698343	-1.43196	Dcaf17_8Wks down vs Dcaf17_3Wks	-2.00114	-1.02467	0.00085982	0.430159	-2.32472	WT_8Wks down vs WT_3Wks	-3.15539	-1.71273
Rhbdf2	20788	rhomboid 5 homolog 2	gene with protein product	FLJ22341, RHBDL5, TOCG, iRhom2	17q25.3	N/A	RHBDF2	614404	Q6PJF5	serine protease(PC00203)	serine-type peptidase activity(GO:0008236)	protein localization(GO:0008104);protein metabolic process(GO:0019538);protein transport(GO:0015031);regulation of biological process(GO:0050789);response to stimulus(GO:0050896);transmembrane receptor protein tyrosine kinase signaling pathway(GO:0007169)	cytoplasm(GO:0005737);endoplasmic reticulum(GO:0005783);nuclear outer membrane-endoplasmic reticulum membrane network(GO:0042175)	N/A	N/A	8.74604e-05	0.00109317	1.90784	1.90784	Dcaf17_8Wks up vs WT_8Wks	1.49105	2.44115	0.000433517	0.421627	-2.37177	Dcaf17_8Wks down vs Dcaf17_3Wks	-3.107	-1.81052	0.000115622	0.353417	-2.82952	WT_8Wks down vs WT_3Wks	-3.62047	-2.21137
Bok	1087	BOK, BCL2 family apoptosis regulator	gene with protein product	BCL2L9, BOKL, MGC4631	2q37.3	ENSG00000176720	BOK	605404	Q9UMX3	signaling molecule(PC00207)	protein binding(GO:0005515)	apoptotic process(GO:0006915);cell surface receptor signaling pathway(GO:0007166);intracellular signal transduction(GO:0035556);regulation of biological process(GO:0050789);response to stress(GO:0006950)	cytoplasm(GO:0005737);membrane(GO:0016020);mitochondrion(GO:0005739)	Apoptosis signaling pathway->Bcl-2 related ovarian killer;;	N/A	0.00252442	0.00962659	1.90752	1.90752	Dcaf17_8Wks up vs WT_8Wks	1.26871	2.86799	0.0204863	0.559363	-1.78775	Dcaf17_8Wks down vs Dcaf17_3Wks	-2.79459	-1.14365	0.00264154	0.415608	-2.40612	WT_8Wks down vs WT_3Wks	-3.61763	-1.60032
4930563I02Rik	?	?	?	?	?	?	?	?	?	?	?	?	?	?	?	9.06994e-06	0.0030773	1.9071	1.9071	Dcaf17_8Wks up vs WT_8Wks	1.39806	2.60148	4.31024e-06	16.5684	16.5684	Dcaf17_8Wks up vs Dcaf17_3Wks	11.7913	23.2808	2.13991e-05	6.37383	6.37383	WT_8Wks up vs WT_3Wks	4.67255	8.69455
Snx10	14974	sorting nexin 10	gene with protein product	N/A	7p15.2	ENSG00000086300	SNX10	614780	Q9Y5X0	N/A	N/A	N/A	N/A	N/A	N/A	0.0038475	0.00583559	1.90588	1.90588	Dcaf17_8Wks up vs WT_8Wks	1.32924	2.73267	0.0635697	0.694423	-1.44004	Dcaf17_8Wks down vs Dcaf17_3Wks	-2.137	1.03051	0.0118593	0.581976	-1.71828	WT_8Wks down vs WT_3Wks	-2.4637	-1.1984
Ppp1r17	16973	protein phosphatase 1 regulatory subunit 17	gene with protein product	GSBS	7p14.3	ENSG00000106341	PPP1R17	604088	O96001	N/A	N/A	N/A	N/A	N/A	N/A	0.015606	0.00367133	1.90556	1.90556	Dcaf17_8Wks up vs WT_8Wks	1.37958	2.63206	0.0244445	1.54987	1.54987	Dcaf17_8Wks up vs Dcaf17_3Wks	1.08801	2.20779	0.660771	0.943122	-1.06031	WT_8Wks down vs WT_3Wks	-1.46456	1.30269
Kcnn4	6293	potassium calcium-activated channel subfamily N member 4	gene with protein product	KCa3.1, hSK4, hKCa4, hIKCa1, IK	19q13.31	ENSG00000104783	KCNN4	602754	O15554	voltage-gated potassium channel(PC00242)	calmodulin binding(GO:0005516);cation channel activity(GO:0005261)	cellular process(GO:0009987)	neuron projection(GO:0043005);neuronal cell body(GO:0043025);plasma membrane(GO:0005886)	N/A	Ca2+ activated K+ channels;Neuronal System;Potassium Channels	0.000620481	0.0104405	1.90465	1.90465	Dcaf17_8Wks up vs WT_8Wks	1.25742	2.88502	0.00034192	4.61775	4.61775	Dcaf17_8Wks up vs Dcaf17_3Wks	2.93011	7.2774	0.00138251	2.81081	2.81081	WT_8Wks up vs WT_3Wks	1.85566	4.2576
Emb	30465	embigin	gene with protein product	MGC71745	5q11.1	ENSG00000170571	EMB	615669	Q6PCB8	transmembrane receptor regulatory/adaptor protein(PC00226)	N/A	cell surface receptor signaling pathway(GO:0007166)	plasma membrane(GO:0005886)	N/A	Proton-coupled monocarboxylate transport;Transport of glucose and other sugars, bile salts and organic acids, metal ions and amine compounds;SLC-mediated transmembrane transport;Transmembrane transport of small molecules	0.000175104	0.00543793	1.90361	1.90361	Dcaf17_8Wks up vs WT_8Wks	1.33655	2.71126	0.000916802	0.348205	-2.87188	Dcaf17_8Wks down vs Dcaf17_3Wks	-4.23076	-1.94945	9.60067e-05	0.212069	-4.71544	WT_8Wks down vs WT_3Wks	-6.71607	-3.31077
Rbpms2	19098	RNA binding protein, mRNA processing factor 2	gene with protein product	N/A	15q22.31	ENSG00000166831	RBPMS2	N/A	Q6ZRY4	mRNA splicing factor(PC00148)	RNA binding(GO:0003723)	RNA splicing, via transesterification reactions(GO:0000375);cellular process(GO:0009987);mRNA splicing, via spliceosome(GO:0000398);nitrogen compound metabolic process(GO:0006807)	intracellular(GO:0005622);nucleus(GO:0005634);ribonucleoprotein complex(GO:0030529)	N/A	N/A	0.00840256	0.00324707	1.90351	1.90351	Dcaf17_8Wks up vs WT_8Wks	1.39134	2.60421	0.395419	1.13215	1.13215	Dcaf17_8Wks up vs Dcaf17_3Wks	-1.24512	1.59594	0.00468381	0.553736	-1.80591	WT_8Wks down vs WT_3Wks	-2.47069	-1.32
1700060C16Rik	?	?	?	?	?	?	?	?	?	?	?	?	?	?	?	0.00773556	0.0184638	1.90289	1.90289	Dcaf17_8Wks up vs WT_8Wks	1.17634	3.0782	0.00273817	3.08061	3.08061	Dcaf17_8Wks up vs Dcaf17_3Wks	1.81894	5.21742	0.0497471	1.61891	1.61891	WT_8Wks up vs WT_3Wks	1.00078	2.61882
Gad2	4093	glutamate decarboxylase 2	gene with protein product	GAD65	10p12.1	ENSG00000136750	GAD2	138275	Q05329	N/A	N/A	N/A	N/A	Gamma-aminobutyric acid synthesis->GAD;;	Neurotransmitter Release Cycle;GABA synthesis;GABA synthesis, release, reuptake and degradation;Neuronal System;Transmission across Chemical Synapses	1.68648e-05	8.74238e-05	1.902	1.902	Dcaf17_8Wks up vs WT_8Wks	1.64724	2.19615	1.08375e-05	2.94171	2.94171	Dcaf17_8Wks up vs Dcaf17_3Wks	2.51297	3.4436	7.29229e-05	1.94917	1.94917	WT_8Wks up vs WT_3Wks	1.6881	2.25062
BC023829	?	?	?	?	?	?	?	?	?	?	?	?	?	?	?	0.00310113	0.00104842	1.89771	1.89771	Dcaf17_8Wks up vs WT_8Wks	1.48945	2.41788	0.10929	1.22243	1.22243	Dcaf17_8Wks up vs Dcaf17_3Wks	-1.06665	1.59393	0.686291	0.960447	-1.04118	WT_8Wks down vs WT_3Wks	-1.32657	1.22371
Bik	1051	BCL2 interacting killer	gene with protein product	NBK	22q13.2	ENSG00000100290	BIK	603392	Q13323	N/A	N/A	N/A	N/A	Apoptosis signaling pathway->Bcl-2 interacting killer;;Apoptosis signaling pathway->Bcl-2 interacting killer;;;	N/A	0.0273795	0.00760404	1.89543	1.89543	Dcaf17_8Wks up vs WT_8Wks	1.29503	2.77417	0.40376	1.15949	1.15949	Dcaf17_8Wks up vs Dcaf17_3Wks	-1.30902	1.75988	0.0349953	0.653592	-1.53001	WT_8Wks down vs WT_3Wks	-2.23933	-1.04536
LOC108167497	?	?	?	?	?	?	?	?	?	?	?	?	?	?	?	3.0384e-05	0.00568613	1.89513	1.89513	Dcaf17_8Wks up vs WT_8Wks	1.32886	2.70272	1.77188e-05	11.1386	11.1386	Dcaf17_8Wks up vs Dcaf17_3Wks	7.55018	16.4326	5.12821e-05	5.8775	5.8775	WT_8Wks up vs WT_3Wks	4.12128	8.38212
Tnfrsf19	11915	TNF receptor superfamily member 19	gene with protein product	TAJ-alpha, TROY, TAJ, TRADE	13q12.12	ENSG00000127863	TNFRSF19	606122	Q9NS68	N/A	N/A	I-kappaB kinase/NF-kappaB cascade(GO:0007249);JNK cascade(GO:0007254);biosynthetic process(GO:0009058);developmental process(GO:0032502);nitrogen compound metabolic process(GO:0006807);regulation of nucleobase-containing compound metabolic process(GO:0019219);regulation of sequence-specific DNA binding transcription factor activity(GO:0051090);response to stress(GO:0006950);transcription, DNA-dep…	plasma membrane(GO:0005886)	N/A	N/A	0.013746	0.0327993	1.89154	1.89154	Dcaf17_8Wks up vs WT_8Wks	1.08042	3.31161	0.120679	0.640256	-1.56187	Dcaf17_8Wks down vs Dcaf17_3Wks	-2.88459	1.18247	0.00774081	0.392165	-2.54994	WT_8Wks down vs WT_3Wks	-4.46431	-1.45649
1700111N16Rik	?	?	?	?	?	?	?	?	?	?	?	?	?	?	?	5.76074e-06	0.00109281	1.89102	1.89102	Dcaf17_8Wks up vs WT_8Wks	1.48293	2.41142	2.2886e-06	12.1513	12.1513	Dcaf17_8Wks up vs Dcaf17_3Wks	9.31043	15.859	2.0004e-05	4.35011	4.35011	WT_8Wks up vs WT_3Wks	3.41133	5.54723
Dnajc6	15469	DnaJ heat shock protein family (Hsp40) member C6	gene with protein product	KIAA0473, PARK19	1p31.3	ENSG00000116675	DNAJC6	608375	O75061	chaperone(PC00072);non-receptor serine/threonine protein kinase(PC00167)	protein binding(GO:0005515)	cellular component organization(GO:0016043);cellular process(GO:0009987);receptor-mediated endocytosis(GO:0006898)	cytoplasm(GO:0005737);organelle(GO:0043226)	N/A	Membrane Trafficking;Vesicle-mediated transport;Clathrin-mediated endocytosis;Golgi Associated Vesicle Biogenesis;Clathrin derived vesicle budding;Lysosome Vesicle Biogenesis;trans-Golgi Network Vesicle Budding	0.0113794	0.0205348	1.89091	1.89091	Dcaf17_8Wks up vs WT_8Wks	1.15821	3.08715	0.00245952	3.23817	3.23817	Dcaf17_8Wks up vs Dcaf17_3Wks	1.89276	5.53994	0.286837	1.25515	1.25515	WT_8Wks up vs WT_3Wks	-1.30074	2.04919
Gm19557	?	?	?	?	?	?	?	?	?	?	?	?	?	?	?	0.0174882	0.0140239	1.89059	1.89059	Dcaf17_8Wks up vs WT_8Wks	1.21435	2.94342	0.00438993	2.53076	2.53076	Dcaf17_8Wks up vs Dcaf17_3Wks	1.55829	4.11012	0.514277	1.12841	1.12841	WT_8Wks up vs WT_3Wks	-1.37971	1.75679
Plce1	17175	phospholipase C epsilon 1	gene with protein product	KIAA1516, PLCE, NPHS3	10q23.33	ENSG00000138193	PLCE1	608414	Q9P212	calcium-binding protein(PC00060);guanyl-nucleotide exchange factor(PC00113);phospholipase(PC00186);signaling molecule(PC00207)	calcium ion binding(GO:0005509);guanyl-nucleotide exchange factor activity(GO:0005085);phospholipase activity(GO:0004620);receptor binding(GO:0005102);small GTPase regulator activity(GO:0005083)	cellular process(GO:0009987);phospholipid metabolic process(GO:0006644)	N/A	Thyrotropin-releasing hormone receptor signaling pathway->Phospholipase C;;Oxytocin receptor mediated signaling pathway->Phospholipase C beta;;5HT2 type receptor mediated signaling pathway->Phospholipase C;;Alpha adrenergic receptor signaling pathway->Phospholipase C;;Inflammation mediated by chemokine and cytokine signaling pathway->Phospholipase C;;Histamine H1 receptor mediated signaling pathw…	Synthesis of IP3 and IP4 in the cytosol;Inositol phosphate metabolism;Metabolism	0.000162398	0.00125777	1.88957	1.88957	Dcaf17_8Wks up vs WT_8Wks	1.471	2.42724	0.00940949	0.646052	-1.54786	Dcaf17_8Wks down vs Dcaf17_3Wks	-2.03639	-1.17653	4.56798e-05	0.278202	-3.59451	WT_8Wks down vs WT_3Wks	-4.61732	-2.79827
Trim54	16008	tripartite motif containing 54	gene with protein product	MURF, MURF-3	2p23.3	ENSG00000138100	TRIM54	606474	Q9BYV2	N/A	N/A	N/A	N/A	N/A	N/A	0.00229557	0.0109356	1.8869	1.8869	Dcaf17_8Wks up vs WT_8Wks	1.24722	2.85466	0.00599753	2.23992	2.23992	Dcaf17_8Wks up vs Dcaf17_3Wks	1.42319	3.52533	0.00366839	2.28563	2.28563	WT_8Wks up vs WT_3Wks	1.51077	3.4579
Gm13373	?	?	?	?	?	?	?	?	?	?	?	?	?	?	?	0.00428033	0.0388414	1.88689	1.88689	Dcaf17_8Wks up vs WT_8Wks	1.04928	3.39313	0.00166446	4.6436	4.6436	Dcaf17_8Wks up vs Dcaf17_3Wks	2.44161	8.83148	0.0135849	2.34263	2.34263	WT_8Wks up vs WT_3Wks	1.30271	4.21266
Ube2l6	12490	ubiquitin conjugating enzyme E2 L6	gene with protein product	UBCH8	11q12.1	ENSG00000156587	UBE2L6	603890	O14933	ligase(PC00142)	ligase activity(GO:0016874);protein binding(GO:0005515)	catabolic process(GO:0009056);cellular process(GO:0009987);cellular protein modification process(GO:0006464);proteolysis(GO:0006508)	intracellular(GO:0005622);protein complex(GO:0043234)	Ubiquitin proteasome pathway->Ubiquitin-conjugating enzyme E2;;Parkinson disease->ubiquitin-conjugating enzyme E2E2;;;	RIG-I/MDA5 mediated induction of IFN-alpha/beta pathways;DNA Repair;Adaptive Immune System;DNA Damage Bypass;Amyloid fiber formation;Cytokine Signaling in Immune system;Interferon Signaling;Termination of translesion DNA synthesis;Metabolism of proteins;Class I MHC mediated antigen processing & presentation;ISG15 antiviral mechanism;Antigen processing: Ubiquitination & Proteasome degradation;Anti…	0.00080681	0.0226119	1.8859	1.8859	Dcaf17_8Wks up vs WT_8Wks	1.14241	3.11326	0.0039185	0.3397	-2.94377	Dcaf17_8Wks down vs Dcaf17_3Wks	-5.09776	-1.69992	0.000394853	0.194882	-5.13131	WT_8Wks down vs WT_3Wks	-8.47082	-3.10836
Cldn34c1	?	?	?	?	?	?	?	?	?	?	?	?	?	?	?	0.0072441	0.00614878	1.88577	1.88577	Dcaf17_8Wks up vs WT_8Wks	1.31712	2.69992	0.904254	0.980837	-1.01954	Dcaf17_8Wks down vs Dcaf17_3Wks	-1.51057	1.45323	0.0024689	0.456285	-2.19161	WT_8Wks down vs WT_3Wks	-3.13781	-1.53074
Nxnl2	30482	nucleoredoxin like 2	gene with protein product	RdCVF2	9q22.1	ENSG00000130045	NXNL2	615299	Q5VZ03	N/A	N/A	N/A	N/A	N/A	N/A	0.00243707	0.033608	1.88465	1.88465	Dcaf17_8Wks up vs WT_8Wks	1.07561	3.30222	0.0114321	0.393904	-2.53869	Dcaf17_8Wks down vs Dcaf17_3Wks	-4.69282	-1.37337	0.0013301	0.244669	-4.08715	WT_8Wks down vs WT_3Wks	-7.16136	-2.33263
Frzb	3959	frizzled related protein	gene with protein product	FRZB-PEN, FRZB1, SRFP3, FRP-3, SFRP3, FRE, FRITZ, FRZB-1, FZRB, hFIZ	2q32.1	ENSG00000162998	FRZB	605083	Q92765	G-protein coupled receptor(PC00021);protease inhibitor(PC00191);signaling molecule(PC00207)	G-protein coupled receptor activity(GO:0004930);protein binding(GO:0005515);signal transducer activity(GO:0004871)	regulation of biological process(GO:0050789);response to stimulus(GO:0050896)	extracellular space(GO:0005615);integral to membrane(GO:0016021)	Angiogenesis->Frizzled-Related Protein;;Wnt signaling pathway->Frizzled-related protein;;;	N/A	0.0285743	0.0148337	1.88456	1.88456	Dcaf17_8Wks up vs WT_8Wks	1.2053	2.94662	0.823199	0.956144	-1.04587	Dcaf17_8Wks down vs Dcaf17_3Wks	-1.70655	1.56015	0.0243473	0.574564	-1.74045	WT_8Wks down vs WT_3Wks	-2.7213	-1.11313
Nucks1	29923	nuclear casein kinase and cyclin dependent kinase substrate 1	gene with protein product	NUCKS	1q32.1	ENSG00000069275	NUCKS1	611912	Q9H1E3	N/A	N/A	N/A	N/A	N/A	N/A	2.22007e-05	2.77068e-05	1.88344	1.88344	Dcaf17_8Wks up vs WT_8Wks	1.6841	2.10637	0.311456	0.947756	-1.05512	Dcaf17_8Wks down vs Dcaf17_3Wks	-1.19268	1.07132	6.82469e-06	0.43107	-2.31981	WT_8Wks down vs WT_3Wks	-2.5944	-2.07429
Eps8l1	21295	EPS8 like 1	gene with protein product	FLJ20258, DRC3, MGC23164, MGC4642	19q13.42	N/A	EPS8L1	614987	Q8TE68	N/A	N/A	N/A	N/A	N/A	N/A	0.0002891	0.00251533	1.88296	1.88296	Dcaf17_8Wks up vs WT_8Wks	1.40799	2.51816	0.00187615	0.476842	-2.09713	Dcaf17_8Wks down vs Dcaf17_3Wks	-2.88348	-1.52522	0.000295877	0.36495	-2.7401	WT_8Wks down vs WT_3Wks	-3.66445	-2.04892
Thbd	11784	thrombomodulin	gene with protein product	CD141	20p11.21	ENSG00000178726	THBD	188040	P07204	N/A	N/A	N/A	N/A	Blood coagulation->Thrombomodulin;;	Formation of Fibrin Clot (Clotting Cascade);Hemostasis;Common Pathway of Fibrin Clot Formation;Cell surface interactions at the vascular wall	0.000116221	0.00760625	1.88162	1.88162	Dcaf17_8Wks up vs WT_8Wks	1.29118	2.74207	0.000789016	0.313336	-3.19147	Dcaf17_8Wks down vs Dcaf17_3Wks	-4.8211	-2.11268	4.43662e-05	0.144337	-6.92824	WT_8Wks down vs WT_3Wks	-10.0965	-4.75419
Nap1l2	7638	nucleosome assembly protein 1 like 2	gene with protein product	BPX, MGC26243	Xq13.2	ENSG00000186462	NAP1L2	300026	Q9ULW6	phosphatase inhibitor(PC00183)	phosphatase inhibitor activity(GO:0019212);protein binding(GO:0005515)	DNA replication(GO:0006260);apoptotic process(GO:0006915);cell cycle(GO:0007049);chromatin organization(GO:0006325)	N/A	N/A	N/A	0.00850914	0.0022665	1.87966	1.87966	Dcaf17_8Wks up vs WT_8Wks	1.41619	2.49483	0.10956	1.26428	1.26428	Dcaf17_8Wks up vs Dcaf17_3Wks	-1.07858	1.72401	0.416477	0.907084	-1.10243	WT_8Wks down vs WT_3Wks	-1.46323	1.20395
4930559C10Rik	?	?	?	?	?	?	?	?	?	?	?	?	?	?	?	3.70578e-06	0.000173085	1.87958	1.87958	Dcaf17_8Wks up vs WT_8Wks	1.59746	2.21154	1.76533e-06	5.81541	5.81541	Dcaf17_8Wks up vs Dcaf17_3Wks	4.86639	6.94952	1.01252e-05	3.09399	3.09399	WT_8Wks up vs WT_3Wks	2.62958	3.64042
Gm36756	?	?	?	?	?	?	?	?	?	?	?	?	?	?	?	1.60677e-05	0.00594594	1.87747	1.87747	Dcaf17_8Wks up vs WT_8Wks	1.31837	2.67369	1.01266e-05	14.7232	14.7232	Dcaf17_8Wks up vs Dcaf17_3Wks	9.99561	21.6867	2.40416e-05	7.842	7.842	WT_8Wks up vs WT_3Wks	5.50668	11.1677
Akp3	?	?	?	?	?	?	?	?	?	?	?	?	?	?	?	0.0239744	0.0108423	1.87724	1.87724	Dcaf17_8Wks up vs WT_8Wks	1.2461	2.82805	0.862609	0.96869	-1.03232	Dcaf17_8Wks down vs Dcaf17_3Wks	-1.61721	1.51753	0.0377845	0.63948	-1.56377	WT_8Wks down vs WT_3Wks	-2.35581	-1.03802
Fancd2os	28623	FANCD2 opposite strand	gene with protein product	MGC40179	3p25.3	ENSG00000163705	FANCD2OS	N/A	Q96PS1	N/A	N/A	N/A	N/A	N/A	N/A	0.0144855	0.029195	1.87639	1.87639	Dcaf17_8Wks up vs WT_8Wks	1.09946	3.20234	0.00301354	3.39848	3.39848	Dcaf17_8Wks up vs Dcaf17_3Wks	1.89228	6.10358	0.344984	1.24204	1.24204	WT_8Wks up vs WT_3Wks	-1.37406	2.11972
Psd4	19096	pleckstrin and Sec7 domain containing 4	gene with protein product	TIC, EFA6B	2q14.1	ENSG00000125637	PSD4	614442	Q8NDX1	N/A	N/A	N/A	N/A	N/A	N/A	0.00576148	0.010697	1.87382	1.87382	Dcaf17_8Wks up vs WT_8Wks	1.24704	2.81562	0.00263503	2.61413	2.61413	Dcaf17_8Wks up vs Dcaf17_3Wks	1.67341	4.0837	0.0367733	1.56508	1.56508	WT_8Wks up vs WT_3Wks	1.04157	2.35171
Itga6	6142	integrin subunit alpha 6	gene with protein product	CD49f	2q31.1	ENSG00000091409	ITGA6	147556	P23229	N/A	N/A	cell adhesion(GO:0007155)	N/A	Integrin signalling pathway->Integrin alpha;;	Cell-Cell communication;Extracellular matrix organization;Assembly of collagen fibrils and other multimeric structures;Cell junction organization;Non-integrin membrane-ECM interactions;Collagen formation;Syndecan interactions;Integrin cell surface interactions;Hemostasis;Type I hemidesmosome assembly;Basigin interactions;Laminin interactions;Cell surface interactions at the vascular wall	2.28448e-05	0.000154678	1.87206	1.87206	Dcaf17_8Wks up vs WT_8Wks	1.59868	2.19219	0.000508907	0.585949	-1.70663	Dcaf17_8Wks down vs Dcaf17_3Wks	-2.02881	-1.43562	1.16355e-05	0.344445	-2.90323	WT_8Wks down vs WT_3Wks	-3.39969	-2.47926
Ubash3a	12462	ubiquitin associated and SH3 domain containing A	gene with protein product	STS-2, TULA, CLIP4	21q22.3	ENSG00000160185	UBASH3A	605736	P57075	N/A	N/A	N/A	N/A	N/A	N/A	0.0536963	0.0485454	1.87142	1.87142	Dcaf17_8Wks up vs WT_8Wks	1.0059	3.48168	0.432406	0.797897	-1.2533	Dcaf17_8Wks down vs Dcaf17_3Wks	-2.47402	1.57506	0.0371753	0.506271	-1.97523	WT_8Wks down vs WT_3Wks	-3.6748	-1.0617
Nxf7	?	?	?	?	?	?	?	?	?	?	?	?	?	?	?	0.0239384	0.0479806	1.87131	1.87131	Dcaf17_8Wks up vs WT_8Wks	1.00822	3.47324	0.0165751	2.54157	2.54157	Dcaf17_8Wks up vs Dcaf17_3Wks	1.29085	5.0041	0.0555393	1.81797	1.81797	WT_8Wks up vs WT_3Wks	-1.02095	3.37424
Barx1	955	BARX homeobox 1	gene with protein product	N/A	9q22.32	ENSG00000131668	BARX1	603260	Q9HBU1	DNA binding protein(PC00009);homeodomain transcription factor(PC00119)	sequence-specific DNA binding RNA polymerase II transcription factor activity(GO:0000981)	biosynthetic process(GO:0009058);cellular process(GO:0009987);nervous system development(GO:0007399);nitrogen compound metabolic process(GO:0006807);single-multicellular organism process(GO:0044707)	intracellular(GO:0005622);nucleus(GO:0005634)	N/A	N/A	0.0318835	0.00770108	1.87128	1.87128	Dcaf17_8Wks up vs WT_8Wks	1.28684	2.72114	0.0180983	1.73607	1.73607	Dcaf17_8Wks up vs Dcaf17_3Wks	1.15195	2.61638	0.43101	0.882753	-1.13282	WT_8Wks down vs WT_3Wks	-1.6473	1.28367
1700049L16Rik	?	?	?	?	?	?	?	?	?	?	?	?	?	?	?	2.36561e-06	0.000232601	1.87106	1.87106	Dcaf17_8Wks up vs WT_8Wks	1.57577	2.22168	6.79455e-07	9.51467	9.51467	Dcaf17_8Wks up vs Dcaf17_3Wks	7.88278	11.4844	2.35798e-05	2.73066	2.73066	WT_8Wks up vs WT_3Wks	2.29971	3.24236
1700119H24Rik	?	?	?	?	?	?	?	?	?	?	?	?	?	?	?	0.00351697	0.00529049	1.87105	1.87105	Dcaf17_8Wks up vs WT_8Wks	1.32918	2.63383	0.00120702	2.61312	2.61312	Dcaf17_8Wks up vs Dcaf17_3Wks	1.79673	3.80045	0.0537456	1.39661	1.39661	WT_8Wks up vs WT_3Wks	-1.00792	1.96597
LOC108167647	?	?	?	?	?	?	?	?	?	?	?	?	?	?	?	5.05787e-05	0.00391583	1.87091	1.87091	Dcaf17_8Wks up vs WT_8Wks	1.36055	2.57272	1.37571e-05	9.74909	9.74909	Dcaf17_8Wks up vs Dcaf17_3Wks	6.87735	13.82	0.000614669	2.57437	2.57437	WT_8Wks up vs WT_3Wks	1.87211	3.54005
3110021A11Rik	?	?	?	?	?	?	?	?	?	?	?	?	?	?	?	0.0441214	0.0312262	1.87034	1.87034	Dcaf17_8Wks up vs WT_8Wks	1.08747	3.21679	0.512004	0.849566	-1.17707	Dcaf17_8Wks down vs Dcaf17_3Wks	-2.13198	1.53879	0.0428949	0.566029	-1.7667	WT_8Wks down vs WT_3Wks	-3.03854	-1.02721
Ahsg	349	alpha 2-HS glycoprotein	gene with protein product	FETUA, A2HS, HSGA	3q27.3	ENSG00000145192	AHSG	138680	P02765	protease inhibitor(PC00191)	peptidase inhibitor activity(GO:0030414)	regulation of biological process(GO:0050789)	N/A	N/A	Response to elevated platelet cytosolic Ca2+;Hemostasis;Platelet activation, signaling and aggregation;Platelet degranulation	0.000111365	0.0194423	1.86835	1.86835	Dcaf17_8Wks up vs WT_8Wks	1.16324	3.00086	0.000269003	0.159389	-6.27395	Dcaf17_8Wks down vs Dcaf17_3Wks	-10.5432	-3.73346	7.50844e-05	0.112366	-8.89949	WT_8Wks down vs WT_3Wks	-14.294	-5.54086
Gm32633	?	?	?	?	?	?	?	?	?	?	?	?	?	?	?	0.000643914	0.00130859	1.86694	1.86694	Dcaf17_8Wks up vs WT_8Wks	1.45715	2.39197	0.000221859	2.71844	2.71844	Dcaf17_8Wks up vs Dcaf17_3Wks	2.07216	3.56629	0.0114355	1.45609	1.45609	WT_8Wks up vs WT_3Wks	1.13649	1.86558
Hnrnph2	5042	heterogeneous nuclear ribonucleoprotein H2	gene with protein product	hnRNPH', FTP3, HNRPH'	Xq22.1	ENSG00000126945	HNRNPH2	300610	P55795	ribosomal protein(PC00202)	nucleic acid binding(GO:0003676);structural constituent of ribosome(GO:0003735)	mRNA splicing, via spliceosome(GO:0000398)	N/A	N/A	mRNA Splicing - Major Pathway;mRNA Splicing;Processing of Capped Intron-Containing Pre-mRNA;Gene Expression	0.013905	0.00589005	1.86653	1.86653	Dcaf17_8Wks up vs WT_8Wks	1.31603	2.6473	0.946067	0.989466	-1.01065	Dcaf17_8Wks down vs Dcaf17_3Wks	-1.48202	1.45096	0.0245746	0.649126	-1.54053	WT_8Wks down vs WT_3Wks	-2.18494	-1.08618
Sftpa1	10798	surfactant protein A1	gene with protein product	SP-A, SP-A1, COLEC4	10q22.3	ENSG00000122852	SFTPA1	178630	Q8IWL2	defense/immunity protein(PC00090);surfactant(PC00212)	carbohydrate binding(GO:0030246);lipid binding(GO:0008289)	cellular component organization(GO:0016043);cellular process(GO:0009987);homeostatic process(GO:0042592);phagocytosis(GO:0006909);regulation of biological process(GO:0050789);single-multicellular organism process(GO:0044707)	cytoplasm(GO:0005737);endoplasmic reticulum(GO:0005783);endosome(GO:0005768);extracellular space(GO:0005615)	N/A	Toll Like Receptor 4 (TLR4) Cascade;Cell-Cell communication;Disease;Diseases of metabolism;Surfactant metabolism;Toll Like Receptor 2 (TLR2) Cascade;Innate Immune System;Metabolism of proteins;Toll-Like Receptors Cascades;Diseases associated with surfactant metabolism;ABC transporter disorders;Defective CSF2RA causes pulmonary surfactant metabolism dysfunction 4 (SMDP4);Regulation of TLR by endog…	0.0779723	0.0321757	1.86631	1.86631	Dcaf17_8Wks up vs WT_8Wks	1.08199	3.21915	0.984005	1.00491	1.00491	Dcaf17_8Wks up vs Dcaf17_3Wks	-1.80813	1.82592	0.0796471	0.627889	-1.59264	WT_8Wks down vs WT_3Wks	-2.74711	1.08303
Tmem179	20137	transmembrane protein 179	gene with protein product	FLJ42486, TMEM179A	14q32.33	ENSG00000258986	TMEM179	N/A	Q6ZVK1	N/A	N/A	N/A	N/A	N/A	N/A	0.00562771	0.00522074	1.86587	1.86587	Dcaf17_8Wks up vs WT_8Wks	1.32893	2.61976	0.0532664	1.4394	1.4394	Dcaf17_8Wks up vs Dcaf17_3Wks	-1.00755	2.0875	0.057673	1.38254	1.38254	WT_8Wks up vs WT_3Wks	-1.01555	1.94115
Epyc	3053	epiphycan	gene with protein product	Pg-Lb, SLRR3B	12q21.33	ENSG00000083782	EPYC	601657	Q99645	N/A	N/A	N/A	N/A	N/A	N/A	0.0963987	0.0415197	1.86532	1.86532	Dcaf17_8Wks up vs WT_8Wks	1.03599	3.35854	0.0551673	1.86635	1.86635	Dcaf17_8Wks up vs Dcaf17_3Wks	-1.02042	3.55441	0.610748	1.13215	1.13215	WT_8Wks up vs WT_3Wks	-1.59036	2.03845
Snx21	16154	sorting nexin family member 21	gene with protein product	dJ337O18.4, SNX-L	20q13.12	ENSG00000124104	SNX21	N/A	Q969T3	N/A	N/A	intracellular signal transduction(GO:0035556)	N/A	N/A	N/A	0.0123213	0.0135262	1.86341	1.86341	Dcaf17_8Wks up vs WT_8Wks	1.21389	2.86045	0.176261	0.750137	-1.33309	Dcaf17_8Wks down vs Dcaf17_3Wks	-2.13182	1.19959	0.0305062	0.607611	-1.64579	WT_8Wks down vs WT_3Wks	-2.52639	-1.07213
Trh	12298	thyrotropin releasing hormone	gene with protein product	N/A	3q22.1	ENSG00000170893	TRH	613879	P20396	N/A	hormone activity(GO:0005179)	amino acid transport(GO:0006865);anion transport(GO:0006820);behavior(GO:0007610);cell-cell signaling(GO:0007267);nitrogen compound metabolic process(GO:0006807);regulation of biological process(GO:0050789)	cytoplasm(GO:0005737);cytoplasmic membrane-bounded vesicle(GO:0016023);nucleus(GO:0005634);plasma membrane(GO:0005886)	Thyrotropin-releasing hormone receptor signaling pathway->Thyrotropin-releasing hormone;;Thyrotropin-releasing hormone receptor signaling pathway->ProTRH (Pro Thyrotropin-releasing Hormone);;;	G alpha (q) signalling events;GPCR downstream signaling;Signal Transduction;Signaling by GPCR;Peptide ligand-binding receptors;Class A/1 (Rhodopsin-like receptors);GPCR ligand binding;Gastrin-CREB signalling pathway via PKC and MAPK	8.75626e-05	0.00388777	1.86295	1.86295	Dcaf17_8Wks up vs WT_8Wks	1.35842	2.55488	3.9391e-05	6.18548	6.18548	Dcaf17_8Wks up vs Dcaf17_3Wks	4.37636	8.74245	0.000241461	3.13632	3.13632	WT_8Wks up vs WT_3Wks	2.28693	4.30118
Myocd	16067	myocardin	gene with protein product	MYCD	17p12	ENSG00000141052	MYOCD	606127	Q8IZQ8	N/A	N/A	cell differentiation(GO:0030154);cellular process(GO:0009987)	N/A	N/A	N/A	0.00888294	0.0174847	1.86207	1.86207	Dcaf17_8Wks up vs WT_8Wks	1.17784	2.94378	0.116149	0.690414	-1.44841	Dcaf17_8Wks down vs Dcaf17_3Wks	-2.39213	1.14026	0.00577475	0.439635	-2.27462	WT_8Wks down vs WT_3Wks	-3.59598	-1.43879
Nfkbia	7797	NFKB inhibitor alpha	gene with protein product	IKBA, MAD-3, IkappaBalpha	14q13.2	ENSG00000100906	NFKBIA	164008	P25963	N/A	N/A	N/A	N/A	Inflammation mediated by chemokine and cytokine signaling pathway->Inhibitor of kappa light chain gene enhancer in B cells;;Toll pathway-drosophila->cactus;;T cell activation->I kappa B;;Apoptosis signaling pathway->Inhibitor of kappa light chain gene enhancer in B cells;;Toll receptor signaling pathway->Inhibitor of kappa light chain gene enhancer in B cells;;CCKR signaling map->IKBalpha;;B cell…	Signalling by NGF;TRAF6 mediated NF-kB activation;NF-kB is activated and signals survival;MyD88-independent TLR3/TLR4 cascade ;Toll-Like Receptors Cascades;Toll Like Receptor 2 (TLR2) Cascade;Immune System;TAK1 activates NFkB by phosphorylation and activation of IKKs complex;Diseases associated with the TLR signaling cascade;Disease;Diseases of Immune System;C-type lectin receptors (CLRs);Toll Li…	0.00144809	0.0172183	1.86172	1.86172	Dcaf17_8Wks up vs WT_8Wks	1.17999	2.93733	0.00543255	0.402739	-2.483	Dcaf17_8Wks down vs Dcaf17_3Wks	-4.09181	-1.50674	0.00145234	0.325419	-3.07296	WT_8Wks down vs WT_3Wks	-4.84835	-1.94769
Serpinb6b	?	?	?	?	?	?	?	?	?	?	?	?	?	?	?	0.0460584	0.0262753	1.86165	1.86165	Dcaf17_8Wks up vs WT_8Wks	1.11551	3.10686	0.89677	0.970653	-1.03023	Dcaf17_8Wks down vs Dcaf17_3Wks	-1.80547	1.70105	0.0245733	0.530829	-1.88385	WT_8Wks down vs WT_3Wks	-3.14391	-1.12881
Ttyh2	13877	tweety family member 2	gene with protein product	C17orf29	17q25.1	ENSG00000141540	TTYH2	608855	Q9BSA4	anion channel(PC00049)	anion channel activity(GO:0005253)	anion transport(GO:0006820);cellular process(GO:0009987);regulation of biological process(GO:0050789)	plasma membrane(GO:0005886)	N/A	Stimuli-sensing channels;Ion channel transport;Transmembrane transport of small molecules	0.000193214	0.000835288	1.85962	1.85962	Dcaf17_8Wks up vs WT_8Wks	1.48752	2.32481	0.0030743	0.601318	-1.66301	Dcaf17_8Wks down vs Dcaf17_3Wks	-2.12379	-1.3022	0.00016543	0.417073	-2.39766	WT_8Wks down vs WT_3Wks	-2.99744	-1.9179
Sap30l	25663	SAP30 like	gene with protein product	FLJ11526, NS4ATP2	5q33.2	ENSG00000164576	SAP30L	610398	Q9HAJ7	chromatin/chromatin-binding protein(PC00077)	deacetylase activity(GO:0019213);transcription cofactor activity(GO:0003712)	biosynthetic process(GO:0009058);cellular process(GO:0009987);cellular protein modification process(GO:0006464);chromatin organization(GO:0006325);nitrogen compound metabolic process(GO:0006807);regulation of nucleobase-containing compound metabolic process(GO:0019219);transcription, DNA-dependent(GO:0006351)	intracellular(GO:0005622);nucleoplasm(GO:0005654);protein complex(GO:0043234)	N/A	Chromatin organization;HDACs deacetylate histones;Epigenetic regulation of gene expression;Chromatin modifying enzymes;Negative epigenetic regulation of rRNA expression;NoRC negatively regulates rRNA expression;Gene Expression	0.00827017	0.0121461	1.85845	1.85845	Dcaf17_8Wks up vs WT_8Wks	1.22713	2.81456	0.187716	0.763546	-1.30968	Dcaf17_8Wks down vs Dcaf17_3Wks	-2.06362	1.2031	0.00481765	0.459536	-2.17611	WT_8Wks down vs WT_3Wks	-3.29564	-1.43688
Myl3	7584	myosin light chain 3	gene with protein product	CMH8, VLC1, MLC1V, MLC1SB	3p21.31	ENSG00000160808	MYL3	160790	P08590	actin family cytoskeletal protein(PC00041);calmodulin(PC00061)	calcium ion binding(GO:0005509);calmodulin binding(GO:0005516);structural constituent of cytoskeleton(GO:0005200)	muscle contraction(GO:0006936)	actin cytoskeleton(GO:0015629);intracellular(GO:0005622)	N/A	Striated Muscle Contraction;Muscle contraction	0.0315613	0.0174306	1.85777	1.85777	Dcaf17_8Wks up vs WT_8Wks	1.17757	2.93089	0.0121005	2.10949	2.10949	Dcaf17_8Wks up vs Dcaf17_3Wks	1.28018	3.47603	0.473718	1.14722	1.14722	WT_8Wks up vs WT_3Wks	-1.37518	1.8099
Cpa2	2297	carboxypeptidase A2	gene with protein product	N/A	7q32.2	ENSG00000158516	CPA2	600688	P48052	metalloprotease(PC00153)	metallopeptidase activity(GO:0008237)	proteolysis(GO:0006508)	extracellular space(GO:0005615)	N/A	N/A	0.0618668	0.0141137	1.85774	1.85774	Dcaf17_8Wks up vs WT_8Wks	1.20701	2.85929	0.196043	1.31531	1.31531	Dcaf17_8Wks up vs Dcaf17_3Wks	-1.21933	2.10948	0.0802728	0.692755	-1.44351	WT_8Wks down vs WT_3Wks	-2.22174	1.06624
Cd33	1659	CD33 molecule	gene with protein product	SIGLEC3, SIGLEC-3, p67, FLJ00391	19q13.41	ENSG00000105383	CD33	159590	P20138	immunoglobulin receptor superfamily(PC00124);immunoglobulin superfamily cell adhesion molecule(PC00125);membrane-bound signaling molecule(PC00152);myelin protein(PC00161)	receptor activity(GO:0004872);receptor binding(GO:0005102);structural constituent of myelin sheath(GO:0019911)	cellular process(GO:0009987);response to stimulus(GO:0050896)	N/A	N/A	Immune System;Immunoregulatory interactions between a Lymphoid and a non-Lymphoid cell;Adaptive Immune System	0.00133896	0.026151	1.85697	1.85697	Dcaf17_8Wks up vs WT_8Wks	1.11578	3.09052	0.000711616	4.97858	4.97858	Dcaf17_8Wks up vs Dcaf17_3Wks	2.84947	8.69856	0.00270373	2.97706	2.97706	WT_8Wks up vs WT_3Wks	1.78879	4.95466
H2afb3	14455	H2A histone family member B3	gene with protein product	N/A	Xq28	ENSG00000277745	H2AFB3	300445	P0C5Z0	N/A	N/A	N/A	N/A	N/A	N/A	0.0107854	0.00797144	1.85667	1.85667	Dcaf17_8Wks up vs WT_8Wks	1.27876	2.69574	0.00282533	2.37758	2.37758	Dcaf17_8Wks up vs Dcaf17_3Wks	1.58028	3.57714	0.481971	1.11642	1.11642	WT_8Wks up vs WT_3Wks	-1.30051	1.62096
Slc4a3	11029	solute carrier family 4 member 3	gene with protein product	AE3, SLC2C	2q35	ENSG00000114923	SLC4A3	106195	P48751	transporter(PC00227)	transmembrane transporter activity(GO:0022857)	anion transport(GO:0006820);cellular process(GO:0009987);homeostatic process(GO:0042592)	integral to membrane(GO:0016021);plasma membrane(GO:0005886)	N/A	Bicarbonate transporters;Transport of inorganic cations/anions and amino acids/oligopeptides;SLC-mediated transmembrane transport;Transmembrane transport of small molecules	0.000896129	0.00376021	1.85589	1.85589	Dcaf17_8Wks up vs WT_8Wks	1.35917	2.53413	0.0108314	0.591819	-1.68971	Dcaf17_8Wks down vs Dcaf17_3Wks	-2.37684	-1.20122	0.00073116	0.410334	-2.43704	WT_8Wks down vs WT_3Wks	-3.32766	-1.78478
Itih2	6167	inter-alpha-trypsin inhibitor heavy chain 2	gene with protein product	H2P	10p14	ENSG00000151655	ITIH2	146640	P19823	N/A	N/A	N/A	N/A	N/A	N/A	5.49262e-05	0.000508143	1.85572	1.85572	Dcaf17_8Wks up vs WT_8Wks	1.5194	2.2665	1.01136e-05	4.57932	4.57932	Dcaf17_8Wks up vs Dcaf17_3Wks	3.6785	5.70074	0.0202122	1.29823	1.29823	WT_8Wks up vs WT_3Wks	1.06294	1.5856
Cbarp	28617	CACN subunit beta associated regulatory protein	gene with protein product	MGC40084, DOS, BARP	19p13.3	ENSG00000099625	CBARP	N/A	Q8N350	N/A	N/A	N/A	N/A	N/A	N/A	0.00269805	0.0151995	1.85052	1.85052	Dcaf17_8Wks up vs WT_8Wks	1.19551	2.86442	0.0130457	0.495797	-2.01696	Dcaf17_8Wks down vs Dcaf17_3Wks	-3.25498	-1.24981	0.00360083	0.41641	-2.40148	WT_8Wks down vs WT_3Wks	-3.71724	-1.55145
Odf3b	34388	outer dense fiber of sperm tails 3B	gene with protein product	N/A	22q13.33	ENSG00000177989	ODF3B	N/A	A8MYP8	structural protein(PC00211)	structural molecule activity(GO:0005198)	N/A	N/A	N/A	N/A	2.29575e-05	0.0166418	1.84873	1.84873	Dcaf17_8Wks up vs WT_8Wks	1.1826	2.89009	1.90142e-05	19.8993	19.8993	Dcaf17_8Wks up vs Dcaf17_3Wks	12.1978	32.4635	2.44498e-05	13.3809	13.3809	WT_8Wks up vs WT_3Wks	8.55951	20.9182
Tll1	11843	tolloid like 1	gene with protein product	N/A	4q32.3	ENSG00000038295	TLL1	606742	O43897	metalloprotease(PC00153)	N/A	ectoderm development(GO:0007398);mesoderm development(GO:0007498);sensory perception(GO:0007600);synaptic transmission(GO:0007268);visual perception(GO:0007601)	N/A	TGF-beta signaling pathway->Transforming growth factor beta;;	Crosslinking of collagen fibrils;Anchoring fibril formation;Extracellular matrix organization;Collagen biosynthesis and modifying enzymes;Degradation of the extracellular matrix;Collagen formation;Assembly of collagen fibrils and other multimeric structures	0.00329992	0.000830866	1.84752	1.84752	Dcaf17_8Wks up vs WT_8Wks	1.48169	2.30367	0.00143152	1.81667	1.81667	Dcaf17_8Wks up vs Dcaf17_3Wks	1.42659	2.31342	0.0789552	0.827812	-1.208	WT_8Wks down vs WT_3Wks	-1.50626	1.0322
Ikzf4	13179	IKAROS family zinc finger 4	gene with protein product	Eos	12q13.2	ENSG00000123411	IKZF4	606239	Q9H2S9	KRAB box transcription factor(PC00029)	sequence-specific DNA binding transcription factor activity(GO:0003700)	biosynthetic process(GO:0009058);cellular process(GO:0009987);nitrogen compound metabolic process(GO:0006807);regulation of transcription from RNA polymerase II promoter(GO:0006357)	intracellular(GO:0005622);nucleoplasm(GO:0005654)	N/A	N/A	0.00618317	0.00197775	1.84609	1.84609	Dcaf17_8Wks up vs WT_8Wks	1.41387	2.41043	0.00345046	1.80712	1.80712	Dcaf17_8Wks up vs Dcaf17_3Wks	1.34924	2.42039	0.891833	1.01495	1.01495	WT_8Wks up vs WT_3Wks	-1.28646	1.32522
Ccl5	10632	C-C motif chemokine ligand 5	gene with protein product	RANTES, SISd, TCP228, MGC17164	17q12	ENSG00000271503	CCL5	187011	P13501	chemokine(PC00074)	GTPase activity(GO:0003924);chemokine activity(GO:0008009);cytokine receptor binding(GO:0005126);pyrophosphatase activity(GO:0016462)	G-protein coupled receptor signaling pathway(GO:0007186);MAPK cascade(GO:0000165);catabolic process(GO:0009056);cellular component movement(GO:0006928);cytokine-mediated signaling pathway(GO:0019221);localization(GO:0051179);locomotion(GO:0040011);nitrogen compound metabolic process(GO:0006807);regulation of catalytic activity(GO:0050790);regulation of nucleobase-containing compound metabolic pro…	extracellular space(GO:0005615)	Inflammation mediated by chemokine and cytokine signaling pathway->Chemokine;;	GPCR downstream signaling;Chemokine receptors bind chemokines;Signal Transduction;Signaling by GPCR;Peptide ligand-binding receptors;GPCR ligand binding;G alpha (i) signalling events;Class A/1 (Rhodopsin-like receptors)	0.000457344	0.0098987	1.84589	1.84589	Dcaf17_8Wks up vs WT_8Wks	1.25005	2.72574	0.000195191	5.03127	5.03127	Dcaf17_8Wks up vs Dcaf17_3Wks	3.28278	7.71104	0.00139843	2.6318	2.6318	WT_8Wks up vs WT_3Wks	1.78227	3.88625
Ano3	14004	anoctamin 3	gene with protein product	GENX-3947, DYT23	11p14.2	ENSG00000134343	ANO3	610110	Q9BYT9	N/A	N/A	N/A	N/A	N/A	Stimuli-sensing channels;Ion channel transport;Transmembrane transport of small molecules	0.03391	0.0163621	1.84316	1.84316	Dcaf17_8Wks up vs WT_8Wks	1.18398	2.86934	0.0112842	2.09101	2.09101	Dcaf17_8Wks up vs Dcaf17_3Wks	1.28764	3.39563	0.10358	0.710203	-1.40805	WT_8Wks down vs WT_3Wks	-2.19197	1.10561
Wdr90	26960	WD repeat domain 90	gene with protein product	FLJ36483, KIAA1924	16p13.3	ENSG00000161996	WDR90	N/A	Q96KV7	N/A	N/A	N/A	N/A	N/A	N/A	0.000651522	0.000761181	1.84293	1.84293	Dcaf17_8Wks up vs WT_8Wks	1.48545	2.28644	0.0497327	0.789284	-1.26697	Dcaf17_8Wks down vs Dcaf17_3Wks	-1.60457	-1.00041	0.00101143	0.562824	-1.77675	WT_8Wks down vs WT_3Wks	-2.20434	-1.43211
Clip3	24314	CAP-Gly domain containing linker protein 3	gene with protein product	CLIPR-59, RSNL1	19q13.12	ENSG00000105270	CLIP3	607382	Q96DZ5	chaperone(PC00072);non-motor microtubule binding protein(PC00166)	microtubule binding(GO:0008017);structural constituent of cytoskeleton(GO:0005200)	anatomical structure morphogenesis(GO:0009653);cellular component organization(GO:0016043);cellular process(GO:0009987);intracellular protein transport(GO:0006886);protein folding(GO:0006457);vesicle-mediated transport(GO:0016192)	intracellular(GO:0005622);microtubule(GO:0005874)	N/A	TNF signaling;Death Receptor Signalling;Signal Transduction;Regulation of TNFR1 signaling	0.00142808	0.00528798	1.84234	1.84234	Dcaf17_8Wks up vs WT_8Wks	1.31992	2.57152	0.03806	0.671878	-1.48837	Dcaf17_8Wks down vs Dcaf17_3Wks	-2.14463	-1.03292	0.000590688	0.368472	-2.71391	WT_8Wks down vs WT_3Wks	-3.78805	-1.94435
Htra1	9476	HtrA serine peptidase 1	gene with protein product	HtrA, IGFBP5-protease, ARMD7	10q26.13	ENSG00000166033	HTRA1	602194	Q92743	chaperone(PC00072);serine protease(PC00203)	serine-type peptidase activity(GO:0008236)	intracellular signal transduction(GO:0035556);protein folding(GO:0006457);proteolysis(GO:0006508)	N/A	N/A	Extracellular matrix organization;Degradation of the extracellular matrix	0.000732618	0.00328021	1.84135	1.84135	Dcaf17_8Wks up vs WT_8Wks	1.36689	2.48051	0.0119128	0.612759	-1.63196	Dcaf17_8Wks down vs Dcaf17_3Wks	-2.26186	-1.17748	0.00043108	0.38514	-2.59646	WT_8Wks down vs WT_3Wks	-3.49773	-1.92742
Kcnk13	6275	potassium two pore domain channel subfamily K member 13	gene with protein product	K2p13.1, THIK-1, THIK1	14q32.11	N/A	KCNK13	607367	Q9HB14	N/A	cation transmembrane transporter activity(GO:0008324)	biological regulation(GO:0065007);cellular process(GO:0009987)	integral to membrane(GO:0016021);plasma membrane(GO:0005886)	N/A	Cardiac conduction;Phase 4 - resting membrane potential;Tandem pore domain potassium channels;Neuronal System;Potassium Channels;Muscle contraction;Tandem pore domain halothane-inhibited K+ channel (THIK)	0.0350257	0.0374113	1.84043	1.84043	Dcaf17_8Wks up vs WT_8Wks	1.054	3.21367	0.36845	0.790786	-1.26456	Dcaf17_8Wks down vs Dcaf17_3Wks	-2.32878	1.45628	0.0209462	0.486507	-2.05547	WT_8Wks down vs WT_3Wks	-3.58915	-1.17714
Cldn34d	?	?	?	?	?	?	?	?	?	?	?	?	?	?	?	1.78269e-05	0.00510251	1.83982	1.83982	Dcaf17_8Wks up vs WT_8Wks	1.32281	2.55888	5.33614e-06	17.4107	17.4107	Dcaf17_8Wks up vs Dcaf17_3Wks	12.1301	24.99	0.000180264	3.55821	3.55821	WT_8Wks up vs WT_3Wks	2.55832	4.94889
Npr3	7945	natriuretic peptide receptor 3	gene with protein product	GUCY2B, FLJ14054	5p13.3	ENSG00000113389	NPR3	108962	P17342	N/A	N/A	N/A	N/A	N/A	N/A	0.0137565	0.00416547	1.8385	1.8385	Dcaf17_8Wks up vs WT_8Wks	1.34286	2.51707	0.557365	1.08776	1.08776	Dcaf17_8Wks up vs Dcaf17_3Wks	-1.29695	1.53457	0.0396138	0.713289	-1.40196	WT_8Wks down vs WT_3Wks	-1.91941	-1.02401
Hoxb9	5120	homeobox B9	gene with protein product	N/A	17q21.32	ENSG00000170689	HOXB9	142964	P17482	N/A	N/A	N/A	N/A	N/A	N/A	0.0530422	0.0144347	1.83596	1.83596	Dcaf17_8Wks up vs WT_8Wks	1.1997	2.80964	0.182323	1.32401	1.32401	Dcaf17_8Wks up vs Dcaf17_3Wks	-1.20374	2.11017	0.711234	0.937181	-1.06703	WT_8Wks down vs WT_3Wks	-1.63292	1.43421
Cxcl1	4602	C-X-C motif chemokine ligand 1	gene with protein product	SCYB1, GROa, MGSA-a, NAP-3	4q13.3	ENSG00000163739	CXCL1	155730	P09341	chemokine(PC00074)	N/A	N/A	N/A	CCKR signaling map->CXCL1;;CCKR signaling map->CXCL1;;;	GPCR downstream signaling;Chemokine receptors bind chemokines;Signal Transduction;Signaling by GPCR;Peptide ligand-binding receptors;G alpha (i) signalling events;Class A/1 (Rhodopsin-like receptors);GPCR ligand binding	0.00757771	0.0026343	1.83563	1.83563	Dcaf17_8Wks up vs WT_8Wks	1.38466	2.43348	0.00717771	1.69185	1.69185	Dcaf17_8Wks up vs Dcaf17_3Wks	1.24232	2.30405	0.534061	1.07595	1.07595	WT_8Wks up vs WT_3Wks	-1.23212	1.42637
Myo15b	14083	myosin XVB	gene with protein product	MYO15BP	17q25.1	ENSG00000266714	MYO15B	N/A	Q96JP2	N/A	N/A	N/A	N/A	N/A	N/A	0.00883026	0.0198948	1.83425	1.83425	Dcaf17_8Wks up vs WT_8Wks	1.15474	2.91363	0.0133088	2.09448	2.09448	Dcaf17_8Wks up vs Dcaf17_3Wks	1.26159	3.47723	0.0203765	1.82703	1.82703	WT_8Wks up vs WT_3Wks	1.15019	2.90216
Epb41	3377	erythrocyte membrane protein band 4.1	gene with protein product	4.1R	1p35.3	ENSG00000159023	EPB41	130500	P11171	N/A	structural constituent of cytoskeleton(GO:0005200)	cellular process(GO:0009987);cytoskeleton organization(GO:0007010)	cytoskeleton(GO:0005856);intracellular(GO:0005622);plasma membrane(GO:0005886)	Nicotine pharmacodynamics pathway->Erythrocyte membrane protein band 4.1;;Dopamine receptor mediated signaling pathway->erythrocyte membrane protein band 4.1;;;	Protein-protein interactions at synapses;Neuronal System;Interactions of neurexins and neuroligins at synapses	0.000435425	0.00139804	1.83259	1.83259	Dcaf17_8Wks up vs WT_8Wks	1.43585	2.33896	0.00545123	0.614959	-1.62612	Dcaf17_8Wks down vs Dcaf17_3Wks	-2.12434	-1.24475	0.000868855	0.510606	-1.95846	WT_8Wks down vs WT_3Wks	-2.4996	-1.53447
Vwa5a	6658	von Willebrand factor A domain containing 5A	gene with protein product	BCSC-1	11q24.2	ENSG00000110002	VWA5A	602929	O00534	N/A	N/A	N/A	N/A	N/A	N/A	0.00683343	0.00398125	1.83218	1.83218	Dcaf17_8Wks up vs WT_8Wks	1.34503	2.49577	0.703412	1.05455	1.05455	Dcaf17_8Wks up vs Dcaf17_3Wks	-1.33039	1.47951	0.00271195	0.516076	-1.9377	WT_8Wks down vs WT_3Wks	-2.63951	-1.42249
Adamts14	14899	ADAM metallopeptidase with thrombospondin type 1 motif 14	gene with protein product	N/A	10q22.1	ENSG00000138316	ADAMTS14	607506	Q8WXS8	extracellular matrix glycoprotein(PC00100);metalloprotease(PC00153);serine protease inhibitor(PC00204)	metallopeptidase activity(GO:0008237);protein binding(GO:0005515);serine-type endopeptidase inhibitor activity(GO:0004867)	cellular process(GO:0009987);proteolysis(GO:0006508)	extracellular region(GO:0005576)	N/A	Extracellular matrix organization;Collagen biosynthesis and modifying enzymes;Post-translational protein modification;Diseases of glycosylation;Defective B3GALTL causes Peters-plus syndrome (PpS);Metabolism of proteins;Collagen formation;Diseases associated with O-glycosylation of proteins;Disease;O-glycosylation of TSR domain-containing proteins;O-linked glycosylation	0.00126174	0.0161886	1.83073	1.83073	Dcaf17_8Wks up vs WT_8Wks	1.18323	2.83254	0.0119562	0.488325	-2.04782	Dcaf17_8Wks down vs Dcaf17_3Wks	-3.30321	-1.26954	0.000491	0.256802	-3.89406	WT_8Wks down vs WT_3Wks	-6.02498	-2.5168
Aldh1a3	409	aldehyde dehydrogenase 1 family member A3	gene with protein product	RALDH3	15q26.3	ENSG00000184254	ALDH1A3	600463	P47895	dehydrogenase(PC00092)	oxidoreductase activity(GO:0016491)	N/A	N/A	5-Hydroxytryptamine degredation->Aldehyde Dehydrogenase;;	RA biosynthesis pathway;Signal Transduction;Signaling by Retinoic Acid	0.00203982	0.00324696	1.83021	1.83021	Dcaf17_8Wks up vs WT_8Wks	1.36359	2.4565	0.0429069	0.71296	-1.4026	Dcaf17_8Wks down vs Dcaf17_3Wks	-1.93621	-1.01606	0.00521203	0.582078	-1.71798	WT_8Wks down vs WT_3Wks	-2.30588	-1.27998
Tbc1d4	19165	TBC1 domain family member 4	gene with protein product	KIAA0603, AS160, DKFZp779C0666	13q22.2	ENSG00000136111	TBC1D4	612465	O60343	G-protein modulator(PC00022);cysteine protease(PC00081)	GTPase activity(GO:0003924);enzyme activator activity(GO:0008047);protein binding(GO:0005515);pyrophosphatase activity(GO:0016462)	catabolic process(GO:0009056);cellular process(GO:0009987);intracellular protein transport(GO:0006886);nitrogen compound metabolic process(GO:0006807);organelle organization(GO:0006996);protein localization(GO:0008104);regulation of nucleobase-containing compound metabolic process(GO:0019219);regulation of phosphate metabolic process(GO:0019220);vesicle-mediated transport(GO:0016192)	cell part(GO:0044464)	N/A	Membrane Trafficking;Vesicle-mediated transport;Translocation of GLUT4 to the plasma membrane	0.00748983	0.0178677	1.82994	1.82994	Dcaf17_8Wks up vs WT_8Wks	1.16942	2.86355	0.12661	0.705123	-1.41819	Dcaf17_8Wks down vs Dcaf17_3Wks	-2.31613	1.15158	0.00332968	0.400799	-2.49502	WT_8Wks down vs WT_3Wks	-3.90428	-1.59443
Klhdc7a	26791	kelch domain containing 7A	gene with protein product	FLJ38753	1p36.13	ENSG00000179023	KLHDC7A	N/A	Q5VTJ3	N/A	N/A	N/A	N/A	N/A	N/A	0.0584788	0.0197938	1.82967	1.82967	Dcaf17_8Wks up vs WT_8Wks	1.15479	2.89897	0.0648494	1.58821	1.58821	Dcaf17_8Wks up vs Dcaf17_3Wks	-1.04241	2.62939	0.0406708	0.612014	-1.63395	WT_8Wks down vs WT_3Wks	-2.58886	-1.03126
Magef1	29639	MAGE family member F1	gene with protein product	N/A	3q27.1	ENSG00000177383	MAGEF1	609267	Q9HAY2	cell adhesion molecule(PC00069)	N/A	cellular process(GO:0009987);gamete generation(GO:0007276)	N/A	N/A	N/A	0.00324475	0.0163759	1.82873	1.82873	Dcaf17_8Wks up vs WT_8Wks	1.1813	2.831	0.0462785	0.61224	-1.63335	Dcaf17_8Wks down vs Dcaf17_3Wks	-2.63622	-1.01199	0.00126402	0.329777	-3.03235	WT_8Wks down vs WT_3Wks	-4.69428	-1.9588
Ube2dnl2	?	?	?	?	?	?	?	?	?	?	?	?	?	?	?	1.17408e-05	0.0057297	1.82645	1.82645	Dcaf17_8Wks up vs WT_8Wks	1.30642	2.55347	3.17868e-06	25.0739	25.0739	Dcaf17_8Wks up vs Dcaf17_3Wks	17.3703	36.1939	0.000344339	3.08127	3.08127	WT_8Wks up vs WT_3Wks	2.20397	4.30779
Dab2	2662	DAB2, clathrin adaptor protein	gene with protein product	DOC-2	5p13.1	ENSG00000153071	DAB2	601236	P98082	signaling molecule(PC00207)	receptor binding(GO:0005102)	MAPK cascade(GO:0000165);apoptotic process(GO:0006915);immune system process(GO:0002376);transmembrane receptor protein tyrosine kinase signaling pathway(GO:0007169)	N/A	N/A	Membrane Trafficking;Vesicle-mediated transport;Gap junction degradation;Gap junction trafficking and regulation;Formation of annular gap junctions;Clathrin-mediated endocytosis;Cargo recognition for clathrin-mediated endocytosis;Gap junction trafficking	0.000174335	0.00565784	1.82618	1.82618	Dcaf17_8Wks up vs WT_8Wks	1.30766	2.55032	0.00113699	0.386509	-2.58726	Dcaf17_8Wks down vs Dcaf17_3Wks	-3.73023	-1.79451	7.93325e-05	0.217963	-4.58794	WT_8Wks down vs WT_3Wks	-6.40721	-3.28524
Suv39h1	11479	suppressor of variegation 3-9 homolog 1	gene with protein product	KMT1A	Xp11.23	ENSG00000101945	SUV39H1	300254	O43463	N/A	N/A	N/A	N/A	N/A	Chromatin organization;PKMTs methylate histone lysines;SIRT1 negatively regulates rRNA Expression;Epigenetic regulation of gene expression;Negative epigenetic regulation of rRNA expression;Chromatin modifying enzymes;Gene Expression	0.000462992	0.00102903	1.82295	1.82295	Dcaf17_8Wks up vs WT_8Wks	1.45402	2.28548	0.0518053	0.782791	-1.27748	Dcaf17_8Wks down vs Dcaf17_3Wks	-1.63655	1.00282	0.000182223	0.41979	-2.38214	WT_8Wks down vs WT_3Wks	-2.98655	-1.90005
Olfr1351	?	?	?	?	?	?	?	?	?	?	?	?	?	?	?	0.0852612	0.034271	1.81872	1.81872	Dcaf17_8Wks up vs WT_8Wks	1.06793	3.09736	0.0275984	2.00948	2.00948	Dcaf17_8Wks up vs Dcaf17_3Wks	1.12148	3.60063	0.260261	0.768849	-1.30065	WT_8Wks down vs WT_3Wks	-2.21505	1.30938
LOC108168934	?	?	?	?	?	?	?	?	?	?	?	?	?	?	?	0.0794897	0.0314506	1.81823	1.81823	Dcaf17_8Wks up vs WT_8Wks	1.08219	3.0549	0.12525	1.50188	1.50188	Dcaf17_8Wks up vs Dcaf17_3Wks	-1.17549	2.6515	0.600713	1.11929	1.11929	WT_8Wks up vs WT_3Wks	-1.50108	1.88057
LOC108167366	?	?	?	?	?	?	?	?	?	?	?	?	?	?	?	0.000114216	0.0011127	1.81816	1.81816	Dcaf17_8Wks up vs WT_8Wks	1.44602	2.28607	4.51446e-05	3.61415	3.61415	Dcaf17_8Wks up vs Dcaf17_3Wks	2.81227	4.64468	0.000585192	1.98781	1.98781	WT_8Wks up vs WT_3Wks	1.58094	2.49937
Olah	25625	oleoyl-ACP hydrolase	gene with protein product	FLJ11106, SAST	10p13	ENSG00000152463	OLAH	N/A	Q9NV23	N/A	N/A	biosynthetic process(GO:0009058);lipid metabolic process(GO:0006629)	N/A	N/A	Fatty Acyl-CoA Biosynthesis;Metabolism of lipids and lipoproteins;Triglyceride Biosynthesis;Fatty acid, triacylglycerol, and ketone body metabolism;Metabolism	0.020618	0.0177612	1.81796	1.81796	Dcaf17_8Wks up vs WT_8Wks	1.16826	2.82897	0.371401	0.831134	-1.20317	Dcaf17_8Wks down vs Dcaf17_3Wks	-1.953	1.3491	0.0187172	0.554692	-1.8028	WT_8Wks down vs WT_3Wks	-2.80539	-1.15852
Cdh3	1762	cadherin 3	gene with protein product	CDHP, PCAD	16q22.1	ENSG00000062038	CDH3	114021	P22223	N/A	calcium ion binding(GO:0005509);cytoskeletal protein binding(GO:0008092)	cell-cell adhesion(GO:0016337);cellular component biogenesis(GO:0044085);cellular component morphogenesis(GO:0032989);cellular process(GO:0009987);single-multicellular organism process(GO:0044707)	cell junction(GO:0030054);plasma membrane(GO:0005886);protein complex(GO:0043234)	Alzheimer disease-presenilin pathway->E-cadherin intracellular fragment;;Cadherin signaling pathway->Cadherin;;Wnt signaling pathway->Cadherin;;Alzheimer disease-presenilin pathway->E-cadherin;;Alzheimer disease-presenilin pathway->E-cadherin transmembrane fragment;;Alzheimer disease-presenilin pathway->E-cadherin N-terminal fragment;;Alzheimer disease-presenilin pathway->E-cadherin C-terminal fr…	Cell-Cell communication;Cell-cell junction organization;Cell junction organization;Adherens junctions interactions	0.017167	0.0195541	1.81634	1.81634	Dcaf17_8Wks up vs WT_8Wks	1.15451	2.85756	0.224894	0.765445	-1.30643	Dcaf17_8Wks down vs Dcaf17_3Wks	-2.14619	1.25747	0.0178756	0.542561	-1.84311	WT_8Wks down vs WT_3Wks	-2.89968	-1.17153
Kcnk2	6277	potassium two pore domain channel subfamily K member 2	gene with protein product	K2p2.1, TREK-1	1q41	ENSG00000082482	KCNK2	603219	O95069	N/A	cation transmembrane transporter activity(GO:0008324)	biological regulation(GO:0065007);cellular process(GO:0009987)	integral to membrane(GO:0016021);plasma membrane(GO:0005886)	N/A	Cardiac conduction;Phase 4 - resting membrane potential;TWIK related potassium channel (TREK);Tandem pore domain potassium channels;Neuronal System;Potassium Channels;Muscle contraction	5.52723e-05	0.000331989	1.81491	1.81491	Dcaf17_8Wks up vs WT_8Wks	1.52185	2.16441	0.00136361	1.61869	1.61869	Dcaf17_8Wks up vs Dcaf17_3Wks	1.33469	1.96312	0.000111567	2.11411	2.11411	WT_8Wks up vs WT_3Wks	1.77273	2.52122
4930425K10Rik	?	?	?	?	?	?	?	?	?	?	?	?	?	?	?	0.00202389	0.00599923	1.81489	1.81489	Dcaf17_8Wks up vs WT_8Wks	1.29797	2.53768	0.000718495	2.86948	2.86948	Dcaf17_8Wks up vs Dcaf17_3Wks	1.98757	4.14271	0.0170482	1.58108	1.58108	WT_8Wks up vs WT_3Wks	1.13075	2.21074
Cpe	2303	carboxypeptidase E	gene with protein product	N/A	4q32.3	ENSG00000109472	CPE	114855	P16870	metalloprotease(PC00153)	metallopeptidase activity(GO:0008237);serine-type peptidase activity(GO:0008236)	cellular process(GO:0009987);nitrogen compound metabolic process(GO:0006807);protein metabolic process(GO:0019538)	extracellular space(GO:0005615)	Vasopressin synthesis->Exopeptidase;;CCKR signaling map->Carboxypeptidase E;;;	Insulin processing;Peptide hormone metabolism;Metabolism of proteins	0.000341542	0.00199751	1.814	1.814	Dcaf17_8Wks up vs WT_8Wks	1.39913	2.3519	0.00482539	0.587019	-1.70352	Dcaf17_8Wks down vs Dcaf17_3Wks	-2.26409	-1.28175	0.000207276	0.378942	-2.63893	WT_8Wks down vs WT_3Wks	-3.42143	-2.03539
Gm19872	?	?	?	?	?	?	?	?	?	?	?	?	?	?	?	3.27706e-06	0.00247946	1.8138	1.8138	Dcaf17_8Wks up vs WT_8Wks	1.38102	2.38222	1.96029e-06	17.9808	17.9808	Dcaf17_8Wks up vs Dcaf17_3Wks	13.3388	24.2382	5.30025e-06	8.65469	8.65469	WT_8Wks up vs WT_3Wks	6.58961	11.3669
Chrnb2	1962	cholinergic receptor nicotinic beta 2 subunit	gene with protein product	N/A	1q21.3	ENSG00000160716	CHRNB2	118507	P17787	GABA receptor(PC00023);acetylcholine receptor(PC00037)	ligand-gated ion channel activity(GO:0015276)	ion transport(GO:0006811);neurological system process(GO:0050877);neuromuscular synaptic transmission(GO:0007274);regulation of biological process(GO:0050789);response to endogenous stimulus(GO:0009719);signal transduction(GO:0007165)	integral to membrane(GO:0016021);neuron projection(GO:0043005);plasma membrane(GO:0005886);protein complex(GO:0043234)	Nicotine pharmacodynamics pathway->Nicotinic acetylcholine receptor beta 2 subunit;;Nicotinic acetylcholine receptor signaling pathway->Nicotinic Acetylcholine Receptor;;Nicotinic acetylcholine receptor signaling pathway->Acetylcholine receptor protein, beta;;;;	Activation of Nicotinic Acetylcholine Receptors;Neuronal System;Transmission across Chemical Synapses;Postsynaptic nicotinic acetylcholine receptors;Neurotransmitter Receptor Binding And Downstream Transmission In The Postsynaptic Cell;Highly calcium permeable nicotinic acetylcholine receptors;Presynaptic nicotinic acetylcholine receptors;Highly calcium permeable postsynaptic nicotinic acetylchol…	0.0163225	0.013518	1.81348	1.81348	Dcaf17_8Wks up vs WT_8Wks	1.20375	2.73207	0.00638978	2.19496	2.19496	Dcaf17_8Wks up vs Dcaf17_3Wks	1.40108	3.43868	0.2061	1.26056	1.26056	WT_8Wks up vs WT_3Wks	-1.19513	1.89907
Trim47	19020	tripartite motif containing 47	gene with protein product	GOA, RNF100	17q25	N/A	TRIM47	611041	Q96LD4	N/A	N/A	N/A	N/A	N/A	N/A	0.00101626	0.0198193	1.81299	1.81299	Dcaf17_8Wks up vs WT_8Wks	1.15209	2.85303	0.00316736	0.358483	-2.78953	Dcaf17_8Wks down vs Dcaf17_3Wks	-4.5839	-1.69757	0.000966938	0.295101	-3.38867	WT_8Wks down vs WT_3Wks	-5.3326	-2.15337
Pappa	8602	pappalysin 1	gene with protein product	PAPP-A, PAPPA1, IGFBP-4ase, PAPA, ASBABP2, DIPLA1	9q33.1	ENSG00000182752	PAPPA	176385	Q13219	N/A	N/A	N/A	N/A	N/A	Regulation of Insulin-like Growth Factor (IGF) transport and uptake by Insulin-like Growth Factor Binding Proteins (IGFBPs);Metabolism of proteins	0.00515553	0.00715497	1.81255	1.81255	Dcaf17_8Wks up vs WT_8Wks	1.2785	2.56969	0.000981777	2.78937	2.78937	Dcaf17_8Wks up vs Dcaf17_3Wks	1.90304	4.0885	0.665757	1.06425	1.06425	WT_8Wks up vs WT_3Wks	-1.33213	1.50881
Casp8	1509	caspase 8	gene with protein product	MCH5, MACH, FLICE, Casp-8	2q33.1	ENSG00000064012	CASP8	601763	Q14790	cysteine protease(PC00081);protease inhibitor(PC00191)	cysteine-type peptidase activity(GO:0008234)	apoptotic process(GO:0006915);intracellular signal transduction(GO:0035556);regulation of biological process(GO:0050789);regulation of catalytic activity(GO:0050790);response to external stimulus(GO:0009605);response to stress(GO:0006950)	cytoplasm(GO:0005737);protein complex(GO:0043234)	Apoptosis signaling pathway->Caspase 8;;Huntington disease->Caspase 8;;FAS signaling pathway->Caspase 8;;FAS signaling pathway->Pro-Caspase8;;Huntington disease->Pro-Caspase8;;;;;;	Nucleotide-binding domain, leucine rich repeat containing receptor (NLR) signaling pathways;NF-kB activation through FADD/RIP-1 pathway mediated by caspase-8 and -10;CLEC7A/inflammasome pathway;Apoptotic cleavage of cellular proteins;MyD88-independent TLR3/TLR4 cascade ;Toll-Like Receptors Cascades;TRIF-mediated programmed cell death;Immune System;C-type lectin receptors (CLRs);Death Receptor Sig…	0.00168937	0.00691193	1.81113	1.81113	Dcaf17_8Wks up vs WT_8Wks	1.28182	2.55901	0.0140353	0.580032	-1.72404	Dcaf17_8Wks down vs Dcaf17_3Wks	-2.51768	-1.18058	0.00190637	0.448852	-2.2279	WT_8Wks down vs WT_3Wks	-3.14789	-1.57679
Plod2	9082	procollagen-lysine,2-oxoglutarate 5-dioxygenase 2	gene with protein product	LH2	3q24	ENSG00000152952	PLOD2	601865	O00469	oxygenase(PC00177)	oxidoreductase activity(GO:0016491)	cell adhesion(GO:0007155);cellular process(GO:0009987);protein metabolic process(GO:0019538)	N/A	N/A	Extracellular matrix organization;Collagen biosynthesis and modifying enzymes;Collagen formation	0.000528424	0.0234947	1.81059	1.81059	Dcaf17_8Wks up vs WT_8Wks	1.12701	2.9088	0.00333967	0.346569	-2.88543	Dcaf17_8Wks down vs Dcaf17_3Wks	-4.85015	-1.71659	0.000200447	0.167968	-5.9535	WT_8Wks down vs WT_3Wks	-9.56457	-3.70578
4930571O06Rik	?	?	?	?	?	?	?	?	?	?	?	?	?	?	?	0.0346227	0.0438485	1.81046	1.81046	Dcaf17_8Wks up vs WT_8Wks	1.02441	3.19967	0.00844268	2.77494	2.77494	Dcaf17_8Wks up vs Dcaf17_3Wks	1.48708	5.17814	0.373538	1.24158	1.24158	WT_8Wks up vs WT_3Wks	-1.42344	2.19427
Cdk15	14434	cyclin dependent kinase 15	gene with protein product	PFTAIRE2	2q33.1	ENSG00000138395	CDK15	616147	Q96Q40	non-receptor serine/threonine protein kinase(PC00167);non-receptor tyrosine protein kinase(PC00168)	protein binding(GO:0005515);protein kinase activity(GO:0004672)	cell cycle(GO:0007049);phosphate-containing compound metabolic process(GO:0006796)	cytosol(GO:0005829);nucleoplasm(GO:0005654);protein complex(GO:0043234)	N/A	N/A	0.0261564	0.0156801	1.81032	1.81032	Dcaf17_8Wks up vs WT_8Wks	1.1838	2.76843	0.00609729	2.27987	2.27987	Dcaf17_8Wks up vs Dcaf17_3Wks	1.43161	3.63073	0.900383	0.978478	-1.022	WT_8Wks down vs WT_3Wks	-1.56288	1.49633
Nr4a3	7982	nuclear receptor subfamily 4 group A member 3	gene with protein product	CSMF, CHN, NOR1, MINOR	9q22	ENSG00000119508	NR4A3	600542	Q92570	C4 zinc finger nuclear receptor(PC00169);receptor(PC00197)	receptor binding(GO:0005102);sequence-specific DNA binding RNA polymerase II transcription factor activity(GO:0000981)	biosynthetic process(GO:0009058);cellular process(GO:0009987);nitrogen compound metabolic process(GO:0006807);response to endogenous stimulus(GO:0009719)	intracellular(GO:0005622);nucleoplasm(GO:0005654);protein complex(GO:0043234)	N/A	N/A	0.0845946	0.0401878	1.80968	1.80968	Dcaf17_8Wks up vs WT_8Wks	1.03999	3.149	0.0311885	2.01554	2.01554	Dcaf17_8Wks up vs Dcaf17_3Wks	1.09865	3.69763	0.709718	1.08865	1.08865	WT_8Wks up vs WT_3Wks	-1.59839	1.89434
Flnc	3756	filamin C	gene with protein product	ABP-280, ABPL	7q32.1	ENSG00000128591	FLNC	102565	Q14315	N/A	N/A	N/A	N/A	N/A	N/A	0.0630466	0.0174641	1.80937	1.80937	Dcaf17_8Wks up vs WT_8Wks	1.16913	2.80023	0.0455458	1.63686	1.63686	Dcaf17_8Wks up vs Dcaf17_3Wks	1.01448	2.64107	0.878909	0.973131	-1.02761	WT_8Wks down vs WT_3Wks	-1.59036	1.50604
Apobec3	?	?	?	?	?	?	?	?	?	?	?	?	?	?	?	6.56775e-05	0.000696047	1.80683	1.80683	Dcaf17_8Wks up vs WT_8Wks	1.4724	2.2172	0.0018934	0.594293	-1.68267	Dcaf17_8Wks down vs Dcaf17_3Wks	-2.10559	-1.3447	2.19771e-05	0.296904	-3.36809	WT_8Wks down vs WT_3Wks	-4.13307	-2.74469
Irak1	6112	interleukin 1 receptor associated kinase 1	gene with protein product	IRAK, pelle	Xq28	ENSG00000184216	IRAK1	300283	P51617	N/A	protein kinase activity(GO:0004672)	biosynthetic process(GO:0009058);cytokine-mediated signaling pathway(GO:0019221);immune response(GO:0006955);intracellular signal transduction(GO:0035556);nitrogen compound metabolic process(GO:0006807);phosphate-containing compound metabolic process(GO:0006796);regulation of nucleobase-containing compound metabolic process(GO:0019219);regulation of sequence-specific DNA binding transcription fac…	cytoplasm(GO:0005737);nucleus(GO:0005634);plasma membrane(GO:0005886)	Toll receptor signaling pathway->IRAK1;;	Interleukin-1 signaling;Signalling by NGF;Nucleotide-binding domain, leucine rich repeat containing receptor (NLR) signaling pathways;Signaling by Interleukins;NF-kB is activated and signals survival;MyD88-independent TLR3/TLR4 cascade ;Toll-Like Receptors Cascades;Toll Like Receptor 2 (TLR2) Cascade;Immune System;TAK1 activates NFkB by phosphorylation and activation of IKKs complex;IRAK1 recruit…	0.00133514	0.0094427	1.8057	1.8057	Dcaf17_8Wks up vs WT_8Wks	1.24555	2.61775	0.00827613	0.512283	-1.95205	Dcaf17_8Wks down vs Dcaf17_3Wks	-2.93203	-1.29961	0.00115545	0.382321	-2.6156	WT_8Wks down vs WT_3Wks	-3.79189	-1.80421
Scoc	20335	short coiled-coil protein	gene with protein product	HRIHFB2072, SCOCO, UNC-69	4q31.1	ENSG00000153130	SCOC	N/A	Q9UIL1	N/A	N/A	N/A	N/A	N/A	Membrane Trafficking;Vesicle-mediated transport;Intra-Golgi and retrograde Golgi-to-ER traffic;Retrograde transport at the Trans-Golgi-Network	0.02497	0.0102333	1.80454	1.80454	Dcaf17_8Wks up vs WT_8Wks	1.23588	2.63484	0.0221483	1.69519	1.69519	Dcaf17_8Wks up vs Dcaf17_3Wks	1.1198	2.56625	0.45585	1.12633	1.12633	WT_8Wks up vs WT_3Wks	-1.29635	1.64458
Pglyrp3	30014	peptidoglycan recognition protein 3	gene with protein product	PGRPIA, PGLYRPIalpha, PGRP-Ialpha	1q21.3	ENSG00000159527	PGLYRP3	608197	Q96LB9	N/A	N/A	N/A	N/A	N/A	N/A	0.0538932	0.0364407	1.80429	1.80429	Dcaf17_8Wks up vs WT_8Wks	1.05668	3.08085	0.0173448	2.21948	2.21948	Dcaf17_8Wks up vs Dcaf17_3Wks	1.23512	3.98836	0.482494	1.17096	1.17096	WT_8Wks up vs WT_3Wks	-1.45822	1.99942
Ubash3b	29884	ubiquitin associated and SH3 domain containing B	gene with protein product	KIAA1959, STS-1, TULA2, TULA-2	11q24.1	ENSG00000154127	UBASH3B	609201	Q8TF42	N/A	phosphoprotein phosphatase activity(GO:0004721);protein kinase activity(GO:0004672)	blood coagulation(GO:0007596);cation transport(GO:0006812);cell differentiation(GO:0030154);cell-cell adhesion(GO:0016337);cellular calcium ion homeostasis(GO:0006874);hemopoiesis(GO:0030097);immune system process(GO:0002376);regulation of catalytic activity(GO:0050790);regulation of phosphate metabolic process(GO:0019220);response to stress(GO:0006950);single-multicellular organism process(GO:00…	cytoplasm(GO:0005737)	N/A	N/A	0.0551576	0.0214913	1.80355	1.80355	Dcaf17_8Wks up vs WT_8Wks	1.13913	2.8555	0.515448	1.14679	1.14679	Dcaf17_8Wks up vs Dcaf17_3Wks	-1.44251	1.89708	0.839602	0.96261	-1.03884	WT_8Wks down vs WT_3Wks	-1.64477	1.52407
Lamc2	6493	laminin subunit gamma 2	gene with protein product	nicein-100kDa, kalinin-105kDa, BM600-100kDa	1q25.3	ENSG00000058085	LAMC2	150292	Q13753	N/A	N/A	N/A	N/A	N/A	N/A	0.0710277	0.0252159	1.79909	1.79909	Dcaf17_8Wks up vs WT_8Wks	1.11505	2.90277	0.0330955	1.81275	1.81275	Dcaf17_8Wks up vs Dcaf17_3Wks	1.07337	3.06144	0.114498	0.700957	-1.42662	WT_8Wks down vs WT_3Wks	-2.30181	1.13097
4930431P22Rik	?	?	?	?	?	?	?	?	?	?	?	?	?	?	?	0.0769851	0.0322982	1.79824	1.79824	Dcaf17_8Wks up vs WT_8Wks	1.07631	3.00441	0.836269	1.04877	1.04877	Dcaf17_8Wks up vs Dcaf17_3Wks	-1.67304	1.8402	0.570978	0.886036	-1.12862	WT_8Wks down vs WT_3Wks	-1.88564	1.48034
Ncf4	7662	neutrophil cytosolic factor 4	gene with protein product	p40phox, SH3PXD4	22q12.3	ENSG00000100365	NCF4	601488	Q15080	N/A	enzyme activator activity(GO:0008047);lipid binding(GO:0008289);oxidoreductase activity(GO:0016491)	cellular process(GO:0009987);regulation of biological process(GO:0050789)	N/A	N/A	Signal Transduction;Signaling by Rho GTPases;RHO GTPase Effectors;Adaptive Immune System;Class I MHC mediated antigen processing & presentation;ROS, RNS production in response to bacteria;RHO GTPases Activate NADPH Oxidases;Immune System;Antigen processing-Cross presentation;Cross-presentation of particulate exogenous antigens (phagosomes);VEGFA-VEGFR2 Pathway;Signaling by VEGF	0.00147543	0.000318844	1.79718	1.79718	Dcaf17_8Wks up vs WT_8Wks	1.51358	2.13391	0.00113743	1.63029	1.63029	Dcaf17_8Wks up vs Dcaf17_3Wks	1.3507	1.96774	0.00777186	0.750686	-1.33211	WT_8Wks down vs WT_3Wks	-1.58171	-1.12191
Npl	16781	N-acetylneuraminate pyruvate lyase	gene with protein product	NPL1, DHDPS1	1q25.3	ENSG00000135838	NPL	611412	Q9BXD5	lyase(PC00144)	lyase activity(GO:0016829)	cellular amino acid biosynthetic process(GO:0008652)	N/A	N-acetylglucosamine metabolism->N-acetylneuraminate lyase;;	Sialic acid metabolism;Synthesis of substrates in N-glycan biosythesis;Asparagine N-linked glycosylation;Post-translational protein modification;Biosynthesis of the N-glycan precursor (dolichol lipid-linked oligosaccharide, LLO) and transfer to a nascent protein;Metabolism of proteins	0.00223106	0.00161316	1.79653	1.79653	Dcaf17_8Wks up vs WT_8Wks	1.40817	2.292	0.262342	1.14005	1.14005	Dcaf17_8Wks up vs Dcaf17_3Wks	-1.14538	1.48868	0.000619981	0.485918	-2.05796	WT_8Wks down vs WT_3Wks	-2.62553	-1.61308
Gm36481	?	?	?	?	?	?	?	?	?	?	?	?	?	?	?	0.00281623	0.00785029	1.79525	1.79525	Dcaf17_8Wks up vs WT_8Wks	1.26346	2.55089	0.000997621	2.79777	2.79777	Dcaf17_8Wks up vs Dcaf17_3Wks	1.90408	4.11092	0.0227827	1.55842	1.55842	WT_8Wks up vs WT_3Wks	1.09678	2.21438
Gpr27	4482	G protein-coupled receptor 27	gene with protein product	SREB1	3p13	ENSG00000170837	GPR27	605187	Q9NS67	G-protein coupled receptor(PC00021)	G-protein coupled receptor activity(GO:0004930);signal transducer activity(GO:0004871)	regulation of biological process(GO:0050789);response to stimulus(GO:0050896)	plasma membrane(GO:0005886)	N/A	G alpha (s) signalling events;GPCR downstream signaling;Signaling by GPCR;Signal Transduction	0.00866169	0.0239536	1.79446	1.79446	Dcaf17_8Wks up vs WT_8Wks	1.12214	2.86961	0.0543667	0.60621	-1.64959	Dcaf17_8Wks down vs Dcaf17_3Wks	-2.75883	1.01385	0.010188	0.480485	-2.08123	WT_8Wks down vs WT_3Wks	-3.32819	-1.30146
Matk	6906	megakaryocyte-associated tyrosine kinase	gene with protein product	HYLTK, CTK, HYL, Lsk, CHK, HHYLTK, DKFZp434N1212, MGC1708, MGC2101	19p13.3	ENSG00000007264	MATK	600038	P42679	N/A	receptor binding(GO:0005102)	cell surface receptor signaling pathway(GO:0007166);cellular component movement(GO:0006928);immune response(GO:0006955);localization(GO:0051179);locomotion(GO:0040011);regulation of biological process(GO:0050789)	N/A	N/A	Signaling by ERBB2;Signal Transduction	0.0573009	0.0407509	1.79077	1.79077	Dcaf17_8Wks up vs WT_8Wks	1.03686	3.09285	0.499571	0.844171	-1.18459	Dcaf17_8Wks down vs Dcaf17_3Wks	-2.15546	1.53604	0.0631469	0.602911	-1.65862	WT_8Wks down vs WT_3Wks	-2.86462	1.04129
Zfp651	?	?	?	?	?	?	?	?	?	?	?	?	?	?	?	0.000325901	0.00118814	1.79064	1.79064	Dcaf17_8Wks up vs WT_8Wks	1.42786	2.2456	0.00817707	0.664331	-1.50527	Dcaf17_8Wks down vs Dcaf17_3Wks	-1.92896	-1.17465	0.000199323	0.426166	-2.34651	WT_8Wks down vs WT_3Wks	-2.94269	-1.87111
Bcl6b	1002	B cell CLL/lymphoma 6B	gene with protein product	ZBTB28, BAZF	17p13.1	ENSG00000161940	BCL6B	608992	Q8N143	N/A	N/A	N/A	N/A	N/A	N/A	0.00083298	0.00187975	1.78935	1.78935	Dcaf17_8Wks up vs WT_8Wks	1.39314	2.29824	0.0394068	0.744267	-1.3436	Dcaf17_8Wks down vs Dcaf17_3Wks	-1.76744	-1.0214	0.000443273	0.450793	-2.21831	WT_8Wks down vs WT_3Wks	-2.8492	-1.72712
Arid5a	17361	AT-rich interaction domain 5A	gene with protein product	MRF-1, RP11-363D14	2q11.2	ENSG00000196843	ARID5A	611583	Q03989	transcription cofactor(PC00217)	DNA binding(GO:0003677)	biosynthetic process(GO:0009058);cellular process(GO:0009987);nitrogen compound metabolic process(GO:0006807);regulation of transcription from RNA polymerase II promoter(GO:0006357)	intracellular(GO:0005622);nucleus(GO:0005634)	N/A	N/A	0.00746426	0.0380235	1.78932	1.78932	Dcaf17_8Wks up vs WT_8Wks	1.04869	3.05299	0.0306798	0.506984	-1.97245	Dcaf17_8Wks down vs Dcaf17_3Wks	-3.54153	-1.09855	0.00716962	0.402562	-2.48409	WT_8Wks down vs WT_3Wks	-4.23844	-1.45589
Atp1b2	805	ATPase Na+/K+ transporting subunit beta 2	gene with protein product	AMOG	17p13.1	ENSG00000129244	ATP1B2	182331	P14415	cation transporter(PC00068)	ATPase activity, coupled to transmembrane movement of substances(GO:0042626);cation transmembrane transporter activity(GO:0008324);enzyme activator activity(GO:0008047);pyrophosphatase activity(GO:0016462)	catabolic process(GO:0009056);cellular process(GO:0009987);homeostatic process(GO:0042592);nitrogen compound metabolic process(GO:0006807);regulation of nucleobase-containing compound metabolic process(GO:0019219);regulation of phosphate metabolic process(GO:0019220)	integral to membrane(GO:0016021);plasma membrane(GO:0005886);protein complex(GO:0043234)	N/A	Muscle contraction;Transmembrane transport of small molecules;Ion homeostasis;Hemostasis;Cardiac conduction;Ion transport by P-type ATPases;Basigin interactions;Ion channel transport;Cell surface interactions at the vascular wall	0.00113387	0.0421546	1.78834	1.78834	Dcaf17_8Wks up vs WT_8Wks	1.03086	3.1024	0.0023962	0.264917	-3.77476	Dcaf17_8Wks down vs Dcaf17_3Wks	-6.90198	-2.06446	0.00117725	0.241606	-4.13896	WT_8Wks down vs WT_3Wks	-7.18026	-2.38585
Efcc1	25692	EF-hand and coiled-coil domain containing 1	gene with protein product	FLJ12057	3q21.3	ENSG00000114654	EFCC1	N/A	Q9HA90	N/A	N/A	N/A	N/A	N/A	N/A	0.0293607	0.0152511	1.78797	1.78797	Dcaf17_8Wks up vs WT_8Wks	1.18321	2.70183	0.868137	1.03122	1.03122	Dcaf17_8Wks up vs Dcaf17_3Wks	-1.52427	1.62093	0.0138981	0.55136	-1.8137	WT_8Wks down vs WT_3Wks	-2.74072	-1.20023
Fzd7	4045	frizzled class receptor 7	gene with protein product	FzE3	2q33.1	ENSG00000155760	FZD7	603410	O75084	G-protein coupled receptor(PC00021);protease inhibitor(PC00191);signaling molecule(PC00207)	G-protein coupled receptor activity(GO:0004930);protein binding(GO:0005515);signal transducer activity(GO:0004871)	regulation of biological process(GO:0050789);response to stimulus(GO:0050896)	integral to membrane(GO:0016021)	Wnt signaling pathway->Frizzled;;Alzheimer disease-presenilin pathway->Frizzled;;Cadherin signaling pathway->Frizzled;;;;	Signal Transduction;Signaling by GPCR;PCP/CE pathway;Class B/2 (Secretin family receptors);Signaling by Wnt;Beta-catenin independent WNT signaling;GPCR ligand binding;Asymmetric localization of PCP proteins	0.00130492	0.0040585	1.78657	1.78657	Dcaf17_8Wks up vs WT_8Wks	1.32677	2.40572	0.0532082	0.726532	-1.3764	Dcaf17_8Wks down vs Dcaf17_3Wks	-1.9068	1.0065	0.000499708	0.397199	-2.51763	WT_8Wks down vs WT_3Wks	-3.39014	-1.86968
Olfr360	?	?	?	?	?	?	?	?	?	?	?	?	?	?	?	0.0230096	0.0370129	1.78537	1.78537	Dcaf17_8Wks up vs WT_8Wks	1.05304	3.02702	0.00960972	2.49993	2.49993	Dcaf17_8Wks up vs Dcaf17_3Wks	1.40203	4.45757	0.0997786	1.51318	1.51318	WT_8Wks up vs WT_3Wks	-1.12046	2.56552
B4galnt2	24136	beta-1,4-N-acetyl-galactosaminyltransferase 2	gene with protein product	Sda, Cad	17q21.32	ENSG00000167080	B4GALNT2	111730	Q8NHY0	N/A	N/A	N/A	N/A	N/A	Post-translational protein modification;Asparagine N-linked glycosylation;Metabolism of proteins	0.0416497	0.0256772	1.78479	1.78479	Dcaf17_8Wks up vs WT_8Wks	1.11071	2.86798	0.757255	0.936133	-1.06822	Dcaf17_8Wks down vs Dcaf17_3Wks	-1.79602	1.57394	0.554358	0.889714	-1.12396	WT_8Wks down vs WT_3Wks	-1.80609	1.42968
Gpr135	19991	G protein-coupled receptor 135	gene with protein product	HUMNPIIY20, PAFR	14q23.1	ENSG00000181619	GPR135	607970	Q8IZ08	G-protein coupled receptor(PC00021)	receptor activity(GO:0004872)	cellular process(GO:0009987)	N/A	N/A	N/A	0.0023375	0.0013084	1.7834	1.7834	Dcaf17_8Wks up vs WT_8Wks	1.41749	2.24378	0.000705704	2.06454	2.06454	Dcaf17_8Wks up vs Dcaf17_3Wks	1.60537	2.65505	0.473008	1.07175	1.07175	WT_8Wks up vs WT_3Wks	-1.17391	1.34842
Has1	4818	hyaluronan synthase 1	gene with protein product	N/A	19q13.41	ENSG00000105509	HAS1	601463	Q92839	N/A	transferase activity, transferring glycosyl groups(GO:0016757)	biosynthetic process(GO:0009058);cellular component biogenesis(GO:0044085);cellular component organization(GO:0016043);cellular process(GO:0009987);nitrogen compound metabolic process(GO:0006807);polysaccharide metabolic process(GO:0005976)	integral to membrane(GO:0016021);plasma membrane(GO:0005886)	N/A	Glycosaminoglycan metabolism;Hyaluronan biosynthesis and export;Hyaluronan metabolism;Metabolism of carbohydrates;Metabolism	0.0026957	0.0373268	1.78251	1.78251	Dcaf17_8Wks up vs WT_8Wks	1.05147	3.0218	0.06283	0.584905	-1.70968	Dcaf17_8Wks down vs Dcaf17_3Wks	-3.04809	1.04279	0.0356821	1.79661	1.79661	WT_8Wks up vs WT_3Wks	1.05979	3.0457
Pcdh10	13404	protocadherin 10	gene with protein product	OL-PCDH, KIAA1400	4q28.3	ENSG00000138650	PCDH10	608286	Q9P2E7	N/A	N/A	cell adhesion(GO:0007155);cell-cell signaling(GO:0007267)	integral to membrane(GO:0016021);plasma membrane(GO:0005886)	Cadherin signaling pathway->Cadherin;;Wnt signaling pathway->Cadherin;;;	N/A	0.0501701	0.0112439	1.78178	1.78178	Dcaf17_8Wks up vs WT_8Wks	1.21933	2.60366	0.228473	1.24825	1.24825	Dcaf17_8Wks up vs Dcaf17_3Wks	-1.21382	1.89128	0.154945	0.781109	-1.28023	WT_8Wks down vs WT_3Wks	-1.87077	1.14141
Gm5591	?	?	?	?	?	?	?	?	?	?	?	?	?	?	?	0.0352485	0.0268835	1.77924	1.77924	Dcaf17_8Wks up vs WT_8Wks	1.10324	2.86947	0.0104827	2.2514	2.2514	Dcaf17_8Wks up vs Dcaf17_3Wks	1.33375	3.80041	0.115218	0.701826	-1.42486	WT_8Wks down vs WT_3Wks	-2.29793	1.13187
Ocm	8105	oncomodulin	gene with protein product	OCM1	7p22.1	ENSG00000122543	OCM	164795	P0CE72	calmodulin(PC00061)	calcium ion binding(GO:0005509)	cellular calcium ion homeostasis(GO:0006874);cellular process(GO:0009987)	cytoplasm(GO:0005737);nucleus(GO:0005634)	N/A	N/A	0.0349022	0.021476	1.77787	1.77787	Dcaf17_8Wks up vs WT_8Wks	1.13563	2.78334	0.0370091	1.71445	1.71445	Dcaf17_8Wks up vs Dcaf17_3Wks	1.04925	2.80136	0.229398	1.26954	1.26954	WT_8Wks up vs WT_3Wks	-1.23316	1.98751
Thap2	20854	THAP domain containing 2	gene with protein product	DKFZP564I0422	12q21.1	ENSG00000173451	THAP2	612531	Q9H0W7	N/A	N/A	N/A	N/A	N/A	N/A	0.00679701	0.00424345	1.77715	1.77715	Dcaf17_8Wks up vs WT_8Wks	1.31927	2.39394	0.756766	0.959308	-1.04242	Dcaf17_8Wks down vs Dcaf17_3Wks	-1.44471	1.32953	0.00422729	0.56241	-1.77806	WT_8Wks down vs WT_3Wks	-2.39517	-1.31995
Vat1	12653	symbol withdrawn, see SLC18A1	withdrawn	N/A	N/A	N/A	VAT1	N/A	N/A	N/A	N/A	N/A	N/A	Huntington disease->Tumor protein p53 inducible protein 3;;	N/A	0.00390317	0.00559936	1.77694	1.77694	Dcaf17_8Wks up vs WT_8Wks	1.29285	2.44228	0.405739	0.884264	-1.13088	Dcaf17_8Wks down vs Dcaf17_3Wks	-1.60223	1.25282	0.00125803	0.445664	-2.24385	WT_8Wks down vs WT_3Wks	-3.08401	-1.63256
Fam210b	16102	family with sequence similarity 210 member B	gene with protein product	dJ1167H4.1, DKFZP434A1114	20q13.2	ENSG00000124098	FAM210B	N/A	Q96KR6	N/A	N/A	N/A	N/A	N/A	N/A	0.0138847	0.0214304	1.77682	1.77682	Dcaf17_8Wks up vs WT_8Wks	1.13578	2.77967	0.11032	0.69099	-1.4472	Dcaf17_8Wks down vs Dcaf17_3Wks	-2.36281	1.12816	0.0711873	0.671927	-1.48826	WT_8Wks down vs WT_3Wks	-2.32824	1.05117
Olfr700	?	?	?	?	?	?	?	?	?	?	?	?	?	?	?	0.00727853	0.00459733	1.77644	1.77644	Dcaf17_8Wks up vs WT_8Wks	1.31159	2.40604	0.00157102	2.2346	2.2346	Dcaf17_8Wks up vs Dcaf17_3Wks	1.60277	3.1155	0.301274	0.872845	-1.14568	WT_8Wks down vs WT_3Wks	-1.55173	1.1822
Tarm1	37250	T cell-interacting, activating receptor on myeloid cells 1	gene with protein product	N/A	19q13.42	ENSG00000248385	TARM1	616802	B6A8C7	immunoglobulin receptor superfamily(PC00124);protease inhibitor(PC00191)	receptor activity(GO:0004872)	cellular process(GO:0009987);response to stimulus(GO:0050896)	N/A	N/A	N/A	0.00494175	0.0122325	1.77639	1.77639	Dcaf17_8Wks up vs WT_8Wks	1.20812	2.61197	0.00174391	2.71378	2.71378	Dcaf17_8Wks up vs Dcaf17_3Wks	1.77895	4.13985	0.0368673	1.52769	1.52769	WT_8Wks up vs WT_3Wks	1.03898	2.24629
Bcl10	989	B cell CLL/lymphoma 10	gene with protein product	CARMEN, CIPER, mE10, c-E10, CLAP	1p22.3	ENSG00000142867	BCL10	603517	O95999	N/A	N/A	N/A	N/A	N/A	FCERI mediated NF-kB activation;Signaling by the B Cell Receptor (BCR);CLEC7A (Dectin-1) signaling;Fc epsilon receptor (FCERI) signaling;Adaptive Immune System;C-type lectin receptors (CLRs);TCR signaling;Downstream signaling events of B Cell Receptor (BCR);Downstream TCR signaling;Immune System;Activation of NF-kappaB in B cells;Innate Immune System	0.011646	0.0257258	1.77639	1.77639	Dcaf17_8Wks up vs WT_8Wks	1.10948	2.84417	0.318084	0.800632	-1.24901	Dcaf17_8Wks down vs Dcaf17_3Wks	-2.09169	1.3408	0.00336264	0.383313	-2.60883	WT_8Wks down vs WT_3Wks	-4.17701	-1.6294
Mtap7d3	?	?	?	?	?	?	?	?	?	?	?	?	?	?	?	0.00726277	0.0150826	1.77559	1.77559	Dcaf17_8Wks up vs WT_8Wks	1.18223	2.66676	0.00140084	3.02136	3.02136	Dcaf17_8Wks up vs Dcaf17_3Wks	1.93509	4.71739	0.419175	1.14938	1.14938	WT_8Wks up vs WT_3Wks	-1.3067	1.72626
Fmnl1	1212	formin like 1	gene with protein product	C17orf1	17q21.31	ENSG00000184922	FMNL1	604656	O95466	N/A	N/A	N/A	N/A	N/A	N/A	0.0447718	0.0157294	1.77547	1.77547	Dcaf17_8Wks up vs WT_8Wks	1.17688	2.67854	0.601344	1.10259	1.10259	Dcaf17_8Wks up vs Dcaf17_3Wks	-1.42303	1.72998	0.462677	0.880585	-1.13561	WT_8Wks down vs WT_3Wks	-1.71321	1.32848
Olfr313	?	?	?	?	?	?	?	?	?	?	?	?	?	?	?	0.0390172	0.0243003	1.77431	1.77431	Dcaf17_8Wks up vs WT_8Wks	1.11757	2.81698	0.323028	1.24099	1.24099	Dcaf17_8Wks up vs Dcaf17_3Wks	-1.33706	2.05913	0.377446	1.19017	1.19017	WT_8Wks up vs WT_3Wks	-1.33397	1.88957
Dennd3	29134	DENN domain containing 3	gene with protein product	KIAA0870	8q24.3	ENSG00000105339	DENND3	617503	A2RUS2	N/A	N/A	transcription from RNA polymerase II promoter(GO:0006366)	N/A	N/A	N/A	0.000156113	7.65092e-05	1.77401	1.77401	Dcaf17_8Wks up vs WT_8Wks	1.56596	2.00969	3.63493e-05	2.07841	2.07841	Dcaf17_8Wks up vs Dcaf17_3Wks	1.81296	2.38274	0.0919677	0.903957	-1.10625	WT_8Wks down vs WT_3Wks	-1.25322	1.02405
LOC102637192	?	?	?	?	?	?	?	?	?	?	?	?	?	?	?	0.0210693	0.0194733	1.77299	1.77299	Dcaf17_8Wks up vs WT_8Wks	1.14838	2.73734	0.00754024	2.22631	2.22631	Dcaf17_8Wks up vs Dcaf17_3Wks	1.38344	3.5827	0.216812	1.26961	1.26961	WT_8Wks up vs WT_3Wks	-1.21605	1.96017
Sidt1	25967	SID1 transmembrane family member 1	gene with protein product	FLJ20174, SID-1	3q13.2	ENSG00000072858	SIDT1	606816	Q9NXL6	N/A	N/A	N/A	N/A	N/A	N/A	0.110164	0.048171	1.77295	1.77295	Dcaf17_8Wks up vs WT_8Wks	1.0068	3.12214	0.0594709	1.79622	1.79622	Dcaf17_8Wks up vs Dcaf17_3Wks	-1.03479	3.33866	0.625751	1.12109	1.12109	WT_8Wks up vs WT_3Wks	-1.57078	1.97423
Pln	9080	phospholamban	gene with protein product	CMD1P	6q22.31	ENSG00000198523	PLN	172405	P26678	N/A	N/A	N/A	N/A	N/A	Cardiac conduction;Ion homeostasis;Ion channel transport;Ion transport by P-type ATPases;Muscle contraction;Transmembrane transport of small molecules	0.00470655	0.00559591	1.77248	1.77248	Dcaf17_8Wks up vs WT_8Wks	1.29146	2.43265	0.00141375	2.3607	2.3607	Dcaf17_8Wks up vs Dcaf17_3Wks	1.66885	3.33936	0.116412	1.26309	1.26309	WT_8Wks up vs WT_3Wks	-1.08659	1.73354
Olfr979	?	?	?	?	?	?	?	?	?	?	?	?	?	?	?	0.0260776	0.0172137	1.77238	1.77238	Dcaf17_8Wks up vs WT_8Wks	1.16467	2.69718	0.00653674	2.22795	2.22795	Dcaf17_8Wks up vs Dcaf17_3Wks	1.40652	3.52909	0.180718	0.775722	-1.28912	WT_8Wks down vs WT_3Wks	-1.96176	1.18048
Gsdmd	25697	gasdermin D	gene with protein product	FLJ12150, DF5L	8q24.3	ENSG00000104518	GSDMD	617042	P57764	N/A	lipid binding(GO:0008289)	cell death(GO:0008219);cellular process(GO:0009987);defense response to bacterium(GO:0042742);response to biotic stimulus(GO:0009607);response to stress(GO:0006950)	N/A	N/A	N/A	0.00264583	0.00413648	1.77064	1.77064	Dcaf17_8Wks up vs WT_8Wks	1.31927	2.37645	0.40696	0.892716	-1.12018	Dcaf17_8Wks down vs Dcaf17_3Wks	-1.54626	1.23228	0.00078594	0.4367	-2.2899	WT_8Wks down vs WT_3Wks	-3.07337	-1.70616
Dll4	2910	delta like canonical Notch ligand 4	gene with protein product	N/A	15q15.1	ENSG00000128917	DLL4	605185	Q9NR61	N/A	N/A	cell-cell adhesion(GO:0016337);cell-cell signaling(GO:0007267);ectoderm development(GO:0007398);immune system process(GO:0002376);signal transduction(GO:0007165)	N/A	Angiogenesis->Delta;;Notch signaling pathway->Delta;;;	Constitutive Signaling by NOTCH1 HD Domain Mutants;Signaling by NOTCH1 HD Domain Mutants in Cancer;Constitutive Signaling by NOTCH1 HD+PEST Domain Mutants;Signaling by NOTCH;Disease;Diseases of signal transduction;NOTCH2 Activation and Transmission of Signal to the Nucleus;Activated NOTCH1 Transmits Signal to the Nucleus;Signaling by NOTCH3;Signaling by NOTCH2;Signaling by NOTCH1;Constitutive Sig…	0.0597212	0.0407991	1.76972	1.76972	Dcaf17_8Wks up vs WT_8Wks	1.0359	3.02337	0.855406	0.957159	-1.04476	Dcaf17_8Wks down vs Dcaf17_3Wks	-1.87847	1.72096	0.024686	0.516126	-1.93751	WT_8Wks down vs WT_3Wks	-3.31003	-1.13411
Pparg	9236	peroxisome proliferator activated receptor gamma	gene with protein product	PPARG1, PPARG2, NR1C3, PPARgamma	3p25.2	ENSG00000132170	PPARG	601487	P37231	C4 zinc finger nuclear receptor(PC00169);nucleic acid binding(PC00171);receptor(PC00197)	RNA polymerase II transcription factor binding transcription factor activity(GO:0001076);ligand-activated sequence-specific DNA binding RNA polymerase II transcription factor activity(GO:0004879);lipid binding(GO:0008289);signal transducer activity(GO:0004871);transcription cofactor activity(GO:0003712)	biosynthetic process(GO:0009058);cell differentiation(GO:0030154);fatty acid metabolic process(GO:0006631);localization(GO:0051179);nitrogen compound metabolic process(GO:0006807);response to endogenous stimulus(GO:0009719);response to external stimulus(GO:0009605);single-multicellular organism process(GO:0044707)	intracellular(GO:0005622);nucleus(GO:0005634)	CCKR signaling map->PPARgamma;;Gonadotropin-releasing hormone receptor pathway->PPARalpha/gamma;;Gonadotropin-releasing hormone receptor pathway->PPARgamma;;;;	PPARA activates gene expression;Metabolism;Generic Transcription Pathway;Developmental Biology;Metabolism of lipids and lipoproteins;Nuclear Receptor transcription pathway;Gene Expression;Transcriptional regulation of white adipocyte differentiation;Fatty acid, triacylglycerol, and ketone body metabolism;Regulation of lipid metabolism by Peroxisome proliferator-activated receptor alpha (PPARalpha)	0.0405429	0.0388104	1.76861	1.76861	Dcaf17_8Wks up vs WT_8Wks	1.04428	2.99535	0.325215	0.78282	-1.27743	Dcaf17_8Wks down vs Dcaf17_3Wks	-2.27505	1.39417	0.0457089	0.581534	-1.71959	WT_8Wks down vs WT_3Wks	-2.91232	-1.01534
Rtp2	32486	receptor transporter protein 2	gene with protein product	MGC78665, Z3CXXC2	3q27.3	ENSG00000198471	RTP2	609138	Q5QGT7	N/A	receptor binding(GO:0005102)	cellular component organization(GO:0016043);cellular process(GO:0009987);protein localization(GO:0008104);protein targeting(GO:0006605);response to stimulus(GO:0050896);sensory perception of taste(GO:0050909)	cell part(GO:0044464)	N/A	N/A	0.0157272	0.0169265	1.7686	1.7686	Dcaf17_8Wks up vs WT_8Wks	1.16619	2.6822	0.00694108	2.18814	2.18814	Dcaf17_8Wks up vs Dcaf17_3Wks	1.38661	3.45301	0.122498	1.35092	1.35092	WT_8Wks up vs WT_3Wks	-1.12262	2.04875
Gm6880	?	?	?	?	?	?	?	?	?	?	?	?	?	?	?	0.000421202	0.00936426	1.76844	1.76844	Dcaf17_8Wks up vs WT_8Wks	1.23686	2.5285	0.000197661	4.38458	4.38458	Dcaf17_8Wks up vs Dcaf17_3Wks	2.96371	6.48664	0.00111316	2.54273	2.54273	WT_8Wks up vs WT_3Wks	1.7784	3.63557
Rab3d	9779	RAB3D, member RAS oncogene family	gene with protein product	RAB16, D2-2, RAD3D	19p13.2	ENSG00000105514	RAB3D	604350	O95716	N/A	N/A	N/A	N/A	N/A	N/A	0.0339657	0.0136048	1.76635	1.76635	Dcaf17_8Wks up vs WT_8Wks	1.19314	2.61494	0.0683229	1.47307	1.47307	Dcaf17_8Wks up vs Dcaf17_3Wks	-1.04334	2.26398	0.496504	1.11836	1.11836	WT_8Wks up vs WT_3Wks	-1.32375	1.65564
Rtn4rl2	23053	reticulon 4 receptor like 2	gene with protein product	NgR2, NGRH1	11q12.1	ENSG00000186907	RTN4RL2	610462	Q86UN3	extracellular matrix protein(PC00102);receptor(PC00197)	receptor binding(GO:0005102)	cell differentiation(GO:0030154);cell growth(GO:0016049);cell surface receptor signaling pathway(GO:0007166);cellular component morphogenesis(GO:0032989);cellular component movement(GO:0006928);locomotion(GO:0040011);nervous system development(GO:0007399);regulation of biological process(GO:0050789);response to external stimulus(GO:0009605);single-multicellular organism process(GO:0044707)	extracellular space(GO:0005615);proteinaceous extracellular matrix(GO:0005578)	N/A	N/A	5.38685e-05	7.91692e-05	1.76523	1.76523	Dcaf17_8Wks up vs WT_8Wks	1.55854	1.99934	2.36663e-05	2.21948	2.21948	Dcaf17_8Wks up vs Dcaf17_3Wks	1.93644	2.5439	0.00145154	1.35885	1.35885	WT_8Wks up vs WT_3Wks	1.19974	1.53906
2019-03-08	?	?	?	?	?	?	?	?	?	?	?	?	?	?	?	0.00101416	0.0014041	1.76457	1.76457	Dcaf17_8Wks up vs WT_8Wks	1.40347	2.21858	0.0339698	0.753888	-1.32646	Dcaf17_8Wks down vs Dcaf17_3Wks	-1.70459	-1.03221	0.00760919	0.680927	-1.46859	WT_8Wks down vs WT_3Wks	-1.84644	-1.16806
LOC105247329	?	?	?	?	?	?	?	?	?	?	?	?	?	?	?	0.00108753	0.000572582	1.76319	1.76319	Dcaf17_8Wks up vs WT_8Wks	1.46077	2.12822	0.000897472	1.75748	1.75748	Dcaf17_8Wks up vs Dcaf17_3Wks	1.43013	2.15977	0.0827276	1.17167	1.17167	WT_8Wks up vs WT_3Wks	-1.03018	1.41423
Ing5	19421	inhibitor of growth family member 5	gene with protein product	FLJ23842, p28ING5	2q37.3	ENSG00000168395	ING5	608525	Q8WYH8	chromatin/chromatin-binding protein(PC00077);transcription cofactor(PC00217);zinc finger transcription factor(PC00244)	chromatin binding(GO:0003682);sequence-specific DNA binding transcription factor activity(GO:0003700);transcription cofactor activity(GO:0003712)	apoptotic process(GO:0006915);carbohydrate metabolic process(GO:0005975);cell cycle(GO:0007049);cellular component morphogenesis(GO:0032989);chromatin organization(GO:0006325);nucleobase-containing compound metabolic process(GO:0006139)	N/A	N/A	Chromatin organization;Regulation of TP53 Activity;Chromatin modifying enzymes;HATs acetylate histones;Regulation of TP53 Activity through Acetylation;Generic Transcription Pathway;Transcriptional Regulation by TP53;Gene Expression	0.000492337	8.79186e-05	1.76147	1.76147	Dcaf17_8Wks up vs WT_8Wks	1.55173	1.99957	0.00178246	1.3864	1.3864	Dcaf17_8Wks up vs Dcaf17_3Wks	1.20663	1.59296	0.00185731	0.744144	-1.34383	WT_8Wks down vs WT_3Wks	-1.52547	-1.18381
Cdh26	15902	cadherin 26	gene with protein product	VR20	20q13.33	ENSG00000124215	CDH26	617685	Q8IXH8	N/A	calcium ion binding(GO:0005509);cytoskeletal protein binding(GO:0008092)	cell-cell adhesion(GO:0016337);cellular component biogenesis(GO:0044085);cellular component morphogenesis(GO:0032989);cellular process(GO:0009987);single-multicellular organism process(GO:0044707)	cell junction(GO:0030054);plasma membrane(GO:0005886);protein complex(GO:0043234)	N/A	N/A	0.0508605	0.0200575	1.76068	1.76068	Dcaf17_8Wks up vs WT_8Wks	1.14248	2.71337	0.450559	1.16272	1.16272	Dcaf17_8Wks up vs Dcaf17_3Wks	-1.38128	1.86738	0.942685	0.987365	-1.0128	WT_8Wks down vs WT_3Wks	-1.56082	1.52162
Pcyt1b	8755	phosphate cytidylyltransferase 1, choline, beta	gene with protein product	CCT-beta, CTB	Xp22.11	ENSG00000102230	PCYT1B	300948	Q9Y5K3	N/A	N/A	N/A	N/A	N/A	Phospholipid metabolism;Metabolism of lipids and lipoproteins;Glycerophospholipid biosynthesis;Synthesis of PC;Metabolism	0.00120568	0.0049291	1.75917	1.75917	Dcaf17_8Wks up vs WT_8Wks	1.29912	2.38215	0.0267337	0.669651	-1.49331	Dcaf17_8Wks down vs Dcaf17_3Wks	-2.08151	-1.07133	0.000539246	0.396317	-2.52324	WT_8Wks down vs WT_3Wks	-3.41679	-1.86336
Dntt	2983	DNA nucleotidylexotransferase	gene with protein product	TDT	10q24.1	ENSG00000107447	DNTT	187410	P04053	DNA-directed DNA polymerase(PC00018)	DNA-directed DNA polymerase activity(GO:0003887);nucleic acid binding(GO:0003676)	DNA repair(GO:0006281);DNA replication(GO:0006260);cell cycle(GO:0007049)	N/A	N/A	N/A	6.84676e-06	0.000117046	1.7587	1.7587	Dcaf17_8Wks up vs WT_8Wks	1.53793	2.01116	2.86745e-06	3.73155	3.73155	Dcaf17_8Wks up vs Dcaf17_3Wks	3.22161	4.3222	2.8971e-05	2.12177	2.12177	WT_8Wks up vs WT_3Wks	1.85542	2.42635
Nat8	18069	N-acetyltransferase 8 (putative)	gene with protein product	Hcml1, TSC501, GLA, ATase2	2p13.1	ENSG00000144035	NAT8	606716	Q9UHE5	acetyltransferase(PC00038)	acetyltransferase activity(GO:0016407)	protein acetylation(GO:0006473)	N/A	N/A	Amyloid fiber formation;Metabolism of proteins	0.000237878	0.020173	1.75844	1.75844	Dcaf17_8Wks up vs WT_8Wks	1.14137	2.70912	0.000132202	6.97954	6.97954	Dcaf17_8Wks up vs Dcaf17_3Wks	4.34721	11.2058	0.00041875	4.02511	4.02511	WT_8Wks up vs WT_3Wks	2.61262	6.20123
Slc24a5	20611	solute carrier family 24 member 5	gene with protein product	JSX, OCA6	15q21.1	ENSG00000188467	SLC24A5	609802	Q71RS6	transporter(PC00227)	calcium ion binding(GO:0005509);cation channel activity(GO:0005261)	cellular calcium ion homeostasis(GO:0006874);cellular process(GO:0009987)	integral to membrane(GO:0016021);plasma membrane(GO:0005886)	N/A	Transport of inorganic cations/anions and amino acids/oligopeptides;Defective SLC24A5 causes oculocutaneous albinism 6 (OCA6);Disease;Disorders of transmembrane transporters;SLC transporter disorders;SLC-mediated transmembrane transport;Transmembrane transport of small molecules;Sodium/Calcium exchangers	0.0164522	0.0115707	1.75809	1.75809	Dcaf17_8Wks up vs WT_8Wks	1.21046	2.55347	0.576217	0.909347	-1.09969	Dcaf17_8Wks down vs Dcaf17_3Wks	-1.65513	1.36865	0.0114303	0.567802	-1.76118	WT_8Wks down vs WT_3Wks	-2.55796	-1.21259
Ngfrap1	?	?	?	?	?	?	?	?	?	?	?	?	?	?	?	0.000216847	0.00262455	1.7575	1.7575	Dcaf17_8Wks up vs WT_8Wks	1.35306	2.28284	0.00366985	0.564422	-1.77172	Dcaf17_8Wks down vs Dcaf17_3Wks	-2.35948	-1.33038	7.97905e-05	0.303774	-3.29192	WT_8Wks down vs WT_3Wks	-4.27591	-2.53437
Gata2	4171	GATA binding protein 2	gene with protein product	NFE1B	3q21.3	ENSG00000179348	GATA2	137295	P23769	nuclease(PC00170);zinc finger transcription factor(PC00244)	N/A	anatomical structure morphogenesis(GO:0009653);cell differentiation(GO:0030154);cellular process(GO:0009987);heart development(GO:0007507);single-multicellular organism process(GO:0044707)	N/A	Gonadotropin-releasing hormone receptor pathway->GATA2/4;;	Hemostasis;Factors involved in megakaryocyte development and platelet production	0.0031787	0.00630625	1.75735	1.75735	Dcaf17_8Wks up vs WT_8Wks	1.27491	2.42236	0.0816032	0.742678	-1.34648	Dcaf17_8Wks down vs Dcaf17_3Wks	-1.91373	1.05556	0.00192702	0.47619	-2.1	WT_8Wks down vs WT_3Wks	-2.89467	-1.52349
Gm10109	?	?	?	?	?	?	?	?	?	?	?	?	?	?	?	0.0656381	0.0187307	1.75685	1.75685	Dcaf17_8Wks up vs WT_8Wks	1.15098	2.68163	0.524837	1.13103	1.13103	Dcaf17_8Wks up vs Dcaf17_3Wks	-1.40514	1.7975	0.0881029	0.706174	-1.41608	WT_8Wks down vs WT_3Wks	-2.16149	1.0779
Dgkk	32395	diacylglycerol kinase kappa	gene with protein product	N/A	Xp11.22	ENSG00000274588	DGKK	300837	Q5KSL6	N/A	N/A	intracellular signal transduction(GO:0035556)	N/A	N/A	Effects of PIP2 hydrolysis;G alpha (q) signalling events;Hemostasis;GPCR downstream signaling;Platelet activation, signaling and aggregation;Signal Transduction;Signaling by GPCR;Gastrin-CREB signalling pathway via PKC and MAPK	0.0195461	0.0145674	1.75646	1.75646	Dcaf17_8Wks up vs WT_8Wks	1.18278	2.60841	0.529664	0.892494	-1.12046	Dcaf17_8Wks down vs Dcaf17_3Wks	-1.72792	1.37636	0.419538	0.8735	-1.14482	WT_8Wks down vs WT_3Wks	-1.7001	1.29718
Slc35a2	11022	solute carrier family 35 member A2	gene with protein product	UGAT, UGT, UGT1, UGT2, UGTL	Xp11.23	ENSG00000102100	SLC35A2	314375	P78381	N/A	N/A	N/A	N/A	N/A	N/A	0.00191684	0.00402471	1.75471	1.75471	Dcaf17_8Wks up vs WT_8Wks	1.31592	2.33981	0.0938901	0.776333	-1.28811	Dcaf17_8Wks down vs Dcaf17_3Wks	-1.76545	1.06402	0.000832091	0.449211	-2.22613	WT_8Wks down vs WT_3Wks	-2.96841	-1.66946
Anxa1	533	annexin A1	gene with protein product	N/A	9q21.13	ENSG00000135046	ANXA1	151690	P04083	N/A	N/A	N/A	N/A	N/A	N/A	0.000891139	0.00423522	1.75459	1.75459	Dcaf17_8Wks up vs WT_8Wks	1.31135	2.34765	0.0195426	0.656935	-1.52222	Dcaf17_8Wks down vs Dcaf17_3Wks	-2.09413	-1.1065	0.000384338	0.384655	-2.59973	WT_8Wks down vs WT_3Wks	-3.47845	-1.94299
Hexim2	28591	hexamethylene bisacetamide inducible 2	gene with protein product	FLJ32384	17q21.31	ENSG00000168517	HEXIM2	615695	Q96MH2	N/A	N/A	N/A	N/A	N/A	N/A	0.0138628	0.0153822	1.75453	1.75453	Dcaf17_8Wks up vs WT_8Wks	1.1757	2.61835	0.00500457	2.25732	2.25732	Dcaf17_8Wks up vs Dcaf17_3Wks	1.4559	3.49988	0.144408	1.30898	1.30898	WT_8Wks up vs WT_3Wks	-1.14007	1.95344
Olfr24	?	?	?	?	?	?	?	?	?	?	?	?	?	?	?	0.000661379	0.00100231	1.75262	1.75262	Dcaf17_8Wks up vs WT_8Wks	1.42051	2.16237	0.000117958	2.63033	2.63033	Dcaf17_8Wks up vs Dcaf17_3Wks	2.08958	3.31103	0.90189	1.01065	1.01065	WT_8Wks up vs WT_3Wks	-1.22079	1.24694
Rrm2b	17296	ribonucleotide reductase regulatory TP53 inducible subunit M2B	gene with protein product	p53R2	8q22.3	ENSG00000048392	RRM2B	604712	Q7LG56	reductase(PC00198)	oxidoreductase activity(GO:0016491)	biosynthetic process(GO:0009058);cellular process(GO:0009987);nitrogen compound metabolic process(GO:0006807);nucleobase-containing compound metabolic process(GO:0006139);phosphate-containing compound metabolic process(GO:0006796)	cytosol(GO:0005829)	De novo pyrimidine deoxyribonucleotide biosynthesis->UDP reductase;;De novo purine biosynthesis->GDP reductase;;De novo pyrimidine deoxyribonucleotide biosynthesis->CDP Reductase;;De novo purine biosynthesis->ADP reductase;;;;;	TP53 Regulates Metabolic Genes;Synthesis and interconversion of nucleotide di- and triphosphates;Generic Transcription Pathway;Gene Expression;Transcriptional Regulation by TP53;Metabolism;Metabolism of nucleotides	0.100897	0.025247	1.75255	1.75255	Dcaf17_8Wks up vs WT_8Wks	1.10946	2.76838	0.059146	1.60651	1.60651	Dcaf17_8Wks up vs Dcaf17_3Wks	-1.02712	2.65089	0.5053	0.880229	-1.13607	WT_8Wks down vs WT_3Wks	-1.79457	1.39044
Tspan31	10539	tetraspanin 31	gene with protein product	N/A	12q14.1	ENSG00000135452	TSPAN31	181035	Q12999	N/A	N/A	cell surface receptor signaling pathway(GO:0007166);regulation of biological process(GO:0050789);response to stimulus(GO:0050896)	integral to membrane(GO:0016021);plasma membrane(GO:0005886)	N/A	N/A	0.00449849	0.0253376	1.75221	1.75221	Dcaf17_8Wks up vs WT_8Wks	1.10891	2.76868	0.0185175	0.511779	-1.95397	Dcaf17_8Wks down vs Dcaf17_3Wks	-3.22529	-1.18376	0.005689	0.438744	-2.27923	WT_8Wks down vs WT_3Wks	-3.60144	-1.44245
Ebp	3133	EBP, cholestenol delta-isomerase	gene with protein product	CPX, CPXD, CHO2	Xp11.23	ENSG00000147155	EBP	300205	Q15125	isomerase(PC00135)	isomerase activity(GO:0016853)	cholesterol metabolic process(GO:0008203)	N/A	N/A	Cholesterol biosynthesis via lathosterol;Cholesterol biosynthesis;Cholesterol biosynthesis via desmosterol;Metabolism of lipids and lipoproteins;Metabolism	0.00659043	0.0155008	1.75192	1.75192	Dcaf17_8Wks up vs WT_8Wks	1.17424	2.61378	0.153051	0.750459	-1.33252	Dcaf17_8Wks down vs Dcaf17_3Wks	-2.06544	1.16323	0.00252453	0.418823	-2.38764	WT_8Wks down vs WT_3Wks	-3.56225	-1.60034
Vmn1r221	?	?	?	?	?	?	?	?	?	?	?	?	?	?	?	0.0165457	0.00751849	1.75028	1.75028	Dcaf17_8Wks up vs WT_8Wks	1.25514	2.44074	0.022141	1.58996	1.58996	Dcaf17_8Wks up vs Dcaf17_3Wks	1.10456	2.28868	0.0100321	0.593823	-1.684	WT_8Wks down vs WT_3Wks	-2.34832	-1.20761
Lypd8	44208	LY6/PLAUR domain containing 8	gene with protein product	N/A	1q44	ENSG00000259823	LYPD8	617067	Q6UX82	phospholipase(PC00186)	N/A	defense response to bacterium(GO:0042742);response to biotic stimulus(GO:0009607);response to stress(GO:0006950)	extracellular space(GO:0005615)	N/A	N/A	0.0151696	0.0134172	1.74728	1.74728	Dcaf17_8Wks up vs WT_8Wks	1.19077	2.56388	0.00668059	2.07042	2.07042	Dcaf17_8Wks up vs Dcaf17_3Wks	1.36028	3.15128	0.158206	1.28061	1.28061	WT_8Wks up vs WT_3Wks	-1.14583	1.87911
Maff	6780	MAF bZIP transcription factor F	gene with protein product	hMafF	22q13.1	ENSG00000185022	MAFF	604877	Q9ULX9	N/A	N/A	N/A	N/A	N/A	Hemostasis;Factors involved in megakaryocyte development and platelet production	0.00259597	0.0040468	1.74661	1.74661	Dcaf17_8Wks up vs WT_8Wks	1.31248	2.32435	0.000851303	2.37797	2.37797	Dcaf17_8Wks up vs Dcaf17_3Wks	1.73883	3.25204	0.0470186	1.33831	1.33831	WT_8Wks up vs WT_3Wks	1.00566	1.78099
Sat2	23160	spermidine/spermine N1-acetyltransferase family member 2	gene with protein product	SSAT2	17p13.1	ENSG00000141504	SAT2	611463	Q96F10	N/A	acetyltransferase activity(GO:0016407);binding(GO:0005488)	cellular process(GO:0009987);nitrogen compound metabolic process(GO:0006807)	N/A	N/A	N/A	0.00433137	0.0137467	1.74606	1.74606	Dcaf17_8Wks up vs WT_8Wks	1.18763	2.56706	0.114217	0.730606	-1.36873	Dcaf17_8Wks down vs Dcaf17_3Wks	-2.0877	1.11438	0.00146077	0.387663	-2.57956	WT_8Wks down vs WT_3Wks	-3.79247	-1.75456
Rhoq	17736	ras homolog family member Q	gene with protein product	TC10	2p21	ENSG00000119729	RHOQ	605857	P17081	N/A	N/A	N/A	N/A	N/A	N/A	0.00738829	0.0158306	1.74497	1.74497	Dcaf17_8Wks up vs WT_8Wks	1.17031	2.60179	0.825004	0.961114	-1.04046	Dcaf17_8Wks down vs Dcaf17_3Wks	-1.61164	1.48874	0.00156262	0.379976	-2.63174	WT_8Wks down vs WT_3Wks	-3.92399	-1.76506
Camk2d	1462	calcium/calmodulin dependent protein kinase II delta	gene with protein product	N/A	4q26	ENSG00000145349	CAMK2D	607708	Q13557	N/A	N/A	N/A	N/A	N/A	N/A	0.022682	0.00568082	1.74438	1.74438	Dcaf17_8Wks up vs WT_8Wks	1.28085	2.37566	0.165569	1.23812	1.23812	Dcaf17_8Wks up vs Dcaf17_3Wks	-1.13288	1.73664	0.0209925	0.670987	-1.49034	WT_8Wks down vs WT_3Wks	-2.02968	-1.09432
Elavl2	3313	ELAV like RNA binding protein 2	gene with protein product	HuB, HEL-N1	9p21.3	ENSG00000107105	ELAVL2	601673	Q12926	N/A	N/A	N/A	N/A	N/A	mRNA Splicing - Major Pathway;mRNA Splicing;Processing of Capped Intron-Containing Pre-mRNA;Gene Expression	0.000833828	0.00313887	1.74362	1.74362	Dcaf17_8Wks up vs WT_8Wks	1.33289	2.28091	0.0406513	0.730537	-1.36886	Dcaf17_8Wks down vs Dcaf17_3Wks	-1.83717	-1.01992	0.000285037	0.391094	-2.55693	WT_8Wks down vs WT_3Wks	-3.34484	-1.95462
Sema7a	10741	semaphorin 7A (John Milton Hagen blood group)	gene with protein product	H-Sema-L, CD108	15q24.1	ENSG00000138623	SEMA7A	607961	O75326	membrane-bound signaling molecule(PC00152)	receptor binding(GO:0005102)	behavior(GO:0007610);cell differentiation(GO:0030154);cell growth(GO:0016049);cell surface receptor signaling pathway(GO:0007166);cellular component morphogenesis(GO:0032989);cellular component movement(GO:0006928);localization(GO:0051179);locomotion(GO:0040011);nervous system development(GO:0007399);regulation of biological process(GO:0050789);response to external stimulus(GO:0009605);single-mul…	extracellular space(GO:0005615)	N/A	Semaphorin interactions;Developmental Biology;Other semaphorin interactions;Axon guidance	0.000761181	0.00146943	1.742	1.742	Dcaf17_8Wks up vs WT_8Wks	1.38958	2.18379	0.147588	0.847981	-1.17927	Dcaf17_8Wks down vs Dcaf17_3Wks	-1.51059	1.08622	0.00024884	0.443586	-2.25435	WT_8Wks down vs WT_3Wks	-2.82608	-1.79829
Gm32872	?	?	?	?	?	?	?	?	?	?	?	?	?	?	?	0.000440354	0.00588797	1.7389	1.7389	Dcaf17_8Wks up vs WT_8Wks	1.27568	2.37032	0.00011357	4.20886	4.20886	Dcaf17_8Wks up vs Dcaf17_3Wks	2.99772	5.90931	0.00562229	1.74962	1.74962	WT_8Wks up vs WT_3Wks	1.28354	2.38493
Nfatc1	7775	nuclear factor of activated T cells 1	gene with protein product	NF-ATC, NFATc, NFAT2	18q23	ENSG00000131196	NFATC1	600489	O95644	Rel homology transcription factor(PC00252)	chromatin binding(GO:0003682);protein binding(GO:0005515);sequence-specific DNA binding transcription factor activity(GO:0003700)	biosynthetic process(GO:0009058);calcium-mediated signaling(GO:0019722);cytokine production(GO:0001816);nitrogen compound metabolic process(GO:0006807);regulation of transcription from RNA polymerase II promoter(GO:0006357);response to stimulus(GO:0050896)	cytosol(GO:0005829);nucleoplasm(GO:0005654);protein complex(GO:0043234)	T cell activation->Nuclear factor of activated T cells;;Inflammation mediated by chemokine and cytokine signaling pathway->Nuclear factor of activated T cells;;Gonadotropin-releasing hormone receptor pathway->NFAT;;B cell activation->Nuclear factor of activated T cells;;Wnt signaling pathway->Nuclear factor of activated T-cells;;;;;;	Signal Transduction;Ca2+ pathway;CLEC7A (Dectin-1) signaling;Fc epsilon receptor (FCERI) signaling;CLEC7A (Dectin-1) induces NFAT activation;Beta-catenin independent WNT signaling;C-type lectin receptors (CLRs);Signaling by Wnt;Immune System;Innate Immune System;FCERI mediated Ca+2 mobilization	0.00217096	0.00369506	1.73809	1.73809	Dcaf17_8Wks up vs WT_8Wks	1.31714	2.29359	0.0013225	2.14588	2.14588	Dcaf17_8Wks up vs Dcaf17_3Wks	1.58368	2.90765	0.0157284	1.47281	1.47281	WT_8Wks up vs WT_3Wks	1.11611	1.94352
Phf19	24566	PHD finger protein 19	gene with protein product	DKFZP727G051, PCL3, MTF2L1, TDRD19B	9q33.2	ENSG00000119403	PHF19	609740	Q5T6S3	nucleic acid binding(PC00171)	chromatin binding(GO:0003682);protein binding(GO:0005515);sequence-specific DNA binding transcription factor activity(GO:0003700)	biosynthetic process(GO:0009058);cellular process(GO:0009987);chromatin organization(GO:0006325);nitrogen compound metabolic process(GO:0006807);protein methylation(GO:0006479);regulation of nucleobase-containing compound metabolic process(GO:0019219);transcription, DNA-dependent(GO:0006351)	intracellular(GO:0005622);nucleoplasm(GO:0005654);protein complex(GO:0043234)	N/A	PRC2 methylates histones and DNA;Epigenetic regulation of gene expression;Gene Expression	0.000597673	0.00332591	1.73745	1.73745	Dcaf17_8Wks up vs WT_8Wks	1.3257	2.27708	0.00929756	0.622943	-1.60528	Dcaf17_8Wks down vs Dcaf17_3Wks	-2.15889	-1.19364	0.000313514	0.395921	-2.52576	WT_8Wks down vs WT_3Wks	-3.31023	-1.92719
Nt5c1a	17819	5'-nucleotidase, cytosolic IA	gene with protein product	CN-I, CN-IA, CN1A, CN1, MGC119199, MGC119201	1p34.2	ENSG00000116981	NT5C1A	610525	Q9BXI3	N/A	phosphatase activity(GO:0016791)	cellular process(GO:0009987);phosphate-containing compound metabolic process(GO:0006796)	cytosol(GO:0005829)	N/A	Purine catabolism;Pyrimidine catabolism;Pyrimidine metabolism;Purine metabolism;Metabolism of nucleotides;Metabolism	0.032256	0.022745	1.73682	1.73682	Dcaf17_8Wks up vs WT_8Wks	1.12204	2.68846	0.00726116	2.2537	2.2537	Dcaf17_8Wks up vs Dcaf17_3Wks	1.39649	3.6371	0.967255	1.00736	1.00736	WT_8Wks up vs WT_3Wks	-1.53661	1.55931
Fgf18	3674	fibroblast growth factor 18	gene with protein product	FGF-18, ZFGF5	5q35.1	ENSG00000156427	FGF18	603726	O76093	growth factor(PC00112)	growth factor activity(GO:0008083)	MAPK cascade(GO:0000165);cell-cell signaling(GO:0007267);transmembrane receptor protein tyrosine kinase signaling pathway(GO:0007169)	N/A	FGF signaling pathway->fibroblast growth factor;;	FCERI mediated MAPK activation;FRS-mediated FGFR2 signaling;Signaling by SCF-KIT;PI3K Cascade;FGFR2c ligand binding and activation;PI5P, PP2A and IER3 Regulate PI3K/AKT Signaling;FGFR3c ligand binding and activation;FGFR3b ligand binding and activation;ARMS-mediated activation;NCAM signaling for neurite out-growth;VEGFA-VEGFR2 Pathway;Signalling to ERKs;NGF signalling via TRKA from the plasma mem…	0.019091	0.00676741	1.73596	1.73596	Dcaf17_8Wks up vs WT_8Wks	1.26137	2.38912	0.00569204	1.87742	1.87742	Dcaf17_8Wks up vs Dcaf17_3Wks	1.32321	2.66377	0.30222	0.866882	-1.15356	WT_8Wks down vs WT_3Wks	-1.58759	1.19305
LOC108169189	?	?	?	?	?	?	?	?	?	?	?	?	?	?	?	0.000384296	0.00660601	1.7356	1.7356	Dcaf17_8Wks up vs WT_8Wks	1.26361	2.38389	0.000166285	3.89748	3.89748	Dcaf17_8Wks up vs Dcaf17_3Wks	2.7529	5.51793	0.00124071	2.2456	2.2456	WT_8Wks up vs WT_3Wks	1.63492	3.0844
Olfr183	?	?	?	?	?	?	?	?	?	?	?	?	?	?	?	0.0148674	0.0239614	1.73518	1.73518	Dcaf17_8Wks up vs WT_8Wks	1.11469	2.70108	0.00295534	2.76581	2.76581	Dcaf17_8Wks up vs Dcaf17_3Wks	1.70328	4.49117	0.538107	1.12044	1.12044	WT_8Wks up vs WT_3Wks	-1.38933	1.74413
LOC102639719	?	?	?	?	?	?	?	?	?	?	?	?	?	?	?	4.30132e-07	0.000821144	1.73427	1.73427	Dcaf17_8Wks up vs WT_8Wks	1.42357	2.11278	3.12381e-07	20.6263	20.6263	Dcaf17_8Wks up vs Dcaf17_3Wks	16.615	25.606	5.39349e-07	11.8934	11.8934	WT_8Wks up vs WT_3Wks	9.76264	14.4891
Arhgap27	31813	Rho GTPase activating protein 27	gene with protein product	CAMGAP1, FLJ43547, SH3P20	17q21.31	ENSG00000159314	ARHGAP27	610591	Q6ZUM4	N/A	N/A	N/A	N/A	N/A	N/A	0.00637425	0.0179307	1.73342	1.73342	Dcaf17_8Wks up vs WT_8Wks	1.15268	2.60676	0.0483828	0.636563	-1.57094	Dcaf17_8Wks down vs Dcaf17_3Wks	-2.45623	-1.00473	0.00667599	0.493125	-2.02788	WT_8Wks down vs WT_3Wks	-3.04958	-1.34848
4930573O16Rik	?	?	?	?	?	?	?	?	?	?	?	?	?	?	?	0.00590375	0.00817217	1.73339	1.73339	Dcaf17_8Wks up vs WT_8Wks	1.2418	2.41961	0.00376234	2.06517	2.06517	Dcaf17_8Wks up vs Dcaf17_3Wks	1.43312	2.97597	0.0381332	1.43747	1.43747	WT_8Wks up vs WT_3Wks	1.0298	2.00654
Clvs2	23046	clavesin 2	gene with protein product	bA160A10.4	6q22.31	ENSG00000146352	CLVS2	616945	Q5SYC1	N/A	N/A	N/A	N/A	N/A	N/A	0.00012923	0.000332774	1.73088	1.73088	Dcaf17_8Wks up vs WT_8Wks	1.47174	2.03565	0.000253949	1.8893	1.8893	Dcaf17_8Wks up vs Dcaf17_3Wks	1.58177	2.25663	0.000523314	1.64597	1.64597	WT_8Wks up vs WT_3Wks	1.39955	1.93579
Lhfp	?	?	?	?	?	?	?	?	?	?	?	?	?	?	?	0.0036604	0.0279134	1.73066	1.73066	Dcaf17_8Wks up vs WT_8Wks	1.09266	2.74117	0.0258223	0.541009	-1.8484	Dcaf17_8Wks down vs Dcaf17_3Wks	-3.05903	-1.11688	0.00175185	0.337547	-2.96255	WT_8Wks down vs WT_3Wks	-4.69236	-1.87042
Ephb1	3392	EPH receptor B1	gene with protein product	Hek6	3q22.2	ENSG00000154928	EPHB1	600600	P54762	N/A	N/A	N/A	N/A	N/A	N/A	0.0231526	0.0225469	1.72974	1.72974	Dcaf17_8Wks up vs WT_8Wks	1.12226	2.66606	0.0205891	1.85053	1.85053	Dcaf17_8Wks up vs Dcaf17_3Wks	1.15206	2.97247	0.104354	1.39587	1.39587	WT_8Wks up vs WT_3Wks	-1.10419	2.15145
Rlim	13429	ring finger protein, LIM domain interacting	gene with protein product	NY-REN-43, MGC15161	Xq13.2	ENSG00000131263	RLIM	300379	Q9NVW2	N/A	N/A	biosynthetic process(GO:0009058);cellular process(GO:0009987);nitrogen compound metabolic process(GO:0006807);regulation of nucleobase-containing compound metabolic process(GO:0019219);transcription, DNA-dependent(GO:0006351)	cytoplasm(GO:0005737);nucleoplasm(GO:0005654)	N/A	Immune System;Class I MHC mediated antigen processing & presentation;Antigen processing: Ubiquitination & Proteasome degradation;Adaptive Immune System	0.0648739	0.0175635	1.72971	1.72971	Dcaf17_8Wks up vs WT_8Wks	1.15463	2.59121	0.0391355	1.61276	1.61276	Dcaf17_8Wks up vs Dcaf17_3Wks	1.03583	2.51103	0.756561	0.949811	-1.05284	WT_8Wks down vs WT_3Wks	-1.57722	1.42288
Osbpl6	16388	oxysterol binding protein like 6	gene with protein product	ORP6	2q31.2	ENSG00000079156	OSBPL6	606734	Q9BZF3	N/A	N/A	N/A	N/A	N/A	N/A	0.116378	0.0274731	1.72866	1.72866	Dcaf17_8Wks up vs WT_8Wks	1.09473	2.72966	0.215084	1.3182	1.3182	Dcaf17_8Wks up vs Dcaf17_3Wks	-1.25128	2.1743	0.135485	0.729032	-1.37168	WT_8Wks down vs WT_3Wks	-2.16597	1.15119
Arhgdig	680	Rho GDP dissociation inhibitor gamma	gene with protein product	RHOGDI-3	16p13.3	ENSG00000242173	ARHGDIG	602844	Q99819	G-protein modulator(PC00022);signaling molecule(PC00207)	receptor binding(GO:0005102);small GTPase regulator activity(GO:0005083)	intracellular signal transduction(GO:0035556)	N/A	N/A	Signal Transduction;Signaling by Rho GTPases;Rho GTPase cycle	0.0527853	0.0213098	1.72794	1.72794	Dcaf17_8Wks up vs WT_8Wks	1.12953	2.6434	0.986624	1.0032	1.0032	Dcaf17_8Wks up vs Dcaf17_3Wks	-1.58807	1.59824	0.0700457	0.683952	-1.46209	WT_8Wks down vs WT_3Wks	-2.2367	1.04631
Gm19272	?	?	?	?	?	?	?	?	?	?	?	?	?	?	?	0.000869986	0.0175247	1.72771	1.72771	Dcaf17_8Wks up vs WT_8Wks	1.15456	2.5854	0.000299239	4.60675	4.60675	Dcaf17_8Wks up vs Dcaf17_3Wks	2.96231	7.16406	0.00384092	2.21723	2.21723	WT_8Wks up vs WT_3Wks	1.48168	3.31793
4930557A04Rik	?	?	?	?	?	?	?	?	?	?	?	?	?	?	?	2.76916e-07	0.0104219	1.72753	1.72753	Dcaf17_8Wks up vs WT_8Wks	1.21473	2.45682	1.76743e-07	425.185	425.185	Dcaf17_8Wks up vs Dcaf17_3Wks	289.09	625.35	4.51233e-07	97.3177	97.3177	WT_8Wks up vs WT_3Wks	68.4297	138.401
Stag2	11355	stromal antigen 2	gene with protein product	SA-2, SCC3B, SA2	Xq25	ENSG00000101972	STAG2	300826	Q8N3U4	chromatin/chromatin-binding protein(PC00077)	chromatin binding(GO:0003682);nucleic acid binding(GO:0003676)	chromosome segregation(GO:0007059);mitosis(GO:0007067)	N/A	N/A	Cell Cycle, Mitotic;S Phase;Meiosis;Post-translational protein modification;Mitotic Prometaphase;SUMO E3 ligases SUMOylate target proteins;Separation of Sister Chromatids;Meiotic synapsis;Metabolism of proteins;Cohesin Loading onto Chromatin;Establishment of Sister Chromatid Cohesion;Mitotic Metaphase and Anaphase;SUMOylation of DNA damage response and repair proteins;M Phase;Mitotic Telophase/Cy…	0.00192784	0.000673597	1.72752	1.72752	Dcaf17_8Wks up vs WT_8Wks	1.43171	2.08444	0.00194165	1.60774	1.60774	Dcaf17_8Wks up vs Dcaf17_3Wks	1.30877	1.97501	0.397867	1.06984	1.06984	WT_8Wks up vs WT_3Wks	-1.12784	1.29089
Pcsk2	8744	proprotein convertase subtilisin/kexin type 2	gene with protein product	PC2, SPC2	20p12.1	ENSG00000125851	PCSK2	162151	P16519	N/A	N/A	N/A	N/A	N/A	N/A	0.000334414	0.031441	1.72698	1.72698	Dcaf17_8Wks up vs WT_8Wks	1.0749	2.77466	0.000180815	7.3674	7.3674	Dcaf17_8Wks up vs Dcaf17_3Wks	4.38267	12.3848	0.000593263	4.13009	4.13009	WT_8Wks up vs WT_3Wks	2.57062	6.63561
Gria3	4573	glutamate ionotropic receptor AMPA type subunit 3	gene with protein product	GluA3, GLURC, MRX94	Xq25	ENSG00000125675	GRIA3	305915	P42263	N/A	N/A	N/A	N/A	N/A	N/A	0.0029061	0.0417792	1.72649	1.72649	Dcaf17_8Wks up vs WT_8Wks	1.03044	2.89272	0.0189005	0.471651	-2.12021	Dcaf17_8Wks down vs Dcaf17_3Wks	-3.73177	-1.2046	0.00114439	0.262098	-3.81537	WT_8Wks down vs WT_3Wks	-6.39263	-2.27716
Arl6ip5	16937	ADP ribosylation factor like GTPase 6 interacting protein 5	gene with protein product	PRAF3, JWA, GTRAP3-18, DERP11, HSPC127, Yip6b	3p14.1	ENSG00000144746	ARL6IP5	605709	O75915	amino acid transporter(PC00046)	amino acid transmembrane transporter activity(GO:0015171);transmembrane transporter activity(GO:0022857)	amino acid transport(GO:0006865);cellular amino acid metabolic process(GO:0006520)	N/A	N/A	Neurotransmitter Release Cycle;Neuronal System;Glutamate Neurotransmitter Release Cycle;Transmission across Chemical Synapses	0.000158127	0.000356715	1.72339	1.72339	Dcaf17_8Wks up vs WT_8Wks	1.46376	2.02907	0.0400785	0.825563	-1.2113	Dcaf17_8Wks down vs Dcaf17_3Wks	-1.44854	-1.0129	5.44729e-05	0.447232	-2.23597	WT_8Wks down vs WT_3Wks	-2.63257	-1.89913
Msantd1	33741	Myb/SANT DNA binding domain containing 1	gene with protein product	LOC345222	4p16.3	ENSG00000188981	MSANTD1	N/A	Q6ZTZ1	N/A	N/A	N/A	N/A	N/A	N/A	0.00980763	0.0210522	1.72337	1.72337	Dcaf17_8Wks up vs WT_8Wks	1.13045	2.62727	0.0613685	0.649304	-1.54011	Dcaf17_8Wks down vs Dcaf17_3Wks	-2.44431	1.03051	0.057566	0.668486	-1.49592	WT_8Wks down vs WT_3Wks	-2.28052	1.0191
Slc25a30	27371	solute carrier family 25 member 30	gene with protein product	N/A	13q14.13	ENSG00000174032	SLC25A30	610793	Q5SVS4	N/A	transmembrane transporter activity(GO:0022857)	anion transport(GO:0006820);cellular process(GO:0009987);phosphate ion transport(GO:0006817)	N/A	N/A	N/A	0.000310206	7.28788e-05	1.72327	1.72327	Dcaf17_8Wks up vs WT_8Wks	1.53262	1.93764	0.000161773	1.65767	1.65767	Dcaf17_8Wks up vs Dcaf17_3Wks	1.45787	1.88486	0.00471386	0.801904	-1.24703	WT_8Wks down vs WT_3Wks	-1.40216	-1.10907
Kctd21	27452	potassium channel tetramerization domain containing 21	gene with protein product	KCASH2	11q14.1	N/A	KCTD21	N/A	Q4G0X4	enzyme modulator(PC00095)	protein binding(GO:0005515)	cation transport(GO:0006812)	N/A	N/A	N/A	0.00428173	0.0178646	1.72297	1.72297	Dcaf17_8Wks up vs WT_8Wks	1.15134	2.57843	0.135397	0.736689	-1.35742	Dcaf17_8Wks down vs Dcaf17_3Wks	-2.11107	1.1457	0.00117058	0.353194	-2.83131	WT_8Wks down vs WT_3Wks	-4.23704	-1.89196
Alpk1	20917	alpha kinase 1	gene with protein product	Lak, FLJ22670, KIAA1527	4q25	ENSG00000073331	ALPK1	607347	Q96QP1	N/A	N/A	N/A	N/A	N/A	N/A	0.0702155	0.0147774	1.72204	1.72204	Dcaf17_8Wks up vs WT_8Wks	1.17414	2.52561	0.0793685	1.43132	1.43132	Dcaf17_8Wks up vs Dcaf17_3Wks	-1.06282	2.17739	0.283502	0.836153	-1.19595	WT_8Wks down vs WT_3Wks	-1.75403	1.22634
4930502C15Rik	?	?	?	?	?	?	?	?	?	?	?	?	?	?	?	0.00285889	0.0425717	1.72071	1.72071	Dcaf17_8Wks up vs WT_8Wks	1.02717	2.8825	0.00127971	4.18199	4.18199	Dcaf17_8Wks up vs Dcaf17_3Wks	2.37648	7.35922	0.00686179	2.43039	2.43039	WT_8Wks up vs WT_3Wks	1.45082	4.07136
Arid1b	18040	AT-rich interaction domain 1B	gene with protein product	KIAA1235, ELD/OSA1, p250R, BAF250b, DAN15, 6A3-5	6q25.3	ENSG00000049618	ARID1B	614556	Q8NFD5	N/A	N/A	N/A	N/A	Wnt signaling pathway->Switched/Sucrose Non Fermentation;;	Chromatin organization;Chromatin modifying enzymes;RMTs methylate histone arginines	0.0340324	0.0105203	1.72054	1.72054	Dcaf17_8Wks up vs WT_8Wks	1.21197	2.44252	0.0134297	1.74799	1.74799	Dcaf17_8Wks up vs Dcaf17_3Wks	1.19081	2.56588	0.683042	0.942684	-1.0608	WT_8Wks down vs WT_3Wks	-1.50594	1.33825
Zbtb8a	24172	zinc finger and BTB domain containing 8A	gene with protein product	BOZF1, FLJ90065, ZNF916A	1p35.1	ENSG00000160062	ZBTB8A	N/A	Q96BR9	hydrolase(PC00121);non-motor actin binding protein(PC00165)	actin binding(GO:0003779);serine-type peptidase activity(GO:0008236);structural constituent of cytoskeleton(GO:0005200)	proteolysis(GO:0006508);transcription from RNA polymerase II promoter(GO:0006366)	actin cytoskeleton(GO:0015629);intracellular(GO:0005622)	N/A	N/A	0.016126	0.022244	1.72004	1.72004	Dcaf17_8Wks up vs WT_8Wks	1.12273	2.63512	0.194007	0.761393	-1.31338	Dcaf17_8Wks down vs Dcaf17_3Wks	-2.09574	1.21494	0.0127706	0.533237	-1.87534	WT_8Wks down vs WT_3Wks	-2.87305	-1.2241
Ago1	3262	argonaute 1, RISC catalytic component	gene with protein product	hAGO1	1p34.3	ENSG00000092847	AGO1	606228	Q9UL18	N/A	N/A	N/A	N/A	N/A	Generic Transcription Pathway;PI3K/AKT activation;Cellular Senescence;Role of LAT2/NTAL/LAB on calcium mobilization;Downstream signaling of activated FGFR2;Signalling by NGF;PI-3K cascade:FGFR2;Oxidative Stress Induced Senescence;GAB1 signalosome;Cellular responses to stress;NGF signalling via TRKA from the plasma membrane;DAP12 signaling;Transcriptional regulation by small RNAs;Gene Silencing by…	0.00243579	0.0047917	1.71984	1.71984	Dcaf17_8Wks up vs WT_8Wks	1.28807	2.29634	0.0566957	0.737867	-1.35526	Dcaf17_8Wks down vs Dcaf17_3Wks	-1.86017	1.01277	0.0019386	0.513033	-1.94919	WT_8Wks down vs WT_3Wks	-2.60257	-1.45985
Mrgpra6	?	?	?	?	?	?	?	?	?	?	?	?	?	?	?	7.11327e-05	0.00326115	1.71953	1.71953	Dcaf17_8Wks up vs WT_8Wks	1.32029	2.2395	1.51992e-05	6.36543	6.36543	Dcaf17_8Wks up vs Dcaf17_3Wks	4.76579	8.50199	0.00630694	1.59064	1.59064	WT_8Wks up vs WT_3Wks	1.22132	2.07163
Cd200	7203	CD200 molecule	gene with protein product	MRC, OX-2	3q13.2	ENSG00000091972	CD200	155970	P41217	N/A	N/A	N/A	N/A	N/A	Immunoregulatory interactions between a Lymphoid and a non-Lymphoid cell;Immune System;Adaptive Immune System	0.00690544	0.0409658	1.71882	1.71882	Dcaf17_8Wks up vs WT_8Wks	1.03337	2.85894	0.12121	0.667406	-1.49834	Dcaf17_8Wks down vs Dcaf17_3Wks	-2.61622	1.16535	0.00184772	0.305016	-3.27852	WT_8Wks down vs WT_3Wks	-5.45321	-1.97108
Efnb2	3227	ephrin B2	gene with protein product	LERK5, Htk-L, HTKL, MGC126226, MGC126227, MGC126228	13q33.3	ENSG00000125266	EFNB2	600527	P52799	N/A	N/A	N/A	N/A	N/A	N/A	0.0623187	0.0161607	1.71784	1.71784	Dcaf17_8Wks up vs WT_8Wks	1.16267	2.53809	0.037325	1.59723	1.59723	Dcaf17_8Wks up vs Dcaf17_3Wks	1.04151	2.44947	0.654999	0.930451	-1.07475	WT_8Wks down vs WT_3Wks	-1.58793	1.37473
Uprt	28334	uracil phosphoribosyltransferase homolog	gene with protein product	DKFZp781E1243, MGC23937, FUR1, RP11-311P8.3	Xq13.3	ENSG00000094841	UPRT	300656	Q96BW1	glycosyltransferase(PC00111);nucleotide kinase(PC00172)	kinase activity(GO:0016301)	biosynthetic process(GO:0009058);cellular process(GO:0009987);nitrogen compound metabolic process(GO:0006807);phosphate-containing compound metabolic process(GO:0006796);pyrimidine nucleobase metabolic process(GO:0006206)	N/A	Salvage pyrimidine ribonucleotides->Uracil phosphoribosyltransferase;;	N/A	0.00198889	0.00510008	1.71709	1.71709	Dcaf17_8Wks up vs WT_8Wks	1.28161	2.30054	0.179055	0.823077	-1.21495	Dcaf17_8Wks down vs Dcaf17_3Wks	-1.67387	1.13397	0.000567867	0.413449	-2.41868	WT_8Wks down vs WT_3Wks	-3.24052	-1.80526
Myl1	7582	myosin light chain 1	gene with protein product	N/A	2q34	ENSG00000168530	MYL1	160780	P05976	actin family cytoskeletal protein(PC00041);calmodulin(PC00061)	calcium ion binding(GO:0005509);calmodulin binding(GO:0005516);structural constituent of cytoskeleton(GO:0005200)	muscle contraction(GO:0006936)	actin cytoskeleton(GO:0015629);intracellular(GO:0005622)	N/A	Striated Muscle Contraction;Muscle contraction	0.000930304	0.00151553	1.71459	1.71459	Dcaf17_8Wks up vs WT_8Wks	1.37451	2.1388	0.00214973	1.72684	1.72684	Dcaf17_8Wks up vs Dcaf17_3Wks	1.35542	2.20002	0.00501471	1.50717	1.50717	WT_8Wks up vs WT_3Wks	1.20823	1.88007
Rcor2	27455	REST corepressor 2	gene with protein product	N/A	11q13.1	ENSG00000167771	RCOR2	616019	Q8IZ40	N/A	sequence-specific DNA binding transcription factor activity(GO:0003700);transcription cofactor activity(GO:0003712)	biosynthetic process(GO:0009058);cellular process(GO:0009987);nitrogen compound metabolic process(GO:0006807);regulation of transcription from RNA polymerase II promoter(GO:0006357)	intracellular(GO:0005622);nucleoplasm(GO:0005654);protein complex(GO:0043234)	N/A	N/A	0.000669992	0.0061453	1.71434	1.71434	Dcaf17_8Wks up vs WT_8Wks	1.26378	2.32553	0.0081588	0.576298	-1.73521	Dcaf17_8Wks down vs Dcaf17_3Wks	-2.42336	-1.24248	0.000292539	0.346491	-2.88608	WT_8Wks down vs WT_3Wks	-3.91502	-2.12756
Tubb3	20772	tubulin beta 3 class III	gene with protein product	beta-4, CFEOM3, CFEOM3A	16q24.3	ENSG00000258947	TUBB3	602661	Q13509	tubulin(PC00228)	nucleotide binding(GO:0000166);structural constituent of cytoskeleton(GO:0005200)	cell cycle(GO:0007049);cytoskeleton organization(GO:0007010)	cytoplasm(GO:0005737);microtubule(GO:0005874)	Huntington disease->beta-Tubulin;;Cytoskeletal regulation by Rho GTPase->Tubulin;;Huntington disease->Microtubule;;;;	L1CAM interactions;G2/M Transition;COPI-mediated anterograde transport;RHO GTPase Effectors;Gap junction assembly;Transport to the Golgi and subsequent modification;Asparagine N-linked glycosylation;COPI-independent Golgi-to-ER retrograde traffic;Assembly of the primary cilium;COPI-dependent Golgi-to-ER retrograde traffic;RHO GTPases Activate Formins;Immune System;Intraflagellar transport;Golgi-t…	0.00102982	0.0180242	1.71407	1.71407	Dcaf17_8Wks up vs WT_8Wks	1.1487	2.5577	0.00274616	0.392328	-2.54889	Dcaf17_8Wks down vs Dcaf17_3Wks	-3.95151	-1.64414	0.00152046	0.377032	-2.65229	WT_8Wks down vs WT_3Wks	-3.95771	-1.77746
Mvp	7531	major vault protein	gene with protein product	LRP, VAULT1	16p11.2	ENSG00000013364	MVP	605088	Q14764	ribonucleoprotein(PC00201)	N/A	regulation of biological process(GO:0050789)	cytoplasm(GO:0005737);nucleus(GO:0005634)	N/A	N/A	0.00416376	0.0100614	1.714	1.714	Dcaf17_8Wks up vs WT_8Wks	1.21505	2.41784	0.0518684	0.689039	-1.4513	Dcaf17_8Wks down vs Dcaf17_3Wks	-2.1156	1.00443	0.00364688	0.502647	-1.98947	WT_8Wks down vs WT_3Wks	-2.80643	-1.41033
Olfr643	?	?	?	?	?	?	?	?	?	?	?	?	?	?	?	0.0687237	0.0185302	1.7131	1.7131	Dcaf17_8Wks up vs WT_8Wks	1.1451	2.56285	0.0511122	1.54984	1.54984	Dcaf17_8Wks up vs Dcaf17_3Wks	-1.00311	2.40947	0.089627	0.719466	-1.38992	WT_8Wks down vs WT_3Wks	-2.07935	1.07634
Tmem173	27962	transmembrane protein 173	gene with protein product	FLJ38577, NET23, ERIS, MPYS, STING, MITA	5q31.2	ENSG00000184584	TMEM173	612374	Q86WV6	N/A	N/A	N/A	N/A	N/A	Regulation of innate immune responses to cytosolic DNA;IRF3 mediated activation of type 1 IFN;STING mediated induction of host immune responses;IRF3-mediated induction of type I IFN;Immune System;ZBP1(DAI) mediated induction of type I IFNs;Innate Immune System;STAT6-mediated induction of chemokines;Cytosolic sensors of pathogen-associated DNA	0.00548655	0.0134476	1.71211	1.71211	Dcaf17_8Wks up vs WT_8Wks	1.18296	2.47794	0.0508105	0.668376	-1.49616	Dcaf17_8Wks down vs Dcaf17_3Wks	-2.24318	1.00209	0.0062191	0.521174	-1.91874	WT_8Wks down vs WT_3Wks	-2.77701	-1.32573
Plxnb1	9103	plexin B1	gene with protein product	SEP, KIAA0407	3p21.31	ENSG00000164050	PLXNB1	601053	O43157	N/A	N/A	N/A	N/A	N/A	N/A	0.104459	0.0458937	1.7116	1.7116	Dcaf17_8Wks up vs WT_8Wks	1.01453	2.88761	0.0302703	1.94941	1.94941	Dcaf17_8Wks up vs Dcaf17_3Wks	1.09923	3.45716	0.837987	0.957128	-1.04479	WT_8Wks down vs WT_3Wks	-1.76265	1.61475
Ccdc51	25714	coiled-coil domain containing 51	gene with protein product	FLJ12436	3p21.31	ENSG00000164051	CCDC51	N/A	Q96ER9	N/A	N/A	N/A	N/A	N/A	N/A	0.000480383	0.00468487	1.7115	1.7115	Dcaf17_8Wks up vs WT_8Wks	1.28711	2.27583	0.00443481	0.550843	-1.8154	Dcaf17_8Wks down vs Dcaf17_3Wks	-2.48055	-1.32861	0.000262996	0.363127	-2.75386	WT_8Wks down vs WT_3Wks	-3.66188	-2.07099
Cotl1	18304	coactosin like F-actin binding protein 1	gene with protein product	CLP	16q24.1	ENSG00000103187	COTL1	606748	Q14019	non-motor actin binding protein(PC00165)	actin binding(GO:0003779);structural constituent of cytoskeleton(GO:0005200)	cellular component morphogenesis(GO:0032989);cellular process(GO:0009987)	actin cytoskeleton(GO:0015629);intracellular(GO:0005622)	N/A	N/A	0.00114001	0.0177034	1.71149	1.71149	Dcaf17_8Wks up vs WT_8Wks	1.15046	2.54612	0.00424684	0.43187	-2.31551	Dcaf17_8Wks down vs Dcaf17_3Wks	-3.57779	-1.49857	0.000967023	0.3433	-2.9129	WT_8Wks down vs WT_3Wks	-4.33341	-1.95804
Srf	11291	serum response factor	gene with protein product	MCM1	6p21.1	ENSG00000112658	SRF	600589	P11831	MADS box transcription factor(PC00250)	protein binding(GO:0005515);sequence-specific DNA binding RNA polymerase II transcription factor activity(GO:0000981)	biosynthetic process(GO:0009058);cellular process(GO:0009987);developmental process(GO:0032502);nitrogen compound metabolic process(GO:0006807);single-multicellular organism process(GO:0044707)	intracellular(GO:0005622);nucleus(GO:0005634)	CCKR signaling map->SRF;;p38 MAPK pathway->serum response factor;;Interleukin signaling pathway->Serum response factor;;PDGF signaling pathway->c-fos;;Ras Pathway->Serum response factor;;Gonadotropin-releasing hormone receptor pathway->SRF;;PDGF signaling pathway->Serum response factor;;;;;;;;	RHO GTPases Activate Formins;RHO GTPase Effectors;Signal Transduction;Signaling by Rho GTPases	0.161547	0.0435825	1.7114	1.7114	Dcaf17_8Wks up vs WT_8Wks	1.02307	2.86283	0.186724	1.39838	1.39838	Dcaf17_8Wks up vs Dcaf17_3Wks	-1.25645	2.45696	0.133779	0.699142	-1.43033	WT_8Wks down vs WT_3Wks	-2.39265	1.16953
Rxfp4	14666	relaxin family peptide/INSL5 receptor 4	gene with protein product	GPCR142, RXFPR4	1q22	ENSG00000173080	RXFP4	609043	Q8TDU9	G-protein coupled receptor(PC00021)	G-protein coupled receptor activity(GO:0004930);adenylate cyclase activity(GO:0004016);binding(GO:0005488);phospholipase activity(GO:0004620);phosphoric diester hydrolase activity(GO:0008081);signal transducer activity(GO:0004871)	biosynthetic process(GO:0009058);cyclic nucleotide metabolic process(GO:0009187);intracellular signal transduction(GO:0035556);neurological system process(GO:0050877);nitrogen compound metabolic process(GO:0006807);regulation of catalytic activity(GO:0050790);regulation of nucleobase-containing compound metabolic process(GO:0019219);regulation of phosphate metabolic process(GO:0019220);response t…	integral to membrane(GO:0016021);plasma membrane(GO:0005886)	N/A	GPCR downstream signaling;Relaxin receptors;Signal Transduction;Signaling by GPCR;Peptide ligand-binding receptors;GPCR ligand binding;Class A/1 (Rhodopsin-like receptors);G alpha (i) signalling events	0.0565041	0.0461619	1.71047	1.71047	Dcaf17_8Wks up vs WT_8Wks	1.01354	2.88663	0.390577	0.810962	-1.2331	Dcaf17_8Wks down vs Dcaf17_3Wks	-2.18759	1.43869	0.188989	0.733859	-1.36266	WT_8Wks down vs WT_3Wks	-2.29965	1.23848
Pltp	9093	phospholipid transfer protein	gene with protein product	BPIFE	20q13.12	ENSG00000100979	PLTP	172425	P55058	N/A	N/A	immune system process(GO:0002376)	N/A	N/A	N/A	0.0234884	0.0257936	1.71043	1.71043	Dcaf17_8Wks up vs WT_8Wks	1.10155	2.65587	0.358319	0.827275	-1.20879	Dcaf17_8Wks down vs Dcaf17_3Wks	-1.95745	1.33965	0.0130894	0.52493	-1.90502	WT_8Wks down vs WT_3Wks	-2.95801	-1.22687
Gm21276	?	?	?	?	?	?	?	?	?	?	?	?	?	?	?	0.0117486	0.0480563	1.71029	1.71029	Dcaf17_8Wks up vs WT_8Wks	1.00677	2.90541	0.0030354	3.35603	3.35603	Dcaf17_8Wks up vs Dcaf17_3Wks	1.87811	5.99694	0.0914589	1.53702	1.53702	WT_8Wks up vs WT_3Wks	-1.10524	2.61107
Olfr1413	?	?	?	?	?	?	?	?	?	?	?	?	?	?	?	0.000161132	0.0118063	1.71001	1.71001	Dcaf17_8Wks up vs WT_8Wks	1.19696	2.44297	7.8728e-05	5.96072	5.96072	Dcaf17_8Wks up vs Dcaf17_3Wks	4.03267	8.81059	0.00035463	3.28893	3.28893	WT_8Wks up vs WT_3Wks	2.30216	4.69866
Homer3	17514	homer scaffold protein 3	gene with protein product	HOMER-3	19p13.11	ENSG00000051128	HOMER3	604800	Q9NSC5	signaling molecule(PC00207)	receptor binding(GO:0005102)	G-protein coupled receptor signaling pathway(GO:0007186);cation transport(GO:0006812);regulation of biological process(GO:0050789);response to stimulus(GO:0050896)	cytoplasm(GO:0005737);cytoskeleton(GO:0005856);dendrite(GO:0030425);plasma membrane(GO:0005886);synapse(GO:0045202)	N/A	Protein-protein interactions at synapses;Neuronal System;Interactions of neurexins and neuroligins at synapses	0.0418528	0.0156952	1.70932	1.70932	Dcaf17_8Wks up vs WT_8Wks	1.16452	2.50898	0.3161	1.19977	1.19977	Dcaf17_8Wks up vs Dcaf17_3Wks	-1.26907	1.82675	0.0183621	0.598017	-1.67219	WT_8Wks down vs WT_3Wks	-2.45449	-1.13923
Sdsl	30404	serine dehydratase like	gene with protein product	SDS-RS1, cSDH	12q24.13	ENSG00000139410	SDSL	N/A	Q96GA7	N/A	N/A	N/A	N/A	N/A	N/A	0.00879954	0.0274059	1.70907	1.70907	Dcaf17_8Wks up vs WT_8Wks	1.09301	2.67234	0.0537471	0.619796	-1.61344	Dcaf17_8Wks down vs Dcaf17_3Wks	-2.63277	1.01137	0.00821044	0.478834	-2.08841	WT_8Wks down vs WT_3Wks	-3.26549	-1.33562
Pcdhb4	8689	protocadherin beta 4	protocadherin	PCDH-BETA4	5q31.3	ENSG00000081818	PCDHB4	606330	Q9Y5E5	N/A	N/A	cell adhesion(GO:0007155);cell-cell signaling(GO:0007267)	integral to membrane(GO:0016021);plasma membrane(GO:0005886)	Cadherin signaling pathway->Cadherin;;Wnt signaling pathway->Cadherin;;;	N/A	0.0018586	0.0129939	1.70856	1.70856	Dcaf17_8Wks up vs WT_8Wks	1.18605	2.46126	0.000686011	3.18783	3.18783	Dcaf17_8Wks up vs Dcaf17_3Wks	2.13716	4.75503	0.00864071	1.81086	1.81086	WT_8Wks up vs WT_3Wks	1.25707	2.60864
Syna	?	?	?	?	?	?	?	?	?	?	?	?	?	?	?	0.129513	0.0302498	1.70804	1.70804	Dcaf17_8Wks up vs WT_8Wks	1.07892	2.704	0.142715	1.40528	1.40528	Dcaf17_8Wks up vs Dcaf17_3Wks	-1.17703	2.32441	0.176633	0.75501	-1.32449	WT_8Wks down vs WT_3Wks	-2.09679	1.19525
Rgs4	10000	regulator of G protein signaling 4	gene with protein product	N/A	1q23.3	ENSG00000117152	RGS4	602516	P49798	G-protein modulator(PC00022)	GTPase activity(GO:0003924);enzyme activator activity(GO:0008047);pyrophosphatase activity(GO:0016462)	catabolic process(GO:0009056);cellular process(GO:0009987);nitrogen compound metabolic process(GO:0006807);regulation of nucleobase-containing compound metabolic process(GO:0019219);regulation of phosphate metabolic process(GO:0019220)	cytoplasm(GO:0005737);plasma membrane(GO:0005886)	Heterotrimeric G-protein signaling pathway-Gq alpha and Go alpha mediated pathway->Regulator of G-protein signaling;;Heterotrimeric G-protein signaling pathway-Gi alpha and Gs alpha mediated pathway->Regulator of G-protein signaling;;Inflammation mediated by chemokine and cytokine signaling pathway->Regulator of G-protein signaling;;;;	GPCR downstream signaling;Signaling by GPCR;Signal Transduction;G alpha (z) signalling events;G alpha (i) signalling events	0.0357204	0.0258493	1.70741	1.70741	Dcaf17_8Wks up vs WT_8Wks	1.10091	2.64804	0.991311	0.997862	-1.00214	Dcaf17_8Wks down vs Dcaf17_3Wks	-1.62072	1.61379	0.0123526	0.520785	-1.92018	WT_8Wks down vs WT_3Wks	-2.97803	-1.2381
Pou2af1	9211	POU class 2 associating factor 1	gene with protein product	OBF1, BOB1	11q23.1	N/A	POU2AF1	601206	Q16633	N/A	N/A	N/A	N/A	N/A	N/A	0.0667485	0.0287383	1.70647	1.70647	Dcaf17_8Wks up vs WT_8Wks	1.08608	2.68122	0.859095	1.03664	1.03664	Dcaf17_8Wks up vs Dcaf17_3Wks	-1.58247	1.70056	0.560514	0.896253	-1.11576	WT_8Wks down vs WT_3Wks	-1.75309	1.4082
Nova2	7887	NOVA alternative splicing regulator 2	gene with protein product	ANOVA	19q13.32	ENSG00000104967	NOVA2	601991	Q9UNW9	N/A	N/A	N/A	N/A	N/A	N/A	0.000647286	0.0191721	1.70646	1.70646	Dcaf17_8Wks up vs WT_8Wks	1.13976	2.55492	0.000224728	5.07515	5.07515	Dcaf17_8Wks up vs Dcaf17_3Wks	3.26165	7.89697	0.00274513	2.36643	2.36643	WT_8Wks up vs WT_3Wks	1.58056	3.54303
Chga	1929	chromogranin A	gene with protein product	N/A	14q32.12	ENSG00000100604	CHGA	118910	P10645	N/A	N/A	N/A	N/A	N/A	N/A	0.000191029	0.00338438	1.70606	1.70606	Dcaf17_8Wks up vs WT_8Wks	1.31204	2.21841	6.52501e-05	3.91974	3.91974	Dcaf17_8Wks up vs Dcaf17_3Wks	2.93984	5.22625	0.00103279	2.00728	2.00728	WT_8Wks up vs WT_3Wks	1.54369	2.61009
Fgd5	19117	FYVE, RhoGEF and PH domain containing 5	gene with protein product	ZFYVE23, FLJ39957, FLJ00274	3p25.1	ENSG00000154783	FGD5	614788	Q6ZNL6	guanyl-nucleotide exchange factor(PC00113)	guanyl-nucleotide exchange factor activity(GO:0005085);protein binding(GO:0005515);small GTPase regulator activity(GO:0005083)	mesoderm development(GO:0007498)	N/A	N/A	N/A	0.0141397	0.0251266	1.70595	1.70595	Dcaf17_8Wks up vs WT_8Wks	1.10459	2.6347	0.122679	0.709154	-1.41013	Dcaf17_8Wks down vs Dcaf17_3Wks	-2.27008	1.14162	0.0133379	0.530716	-1.88425	WT_8Wks down vs WT_3Wks	-2.91007	-1.22003
Plcl1	9063	phospholipase C like 1 (inactive)	gene with protein product	PLC-L, PLCL, PRIP, PPP1R127	2q33.1	ENSG00000115896	PLCL1	600597	Q15111	N/A	N/A	N/A	N/A	N/A	N/A	0.0445618	0.018802	1.70483	1.70483	Dcaf17_8Wks up vs WT_8Wks	1.14191	2.54525	0.500467	1.13198	1.13198	Dcaf17_8Wks up vs Dcaf17_3Wks	-1.37033	1.75589	0.0189862	0.587392	-1.70244	WT_8Wks down vs WT_3Wks	-2.54168	-1.14031
Apobr	24087	apolipoprotein B receptor	gene with protein product	APOB48R, APOB100R	16p12.1	ENSG00000184730	APOBR	605220	Q0VD83	N/A	binding(GO:0005488);receptor activity(GO:0004872)	cellular component organization(GO:0016043);cellular process(GO:0009987);lipid metabolic process(GO:0006629);receptor-mediated endocytosis(GO:0006898)	N/A	N/A	Lipoprotein metabolism;Lipid digestion, mobilization, and transport;Metabolism of lipids and lipoproteins;Metabolism;VLDL interactions	0.0277395	0.0296501	1.70458	1.70458	Dcaf17_8Wks up vs WT_8Wks	1.08147	2.68669	0.231081	0.767775	-1.30247	Dcaf17_8Wks down vs Dcaf17_3Wks	-2.14401	1.26385	0.109422	0.70879	-1.41085	WT_8Wks down vs WT_3Wks	-2.22373	1.11717
Serpinh1	1546	serpin family H member 1	gene with protein product	HSP47, colligen	11q13.5	ENSG00000149257	SERPINH1	600943	P50454	N/A	N/A	N/A	N/A	N/A	N/A	0.000212533	0.034912	1.70398	1.70398	Dcaf17_8Wks up vs WT_8Wks	1.05753	2.74558	0.000406405	0.183705	-5.44352	Dcaf17_8Wks down vs Dcaf17_3Wks	-9.17959	-3.22802	0.000178756	0.159054	-6.28715	WT_8Wks down vs WT_3Wks	-10.1304	-3.90197
Tm4sf4	11856	transmembrane 4 L six family member 4	gene with protein product	il-TMP	3q25.1	ENSG00000169903	TM4SF4	606567	P48230	N/A	N/A	N/A	integral to membrane(GO:0016021)	N/A	N/A	0.000117073	0.00705455	1.70291	1.70291	Dcaf17_8Wks up vs WT_8Wks	1.2473	2.32494	6.05871e-05	5.17847	5.17847	Dcaf17_8Wks up vs Dcaf17_3Wks	3.68193	7.28329	0.000245866	3.07268	3.07268	WT_8Wks up vs WT_3Wks	2.2506	4.19506
Hivep3	13561	human immunodeficiency virus type I enhancer binding protein 3	gene with protein product	KRC, KBP1, KBP-1, SHN3, FLJ16752, KIAA1555, ZAS3, Schnurri-3, ZNF40C	1p34.2	ENSG00000127124	HIVEP3	606649	Q5T1R4	N/A	N/A	N/A	N/A	N/A	N/A	0.0326096	0.0241307	1.70174	1.70174	Dcaf17_8Wks up vs WT_8Wks	1.10949	2.61014	0.917815	0.980415	-1.01998	Dcaf17_8Wks down vs Dcaf17_3Wks	-1.62964	1.56643	0.0118276	0.525691	-1.90226	WT_8Wks down vs WT_3Wks	-2.9177	-1.24022
Ccbe1	29426	collagen and calcium binding EGF domains 1	gene with protein product	FLJ30681, KIAA1983	18q21.32	ENSG00000183287	CCBE1	612753	Q6UXH8	annexin(PC00050);calmodulin(PC00061);cell adhesion molecule(PC00069);extracellular matrix glycoprotein(PC00100);extracellular matrix structural protein(PC00103);signaling molecule(PC00207)	calcium ion binding(GO:0005509);calcium-dependent phospholipid binding(GO:0005544);calmodulin binding(GO:0005516);extracellular matrix structural constituent(GO:0005201);receptor binding(GO:0005102)	developmental process(GO:0032502);signal transduction(GO:0007165)	extracellular matrix(GO:0031012);extracellular region(GO:0005576)	N/A	N/A	0.000111491	0.000700476	1.69903	1.69903	Dcaf17_8Wks up vs WT_8Wks	1.41399	2.04154	0.00566116	0.695805	-1.43718	Dcaf17_8Wks down vs Dcaf17_3Wks	-1.75744	-1.17529	3.63514e-05	0.374105	-2.67305	WT_8Wks down vs WT_3Wks	-3.2119	-2.2246
Gm32296	?	?	?	?	?	?	?	?	?	?	?	?	?	?	?	0.000103176	0.0421138	1.69896	1.69896	Dcaf17_8Wks up vs WT_8Wks	1.02826	2.80715	6.93386e-05	13.1925	13.1925	Dcaf17_8Wks up vs Dcaf17_3Wks	7.61082	22.8678	0.0001357	7.76506	7.76506	WT_8Wks up vs WT_3Wks	4.69962	12.83
Arpin	28782	actin related protein 2/3 complex inhibitor	gene with protein product	MGC61550	15q26.1	ENSG00000242498	ARPIN	615543	Q7Z6K5	N/A	N/A	N/A	N/A	N/A	N/A	0.00106187	0.0150339	1.69895	1.69895	Dcaf17_8Wks up vs WT_8Wks	1.16749	2.47233	0.00605412	0.48235	-2.07318	Dcaf17_8Wks down vs Dcaf17_3Wks	-3.1269	-1.37455	0.000596097	0.325948	-3.06798	WT_8Wks down vs WT_3Wks	-4.46456	-2.10827
Timm17b	17310	translocase of inner mitochondrial membrane 17B	gene with protein product	DXS9822, JM3	Xp11.23	ENSG00000126768	TIMM17B	300249	O60830	mitochondrial carrier protein(PC00158);transfer/carrier protein(PC00219)	transmembrane transporter activity(GO:0022857)	cellular process(GO:0009987);mitochondrial transport(GO:0006839);mitochondrion organization(GO:0007005);protein localization(GO:0008104);protein targeting(GO:0006605)	cytoplasm(GO:0005737);integral to membrane(GO:0016021);mitochondrial inner membrane(GO:0005743);protein complex(GO:0043234)	N/A	Metabolism of proteins;Mitochondrial protein import	0.0556956	0.0282332	1.69747	1.69747	Dcaf17_8Wks up vs WT_8Wks	1.08767	2.64914	0.488271	1.15238	1.15238	Dcaf17_8Wks up vs Dcaf17_3Wks	-1.41305	1.87651	0.707113	1.07133	1.07133	WT_8Wks up vs WT_3Wks	-1.45674	1.67197
Btg1-ps2	?	?	?	?	?	?	?	?	?	?	?	?	?	?	?	8.23732e-06	0.0142879	1.69675	1.69675	Dcaf17_8Wks up vs WT_8Wks	1.17284	2.45468	3.30898e-06	33.8525	33.8525	Dcaf17_8Wks up vs Dcaf17_3Wks	22.5895	50.7313	3.38343e-05	7.43603	7.43603	WT_8Wks up vs WT_3Wks	5.14001	10.7577
Nr1d1	7962	nuclear receptor subfamily 1 group D member 1	gene with protein product	ear-1, hRev, Rev-ErbAalpha, THRA1, REVERBA, REVERBalpha	17q21.1	ENSG00000126368	NR1D1	602408	P20393	N/A	N/A	N/A	N/A	N/A	N/A	0.0129997	0.00352163	1.69595	1.69595	Dcaf17_8Wks up vs WT_8Wks	1.30495	2.2041	0.0449069	1.34586	1.34586	Dcaf17_8Wks up vs Dcaf17_3Wks	1.00999	1.79341	0.891463	0.985472	-1.01474	WT_8Wks down vs WT_3Wks	-1.31879	1.28075
Comt	2228	catechol-O-methyltransferase	gene with protein product	N/A	22q11.21	ENSG00000093010	COMT	116790	P21964	methyltransferase(PC00155)	methyltransferase activity(GO:0008168)	catabolic process(GO:0009056);cellular process(GO:0009987);nitrogen compound metabolic process(GO:0006807)	N/A	Adrenaline and noradrenaline biosynthesis->Catechol-O-Methyl Transferase;;Dopamine receptor mediated signaling pathway->Catechol-O-Methyl Transferase;;;	Metabolism;Methylation;Phase II conjugation;Neuronal System;Dopamine clearance from the synaptic cleft;Transmission across Chemical Synapses;Biological oxidations;Neurotransmitter Clearance In The Synaptic Cleft;Enzymatic degradation of Dopamine by monoamine oxidase;Enzymatic degradation of dopamine by COMT	0.000466752	0.00194082	1.69582	1.69582	Dcaf17_8Wks up vs WT_8Wks	1.34897	2.13187	0.0155743	0.704075	-1.4203	Dcaf17_8Wks down vs Dcaf17_3Wks	-1.82493	-1.10539	0.000196902	0.421346	-2.37335	WT_8Wks down vs WT_3Wks	-2.9836	-1.88791
Fhl2	3703	four and a half LIM domains 2	gene with protein product	SLIM3, DRAL	2q12.2	ENSG00000115641	FHL2	602633	Q14192	zinc finger transcription factor(PC00244)	transcription cofactor activity(GO:0003712)	RNA metabolic process(GO:0016070);biosynthetic process(GO:0009058);cellular process(GO:0009987);nitrogen compound metabolic process(GO:0006807);regulation of nucleobase-containing compound metabolic process(GO:0019219)	cytoplasm(GO:0005737);nucleus(GO:0005634)	N/A	Metabolism of lipids and lipoproteins;PPARA activates gene expression;Regulation of lipid metabolism by Peroxisome proliferator-activated receptor alpha (PPARalpha);Fatty acid, triacylglycerol, and ketone body metabolism;Metabolism	0.000316229	0.0433563	1.6954	1.6954	Dcaf17_8Wks up vs WT_8Wks	1.0235	2.8084	0.0010569	0.232336	-4.30412	Dcaf17_8Wks down vs Dcaf17_3Wks	-7.48152	-2.47616	0.000150764	0.133266	-7.50376	WT_8Wks down vs WT_3Wks	-12.4298	-4.52995
Nudt7	8054	nudix hydrolase 7	gene with protein product	N/A	16q23.1	N/A	NUDT7	609231	P0C024	phosphatase(PC00181)	hydrolase activity(GO:0016787)	phosphate-containing compound metabolic process(GO:0006796)	N/A	N/A	Peroxisomal lipid metabolism;Metabolism of lipids and lipoproteins;Metabolism	0.0106698	0.030963	1.69494	1.69494	Dcaf17_8Wks up vs WT_8Wks	1.07443	2.67379	0.0708991	0.641268	-1.55941	Dcaf17_8Wks down vs Dcaf17_3Wks	-2.5694	1.0566	0.00813223	0.47107	-2.12283	WT_8Wks down vs WT_3Wks	-3.3488	-1.34567
Pla2g12a	18554	phospholipase A2 group XIIA	gene with protein product	N/A	4q25	ENSG00000123739	PLA2G12A	611652	Q9BZM1	N/A	N/A	N/A	N/A	N/A	Acyl chain remodelling of PC;Metabolism;Synthesis of PA;Acyl chain remodelling of PS;Glycerophospholipid biosynthesis;Metabolism of lipids and lipoproteins;Acyl chain remodelling of PG;Phospholipid metabolism;Acyl chain remodelling of PI;Acyl chain remodelling of PE	0.0367707	0.00833281	1.69487	1.69487	Dcaf17_8Wks up vs WT_8Wks	1.22896	2.33741	0.0393775	1.4614	1.4614	Dcaf17_8Wks up vs Dcaf17_3Wks	1.02766	2.07822	0.539591	0.921009	-1.08577	WT_8Wks down vs WT_3Wks	-1.49739	1.27017
4922502H24Rik	?	?	?	?	?	?	?	?	?	?	?	?	?	?	?	5.79779e-07	7.11418e-05	1.6933	1.6933	Dcaf17_8Wks up vs WT_8Wks	1.51251	1.89568	2.92615e-07	5.77619	5.77619	Dcaf17_8Wks up vs Dcaf17_3Wks	5.10421	6.53664	1.31143e-06	3.26882	3.26882	WT_8Wks up vs WT_3Wks	2.91984	3.65953
Pnlip	9155	pancreatic lipase	gene with protein product	PL	10q25.3	ENSG00000175535	PNLIP	246600	P16233	esterase(PC00097);lipase(PC00143);storage protein(PC00210)	lipase activity(GO:0016298)	female gamete generation(GO:0007292);phospholipid metabolic process(GO:0006644)	N/A	N/A	Signal Transduction;Metabolism;Visual phototransduction;Metabolism of fat-soluble vitamins;Metabolism of vitamins and cofactors;Digestion of dietary lipid;Retinoid metabolism and transport;Metabolism of lipids and lipoproteins;Lipid digestion, mobilization, and transport	0.0517133	0.0196549	1.69086	1.69086	Dcaf17_8Wks up vs WT_8Wks	1.13415	2.52083	0.0353647	1.62725	1.62725	Dcaf17_8Wks up vs Dcaf17_3Wks	1.05067	2.52026	0.640571	1.08019	1.08019	WT_8Wks up vs WT_3Wks	-1.38018	1.61041
Caln1	13248	calneuron 1	gene with protein product	CABP8	7q11.22	ENSG00000183166	CALN1	607176	Q9BXU9	N/A	N/A	N/A	N/A	N/A	N/A	0.000876481	0.0178856	1.68948	1.68948	Dcaf17_8Wks up vs WT_8Wks	1.14536	2.4921	0.00101868	3.1056	3.1056	Dcaf17_8Wks up vs Dcaf17_3Wks	2.02871	4.75411	0.000998274	2.82651	2.82651	WT_8Wks up vs WT_3Wks	1.91619	4.1693
Inhba	6066	inhibin subunit beta A	gene with protein product	N/A	7p14.1	ENSG00000122641	INHBA	147290	P08476	growth factor(PC00112)	transforming growth factor beta receptor binding(GO:0005160)	MAPK cascade(GO:0000165);apoptotic process(GO:0006915);cell differentiation(GO:0030154);protein phosphorylation(GO:0006468);regulation of phosphate metabolic process(GO:0019220);response to stimulus(GO:0050896);transmembrane receptor protein serine/threonine kinase signaling pathway(GO:0007178)	extracellular space(GO:0005615)	Gonadotropin-releasing hormone receptor pathway->Inhba;;TGF-beta signaling pathway->Transforming growth factor beta;;Gonadotropin-releasing hormone receptor pathway->Inhba/b;;;;	Glycoprotein hormones;Peptide hormone biosynthesis;Signaling by Activin;Signal Transduction;Antagonism of Activin by Follistatin;Peptide hormone metabolism;Metabolism of proteins	0.00130693	0.0329978	1.68929	1.68929	Dcaf17_8Wks up vs WT_8Wks	1.06482	2.67999	0.00774343	0.42959	-2.3278	Dcaf17_8Wks down vs Dcaf17_3Wks	-3.85926	-1.40407	0.000528494	0.242914	-4.11668	WT_8Wks down vs WT_3Wks	-6.53094	-2.59489
Loxl1	6665	lysyl oxidase like 1	gene with protein product	LOXL, LOL	15q24.1	ENSG00000129038	LOXL1	153456	Q08397	N/A	oxidoreductase activity(GO:0016491)	cellular process(GO:0009987);cellular protein modification process(GO:0006464)	extracellular space(GO:0005615)	N/A	Crosslinking of collagen fibrils;Elastic fibre formation;Extracellular matrix organization;Collagen formation;Assembly of collagen fibrils and other multimeric structures	0.0505964	0.0197753	1.68926	1.68926	Dcaf17_8Wks up vs WT_8Wks	1.13315	2.51829	0.959652	1.00909	1.00909	Dcaf17_8Wks up vs Dcaf17_3Wks	-1.53473	1.56275	0.0768389	0.708008	-1.41241	WT_8Wks down vs WT_3Wks	-2.10558	1.05548
LOC102636590	?	?	?	?	?	?	?	?	?	?	?	?	?	?	?	0.00674983	0.00346503	1.68893	1.68893	Dcaf17_8Wks up vs WT_8Wks	1.30349	2.18835	0.00593651	1.65835	1.65835	Dcaf17_8Wks up vs Dcaf17_3Wks	1.24863	2.20251	0.193136	1.16355	1.16355	WT_8Wks up vs WT_3Wks	-1.11358	1.5076
LOC102633643	?	?	?	?	?	?	?	?	?	?	?	?	?	?	?	0.000118301	0.0253806	1.68793	1.68793	Dcaf17_8Wks up vs WT_8Wks	1.10107	2.58757	4.19345e-05	11.3976	11.3976	Dcaf17_8Wks up vs Dcaf17_3Wks	7.13783	18.1995	0.000551812	3.66152	3.66152	WT_8Wks up vs WT_3Wks	2.38849	5.61305
Gm34360	?	?	?	?	?	?	?	?	?	?	?	?	?	?	?	0.00395875	0.00916161	1.68639	1.68639	Dcaf17_8Wks up vs WT_8Wks	1.21731	2.33624	0.00149056	2.39654	2.39654	Dcaf17_8Wks up vs Dcaf17_3Wks	1.67693	3.42495	0.0304726	1.46088	1.46088	WT_8Wks up vs WT_3Wks	1.05453	2.02383
Rasal1	9873	RAS protein activator like 1	gene with protein product	RASAL	12q24.13	ENSG00000111344	RASAL1	604118	O95294	G-protein modulator(PC00022)	GTPase activity(GO:0003924);enzyme activator activity(GO:0008047);pyrophosphatase activity(GO:0016462);small GTPase regulator activity(GO:0005083)	catabolic process(GO:0009056);intracellular signal transduction(GO:0035556);nitrogen compound metabolic process(GO:0006807);regulation of nucleobase-containing compound metabolic process(GO:0019219);regulation of phosphate metabolic process(GO:0019220);response to stimulus(GO:0050896)	cytoplasm(GO:0005737);plasma membrane(GO:0005886)	PDGF signaling pathway->Ras GTPase-Activating Protein;;FGF signaling pathway->Ras GTPase-Activating Protein;;EGF receptor signaling pathway->GTPase-Activating Protein;;;;	Signaling by PTK6;Signalling by NGF;Downstream signaling of activated FGFR2;FRS-mediated FGFR1 signaling;NGF signalling via TRKA from the plasma membrane;DAP12 signaling;Signaling by Interleukins;FCERI mediated MAPK activation;Gastrin-CREB signalling pathway via PKC and MAPK;Immune System;SOS-mediated signalling;Signalling to p38 via RIT and RIN;Interleukin-2 signaling;SHC1 events in ERBB4 signal…	0.0132411	0.0389219	1.68603	1.68603	Dcaf17_8Wks up vs WT_8Wks	1.04006	2.73321	0.0742509	0.629223	-1.58926	Dcaf17_8Wks down vs Dcaf17_3Wks	-2.69792	1.06816	0.0106035	0.473937	-2.10998	WT_8Wks down vs WT_3Wks	-3.42048	-1.30158
Taok3	18133	TAO kinase 3	gene with protein product	JIK, DPK, MAP3K18	12q	N/A	TAOK3	616711	Q9H2K8	N/A	protein binding(GO:0005515);protein kinase activity(GO:0004672);signal transducer activity(GO:0004871)	MAPK cascade(GO:0000165);apoptotic process(GO:0006915);cytokinesis(GO:0000910);regulation of catalytic activity(GO:0050790);regulation of cell cycle(GO:0051726);regulation of phosphate metabolic process(GO:0019220);response to stress(GO:0006950)	cytoplasm(GO:0005737);nucleus(GO:0005634)	N/A	N/A	0.0576139	0.0170495	1.68601	1.68601	Dcaf17_8Wks up vs WT_8Wks	1.1504	2.47098	0.186522	1.28308	1.28308	Dcaf17_8Wks up vs Dcaf17_3Wks	-1.18468	1.95033	0.0337041	0.649492	-1.53967	WT_8Wks down vs WT_3Wks	-2.25651	-1.05055
Abca1	29	ATP binding cassette subfamily A member 1	gene with protein product	TGD	9q31.1	ENSG00000165029	ABCA1	600046	O95477	ATP-binding cassette (ABC) transporter(PC00003)	ATPase activity, coupled to transmembrane movement of substances(GO:0042626);pyrophosphatase activity(GO:0016462);transmembrane transporter activity(GO:0022857)	catabolic process(GO:0009056);cellular process(GO:0009987);lipid transport(GO:0006869);nitrogen compound metabolic process(GO:0006807);nucleobase-containing compound metabolic process(GO:0006139);phosphate-containing compound metabolic process(GO:0006796)	intracellular(GO:0005622);organelle(GO:0043226)	N/A	PPARA activates gene expression;Lipoprotein metabolism;Metabolism;Defective ABCA1 causes Tangier disease;ABC transporter disorders;HDL-mediated lipid transport;Metabolism of lipids and lipoproteins;Disease;Fatty acid, triacylglycerol, and ketone body metabolism;Disorders of transmembrane transporters;Regulation of lipid metabolism by Peroxisome proliferator-activated receptor alpha (PPARalpha);Li…	0.00305442	0.0129425	1.68572	1.68572	Dcaf17_8Wks up vs WT_8Wks	1.1814	2.40533	0.0254845	0.620866	-1.61065	Dcaf17_8Wks down vs Dcaf17_3Wks	-2.37753	-1.09114	0.00230042	0.45396	-2.20284	WT_8Wks down vs WT_3Wks	-3.14319	-1.54381
Prelp	9357	proline and arginine rich end leucine rich repeat protein	gene with protein product	SLRR2A, prolargin	1q32.1	ENSG00000188783	PRELP	601914	P51888	N/A	receptor binding(GO:0005102)	cell differentiation(GO:0030154);cell growth(GO:0016049);cell surface receptor signaling pathway(GO:0007166);cellular component morphogenesis(GO:0032989);cellular component movement(GO:0006928);locomotion(GO:0040011);nervous system development(GO:0007399);regulation of biological process(GO:0050789);response to external stimulus(GO:0009605);single-multicellular organism process(GO:0044707)	N/A	N/A	Metabolism;Keratan sulfate degradation;Defective CHST6 causes MCDC1;Keratan sulfate biosynthesis;Glycosaminoglycan metabolism;Diseases of glycosylation;Diseases associated with glycosaminoglycan metabolism;Defective B4GALT1 causes B4GALT1-CDG (CDG-2d);Keratan sulfate/keratin metabolism;Defective ST3GAL3 causes MCT12 and EIEE15;Disease;Metabolism of carbohydrates	0.000165241	0.00213527	1.68548	1.68548	Dcaf17_8Wks up vs WT_8Wks	1.33773	2.12365	0.000726827	0.4844	-2.06441	Dcaf17_8Wks down vs Dcaf17_3Wks	-2.65908	-1.60273	0.00023294	0.430579	-2.32245	WT_8Wks down vs WT_3Wks	-2.9262	-1.84327
LOC101055907	?	?	?	?	?	?	?	?	?	?	?	?	?	?	?	0.0216997	0.0062943	1.68527	1.68527	Dcaf17_8Wks up vs WT_8Wks	1.25229	2.26797	0.0417294	1.41104	1.41104	Dcaf17_8Wks up vs Dcaf17_3Wks	1.01921	1.9535	0.0156908	0.660445	-1.51413	WT_8Wks down vs WT_3Wks	-2.03765	-1.12511
Jun	6204	Jun proto-oncogene, AP-1 transcription factor subunit	gene with protein product	c-Jun, AP-1	1p32.1	ENSG00000177606	JUN	165160	P05412	basic leucine zipper transcription factor(PC00056);nucleic acid binding(PC00171)	sequence-specific DNA binding RNA polymerase II transcription factor activity(GO:0000981);transcription cofactor activity(GO:0003712)	biosynthetic process(GO:0009058);cell death(GO:0008219);cell differentiation(GO:0030154);cell proliferation(GO:0008283);nitrogen compound metabolic process(GO:0006807);regulation of cell cycle(GO:0051726);response to abiotic stimulus(GO:0009628);response to biotic stimulus(GO:0009607);response to endogenous stimulus(GO:0009719);response to external stimulus(GO:0009605);response to stress(GO:00069…	intracellular(GO:0005622);nuclear chromosome(GO:0000228);nucleoplasm(GO:0005654);protein complex(GO:0043234)	Gonadotropin-releasing hormone receptor pathway->JUN;;B cell activation->jun;;PDGF signaling pathway->c-Jun;;Gonadotropin-releasing hormone receptor pathway->Junc;;CCKR signaling map->JUN;;Apoptosis signaling pathway->c-Jun;;Oxidative stress response->jun sarcoma virus 17 oncogene homolog;;TGF-beta signaling pathway->Co-activators or corepressors;;CCKR signaling map->JUN;;T cell activation->jun;;…	Generic Transcription Pathway;Cellular Senescence;Senescence-Associated Secretory Phenotype (SASP);Oxidative Stress Induced Senescence;Cellular responses to stress;MyD88-independent TLR3/TLR4 cascade ;FCERI mediated MAPK activation;Toll-Like Receptors Cascades;Toll Like Receptor 2 (TLR2) Cascade;Immune System;Gene Expression;Transcriptional Regulation by TP53;Activation of HOX genes during differ…	0.0371782	0.0308412	1.6852	1.6852	Dcaf17_8Wks up vs WT_8Wks	1.07415	2.64386	0.670616	0.917017	-1.09049	Dcaf17_8Wks down vs Dcaf17_3Wks	-1.78598	1.50187	0.0157603	0.533443	-1.87462	WT_8Wks down vs WT_3Wks	-2.94103	-1.19488
Lipa	6617	lipase A, lysosomal acid type	gene with protein product	LAL, CESD	10q23.31	ENSG00000107798	LIPA	613497	P38571	lipase(PC00143);serine protease(PC00203)	lipase activity(GO:0016298)	lipid metabolic process(GO:0006629)	N/A	Androgen/estrogene/progesterone biosynthesis->Cholesterol esterase;;	N/A	0.00423744	0.0229853	1.68511	1.68511	Dcaf17_8Wks up vs WT_8Wks	1.11364	2.54982	0.0348029	0.602056	-1.66097	Dcaf17_8Wks down vs Dcaf17_3Wks	-2.61465	-1.05515	0.00215503	0.393057	-2.54416	WT_8Wks down vs WT_3Wks	-3.84969	-1.68137
Rasl10a	16954	RAS like family 10 member A	gene with protein product	RRP22	22q12.2	ENSG00000100276	RASL10A	602220	Q92737	N/A	N/A	neurological system process(GO:0050877);synaptic transmission(GO:0007268)	N/A	N/A	N/A	0.000133965	0.00365542	1.68498	1.68498	Dcaf17_8Wks up vs WT_8Wks	1.29777	2.18771	0.000370293	0.388319	-2.5752	Dcaf17_8Wks down vs Dcaf17_3Wks	-3.42792	-1.93461	0.000211828	0.378614	-2.64121	WT_8Wks down vs WT_3Wks	-3.42925	-2.03427
Snhg10	27510	small nucleolar RNA host gene 10	RNA, long non-coding	FLJ40557, NCRNA00063, LINC00063	14q32.13	ENSG00000247092	SNHG10	N/A	N/A	N/A	N/A	N/A	N/A	N/A	N/A	0.00245035	0.00146809	1.68419	1.68419	Dcaf17_8Wks up vs WT_8Wks	1.36212	2.08242	0.290013	1.11293	1.11293	Dcaf17_8Wks up vs Dcaf17_3Wks	-1.13372	1.40424	0.000792337	0.550721	-1.8158	WT_8Wks down vs WT_3Wks	-2.24515	-1.46856
Ablim2	19195	actin binding LIM protein family member 2	gene with protein product	KIAA1808	4p16.1	ENSG00000163995	ABLIM2	612544	Q6H8Q1	actin family cytoskeletal protein(PC00041);structural protein(PC00211)	actin binding(GO:0003779)	cellular component biogenesis(GO:0044085);cellular component organization(GO:0016043);cellular process(GO:0009987)	actin cytoskeleton(GO:0015629);intracellular(GO:0005622)	N/A	Developmental Biology;Netrin-1 signaling;DCC mediated attractive signaling;Axon guidance	0.000145687	0.00130783	1.68375	1.68375	Dcaf17_8Wks up vs WT_8Wks	1.36921	2.07055	0.00076128	0.526129	-1.90067	Dcaf17_8Wks down vs Dcaf17_3Wks	-2.3839	-1.5154	0.000274599	0.482658	-2.07186	WT_8Wks down vs WT_3Wks	-2.54782	-1.68481
Mgp	7060	matrix Gla protein	gene with protein product	N/A	12p12.3	ENSG00000111341	MGP	154870	P08493	N/A	N/A	N/A	N/A	N/A	N/A	0.000215465	0.0177096	1.68356	1.68356	Dcaf17_8Wks up vs WT_8Wks	1.14549	2.47438	0.00125942	0.342432	-2.92029	Dcaf17_8Wks down vs Dcaf17_3Wks	-4.45272	-1.91525	8.19667e-05	0.174705	-5.72394	WT_8Wks down vs WT_3Wks	-8.41264	-3.89455
Iqgap2	6111	IQ motif containing GTPase activating protein 2	gene with protein product	N/A	5q13.3	ENSG00000145703	IQGAP2	605401	Q13576	G-protein modulator(PC00022)	protein binding(GO:0005515);small GTPase regulator activity(GO:0005083)	cell cycle(GO:0007049);intracellular signal transduction(GO:0035556)	N/A	N/A	RHO GTPase Effectors;Signal Transduction;RHO GTPases activate IQGAPs;Signaling by Rho GTPases	0.00221922	0.00860116	1.68222	1.68222	Dcaf17_8Wks up vs WT_8Wks	1.22232	2.31516	0.00040781	3.1067	3.1067	Dcaf17_8Wks up vs Dcaf17_3Wks	2.1896	4.40793	0.282999	1.16113	1.16113	WT_8Wks up vs WT_3Wks	-1.18526	1.59801
Podn	23174	podocan	gene with protein product	PCAN, PODOCAN, MGC24995, SLRR5A	1p32.3	ENSG00000174348	PODN	608661	Q7Z5L7	N/A	N/A	N/A	N/A	N/A	N/A	0.000680778	0.00589772	1.6818	1.6818	Dcaf17_8Wks up vs WT_8Wks	1.25693	2.25028	0.0326672	0.695257	-1.43832	Dcaf17_8Wks down vs Dcaf17_3Wks	-1.97874	-1.04549	0.000172755	0.322934	-3.09661	WT_8Wks down vs WT_3Wks	-4.14333	-2.31432
Ptov1	9632	prostate tumor overexpressed 1	gene with protein product	N/A	19q13.33	ENSG00000104960	PTOV1	610195	Q86YD1	transcription factor(PC00218)	sequence-specific DNA binding transcription factor activity(GO:0003700)	transcription initiation from RNA polymerase II promoter(GO:0006367)	N/A	N/A	N/A	0.00357386	0.00118809	1.68137	1.68137	Dcaf17_8Wks up vs WT_8Wks	1.37394	2.05758	0.547577	1.05704	1.05704	Dcaf17_8Wks up vs Dcaf17_3Wks	-1.18025	1.31873	0.0454818	0.812139	-1.23132	WT_8Wks down vs WT_3Wks	-1.50683	-1.00618
Ccdc107	28465	coiled-coil domain containing 107	gene with protein product	MGC31967	9p13.3	ENSG00000159884	CCDC107	N/A	Q8WV48	N/A	N/A	N/A	N/A	N/A	N/A	0.0251857	0.0106591	1.68062	1.68062	Dcaf17_8Wks up vs WT_8Wks	1.2006	2.35257	0.952873	1.00894	1.00894	Dcaf17_8Wks up vs Dcaf17_3Wks	-1.43267	1.45841	0.0249142	0.660798	-1.51332	WT_8Wks down vs WT_3Wks	-2.11837	-1.08108
Tfr2	11762	transferrin receptor 2	gene with protein product	HFE3, TFRC2	7q22.1	ENSG00000106327	TFR2	604720	Q9UP52	metalloprotease(PC00153)	N/A	N/A	N/A	N/A	N/A	0.000928798	0.000192842	1.67994	1.67994	Dcaf17_8Wks up vs WT_8Wks	1.46523	1.92612	0.00896033	1.27316	1.27316	Dcaf17_8Wks up vs Dcaf17_3Wks	1.09604	1.47891	0.0799077	0.889939	-1.12367	WT_8Wks down vs WT_3Wks	-1.28834	1.02035
Rnf122	21147	ring finger protein 122	gene with protein product	FLJ12526	8p12	ENSG00000133874	RNF122	N/A	Q9H9V4	N/A	N/A	N/A	N/A	N/A	N/A	0.0108205	0.0193808	1.67931	1.67931	Dcaf17_8Wks up vs WT_8Wks	1.13399	2.48687	0.458027	0.874164	-1.14395	Dcaf17_8Wks down vs Dcaf17_3Wks	-1.75875	1.34397	0.00297679	0.43928	-2.27645	WT_8Wks down vs WT_3Wks	-3.37117	-1.53722
Pfkfb1	8872	6-phosphofructo-2-kinase/fructose-2,6-biphosphatase 1	gene with protein product	N/A	Xp11.21	ENSG00000158571	PFKFB1	311790	P16118	carbohydrate phosphatase(PC00066)	carbohydrate phosphatase activity(GO:0019203)	glycolysis(GO:0006096)	N/A	N/A	Glycolysis;Gluconeogenesis;Integration of energy metabolism;Metabolism of carbohydrates;PP2A-mediated dephosphorylation of key metabolic factors;PKA-mediated phosphorylation of key metabolic factors;Glucose metabolism;Metabolism	0.028492	0.0270462	1.67886	1.67886	Dcaf17_8Wks up vs WT_8Wks	1.09156	2.58216	0.00623963	2.29474	2.29474	Dcaf17_8Wks up vs Dcaf17_3Wks	1.43193	3.67745	0.69231	1.07277	1.07277	WT_8Wks up vs WT_3Wks	-1.43371	1.64997
Kif1a	888	kinesin family member 1A	gene with protein product	UNC104	2q37.3	ENSG00000130294	KIF1A	601255	Q12756	microtubule binding motor protein(PC00156)	microtubule binding(GO:0008017);microtubule motor activity(GO:0003777)	catabolic process(GO:0009056);cellular component movement(GO:0006928);nitrogen compound metabolic process(GO:0006807);nucleobase-containing compound metabolic process(GO:0006139);phosphate-containing compound metabolic process(GO:0006796);vesicle-mediated transport(GO:0016192)	axon(GO:0030424);dendrite(GO:0030425);intracellular(GO:0005622);microtubule(GO:0005874)	N/A	Membrane Trafficking;COPI-dependent Golgi-to-ER retrograde traffic;Vesicle-mediated transport;Golgi-to-ER retrograde transport;Hemostasis;Kinesins;Intra-Golgi and retrograde Golgi-to-ER traffic;Factors involved in megakaryocyte development and platelet production	0.00141198	0.0139618	1.67846	1.67846	Dcaf17_8Wks up vs WT_8Wks	1.17156	2.40469	0.000649625	3.17529	3.17529	Dcaf17_8Wks up vs Dcaf17_3Wks	2.14157	4.70799	0.00422564	2.00293	2.00293	WT_8Wks up vs WT_3Wks	1.39804	2.86955
Errfi1	18185	ERBB receptor feedback inhibitor 1	gene with protein product	MIG-6, GENE-33, RALT	1p36.23	ENSG00000116285	ERRFI1	608069	Q9UJM3	N/A	N/A	cell differentiation(GO:0030154);regulation of biological process(GO:0050789);response to stimulus(GO:0050896);single-multicellular organism process(GO:0044707);system development(GO:0048731);transmembrane receptor protein tyrosine kinase signaling pathway(GO:0007169)	intracellular(GO:0005622);plasma membrane(GO:0005886)	N/A	N/A	0.0020972	0.00308034	1.67829	1.67829	Dcaf17_8Wks up vs WT_8Wks	1.30825	2.15299	0.113779	0.816133	-1.22529	Dcaf17_8Wks down vs Dcaf17_3Wks	-1.60968	1.07216	0.00128031	0.532317	-1.87858	WT_8Wks down vs WT_3Wks	-2.40993	-1.46438
Ptgr1	18429	prostaglandin reductase 1	gene with protein product	ZADH3	9q31.3	ENSG00000106853	PTGR1	601274	Q14914	dehydrogenase(PC00092);reductase(PC00198)	oxidoreductase activity(GO:0016491)	carbohydrate metabolic process(GO:0005975)	N/A	N/A	Synthesis of Prostaglandins (PG) and Thromboxanes (TX);Metabolism of lipids and lipoproteins;Arachidonic acid metabolism;Synthesis of Leukotrienes (LT) and Eoxins (EX);Synthesis of Lipoxins (LX);Metabolism	0.00363481	0.0191101	1.67809	1.67809	Dcaf17_8Wks up vs WT_8Wks	1.13548	2.48	0.0467597	0.645907	-1.54821	Dcaf17_8Wks down vs Dcaf17_3Wks	-2.37496	-1.00926	0.00142344	0.380634	-2.6272	WT_8Wks down vs WT_3Wks	-3.88265	-1.7777
Kitl	?	?	?	?	?	?	?	?	?	?	?	?	?	?	?	0.00827846	0.0115557	1.67791	1.67791	Dcaf17_8Wks up vs WT_8Wks	1.19162	2.36265	0.283889	0.839447	-1.19126	Dcaf17_8Wks down vs Dcaf17_3Wks	-1.7331	1.22127	0.00357839	0.502951	-1.98827	WT_8Wks down vs WT_3Wks	-2.79967	-1.41203
Prame	9336	preferentially expressed antigen in melanoma	gene with protein product	CT130	22q11.22	ENSG00000185686	PRAME	606021	P78395	N/A	N/A	N/A	N/A	N/A	N/A	0.00585917	0.0236152	1.67706	1.67706	Dcaf17_8Wks up vs WT_8Wks	1.1091	2.53586	0.0162496	1.87189	1.87189	Dcaf17_8Wks up vs Dcaf17_3Wks	1.19004	2.9444	0.0086057	1.96075	1.96075	WT_8Wks up vs WT_3Wks	1.29672	2.96484
Ankrd33b	35240	ankyrin repeat domain 33B	gene with protein product	N/A	5p15.2	ENSG00000164236	ANKRD33B	N/A	A6NCL7	N/A	N/A	N/A	N/A	N/A	N/A	0.0757839	0.0475703	1.67643	1.67643	Dcaf17_8Wks up vs WT_8Wks	1.00817	2.78763	0.0452664	1.77697	1.77697	Dcaf17_8Wks up vs Dcaf17_3Wks	1.01801	3.10177	0.334633	1.23509	1.23509	WT_8Wks up vs WT_3Wks	-1.34634	2.05375
Klhdc7b	25145	kelch domain containing 7B	gene with protein product	MGC16635	22q13.33	ENSG00000130487	KLHDC7B	N/A	Q96G42	N/A	N/A	N/A	N/A	N/A	N/A	0.054131	0.0414198	1.67575	1.67575	Dcaf17_8Wks up vs WT_8Wks	1.03009	2.72611	0.511711	0.863808	-1.15766	Dcaf17_8Wks down vs Dcaf17_3Wks	-1.97282	1.47205	0.0409856	0.59575	-1.67856	WT_8Wks down vs WT_3Wks	-2.73068	-1.03181
Mlxipl	12744	MLX interacting protein like	gene with protein product	WS-bHLH, MIO, CHREBP, MONDOB, bHLHd14	7q11.23	ENSG00000009950	MLXIPL	605678	Q9NP71	N/A	sequence-specific DNA binding transcription factor activity(GO:0003700)	biosynthetic process(GO:0009058);cellular process(GO:0009987);nitrogen compound metabolic process(GO:0006807);regulation of transcription from RNA polymerase II promoter(GO:0006357)	intracellular(GO:0005622);nucleus(GO:0005634)	N/A	AMPK inhibits chREBP transcriptional activation activity;Integration of energy metabolism;PP2A-mediated dephosphorylation of key metabolic factors;ChREBP activates metabolic gene expression;PKA-mediated phosphorylation of key metabolic factors;Metabolism	0.000898275	0.011664	1.67472	1.67472	Dcaf17_8Wks up vs WT_8Wks	1.18988	2.35711	0.00628085	0.517677	-1.9317	Dcaf17_8Wks down vs Dcaf17_3Wks	-2.80896	-1.32842	0.0004598	0.33974	-2.94343	WT_8Wks down vs WT_3Wks	-4.14278	-2.0913
AA413626	?	?	?	?	?	?	?	?	?	?	?	?	?	?	?	0.00321733	0.0106434	1.67468	1.67468	Dcaf17_8Wks up vs WT_8Wks	1.19925	2.33858	0.404422	0.878506	-1.1383	Dcaf17_8Wks down vs Dcaf17_3Wks	-1.64103	1.26651	0.000692872	0.380571	-2.62763	WT_8Wks down vs WT_3Wks	-3.66932	-1.88167
1700084E18Rik	?	?	?	?	?	?	?	?	?	?	?	?	?	?	?	0.00593198	0.00349025	1.67406	1.67406	Dcaf17_8Wks up vs WT_8Wks	1.29712	2.16053	0.472795	0.919092	-1.08803	Dcaf17_8Wks down vs Dcaf17_3Wks	-1.43882	1.21541	0.0147039	0.695927	-1.43693	WT_8Wks down vs WT_3Wks	-1.8545	-1.11339
Gm38402	?	?	?	?	?	?	?	?	?	?	?	?	?	?	?	0.0216023	0.0243044	1.6738	1.6738	Dcaf17_8Wks up vs WT_8Wks	1.10498	2.53544	0.206883	0.773747	-1.29241	Dcaf17_8Wks down vs Dcaf17_3Wks	-2.03687	1.21944	0.0405494	0.64182	-1.55807	WT_8Wks down vs WT_3Wks	-2.36013	-1.02858
Sdc4	10661	syndecan 4	gene with protein product	SYND4, amphiglycan, ryudocan	20q13.12	ENSG00000124145	SDC4	600017	P31431	cell adhesion molecule(PC00069);cytoskeletal protein(PC00085);defense/immunity protein(PC00090);extracellular matrix glycoprotein(PC00100);membrane-bound signaling molecule(PC00152)	N/A	cellular component movement(GO:0006928);localization(GO:0051179);locomotion(GO:0040011)	cell part(GO:0044464)	N/A	Visual phototransduction;Disease;Diseases of glycosylation;Defective B3GALT6 causes EDSP2 and SEMDJL1;HS-GAG degradation;Metabolism;Metabolism of fat-soluble vitamins;Extracellular matrix organization;Metabolism of carbohydrates;Defective EXT1 causes exostoses 1, TRPS2 and CHDS;Heparan sulfate/heparin (HS-GAG) metabolism;HS-GAG biosynthesis;Chondroitin sulfate/dermatan sulfate metabolism;Defectiv…	0.000133697	0.00224453	1.67232	1.67232	Dcaf17_8Wks up vs WT_8Wks	1.32847	2.10517	0.000557859	0.46568	-2.1474	Dcaf17_8Wks down vs Dcaf17_3Wks	-2.76326	-1.6688	0.000155479	0.401187	-2.4926	WT_8Wks down vs WT_3Wks	-3.13777	-1.98009
Gm35704	?	?	?	?	?	?	?	?	?	?	?	?	?	?	?	0.00198423	0.0101751	1.67209	1.67209	Dcaf17_8Wks up vs WT_8Wks	1.20311	2.3239	0.000640228	2.88956	2.88956	Dcaf17_8Wks up vs Dcaf17_3Wks	2.0148	4.14411	0.0139144	1.60728	1.60728	WT_8Wks up vs WT_3Wks	1.15647	2.23382
LOC108168871	?	?	?	?	?	?	?	?	?	?	?	?	?	?	?	0.000375677	0.0348233	1.67192	1.67192	Dcaf17_8Wks up vs WT_8Wks	1.05579	2.6476	0.000211751	6.50935	6.50935	Dcaf17_8Wks up vs Dcaf17_3Wks	3.93411	10.7703	0.000625122	3.89489	3.89489	WT_8Wks up vs WT_3Wks	2.45957	6.16782
Afap1	24017	actin filament associated protein 1	gene with protein product	AFAP-110, AFAP	4p16.1	ENSG00000196526	AFAP1	608252	Q8N556	N/A	N/A	N/A	N/A	N/A	N/A	4.81399e-05	0.0145365	1.67119	1.67119	Dcaf17_8Wks up vs WT_8Wks	1.1656	2.39608	3.87947e-05	8.04627	8.04627	Dcaf17_8Wks up vs Dcaf17_3Wks	5.4223	11.9401	5.39095e-05	5.92626	5.92626	WT_8Wks up vs WT_3Wks	4.13337	8.49683
Cyp20a1	20576	cytochrome P450 family 20 subfamily A member 1	gene with protein product	CYP-M	2q33.2	ENSG00000119004	CYP20A1	N/A	Q6UW02	N/A	N/A	N/A	N/A	N/A	N/A	0.0106009	0.0337171	1.67108	1.67108	Dcaf17_8Wks up vs WT_8Wks	1.06037	2.63352	0.094937	0.671336	-1.48957	Dcaf17_8Wks down vs Dcaf17_3Wks	-2.45162	1.10493	0.00507796	0.431052	-2.31991	WT_8Wks down vs WT_3Wks	-3.65603	-1.47208
Olfr644	?	?	?	?	?	?	?	?	?	?	?	?	?	?	?	0.110538	0.0352925	1.67102	1.67102	Dcaf17_8Wks up vs WT_8Wks	1.0538	2.64974	0.554981	1.13227	1.13227	Dcaf17_8Wks up vs Dcaf17_3Wks	-1.46347	1.87622	0.528226	0.8856	-1.12918	WT_8Wks down vs WT_3Wks	-1.79055	1.4043
Gripap1	18706	GRIP1 associated protein 1	gene with protein product	GRASP-1, GRASP1, KIAA1167, MPMGp800B12492Q3, DKFZp434P0630	Xp11.23	ENSG00000068400	GRIPAP1	300408	Q4V328	N/A	N/A	N/A	N/A	Nicotinic acetylcholine receptor signaling pathway->Myosin;;	N/A	0.00206038	0.0111029	1.67098	1.67098	Dcaf17_8Wks up vs WT_8Wks	1.19404	2.33843	0.000671926	2.92166	2.92166	Dcaf17_8Wks up vs Dcaf17_3Wks	2.02184	4.22194	0.0136111	1.62787	1.62787	WT_8Wks up vs WT_3Wks	1.16324	2.2781
4930515L19Rik	?	?	?	?	?	?	?	?	?	?	?	?	?	?	?	0.000454749	0.0444317	1.67065	1.67065	Dcaf17_8Wks up vs WT_8Wks	1.019	2.73904	0.000115595	9.8292	9.8292	Dcaf17_8Wks up vs Dcaf17_3Wks	5.7189	16.8937	0.0107125	2.1429	2.1429	WT_8Wks up vs WT_3Wks	1.30704	3.5133
4930543I03Rik	?	?	?	?	?	?	?	?	?	?	?	?	?	?	?	0.00217818	0.00668013	1.66949	1.66949	Dcaf17_8Wks up vs WT_8Wks	1.24197	2.24418	0.000776142	2.49645	2.49645	Dcaf17_8Wks up vs Dcaf17_3Wks	1.80545	3.45191	0.0173539	1.49533	1.49533	WT_8Wks up vs WT_3Wks	1.11241	2.01008
Rhoh	686	ras homolog family member H	gene with protein product	RhoH, TTF	4p14	ENSG00000168421	RHOH	602037	Q15669	small GTPase(PC00208)	GTPase activity(GO:0003924);nucleotide binding(GO:0000166);protein binding(GO:0005515);pyrophosphatase activity(GO:0016462);signal transducer activity(GO:0004871)	catabolic process(GO:0009056);cellular component morphogenesis(GO:0032989);cytoskeleton organization(GO:0007010);intracellular signal transduction(GO:0035556);nitrogen compound metabolic process(GO:0006807);nucleobase-containing compound metabolic process(GO:0006139);phosphate-containing compound metabolic process(GO:0006796);regulation of biological process(GO:0050789);response to stimulus(GO:00…	cell projection(GO:0042995);cytoplasm(GO:0005737);cytoskeleton(GO:0005856);plasma membrane(GO:0005886)	N/A	Signal Transduction;Signaling by Rho GTPases;Rho GTPase cycle	0.0171205	0.0146821	1.66869	1.66869	Dcaf17_8Wks up vs WT_8Wks	1.16398	2.39223	0.00345972	2.22232	2.22232	Dcaf17_8Wks up vs Dcaf17_3Wks	1.49778	3.29735	0.527822	0.909361	-1.09967	WT_8Wks down vs WT_3Wks	-1.57649	1.30366
Axin2	904	axin 2	gene with protein product	MGC126582, DKFZp781B0869	17q24.1	ENSG00000168646	AXIN2	604025	Q9Y2T1	N/A	N/A	N/A	N/A	Wnt signaling pathway->Wnt Target Genes;;Wnt signaling pathway->Axis inhibitor 1;;Angiogenesis->Axis inhibitor 1;;;;	Signal Transduction;Post-translational protein modification;TCF dependent signaling in response to WNT;Binding of TCF/LEF:CTNNB1 to target gene promoters;Metabolism of proteins;Signaling by Wnt;Ub-specific processing proteases;Formation of the beta-catenin:TCF transactivating complex;Degradation of AXIN;Deubiquitination	0.000737076	0.0395611	1.6666	1.6666	Dcaf17_8Wks up vs WT_8Wks	1.03671	2.67919	0.00160492	0.285852	-3.49831	Dcaf17_8Wks down vs Dcaf17_3Wks	-5.88449	-2.07974	0.000655789	0.249124	-4.01407	WT_8Wks down vs WT_3Wks	-6.45293	-2.49697
Il4ra	?	?	?	?	?	?	?	?	?	?	?	?	?	?	?	9.99574e-05	0.000477705	1.66597	1.66597	Dcaf17_8Wks up vs WT_8Wks	1.41551	1.96073	2.45792e-05	2.81497	2.81497	Dcaf17_8Wks up vs Dcaf17_3Wks	2.35488	3.36495	0.00298464	1.40651	1.40651	WT_8Wks up vs WT_3Wks	1.19506	1.65537
1700096K18Rik	?	?	?	?	?	?	?	?	?	?	?	?	?	?	?	0.0342549	0.0285421	1.66533	1.66533	Dcaf17_8Wks up vs WT_8Wks	1.08292	2.56098	0.00712796	2.2345	2.2345	Dcaf17_8Wks up vs Dcaf17_3Wks	1.39456	3.58035	0.6309	0.917957	-1.08938	WT_8Wks down vs WT_3Wks	-1.67526	1.41165
Gpx1	4553	glutathione peroxidase 1	gene with protein product	N/A	3p21.31	ENSG00000233276	GPX1	138320	P07203	peroxidase(PC00180)	oxidoreductase activity(GO:0016491);peroxidase activity(GO:0004601)	immune system process(GO:0002376);response to stress(GO:0006950);response to toxic substance(GO:0009636);steroid metabolic process(GO:0008202)	N/A	N/A	Metabolism of nucleotides;Metabolism;Arachidonic acid metabolism;Cellular responses to stress;Detoxification of Reactive Oxygen Species;Synthesis of 12-eicosatetraenoic acid derivatives;Synthesis of 15-eicosatetraenoic acid derivatives;Metabolism of lipids and lipoproteins;Synthesis of 5-eicosatetraenoic acids;Purine metabolism;Purine catabolism	0.0022208	0.00562017	1.66421	1.66421	Dcaf17_8Wks up vs WT_8Wks	1.25523	2.20645	0.0338283	0.705795	-1.41684	Dcaf17_8Wks down vs Dcaf17_3Wks	-1.92974	-1.04027	0.00202391	0.524724	-1.90576	WT_8Wks down vs WT_3Wks	-2.5267	-1.43742
Impact	20387	impact RWD domain protein	gene with protein product	RWDD5	18q11.2	ENSG00000154059	IMPACT	615319	Q9P2X3	N/A	N/A	regulation of cellular amino acid metabolic process(GO:0006521)	N/A	N/A	N/A	0.0624313	0.0209614	1.66396	1.66396	Dcaf17_8Wks up vs WT_8Wks	1.12208	2.46754	0.348232	1.18974	1.18974	Dcaf17_8Wks up vs Dcaf17_3Wks	-1.29419	1.83192	0.032118	0.636855	-1.57022	WT_8Wks down vs WT_3Wks	-2.32852	-1.05886
Fam155a	33877	family with sequence similarity 155 member A	gene with protein product	N/A	13q33.3	ENSG00000204442	FAM155A	N/A	B1AL88	N/A	cation channel activity(GO:0005261)	cellular process(GO:0009987)	plasma membrane(GO:0005886)	N/A	N/A	0.0360863	0.0379548	1.66337	1.66337	Dcaf17_8Wks up vs WT_8Wks	1.04272	2.65343	0.78134	1.06003	1.06003	Dcaf17_8Wks up vs Dcaf17_3Wks	-1.57347	1.76806	0.00863662	0.467761	-2.13784	WT_8Wks down vs WT_3Wks	-3.41032	-1.34016
[truncated: 2,068 more rows]

## Sheet: 8wks up_GO_BP
Category	Term	Count	%	PValue	Genes	List Total	Pop Hits	Pop Total	Fold Enrichment	Bonferroni	Benjamini	FDR
[truncated: 252 more rows]

[truncated: 20 more sheets: UPS up, 8wks up_GO_CC, 8wks up_GO_MF, 8wks up_KEGG, 8wks up_Biocarta, 8wks up_UPTISSUES, 8wks up_Funct Annot Clustering, 8wks up_Function Annot Chart, 8wks up_Annot Table, 8wks down_GO_BP, UPS_down, 8wks down_GO_CC, 8wks down_GO_MF, 8wks down_KEGG, 8wks down_UPTISSUES, 8wks down_Funct Annot Clusterin, 8wks down_Funct Annot Chart, 8wks down_Funct Annot Table, Graphs up-regulated, Graphs down-regulated]
