# Supplementary material for: Disruption of male fertility-critical Dcaf17 dysregulates mouse testis transcriptome
Source: Sci Rep. 2022 Dec 12;12:21456. doi: 10.1038/s41598-022-25826-7 (PMC9744869; doi:10.1038/s41598-022-25826-7)
Supplement: Supplementary file 13 — Supplementary Table 4. [file 41598_2022_25826_MOESM13_ESM.xlsx]

## Sheet: 3 weeks_up_DEGs
Symbol	Entrez Gene ID	Ensembl ID	MGI Gene/Marker ID	Name	Feature Type	MP ID (Mammmalian Pheonotype ID)	Term (Pheonotype)	FC Dcaf17 vs WT 3 weeks	FC Dcaf17 vs WT 8 weeks
Fzr1	56371	ENSMUSG00000020235	MGI:1926790	fizzy and cell division cycle 20 related 1	protein coding gene	MP:0006262	increased testis tumor incidence	#N/A	#N/A
Gba2	230101	ENSMUSG00000028467	MGI:2654325	glucosidase beta 2	protein coding gene	MP:0001147	small testis	#N/A	#N/A
Gba2	230101	ENSMUSG00000028467	MGI:2654325	glucosidase beta 2	protein coding gene	MP:0001922	reduced male fertility	#N/A	#N/A
Gba2	230101	ENSMUSG00000028467	MGI:2654325	glucosidase beta 2	protein coding gene	MP:0002687	oligozoospermia	#N/A	#N/A
Gba2	230101	ENSMUSG00000028467	MGI:2654325	glucosidase beta 2	protein coding gene	MP:0002784	abnormal Sertoli cell morphology	#N/A	#N/A
Gba2	230101	ENSMUSG00000028467	MGI:2654325	glucosidase beta 2	protein coding gene	MP:0006362	abnormal male germ cell morphology	#N/A	#N/A
Gba2	230101	ENSMUSG00000028467	MGI:2654325	glucosidase beta 2	protein coding gene	MP:0030978	impaired binding of sperm to zona pellucida	#N/A	#N/A
H2ax	15270	ENSMUSG00000049932	MGI:102688	H2A.X variant histone	protein coding gene	MP:0001147	small testis	#N/A	#N/A
H2ax	15270	ENSMUSG00000049932	MGI:102688	H2A.X variant histone	protein coding gene	MP:0001153	small seminiferous tubules	#N/A	#N/A
H2ax	15270	ENSMUSG00000049932	MGI:102688	H2A.X variant histone	protein coding gene	MP:0008261	arrest of male meiosis	#N/A	#N/A
Hsd17b4	15488	ENSMUSG00000024507	MGI:105089	hydroxysteroid (17-beta) dehydrogenase 4	protein coding gene	MP:0001145	abnormal male reproductive system morphology	#N/A	#N/A
Hsd17b4	15488	ENSMUSG00000024507	MGI:105089	hydroxysteroid (17-beta) dehydrogenase 4	protein coding gene	MP:0001146	abnormal testis morphology	#N/A	#N/A
Hsd17b4	15488	ENSMUSG00000024507	MGI:105089	hydroxysteroid (17-beta) dehydrogenase 4	protein coding gene	MP:0001147	small testis	#N/A	#N/A
Hsd17b4	15488	ENSMUSG00000024507	MGI:105089	hydroxysteroid (17-beta) dehydrogenase 4	protein coding gene	MP:0001154	seminiferous tubule degeneration	#N/A	#N/A
Hsd17b4	15488	ENSMUSG00000024507	MGI:105089	hydroxysteroid (17-beta) dehydrogenase 4	protein coding gene	MP:0001156	abnormal spermatogenesis	#N/A	#N/A
Hsd17b4	15488	ENSMUSG00000024507	MGI:105089	hydroxysteroid (17-beta) dehydrogenase 4	protein coding gene	MP:0001922	reduced male fertility	#N/A	#N/A
Hsd17b4	15488	ENSMUSG00000024507	MGI:105089	hydroxysteroid (17-beta) dehydrogenase 4	protein coding gene	MP:0001923	reduced female fertility	#N/A	#N/A
Hsd17b4	15488	ENSMUSG00000024507	MGI:105089	hydroxysteroid (17-beta) dehydrogenase 4	protein coding gene	MP:0001925	male infertility	#N/A	#N/A
Hsd17b4	15488	ENSMUSG00000024507	MGI:105089	hydroxysteroid (17-beta) dehydrogenase 4	protein coding gene	MP:0001929	abnormal gametogenesis	#N/A	#N/A
Hsd17b4	15488	ENSMUSG00000024507	MGI:105089	hydroxysteroid (17-beta) dehydrogenase 4	protein coding gene	MP:0006362	abnormal male germ cell morphology	#N/A	#N/A
Hsd17b4	15488	ENSMUSG00000024507	MGI:105089	hydroxysteroid (17-beta) dehydrogenase 4	protein coding gene	MP:0006380	abnormal spermatid morphology	#N/A	#N/A
Kcnj6	16522	ENSMUSG00000043301	MGI:104781	potassium inwardly-rectifying channel, subfamily J, member 6	protein coding gene	MP:0001146	abnormal testis morphology	#N/A	#N/A
Kcnj6	16522	ENSMUSG00000043301	MGI:104781	potassium inwardly-rectifying channel, subfamily J, member 6	protein coding gene	MP:0001154	seminiferous tubule degeneration	#N/A	#N/A
Kcnj6	16522	ENSMUSG00000043301	MGI:104781	potassium inwardly-rectifying channel, subfamily J, member 6	protein coding gene	MP:0001156	abnormal spermatogenesis	#N/A	#N/A
Kcnj6	16522	ENSMUSG00000043301	MGI:104781	potassium inwardly-rectifying channel, subfamily J, member 6	protein coding gene	MP:0001922	reduced male fertility	#N/A	#N/A
Kcnj6	16522	ENSMUSG00000043301	MGI:104781	potassium inwardly-rectifying channel, subfamily J, member 6	protein coding gene	MP:0001923	reduced female fertility	#N/A	#N/A
Kcnj6	16522	ENSMUSG00000043301	MGI:104781	potassium inwardly-rectifying channel, subfamily J, member 6	protein coding gene	MP:0001925	male infertility	#N/A	#N/A
Kcnj6	16522	ENSMUSG00000043301	MGI:104781	potassium inwardly-rectifying channel, subfamily J, member 6	protein coding gene	MP:0002674	abnormal sperm motility	#N/A	#N/A
Kcnj6	16522	ENSMUSG00000043301	MGI:104781	potassium inwardly-rectifying channel, subfamily J, member 6	protein coding gene	MP:0002687	oligozoospermia	#N/A	#N/A
Kcnj6	16522	ENSMUSG00000043301	MGI:104781	potassium inwardly-rectifying channel, subfamily J, member 6	protein coding gene	MP:0002784	abnormal Sertoli cell morphology	#N/A	#N/A
Kcnj6	16522	ENSMUSG00000043301	MGI:104781	potassium inwardly-rectifying channel, subfamily J, member 6	protein coding gene	MP:0005159	azoospermia	#N/A	#N/A
Kcnj6	16522	ENSMUSG00000043301	MGI:104781	potassium inwardly-rectifying channel, subfamily J, member 6	protein coding gene	MP:0006362	abnormal male germ cell morphology	#N/A	#N/A
Kcnj6	16522	ENSMUSG00000043301	MGI:104781	potassium inwardly-rectifying channel, subfamily J, member 6	protein coding gene	MP:0006380	abnormal spermatid morphology	#N/A	#N/A
Large1	16795	ENSMUSG00000004383	MGI:1342270	LARGE xylosyl- and glucuronyltransferase 1	protein coding gene	MP:0001921	reduced fertility	#N/A	#N/A
Large1	16795	ENSMUSG00000004383	MGI:1342270	LARGE xylosyl- and glucuronyltransferase 1	protein coding gene	MP:0001923	reduced female fertility	#N/A	#N/A
Large1	16795	ENSMUSG00000004383	MGI:1342270	LARGE xylosyl- and glucuronyltransferase 1	protein coding gene	MP:0001925	male infertility	#N/A	#N/A
Parp11	101187	ENSMUSG00000037997	MGI:2141505	poly (ADP-ribose) polymerase family, member 11	protein coding gene	MP:0001922	reduced male fertility	#N/A	#N/A
Parp11	101187	ENSMUSG00000037997	MGI:2141505	poly (ADP-ribose) polymerase family, member 11	protein coding gene	MP:0001925	male infertility	#N/A	#N/A
Parp11	101187	ENSMUSG00000037997	MGI:2141505	poly (ADP-ribose) polymerase family, member 11	protein coding gene	MP:0001932	abnormal spermiogenesis	#N/A	#N/A
Parp11	101187	ENSMUSG00000037997	MGI:2141505	poly (ADP-ribose) polymerase family, member 11	protein coding gene	MP:0005578	teratozoospermia	#N/A	#N/A
Parp11	101187	ENSMUSG00000037997	MGI:2141505	poly (ADP-ribose) polymerase family, member 11	protein coding gene	MP:0006380	abnormal spermatid morphology	#N/A	#N/A
Parp11	101187	ENSMUSG00000037997	MGI:2141505	poly (ADP-ribose) polymerase family, member 11	protein coding gene	MP:0009230	abnormal sperm head morphology	#N/A	#N/A
Parp11	101187	ENSMUSG00000037997	MGI:2141505	poly (ADP-ribose) polymerase family, member 11	protein coding gene	MP:0009232	abnormal sperm nucleus morphology	#N/A	#N/A
Parp11	101187	ENSMUSG00000037997	MGI:2141505	poly (ADP-ribose) polymerase family, member 11	protein coding gene	MP:0009647	decreased fertilization frequency	#N/A	#N/A
Prkaca	18747	ENSMUSG00000005469	MGI:97592	protein kinase, cAMP dependent, catalytic, alpha	protein coding gene	MP:0000242	impaired fertilization	#N/A	#N/A
Prkaca	18747	ENSMUSG00000005469	MGI:97592	protein kinase, cAMP dependent, catalytic, alpha	protein coding gene	MP:0001925	male infertility	#N/A	#N/A
Prkaca	18747	ENSMUSG00000005469	MGI:97592	protein kinase, cAMP dependent, catalytic, alpha	protein coding gene	MP:0002674	abnormal sperm motility	#N/A	#N/A
Prkaca	18747	ENSMUSG00000005469	MGI:97592	protein kinase, cAMP dependent, catalytic, alpha	protein coding gene	MP:0002675	asthenozoospermia	#N/A	#N/A
Ubd	24108	ENSMUSG00000035186	MGI:1344410	ubiquitin D	protein coding gene	MP:0002059	abnormal seminal vesicle morphology	#N/A	#N/A
Cplx1	12889	ENSMUSG00000033615	MGI:104727	complexin 1	protein coding gene	MP:0000242	impaired fertilization	3.53717	7.29843
Cplx1	12889	ENSMUSG00000033615	MGI:104727	complexin 1	protein coding gene	MP:0001924	infertility	3.53717	7.29843
Cplx1	12889	ENSMUSG00000033615	MGI:104727	complexin 1	protein coding gene	MP:0001925	male infertility	3.53717	7.29843
Cplx1	12889	ENSMUSG00000033615	MGI:104727	complexin 1	protein coding gene	MP:0002566	abnormal sexual interaction	3.53717	7.29843
Cplx1	12889	ENSMUSG00000033615	MGI:104727	complexin 1	protein coding gene	MP:0002675	asthenozoospermia	3.53717	7.29843
Cplx1	12889	ENSMUSG00000033615	MGI:104727	complexin 1	protein coding gene	MP:0004542	impaired acrosome reaction	3.53717	7.29843
Fstl3	83554	ENSMUSG00000020325	MGI:1890391	follistatin-like 3	protein coding gene	MP:0001146	abnormal testis morphology	2.87393	#N/A
Fstl3	83554	ENSMUSG00000020325	MGI:1890391	follistatin-like 3	protein coding gene	MP:0001148	enlarged testis	2.87393	#N/A
Fstl3	83554	ENSMUSG00000020325	MGI:1890391	follistatin-like 3	protein coding gene	MP:0002059	abnormal seminal vesicle morphology	2.87393	#N/A
Psip1	101739	ENSMUSG00000028484	MGI:2142116	PC4 and SFRS1 interacting protein 1	protein coding gene	MP:0001147	small testis	2.67881	#N/A
Psip1	101739	ENSMUSG00000028484	MGI:2142116	PC4 and SFRS1 interacting protein 1	protein coding gene	MP:0001922	reduced male fertility	2.67881	#N/A
Psip1	101739	ENSMUSG00000028484	MGI:2142116	PC4 and SFRS1 interacting protein 1	protein coding gene	MP:0008901	absent epididymal fat pad	2.67881	#N/A
Siah1a	20437	ENSMUSG00000036840	MGI:108064	siah E3 ubiquitin protein ligase 1A	protein coding gene	MP:0001147	small testis	2.3714	#N/A
Siah1a	20437	ENSMUSG00000036840	MGI:108064	siah E3 ubiquitin protein ligase 1A	protein coding gene	MP:0001156	abnormal spermatogenesis	2.3714	#N/A
Siah1a	20437	ENSMUSG00000036840	MGI:108064	siah E3 ubiquitin protein ligase 1A	protein coding gene	MP:0001919	abnormal reproductive system physiology	2.3714	#N/A
Siah1a	20437	ENSMUSG00000036840	MGI:108064	siah E3 ubiquitin protein ligase 1A	protein coding gene	MP:0001923	reduced female fertility	2.3714	#N/A
Siah1a	20437	ENSMUSG00000036840	MGI:108064	siah E3 ubiquitin protein ligase 1A	protein coding gene	MP:0001925	male infertility	2.3714	#N/A
Siah1a	20437	ENSMUSG00000036840	MGI:108064	siah E3 ubiquitin protein ligase 1A	protein coding gene	MP:0005159	azoospermia	2.3714	#N/A
Siah1a	20437	ENSMUSG00000036840	MGI:108064	siah E3 ubiquitin protein ligase 1A	protein coding gene	MP:0008261	arrest of male meiosis	2.3714	#N/A
Pitx2	18741	ENSMUSG00000028023	MGI:109340	paired-like homeodomain transcription factor 2	protein coding gene	MP:0001147	small testis	2.3312	#N/A
Pitx2	18741	ENSMUSG00000028023	MGI:109340	paired-like homeodomain transcription factor 2	protein coding gene	MP:0005130	decreased follicle stimulating hormone level	2.3312	#N/A
Pitx2	18741	ENSMUSG00000028023	MGI:109340	paired-like homeodomain transcription factor 2	protein coding gene	MP:0008336	absent gonadotrophs	2.3312	#N/A
Tpgs1	110012	ENSMUSG00000020308	MGI:106618	tubulin polyglutamylase complex subunit 1	protein coding gene	MP:0001925	male infertility	2.12765	#N/A
Tpgs1	110012	ENSMUSG00000020308	MGI:106618	tubulin polyglutamylase complex subunit 1	protein coding gene	MP:0001932	abnormal spermiogenesis	2.12765	#N/A
Tpgs1	110012	ENSMUSG00000020308	MGI:106618	tubulin polyglutamylase complex subunit 1	protein coding gene	MP:0005578	teratozoospermia	2.12765	#N/A
Tpgs1	110012	ENSMUSG00000020308	MGI:106618	tubulin polyglutamylase complex subunit 1	protein coding gene	MP:0008545	absent sperm flagellum	2.12765	#N/A
Tpgs1	110012	ENSMUSG00000020308	MGI:106618	tubulin polyglutamylase complex subunit 1	protein coding gene	MP:0009838	abnormal sperm axoneme morphology	2.12765	#N/A
Ap3d1	11776	ENSMUSG00000020198	MGI:107734	adaptor-related protein complex 3, delta 1 subunit	protein coding gene	MP:0001923	reduced female fertility	2.0585	#N/A
Ap3d1	11776	ENSMUSG00000020198	MGI:107734	adaptor-related protein complex 3, delta 1 subunit	protein coding gene	MP:0001925	male infertility	2.0585	#N/A
Ap3d1	11776	ENSMUSG00000020198	MGI:107734	adaptor-related protein complex 3, delta 1 subunit	protein coding gene	MP:0002161	abnormal fertility/fecundity	2.0585	#N/A
Ids	15931	ENSMUSG00000035847	MGI:96417	iduronate 2-sulfatase	protein coding gene	MP:0002997	enlarged seminal vesicle	1.95769	#N/A
Ids	15931	ENSMUSG00000035847	MGI:96417	iduronate 2-sulfatase	protein coding gene	MP:0004851	increased testis weight	1.95769	#N/A
Ids	15931	ENSMUSG00000035847	MGI:96417	iduronate 2-sulfatase	protein coding gene	MP:0004928	increased epididymis weight	1.95769	#N/A
Arhgef15	442801	ENSMUSG00000052921	MGI:3045246	Rho guanine nucleotide exchange factor (GEF) 15	protein coding gene	MP:0001925	male infertility	1.90446	#N/A
Bax	12028	ENSMUSG00000003873	MGI:99702	BCL2-associated X protein	protein coding gene	MP:0001130	abnormal ovarian folliculogenesis	1.87878	#N/A
Bax	12028	ENSMUSG00000003873	MGI:99702	BCL2-associated X protein	protein coding gene	MP:0001131	abnormal ovarian follicle morphology	1.87878	#N/A
Bax	12028	ENSMUSG00000003873	MGI:99702	BCL2-associated X protein	protein coding gene	MP:0001155	arrest of spermatogenesis	1.87878	#N/A
Bax	12028	ENSMUSG00000003873	MGI:99702	BCL2-associated X protein	protein coding gene	MP:0001156	abnormal spermatogenesis	1.87878	#N/A
Bax	12028	ENSMUSG00000003873	MGI:99702	BCL2-associated X protein	protein coding gene	MP:0001925	male infertility	1.87878	#N/A
Bax	12028	ENSMUSG00000003873	MGI:99702	BCL2-associated X protein	protein coding gene	MP:0004852	decreased testis weight	1.87878	#N/A
Bax	12028	ENSMUSG00000003873	MGI:99702	BCL2-associated X protein	protein coding gene	MP:0005159	azoospermia	1.87878	#N/A
Bax	12028	ENSMUSG00000003873	MGI:99702	BCL2-associated X protein	protein coding gene	MP:0008261	arrest of male meiosis	1.87878	#N/A
Bax	12028	ENSMUSG00000003873	MGI:99702	BCL2-associated X protein	protein coding gene	MP:0008280	abnormal male germ cell apoptosis	1.87878	#N/A
Bax	12028	ENSMUSG00000003873	MGI:99702	BCL2-associated X protein	protein coding gene	MP:0009083	uterus hypertrophy	1.87878	#N/A
Nkx3-1	18095	ENSMUSG00000022061	MGI:97352	NK3 homeobox 1	protein coding gene	MP:0000661	small prostate gland ventral lobe	1.87878	#N/A
Nkx3-1	18095	ENSMUSG00000022061	MGI:97352	NK3 homeobox 1	protein coding gene	MP:0000664	small prostate gland anterior lobe	1.87878	#N/A
Nkx3-1	18095	ENSMUSG00000022061	MGI:97352	NK3 homeobox 1	protein coding gene	MP:0001157	small seminal vesicle	1.87878	#N/A
Nkx3-1	18095	ENSMUSG00000022061	MGI:97352	NK3 homeobox 1	protein coding gene	MP:0001380	reduced male mating frequency	1.87878	#N/A
Sox9	20682	ENSMUSG00000000567	MGI:98371	SRY (sex determining region Y)-box 9	protein coding gene	MP:0001219	thick epidermis	1.8692	1.42489
Sox9	20682	ENSMUSG00000000567	MGI:98371	SRY (sex determining region Y)-box 9	protein coding gene	MP:0002785	absent Leydig cells	1.8692	1.42489
Sox9	20682	ENSMUSG00000000567	MGI:98371	SRY (sex determining region Y)-box 9	protein coding gene	MP:0003830	abnormal testis development	1.8692	1.42489
Sox9	20682	ENSMUSG00000000567	MGI:98371	SRY (sex determining region Y)-box 9	protein coding gene	MP:0005169	abnormal male meiosis	1.8692	1.42489
Sox9	20682	ENSMUSG00000000567	MGI:98371	SRY (sex determining region Y)-box 9	protein coding gene	MP:0006424	absent testis cords	1.8692	1.42489
Sox9	20682	ENSMUSG00000000567	MGI:98371	SRY (sex determining region Y)-box 9	protein coding gene	MP:0009139	failure of Mullerian duct regression	1.8692	1.42489
Pomk	74653	ENSMUSG00000037251	MGI:1921903	protein-O-mannose kinase	protein coding gene	MP:0001925	male infertility	1.86621	#N/A
Timm13	30055	ENSMUSG00000020219	MGI:1353432	translocase of inner mitochondrial membrane 13	protein coding gene	MP:0002059	abnormal seminal vesicle morphology	1.80007	#N/A
Aff4	93736	ENSMUSG00000049470	MGI:2136171	AF4/FMR2 family, member 4	protein coding gene	MP:0001147	small testis	1.77715	#N/A
Aff4	93736	ENSMUSG00000049470	MGI:2136171	AF4/FMR2 family, member 4	protein coding gene	MP:0001155	arrest of spermatogenesis	1.77715	#N/A
Aff4	93736	ENSMUSG00000049470	MGI:2136171	AF4/FMR2 family, member 4	protein coding gene	MP:0001377	abnormal mating frequency	1.77715	#N/A
Aff4	93736	ENSMUSG00000049470	MGI:2136171	AF4/FMR2 family, member 4	protein coding gene	MP:0001925	male infertility	1.77715	#N/A
Aff4	93736	ENSMUSG00000049470	MGI:2136171	AF4/FMR2 family, member 4	protein coding gene	MP:0004909	increased seminal vesicle weight	1.77715	#N/A
Aff4	93736	ENSMUSG00000049470	MGI:2136171	AF4/FMR2 family, member 4	protein coding gene	MP:0004930	small epididymis	1.77715	#N/A
Aff4	93736	ENSMUSG00000049470	MGI:2136171	AF4/FMR2 family, member 4	protein coding gene	MP:0005159	azoospermia	1.77715	#N/A
Piwil1	57749	ENSMUSG00000029423	MGI:1928897	piwi-like RNA-mediated gene silencing 1	protein coding gene	MP:0001155	arrest of spermatogenesis	1.74264	#N/A
Piwil1	57749	ENSMUSG00000029423	MGI:1928897	piwi-like RNA-mediated gene silencing 1	protein coding gene	MP:0001925	male infertility	1.74264	#N/A
Piwil1	57749	ENSMUSG00000029423	MGI:1928897	piwi-like RNA-mediated gene silencing 1	protein coding gene	MP:0004852	decreased testis weight	1.74264	#N/A
Piwil1	57749	ENSMUSG00000029423	MGI:1928897	piwi-like RNA-mediated gene silencing 1	protein coding gene	MP:0005159	azoospermia	1.74264	#N/A
Piwil1	57749	ENSMUSG00000029423	MGI:1928897	piwi-like RNA-mediated gene silencing 1	protein coding gene	MP:0006362	abnormal male germ cell morphology	1.74264	#N/A
Piwil1	57749	ENSMUSG00000029423	MGI:1928897	piwi-like RNA-mediated gene silencing 1	protein coding gene	MP:0006380	abnormal spermatid morphology	1.74264	#N/A
Piwil1	57749	ENSMUSG00000029423	MGI:1928897	piwi-like RNA-mediated gene silencing 1	protein coding gene	MP:0008261	arrest of male meiosis	1.74264	#N/A
Adad2	75773	ENSMUSG00000024266	MGI:1923023	adenosine deaminase domain containing 2	protein coding gene	MP:0001925	male infertility	1.74062	#N/A
Adad2	75773	ENSMUSG00000024266	MGI:1923023	adenosine deaminase domain containing 2	protein coding gene	MP:0001926	female infertility	1.74062	#N/A
Clcn1	12723	ENSMUSG00000029862	MGI:88417	chloride channel, voltage-sensitive 1	protein coding gene	MP:0001921	reduced fertility	1.73629	#N/A
Clcn1	12723	ENSMUSG00000029862	MGI:88417	chloride channel, voltage-sensitive 1	protein coding gene	MP:0001923	reduced female fertility	1.73629	#N/A
Clcn1	12723	ENSMUSG00000029862	MGI:88417	chloride channel, voltage-sensitive 1	protein coding gene	MP:0001924	infertility	1.73629	#N/A
Clcn1	12723	ENSMUSG00000029862	MGI:88417	chloride channel, voltage-sensitive 1	protein coding gene	MP:0001925	male infertility	1.73629	#N/A
Dmrtb1	56296	ENSMUSG00000028610	MGI:1927125	DMRT-like family B with proline-rich C-terminal, 1	protein coding gene	MP:0001146	abnormal testis morphology	1.72479	#N/A
Dmrtb1	56296	ENSMUSG00000028610	MGI:1927125	DMRT-like family B with proline-rich C-terminal, 1	protein coding gene	MP:0001147	small testis	1.72479	#N/A
Dmrtb1	56296	ENSMUSG00000028610	MGI:1927125	DMRT-like family B with proline-rich C-terminal, 1	protein coding gene	MP:0001155	arrest of spermatogenesis	1.72479	#N/A
Dmrtb1	56296	ENSMUSG00000028610	MGI:1927125	DMRT-like family B with proline-rich C-terminal, 1	protein coding gene	MP:0005169	abnormal male meiosis	1.72479	#N/A
Dmrtb1	56296	ENSMUSG00000028610	MGI:1927125	DMRT-like family B with proline-rich C-terminal, 1	protein coding gene	MP:0008261	arrest of male meiosis	1.72479	#N/A
Dmrtb1	56296	ENSMUSG00000028610	MGI:1927125	DMRT-like family B with proline-rich C-terminal, 1	protein coding gene	MP:0008280	abnormal male germ cell apoptosis	1.72479	#N/A
Plcb2	18796	ENSMUSG00000040061	MGI:107465	phospholipase C, beta 2	protein coding gene	MP:0001925	male infertility	1.72148	#N/A
Cenpb	12616	ENSMUSG00000068267	MGI:88376	centromere protein B	protein coding gene	MP:0001121	uterus hypoplasia	1.71828	#N/A
Cenpb	12616	ENSMUSG00000068267	MGI:88376	centromere protein B	protein coding gene	MP:0001147	small testis	1.71828	#N/A
Cenpb	12616	ENSMUSG00000068267	MGI:88376	centromere protein B	protein coding gene	MP:0001923	reduced female fertility	1.71828	#N/A
Cenpb	12616	ENSMUSG00000068267	MGI:88376	centromere protein B	protein coding gene	MP:0002161	abnormal fertility/fecundity	1.71828	#N/A
Cenpb	12616	ENSMUSG00000068267	MGI:88376	centromere protein B	protein coding gene	MP:0002687	oligozoospermia	1.71828	#N/A
Sox8	20681	ENSMUSG00000024176	MGI:98370	SRY (sex determining region Y)-box 8	protein coding gene	MP:0001145	abnormal male reproductive system morphology	1.70205	#N/A
Sox8	20681	ENSMUSG00000024176	MGI:98370	SRY (sex determining region Y)-box 8	protein coding gene	MP:0001156	abnormal spermatogenesis	1.70205	#N/A
Sox8	20681	ENSMUSG00000024176	MGI:98370	SRY (sex determining region Y)-box 8	protein coding gene	MP:0001922	reduced male fertility	1.70205	#N/A
Sox8	20681	ENSMUSG00000024176	MGI:98370	SRY (sex determining region Y)-box 8	protein coding gene	MP:0002161	abnormal fertility/fecundity	1.70205	#N/A
Sox8	20681	ENSMUSG00000024176	MGI:98370	SRY (sex determining region Y)-box 8	protein coding gene	MP:0002673	abnormal sperm number	1.70205	#N/A
Sox8	20681	ENSMUSG00000024176	MGI:98370	SRY (sex determining region Y)-box 8	protein coding gene	MP:0002675	asthenozoospermia	1.70205	#N/A
Sox8	20681	ENSMUSG00000024176	MGI:98370	SRY (sex determining region Y)-box 8	protein coding gene	MP:0002784	abnormal Sertoli cell morphology	1.70205	#N/A
Sox8	20681	ENSMUSG00000024176	MGI:98370	SRY (sex determining region Y)-box 8	protein coding gene	MP:0004182	abnormal spermiation	1.70205	#N/A
Sox8	20681	ENSMUSG00000024176	MGI:98370	SRY (sex determining region Y)-box 8	protein coding gene	MP:0004852	decreased testis weight	1.70205	#N/A
Sox8	20681	ENSMUSG00000024176	MGI:98370	SRY (sex determining region Y)-box 8	protein coding gene	MP:0006380	abnormal spermatid morphology	1.70205	#N/A
Adamts1	11504	ENSMUSG00000022893	MGI:109249	a disintegrin-like and metallopeptidase (reprolysin type) with thrombospondin type 1 motif, 1	protein coding gene	MP:0001923	reduced female fertility	1.68267	2.19417
Adamts1	11504	ENSMUSG00000022893	MGI:109249	a disintegrin-like and metallopeptidase (reprolysin type) with thrombospondin type 1 motif, 1	protein coding gene	MP:0003355	decreased ovulation rate	1.68267	2.19417
Lhfpl2	218454	ENSMUSG00000045312	MGI:2145236	lipoma HMGIC fusion partner-like 2	protein coding gene	MP:0001139	abnormal vagina morphology	1.66451	#N/A
Lhfpl2	218454	ENSMUSG00000045312	MGI:2145236	lipoma HMGIC fusion partner-like 2	protein coding gene	MP:0001144	vagina atresia	1.66451	#N/A
Lhfpl2	218454	ENSMUSG00000045312	MGI:2145236	lipoma HMGIC fusion partner-like 2	protein coding gene	MP:0001922	reduced male fertility	1.66451	#N/A
Lhfpl2	218454	ENSMUSG00000045312	MGI:2145236	lipoma HMGIC fusion partner-like 2	protein coding gene	MP:0001926	female infertility	1.66451	#N/A
Lhfpl2	218454	ENSMUSG00000045312	MGI:2145236	lipoma HMGIC fusion partner-like 2	protein coding gene	MP:0002059	abnormal seminal vesicle morphology	1.66451	#N/A
Lhfpl2	218454	ENSMUSG00000045312	MGI:2145236	lipoma HMGIC fusion partner-like 2	protein coding gene	MP:0002769	abnormal vas deferens morphology	1.66451	#N/A
Lhfpl2	218454	ENSMUSG00000045312	MGI:2145236	lipoma HMGIC fusion partner-like 2	protein coding gene	MP:0003531	abnormal vagina development	1.66451	#N/A
Lhfpl2	218454	ENSMUSG00000045312	MGI:2145236	lipoma HMGIC fusion partner-like 2	protein coding gene	MP:0003936	abnormal reproductive system development	1.66451	#N/A
Lhfpl2	218454	ENSMUSG00000045312	MGI:2145236	lipoma HMGIC fusion partner-like 2	protein coding gene	MP:0009208	abnormal female genitalia morphology	1.66451	#N/A
Lhfpl2	218454	ENSMUSG00000045312	MGI:2145236	lipoma HMGIC fusion partner-like 2	protein coding gene	MP:0013852	abnormal Mullerian duct topology	1.66451	#N/A
Tert	21752	ENSMUSG00000021611	MGI:1202709	telomerase reverse transcriptase	protein coding gene	MP:0001147	small testis	1.6519	#N/A
Tert	21752	ENSMUSG00000021611	MGI:1202709	telomerase reverse transcriptase	protein coding gene	MP:0001921	reduced fertility	1.6519	#N/A
Tert	21752	ENSMUSG00000021611	MGI:1202709	telomerase reverse transcriptase	protein coding gene	MP:0003205	testicular atrophy	1.6519	#N/A
Tert	21752	ENSMUSG00000021611	MGI:1202709	telomerase reverse transcriptase	protein coding gene	MP:0004852	decreased testis weight	1.6519	#N/A
Tert	21752	ENSMUSG00000021611	MGI:1202709	telomerase reverse transcriptase	protein coding gene	MP:0008280	abnormal male germ cell apoptosis	1.6519	#N/A
Dnmt3a	13435	ENSMUSG00000020661	MGI:1261827	DNA methyltransferase 3A	protein coding gene	MP:0001925	male infertility	1.65053	#N/A
Dnmt3a	13435	ENSMUSG00000020661	MGI:1261827	DNA methyltransferase 3A	protein coding gene	MP:0001926	female infertility	1.65053	#N/A
Dnmt3a	13435	ENSMUSG00000020661	MGI:1261827	DNA methyltransferase 3A	protein coding gene	MP:0004852	decreased testis weight	1.65053	#N/A
Dnmt3a	13435	ENSMUSG00000020661	MGI:1261827	DNA methyltransferase 3A	protein coding gene	MP:0005159	azoospermia	1.65053	#N/A
Faap20	67513	ENSMUSG00000073684	MGI:1914763	Fanconi anemia core complex associated protein 20	protein coding gene	MP:0001127	small ovary	1.63821	#N/A
Faap20	67513	ENSMUSG00000073684	MGI:1914763	Fanconi anemia core complex associated protein 20	protein coding gene	MP:0001131	abnormal ovarian follicle morphology	1.63821	#N/A
Faap20	67513	ENSMUSG00000073684	MGI:1914763	Fanconi anemia core complex associated protein 20	protein coding gene	MP:0001147	small testis	1.63821	#N/A
Faap20	67513	ENSMUSG00000073684	MGI:1914763	Fanconi anemia core complex associated protein 20	protein coding gene	MP:0001154	seminiferous tubule degeneration	1.63821	#N/A
Faap20	67513	ENSMUSG00000073684	MGI:1914763	Fanconi anemia core complex associated protein 20	protein coding gene	MP:0004901	decreased male germ cell number	1.63821	#N/A
Irs2	384783	ENSMUSG00000038894	MGI:109334	insulin receptor substrate 2	protein coding gene	MP:0001127	small ovary	1.63797	#N/A
Irs2	384783	ENSMUSG00000038894	MGI:109334	insulin receptor substrate 2	protein coding gene	MP:0001129	impaired ovarian folliculogenesis	1.63797	#N/A
Irs2	384783	ENSMUSG00000038894	MGI:109334	insulin receptor substrate 2	protein coding gene	MP:0001130	abnormal ovarian folliculogenesis	1.63797	#N/A
Irs2	384783	ENSMUSG00000038894	MGI:109334	insulin receptor substrate 2	protein coding gene	MP:0001131	abnormal ovarian follicle morphology	1.63797	#N/A
Irs2	384783	ENSMUSG00000038894	MGI:109334	insulin receptor substrate 2	protein coding gene	MP:0001377	abnormal mating frequency	1.63797	#N/A
Irs2	384783	ENSMUSG00000038894	MGI:109334	insulin receptor substrate 2	protein coding gene	MP:0001922	reduced male fertility	1.63797	#N/A
Irs2	384783	ENSMUSG00000038894	MGI:109334	insulin receptor substrate 2	protein coding gene	MP:0001923	reduced female fertility	1.63797	#N/A
Irs2	384783	ENSMUSG00000038894	MGI:109334	insulin receptor substrate 2	protein coding gene	MP:0001926	female infertility	1.63797	#N/A
Irs2	384783	ENSMUSG00000038894	MGI:109334	insulin receptor substrate 2	protein coding gene	MP:0001928	abnormal ovulation	1.63797	#N/A
Irs2	384783	ENSMUSG00000038894	MGI:109334	insulin receptor substrate 2	protein coding gene	MP:0001931	abnormal oogenesis	1.63797	#N/A
Irs2	384783	ENSMUSG00000038894	MGI:109334	insulin receptor substrate 2	protein coding gene	MP:0002780	decreased circulating testosterone level	1.63797	#N/A
Irs2	384783	ENSMUSG00000038894	MGI:109334	insulin receptor substrate 2	protein coding gene	MP:0005185	decreased circulating progesterone level	1.63797	#N/A
Irs2	384783	ENSMUSG00000038894	MGI:109334	insulin receptor substrate 2	protein coding gene	MP:0009288	increased epididymal fat pad weight	1.63797	#N/A
E2f1	13555	ENSMUSG00000027490	MGI:101941	E2F transcription factor 1	protein coding gene	MP:0001152	Leydig cell hyperplasia	1.6364	1.58215
E2f1	13555	ENSMUSG00000027490	MGI:101941	E2F transcription factor 1	protein coding gene	MP:0001154	seminiferous tubule degeneration	1.6364	1.58215
E2f1	13555	ENSMUSG00000027490	MGI:101941	E2F transcription factor 1	protein coding gene	MP:0003205	testicular atrophy	1.6364	1.58215
E2f1	13555	ENSMUSG00000027490	MGI:101941	E2F transcription factor 1	protein coding gene	MP:0004852	decreased testis weight	1.6364	1.58215
E2f1	13555	ENSMUSG00000027490	MGI:101941	E2F transcription factor 1	protein coding gene	MP:0010287	increased reproductive system tumor incidence	1.6364	1.58215
Mvk	17855	ENSMUSG00000041939	MGI:107624	mevalonate kinase	protein coding gene	MP:0001147	small testis	1.62923	#N/A
Mvk	17855	ENSMUSG00000041939	MGI:107624	mevalonate kinase	protein coding gene	MP:0001157	small seminal vesicle	1.62923	#N/A
Mvk	17855	ENSMUSG00000041939	MGI:107624	mevalonate kinase	protein coding gene	MP:0004930	small epididymis	1.62923	#N/A
Chtf18	214901	ENSMUSG00000019214	MGI:2384887	CTF18, chromosome transmission fidelity factor 18	protein coding gene	MP:0001156	abnormal spermatogenesis	1.6286	1.64345
Chtf18	214901	ENSMUSG00000019214	MGI:2384887	CTF18, chromosome transmission fidelity factor 18	protein coding gene	MP:0001922	reduced male fertility	1.6286	1.64345
Chtf18	214901	ENSMUSG00000019214	MGI:2384887	CTF18, chromosome transmission fidelity factor 18	protein coding gene	MP:0002687	oligozoospermia	1.6286	1.64345
Chtf18	214901	ENSMUSG00000019214	MGI:2384887	CTF18, chromosome transmission fidelity factor 18	protein coding gene	MP:0004852	decreased testis weight	1.6286	1.64345
Chtf18	214901	ENSMUSG00000019214	MGI:2384887	CTF18, chromosome transmission fidelity factor 18	protein coding gene	MP:0005169	abnormal male meiosis	1.6286	1.64345
Chtf18	214901	ENSMUSG00000019214	MGI:2384887	CTF18, chromosome transmission fidelity factor 18	protein coding gene	MP:0006362	abnormal male germ cell morphology	1.6286	1.64345
Chtf18	214901	ENSMUSG00000019214	MGI:2384887	CTF18, chromosome transmission fidelity factor 18	protein coding gene	MP:0008280	abnormal male germ cell apoptosis	1.6286	1.64345
Jade1	269424	ENSMUSG00000025764	MGI:1925835	jade family PHD finger 1	protein coding gene	MP:0001925	male infertility	1.61443	#N/A
Jade1	269424	ENSMUSG00000025764	MGI:1925835	jade family PHD finger 1	protein coding gene	MP:0001926	female infertility	1.61443	#N/A
Dhcr24	74754	ENSMUSG00000034926	MGI:1922004	24-dehydrocholesterol reductase	protein coding gene	MP:0001925	male infertility	1.61243	#N/A
Dhcr24	74754	ENSMUSG00000034926	MGI:1922004	24-dehydrocholesterol reductase	protein coding gene	MP:0001926	female infertility	1.61243	#N/A
Dhcr24	74754	ENSMUSG00000034926	MGI:1922004	24-dehydrocholesterol reductase	protein coding gene	MP:0013600	testis degeneration	1.61243	#N/A
Nectin2	19294	ENSMUSG00000062300	MGI:97822	nectin cell adhesion molecule 2	protein coding gene	MP:0000242	impaired fertilization	1.608	#N/A
Nectin2	19294	ENSMUSG00000062300	MGI:97822	nectin cell adhesion molecule 2	protein coding gene	MP:0001925	male infertility	1.608	#N/A
Nectin2	19294	ENSMUSG00000062300	MGI:97822	nectin cell adhesion molecule 2	protein coding gene	MP:0001932	abnormal spermiogenesis	1.608	#N/A
Nectin2	19294	ENSMUSG00000062300	MGI:97822	nectin cell adhesion molecule 2	protein coding gene	MP:0002784	abnormal Sertoli cell morphology	1.608	#N/A
Nectin2	19294	ENSMUSG00000062300	MGI:97822	nectin cell adhesion molecule 2	protein coding gene	MP:0004542	impaired acrosome reaction	1.608	#N/A
Nectin2	19294	ENSMUSG00000062300	MGI:97822	nectin cell adhesion molecule 2	protein coding gene	MP:0004543	abnormal sperm physiology	1.608	#N/A
Nectin2	19294	ENSMUSG00000062300	MGI:97822	nectin cell adhesion molecule 2	protein coding gene	MP:0005578	teratozoospermia	1.608	#N/A
Nectin2	19294	ENSMUSG00000062300	MGI:97822	nectin cell adhesion molecule 2	protein coding gene	MP:0008892	abnormal sperm flagellum morphology	1.608	#N/A
Nectin2	19294	ENSMUSG00000062300	MGI:97822	nectin cell adhesion molecule 2	protein coding gene	MP:0008898	abnormal acrosome morphology	1.608	#N/A
Nectin2	19294	ENSMUSG00000062300	MGI:97822	nectin cell adhesion molecule 2	protein coding gene	MP:0009230	abnormal sperm head morphology	1.608	#N/A
Nectin2	19294	ENSMUSG00000062300	MGI:97822	nectin cell adhesion molecule 2	protein coding gene	MP:0009232	abnormal sperm nucleus morphology	1.608	#N/A
Nectin2	19294	ENSMUSG00000062300	MGI:97822	nectin cell adhesion molecule 2	protein coding gene	MP:0009831	abnormal sperm midpiece morphology	1.608	#N/A
Nectin2	19294	ENSMUSG00000062300	MGI:97822	nectin cell adhesion molecule 2	protein coding gene	MP:0009832	abnormal sperm mitochondrial sheath morphology	1.608	#N/A
Nectin2	19294	ENSMUSG00000062300	MGI:97822	nectin cell adhesion molecule 2	protein coding gene	MP:0030978	impaired binding of sperm to zona pellucida	1.608	#N/A
Nectin2	19294	ENSMUSG00000062300	MGI:97822	nectin cell adhesion molecule 2	protein coding gene	MP:0031012	impaired sperm migration in female genital tract	1.608	#N/A
Aff1	17355	ENSMUSG00000029313	MGI:1100819	AF4/FMR2 family, member 1	protein coding gene	MP:0001922	reduced male fertility	1.6034	#N/A
Aff1	17355	ENSMUSG00000029313	MGI:1100819	AF4/FMR2 family, member 1	protein coding gene	MP:0001926	female infertility	1.6034	#N/A
Phf13	230936	ENSMUSG00000047777	MGI:2446217	PHD finger protein 13	protein coding gene	MP:0001145	abnormal male reproductive system morphology	1.599	#N/A
Phf13	230936	ENSMUSG00000047777	MGI:2446217	PHD finger protein 13	protein coding gene	MP:0001147	small testis	1.599	#N/A
Phf13	230936	ENSMUSG00000047777	MGI:2446217	PHD finger protein 13	protein coding gene	MP:0001156	abnormal spermatogenesis	1.599	#N/A
Phf13	230936	ENSMUSG00000047777	MGI:2446217	PHD finger protein 13	protein coding gene	MP:0001922	reduced male fertility	1.599	#N/A
Phf13	230936	ENSMUSG00000047777	MGI:2446217	PHD finger protein 13	protein coding gene	MP:0002687	oligozoospermia	1.599	#N/A
Phf13	230936	ENSMUSG00000047777	MGI:2446217	PHD finger protein 13	protein coding gene	MP:0003205	testicular atrophy	1.599	#N/A
Phf13	230936	ENSMUSG00000047777	MGI:2446217	PHD finger protein 13	protein coding gene	MP:0003698	abnormal male reproductive system physiology	1.599	#N/A
Phf13	230936	ENSMUSG00000047777	MGI:2446217	PHD finger protein 13	protein coding gene	MP:0004852	decreased testis weight	1.599	#N/A
Phf13	230936	ENSMUSG00000047777	MGI:2446217	PHD finger protein 13	protein coding gene	MP:0008280	abnormal male germ cell apoptosis	1.599	#N/A
Ncoa5	228869	ENSMUSG00000039804	MGI:2385165	nuclear receptor coactivator 5	protein coding gene	MP:0001925	male infertility	1.59565	#N/A
Celsr1	12614	ENSMUSG00000016028	MGI:1100883	cadherin, EGF LAG seven-pass G-type receptor 1	protein coding gene	MP:0001921	reduced fertility	1.59276	#N/A
Celsr1	12614	ENSMUSG00000016028	MGI:1100883	cadherin, EGF LAG seven-pass G-type receptor 1	protein coding gene	MP:0003205	testicular atrophy	1.59276	#N/A
Me2	107029	ENSMUSG00000024556	MGI:2147351	malic enzyme 2, NAD(+)-dependent, mitochondrial	protein coding gene	MP:0002059	abnormal seminal vesicle morphology	1.59276	#N/A
Gh	14599	ENSMUSG00000020713	MGI:95707	growth hormone	protein coding gene	MP:0001921	reduced fertility	1.57489	#N/A
Gh	14599	ENSMUSG00000020713	MGI:95707	growth hormone	protein coding gene	MP:0001923	reduced female fertility	1.57489	#N/A
Gh	14599	ENSMUSG00000020713	MGI:95707	growth hormone	protein coding gene	MP:0001925	male infertility	1.57489	#N/A
Gh	14599	ENSMUSG00000020713	MGI:95707	growth hormone	protein coding gene	MP:0001926	female infertility	1.57489	#N/A
Gh	14599	ENSMUSG00000020713	MGI:95707	growth hormone	protein coding gene	MP:0001938	delayed sexual maturation	1.57489	#N/A
Gh	14599	ENSMUSG00000020713	MGI:95707	growth hormone	protein coding gene	MP:0002636	delayed vaginal opening	1.57489	#N/A
Bcl2l12	75736	ENSMUSG00000003190	MGI:1922986	BCL2-like 12 (proline rich)	protein coding gene	MP:0002059	abnormal seminal vesicle morphology	1.57149	#N/A
Pla2g2c	18781	ENSMUSG00000028750	MGI:106638	phospholipase A2, group IIC	protein coding gene	MP:0001925	male infertility	1.57134	#N/A
Gga1	106039	ENSMUSG00000033128	MGI:2146207	golgi associated, gamma adaptin ear containing, ARF binding protein 1	protein coding gene	MP:0001925	male infertility	1.56629	#N/A
Cldn11	18417	ENSMUSG00000037625	MGI:106925	claudin 11	protein coding gene	MP:0001147	small testis	1.56492	1.39645
Cldn11	18417	ENSMUSG00000037625	MGI:106925	claudin 11	protein coding gene	MP:0001156	abnormal spermatogenesis	1.56492	1.39645
Cldn11	18417	ENSMUSG00000037625	MGI:106925	claudin 11	protein coding gene	MP:0001925	male infertility	1.56492	1.39645
Cldn11	18417	ENSMUSG00000037625	MGI:106925	claudin 11	protein coding gene	MP:0005159	azoospermia	1.56492	1.39645
Cldn11	18417	ENSMUSG00000037625	MGI:106925	claudin 11	protein coding gene	MP:0020355	abnormal Sertoli cell barrier morphology	1.56492	1.39645
H13	14950	ENSMUSG00000019188	MGI:95886	histocompatibility 13	protein coding gene	MP:0003826	abnormal Mullerian duct morphology	1.56449	#N/A
Eda	13607	ENSMUSG00000059327	MGI:1195272	ectodysplasin-A	protein coding gene	MP:0001926	female infertility	1.55888	2.27124
Eda	13607	ENSMUSG00000059327	MGI:1195272	ectodysplasin-A	protein coding gene	MP:0006401	absent male preputial gland	1.55888	2.27124
Pea15a	18611	ENSMUSG00000013698	MGI:104799	phosphoprotein enriched in astrocytes 15A	protein coding gene	MP:0008280	abnormal male germ cell apoptosis	1.5568	#N/A
Rspo1	192199	ENSMUSG00000028871	MGI:2183426	R-spondin 1	protein coding gene	MP:0001146	abnormal testis morphology	1.55362	#N/A
Rspo1	192199	ENSMUSG00000028871	MGI:2183426	R-spondin 1	protein coding gene	MP:0001147	small testis	1.55362	#N/A
Rspo1	192199	ENSMUSG00000028871	MGI:2183426	R-spondin 1	protein coding gene	MP:0001923	reduced female fertility	1.55362	#N/A
Rspo1	192199	ENSMUSG00000028871	MGI:2183426	R-spondin 1	protein coding gene	MP:0001926	female infertility	1.55362	#N/A
Rspo1	192199	ENSMUSG00000028871	MGI:2183426	R-spondin 1	protein coding gene	MP:0001931	abnormal oogenesis	1.55362	#N/A
Rspo1	192199	ENSMUSG00000028871	MGI:2183426	R-spondin 1	protein coding gene	MP:0002059	abnormal seminal vesicle morphology	1.55362	#N/A
Rspo1	192199	ENSMUSG00000028871	MGI:2183426	R-spondin 1	protein coding gene	MP:0002208	abnormal germ cell morphology	1.55362	#N/A
Rspo1	192199	ENSMUSG00000028871	MGI:2183426	R-spondin 1	protein coding gene	MP:0002783	abnormal ovarian secretion	1.55362	#N/A
Rspo1	192199	ENSMUSG00000028871	MGI:2183426	R-spondin 1	protein coding gene	MP:0003582	abnormal ovary development	1.55362	#N/A
Rspo1	192199	ENSMUSG00000028871	MGI:2183426	R-spondin 1	protein coding gene	MP:0005168	abnormal female meiosis	1.55362	#N/A
Rspo1	192199	ENSMUSG00000028871	MGI:2183426	R-spondin 1	protein coding gene	MP:0011121	decreased primordial ovarian follicle number	1.55362	#N/A
Ptch1	19206	ENSMUSG00000021466	MGI:105373	patched 1	protein coding gene	MP:0001156	abnormal spermatogenesis	1.55123	#N/A
Ptch1	19206	ENSMUSG00000021466	MGI:105373	patched 1	protein coding gene	MP:0001157	small seminal vesicle	1.55123	#N/A
Ptch1	19206	ENSMUSG00000021466	MGI:105373	patched 1	protein coding gene	MP:0001924	infertility	1.55123	#N/A
Ptch1	19206	ENSMUSG00000021466	MGI:105373	patched 1	protein coding gene	MP:0001925	male infertility	1.55123	#N/A
Ptch1	19206	ENSMUSG00000021466	MGI:105373	patched 1	protein coding gene	MP:0001926	female infertility	1.55123	#N/A
Dhh	13363	ENSMUSG00000023000	MGI:94891	desert hedgehog	protein coding gene	MP:0001146	abnormal testis morphology	1.54592	#N/A
Dhh	13363	ENSMUSG00000023000	MGI:94891	desert hedgehog	protein coding gene	MP:0001147	small testis	1.54592	#N/A
Dhh	13363	ENSMUSG00000023000	MGI:94891	desert hedgehog	protein coding gene	MP:0001152	Leydig cell hyperplasia	1.54592	#N/A
Dhh	13363	ENSMUSG00000023000	MGI:94891	desert hedgehog	protein coding gene	MP:0001155	arrest of spermatogenesis	1.54592	#N/A
Dhh	13363	ENSMUSG00000023000	MGI:94891	desert hedgehog	protein coding gene	MP:0001156	abnormal spermatogenesis	1.54592	#N/A
Dhh	13363	ENSMUSG00000023000	MGI:94891	desert hedgehog	protein coding gene	MP:0001925	male infertility	1.54592	#N/A
Dhh	13363	ENSMUSG00000023000	MGI:94891	desert hedgehog	protein coding gene	MP:0002780	decreased circulating testosterone level	1.54592	#N/A
Dhh	13363	ENSMUSG00000023000	MGI:94891	desert hedgehog	protein coding gene	MP:0002784	abnormal Sertoli cell morphology	1.54592	#N/A
Dhh	13363	ENSMUSG00000023000	MGI:94891	desert hedgehog	protein coding gene	MP:0002786	abnormal Leydig cell morphology	1.54592	#N/A
Dhh	13363	ENSMUSG00000023000	MGI:94891	desert hedgehog	protein coding gene	MP:0002789	male pseudohermaphroditism	1.54592	#N/A
Dhh	13363	ENSMUSG00000023000	MGI:94891	desert hedgehog	protein coding gene	MP:0004852	decreased testis weight	1.54592	#N/A
Dhh	13363	ENSMUSG00000023000	MGI:94891	desert hedgehog	protein coding gene	MP:0005159	azoospermia	1.54592	#N/A
Dhh	13363	ENSMUSG00000023000	MGI:94891	desert hedgehog	protein coding gene	MP:0005536	Leydig cell hypoplasia	1.54592	#N/A
Dhh	13363	ENSMUSG00000023000	MGI:94891	desert hedgehog	protein coding gene	MP:0006362	abnormal male germ cell morphology	1.54592	#N/A
Dhh	13363	ENSMUSG00000023000	MGI:94891	desert hedgehog	protein coding gene	MP:0006378	abnormal spermatogonia morphology	1.54592	#N/A
Dhh	13363	ENSMUSG00000023000	MGI:94891	desert hedgehog	protein coding gene	MP:0006379	abnormal spermatocyte morphology	1.54592	#N/A
Dhh	13363	ENSMUSG00000023000	MGI:94891	desert hedgehog	protein coding gene	MP:0006380	abnormal spermatid morphology	1.54592	#N/A
Dhh	13363	ENSMUSG00000023000	MGI:94891	desert hedgehog	protein coding gene	MP:0006418	abnormal testis cord formation	1.54592	#N/A
Dhh	13363	ENSMUSG00000023000	MGI:94891	desert hedgehog	protein coding gene	MP:0008279	arrest of spermiogenesis	1.54592	#N/A
Nr1h2	22260	ENSMUSG00000060601	MGI:1352463	nuclear receptor subfamily 1, group H, member 2	protein coding gene	MP:0002685	abnormal spermatogonia proliferation	1.53839	#N/A
Nr1h2	22260	ENSMUSG00000060601	MGI:1352463	nuclear receptor subfamily 1, group H, member 2	protein coding gene	MP:0002784	abnormal Sertoli cell morphology	1.53839	#N/A
Bcl6	12053	ENSMUSG00000022508	MGI:107187	B cell leukemia/lymphoma 6	protein coding gene	MP:0001922	reduced male fertility	1.52006	1.37522
Bcl6	12053	ENSMUSG00000022508	MGI:107187	B cell leukemia/lymphoma 6	protein coding gene	MP:0002687	oligozoospermia	1.52006	1.37522
Bcl6	12053	ENSMUSG00000022508	MGI:107187	B cell leukemia/lymphoma 6	protein coding gene	MP:0008280	abnormal male germ cell apoptosis	1.52006	1.37522
Bcl2l1	12048	ENSMUSG00000007659	MGI:88139	BCL2-like 1	protein coding gene	MP:0001130	abnormal ovarian folliculogenesis	1.51682	#N/A
Bcl2l1	12048	ENSMUSG00000007659	MGI:88139	BCL2-like 1	protein coding gene	MP:0001147	small testis	1.51682	#N/A
Bcl2l1	12048	ENSMUSG00000007659	MGI:88139	BCL2-like 1	protein coding gene	MP:0001923	reduced female fertility	1.51682	#N/A
Bcl2l1	12048	ENSMUSG00000007659	MGI:88139	BCL2-like 1	protein coding gene	MP:0001925	male infertility	1.51682	#N/A
Sptbn4	80297	ENSMUSG00000011751	MGI:1890574	spectrin beta, non-erythrocytic 4	protein coding gene	MP:0001377	abnormal mating frequency	1.51198	-1.7623
Sptbn4	80297	ENSMUSG00000011751	MGI:1890574	spectrin beta, non-erythrocytic 4	protein coding gene	MP:0001925	male infertility	1.51198	-1.7623
Rsph6a	83434	ENSMUSG00000040866	MGI:1927643	radial spoke head 6 homolog A (Chlamydomonas)	protein coding gene	MP:0001156	abnormal spermatogenesis	1.5093	#N/A
Rsph6a	83434	ENSMUSG00000040866	MGI:1927643	radial spoke head 6 homolog A (Chlamydomonas)	protein coding gene	MP:0001925	male infertility	1.5093	#N/A
Rsph6a	83434	ENSMUSG00000040866	MGI:1927643	radial spoke head 6 homolog A (Chlamydomonas)	protein coding gene	MP:0002675	asthenozoospermia	1.5093	#N/A
Rsph6a	83434	ENSMUSG00000040866	MGI:1927643	radial spoke head 6 homolog A (Chlamydomonas)	protein coding gene	MP:0009230	abnormal sperm head morphology	1.5093	#N/A
Rsph6a	83434	ENSMUSG00000040866	MGI:1927643	radial spoke head 6 homolog A (Chlamydomonas)	protein coding gene	MP:0009239	short sperm flagellum	1.5093	#N/A
Rsph6a	83434	ENSMUSG00000040866	MGI:1927643	radial spoke head 6 homolog A (Chlamydomonas)	protein coding gene	MP:0009832	abnormal sperm mitochondrial sheath morphology	1.5093	#N/A
Rsph6a	83434	ENSMUSG00000040866	MGI:1927643	radial spoke head 6 homolog A (Chlamydomonas)	protein coding gene	MP:0009838	abnormal sperm axoneme morphology	1.5093	#N/A
Rsph6a	83434	ENSMUSG00000040866	MGI:1927643	radial spoke head 6 homolog A (Chlamydomonas)	protein coding gene	MP:0020869	immotile sperm	1.5093	#N/A
Rsph6a	83434	ENSMUSG00000040866	MGI:1927643	radial spoke head 6 homolog A (Chlamydomonas)	protein coding gene	MP:0030590	abnormal sperm fibrous sheath morphology	1.5093	#N/A
Golga3	269682	ENSMUSG00000029502	MGI:96958	golgi autoantigen, golgin subfamily a, 3	protein coding gene	MP:0000242	impaired fertilization	1.50814	#N/A
Golga3	269682	ENSMUSG00000029502	MGI:96958	golgi autoantigen, golgin subfamily a, 3	protein coding gene	MP:0001146	abnormal testis morphology	1.50814	#N/A
Golga3	269682	ENSMUSG00000029502	MGI:96958	golgi autoantigen, golgin subfamily a, 3	protein coding gene	MP:0001147	small testis	1.50814	#N/A
Golga3	269682	ENSMUSG00000029502	MGI:96958	golgi autoantigen, golgin subfamily a, 3	protein coding gene	MP:0001156	abnormal spermatogenesis	1.50814	#N/A
Golga3	269682	ENSMUSG00000029502	MGI:96958	golgi autoantigen, golgin subfamily a, 3	protein coding gene	MP:0001925	male infertility	1.50814	#N/A
Golga3	269682	ENSMUSG00000029502	MGI:96958	golgi autoantigen, golgin subfamily a, 3	protein coding gene	MP:0001932	abnormal spermiogenesis	1.50814	#N/A
Golga3	269682	ENSMUSG00000029502	MGI:96958	golgi autoantigen, golgin subfamily a, 3	protein coding gene	MP:0002675	asthenozoospermia	1.50814	#N/A
Golga3	269682	ENSMUSG00000029502	MGI:96958	golgi autoantigen, golgin subfamily a, 3	protein coding gene	MP:0002687	oligozoospermia	1.50814	#N/A
Golga3	269682	ENSMUSG00000029502	MGI:96958	golgi autoantigen, golgin subfamily a, 3	protein coding gene	MP:0004852	decreased testis weight	1.50814	#N/A
Golga3	269682	ENSMUSG00000029502	MGI:96958	golgi autoantigen, golgin subfamily a, 3	protein coding gene	MP:0004901	decreased male germ cell number	1.50814	#N/A
Golga3	269682	ENSMUSG00000029502	MGI:96958	golgi autoantigen, golgin subfamily a, 3	protein coding gene	MP:0005159	azoospermia	1.50814	#N/A
Golga3	269682	ENSMUSG00000029502	MGI:96958	golgi autoantigen, golgin subfamily a, 3	protein coding gene	MP:0005578	teratozoospermia	1.50814	#N/A
Golga3	269682	ENSMUSG00000029502	MGI:96958	golgi autoantigen, golgin subfamily a, 3	protein coding gene	MP:0008280	abnormal male germ cell apoptosis	1.50814	#N/A
Golga3	269682	ENSMUSG00000029502	MGI:96958	golgi autoantigen, golgin subfamily a, 3	protein coding gene	MP:0008545	absent sperm flagellum	1.50814	#N/A
Golga3	269682	ENSMUSG00000029502	MGI:96958	golgi autoantigen, golgin subfamily a, 3	protein coding gene	MP:0008893	detached sperm flagellum	1.50814	#N/A
Golga3	269682	ENSMUSG00000029502	MGI:96958	golgi autoantigen, golgin subfamily a, 3	protein coding gene	MP:0009230	abnormal sperm head morphology	1.50814	#N/A
Golga3	269682	ENSMUSG00000029502	MGI:96958	golgi autoantigen, golgin subfamily a, 3	protein coding gene	MP:0009647	decreased fertilization frequency	1.50814	#N/A
Nphp4	260305	ENSMUSG00000039577	MGI:2384210	nephronophthisis 4 (juvenile) homolog (human)	protein coding gene	MP:0000242	impaired fertilization	1.50244	#N/A
Nphp4	260305	ENSMUSG00000039577	MGI:2384210	nephronophthisis 4 (juvenile) homolog (human)	protein coding gene	MP:0001925	male infertility	1.50244	#N/A
Nphp4	260305	ENSMUSG00000039577	MGI:2384210	nephronophthisis 4 (juvenile) homolog (human)	protein coding gene	MP:0002675	asthenozoospermia	1.50244	#N/A
Nphp4	260305	ENSMUSG00000039577	MGI:2384210	nephronophthisis 4 (juvenile) homolog (human)	protein coding gene	MP:0002687	oligozoospermia	1.50244	#N/A
Myo7a	17921	ENSMUSG00000030761	MGI:104510	myosin VIIA	protein coding gene	MP:0001922	reduced male fertility	1.49042	#N/A
Myo7a	17921	ENSMUSG00000030761	MGI:104510	myosin VIIA	protein coding gene	MP:0001925	male infertility	1.49042	#N/A
Kdm2b	30841	ENSMUSG00000029475	MGI:1354737	lysine (K)-specific demethylase 2B	protein coding gene	MP:0002687	oligozoospermia	1.49013	#N/A
Lasp1	16796	ENSMUSG00000038366	MGI:109656	LIM and SH3 protein 1	protein coding gene	MP:0001148	enlarged testis	1.48633	#N/A
Lasp1	16796	ENSMUSG00000038366	MGI:109656	LIM and SH3 protein 1	protein coding gene	MP:0001157	small seminal vesicle	1.48633	#N/A
Akap13	75547	ENSMUSG00000066406	MGI:2676556	A kinase (PRKA) anchor protein 13	protein coding gene	MP:0001921	reduced fertility	1.4843	#N/A
Ino80	68142	ENSMUSG00000034154	MGI:1915392	INO80 complex subunit	protein coding gene	MP:0002059	abnormal seminal vesicle morphology	1.48116	#N/A
Fkbp4	14228	ENSMUSG00000030357	MGI:95543	FK506 binding protein 4	protein coding gene	MP:0000242	impaired fertilization	1.46554	#N/A
Fkbp4	14228	ENSMUSG00000030357	MGI:95543	FK506 binding protein 4	protein coding gene	MP:0000664	small prostate gland anterior lobe	1.46554	#N/A
Fkbp4	14228	ENSMUSG00000030357	MGI:95543	FK506 binding protein 4	protein coding gene	MP:0001145	abnormal male reproductive system morphology	1.46554	#N/A
Fkbp4	14228	ENSMUSG00000030357	MGI:95543	FK506 binding protein 4	protein coding gene	MP:0001146	abnormal testis morphology	1.46554	#N/A
Fkbp4	14228	ENSMUSG00000030357	MGI:95543	FK506 binding protein 4	protein coding gene	MP:0001157	small seminal vesicle	1.46554	#N/A
Fkbp4	14228	ENSMUSG00000030357	MGI:95543	FK506 binding protein 4	protein coding gene	MP:0001919	abnormal reproductive system physiology	1.46554	#N/A
Fkbp4	14228	ENSMUSG00000030357	MGI:95543	FK506 binding protein 4	protein coding gene	MP:0001922	reduced male fertility	1.46554	#N/A
Fkbp4	14228	ENSMUSG00000030357	MGI:95543	FK506 binding protein 4	protein coding gene	MP:0001925	male infertility	1.46554	#N/A
Fkbp4	14228	ENSMUSG00000030357	MGI:95543	FK506 binding protein 4	protein coding gene	MP:0001926	female infertility	1.46554	#N/A
Fkbp4	14228	ENSMUSG00000030357	MGI:95543	FK506 binding protein 4	protein coding gene	MP:0002059	abnormal seminal vesicle morphology	1.46554	#N/A
Fkbp4	14228	ENSMUSG00000030357	MGI:95543	FK506 binding protein 4	protein coding gene	MP:0002160	abnormal reproductive system morphology	1.46554	#N/A
Fkbp4	14228	ENSMUSG00000030357	MGI:95543	FK506 binding protein 4	protein coding gene	MP:0002674	abnormal sperm motility	1.46554	#N/A
Fkbp4	14228	ENSMUSG00000030357	MGI:95543	FK506 binding protein 4	protein coding gene	MP:0002675	asthenozoospermia	1.46554	#N/A
Fkbp4	14228	ENSMUSG00000030357	MGI:95543	FK506 binding protein 4	protein coding gene	MP:0002687	oligozoospermia	1.46554	#N/A
Fkbp4	14228	ENSMUSG00000030357	MGI:95543	FK506 binding protein 4	protein coding gene	MP:0002781	increased circulating testosterone level	1.46554	#N/A
Fkbp4	14228	ENSMUSG00000030357	MGI:95543	FK506 binding protein 4	protein coding gene	MP:0002789	male pseudohermaphroditism	1.46554	#N/A
Fkbp4	14228	ENSMUSG00000030357	MGI:95543	FK506 binding protein 4	protein coding gene	MP:0004910	decreased seminal vesicle weight	1.46554	#N/A
Fkbp4	14228	ENSMUSG00000030357	MGI:95543	FK506 binding protein 4	protein coding gene	MP:0005187	abnormal penis morphology	1.46554	#N/A
Fkbp4	14228	ENSMUSG00000030357	MGI:95543	FK506 binding protein 4	protein coding gene	MP:0005188	small penis	1.46554	#N/A
Fkbp4	14228	ENSMUSG00000030357	MGI:95543	FK506 binding protein 4	protein coding gene	MP:0009648	abnormal superovulation	1.46554	#N/A
Inha	16322	ENSMUSG00000032968	MGI:96569	inhibin alpha	protein coding gene	MP:0001131	abnormal ovarian follicle morphology	1.46016	#N/A
Inha	16322	ENSMUSG00000032968	MGI:96569	inhibin alpha	protein coding gene	MP:0001148	enlarged testis	1.46016	#N/A
Inha	16322	ENSMUSG00000032968	MGI:96569	inhibin alpha	protein coding gene	MP:0001156	abnormal spermatogenesis	1.46016	#N/A
Inha	16322	ENSMUSG00000032968	MGI:96569	inhibin alpha	protein coding gene	MP:0001750	increased circulating follicle stimulating hormone level	1.46016	#N/A
Inha	16322	ENSMUSG00000032968	MGI:96569	inhibin alpha	protein coding gene	MP:0001925	male infertility	1.46016	#N/A
Inha	16322	ENSMUSG00000032968	MGI:96569	inhibin alpha	protein coding gene	MP:0001926	female infertility	1.46016	#N/A
Inha	16322	ENSMUSG00000032968	MGI:96569	inhibin alpha	protein coding gene	MP:0002784	abnormal Sertoli cell morphology	1.46016	#N/A
Inha	16322	ENSMUSG00000032968	MGI:96569	inhibin alpha	protein coding gene	MP:0002790	decreased circulating follicle stimulating hormone level	1.46016	#N/A
Inha	16322	ENSMUSG00000032968	MGI:96569	inhibin alpha	protein coding gene	MP:0004834	ovary hemorrhage	1.46016	#N/A
Inha	16322	ENSMUSG00000032968	MGI:96569	inhibin alpha	protein coding gene	MP:0004851	increased testis weight	1.46016	#N/A
Inha	16322	ENSMUSG00000032968	MGI:96569	inhibin alpha	protein coding gene	MP:0004855	increased ovary weight	1.46016	#N/A
Inha	16322	ENSMUSG00000032968	MGI:96569	inhibin alpha	protein coding gene	MP:0005182	increased circulating estradiol level	1.46016	#N/A
Inha	16322	ENSMUSG00000032968	MGI:96569	inhibin alpha	protein coding gene	MP:0006262	increased testis tumor incidence	1.46016	#N/A
Inha	16322	ENSMUSG00000032968	MGI:96569	inhibin alpha	protein coding gene	MP:0008000	increased ovary tumor incidence	1.46016	#N/A
Inha	16322	ENSMUSG00000032968	MGI:96569	inhibin alpha	protein coding gene	MP:0009590	increased gonad tumor incidence	1.46016	#N/A
Nxf2	83454	ENSMUSG00000009941	MGI:1933192	nuclear RNA export factor 2	protein coding gene	MP:0001153	small seminiferous tubules	1.45706	#N/A
Nxf2	83454	ENSMUSG00000009941	MGI:1933192	nuclear RNA export factor 2	protein coding gene	MP:0001156	abnormal spermatogenesis	1.45706	#N/A
Nxf2	83454	ENSMUSG00000009941	MGI:1933192	nuclear RNA export factor 2	protein coding gene	MP:0001922	reduced male fertility	1.45706	#N/A
Nxf2	83454	ENSMUSG00000009941	MGI:1933192	nuclear RNA export factor 2	protein coding gene	MP:0001925	male infertility	1.45706	#N/A
Nxf2	83454	ENSMUSG00000009941	MGI:1933192	nuclear RNA export factor 2	protein coding gene	MP:0002675	asthenozoospermia	1.45706	#N/A
Nxf2	83454	ENSMUSG00000009941	MGI:1933192	nuclear RNA export factor 2	protein coding gene	MP:0002685	abnormal spermatogonia proliferation	1.45706	#N/A
Nxf2	83454	ENSMUSG00000009941	MGI:1933192	nuclear RNA export factor 2	protein coding gene	MP:0002687	oligozoospermia	1.45706	#N/A
Nxf2	83454	ENSMUSG00000009941	MGI:1933192	nuclear RNA export factor 2	protein coding gene	MP:0004218	meiotic nondisjunction during M1 phase	1.45706	#N/A
Nxf2	83454	ENSMUSG00000009941	MGI:1933192	nuclear RNA export factor 2	protein coding gene	MP:0004852	decreased testis weight	1.45706	#N/A
Nxf2	83454	ENSMUSG00000009941	MGI:1933192	nuclear RNA export factor 2	protein coding gene	MP:0004901	decreased male germ cell number	1.45706	#N/A
Nxf2	83454	ENSMUSG00000009941	MGI:1933192	nuclear RNA export factor 2	protein coding gene	MP:0005169	abnormal male meiosis	1.45706	#N/A
Nxf2	83454	ENSMUSG00000009941	MGI:1933192	nuclear RNA export factor 2	protein coding gene	MP:0006378	abnormal spermatogonia morphology	1.45706	#N/A
Nxf2	83454	ENSMUSG00000009941	MGI:1933192	nuclear RNA export factor 2	protein coding gene	MP:0008261	arrest of male meiosis	1.45706	#N/A
Nxf2	83454	ENSMUSG00000009941	MGI:1933192	nuclear RNA export factor 2	protein coding gene	MP:0008280	abnormal male germ cell apoptosis	1.45706	#N/A
Nxf2	83454	ENSMUSG00000009941	MGI:1933192	nuclear RNA export factor 2	protein coding gene	MP:0008995	early reproductive senescence	1.45706	#N/A
Men1	17283	ENSMUSG00000024947	MGI:1316736	multiple endocrine neoplasia 1	protein coding gene	MP:0001148	enlarged testis	1.45546	#N/A
Men1	17283	ENSMUSG00000024947	MGI:1316736	multiple endocrine neoplasia 1	protein coding gene	MP:0001152	Leydig cell hyperplasia	1.45546	#N/A
Men1	17283	ENSMUSG00000024947	MGI:1316736	multiple endocrine neoplasia 1	protein coding gene	MP:0004832	enlarged ovary	1.45546	#N/A
Men1	17283	ENSMUSG00000024947	MGI:1316736	multiple endocrine neoplasia 1	protein coding gene	MP:0006262	increased testis tumor incidence	1.45546	#N/A
Men1	17283	ENSMUSG00000024947	MGI:1316736	multiple endocrine neoplasia 1	protein coding gene	MP:0008000	increased ovary tumor incidence	1.45546	#N/A
Men1	17283	ENSMUSG00000024947	MGI:1316736	multiple endocrine neoplasia 1	protein coding gene	MP:0009590	increased gonad tumor incidence	1.45546	#N/A
Men1	17283	ENSMUSG00000024947	MGI:1316736	multiple endocrine neoplasia 1	protein coding gene	MP:0009592	increased Leydig cell tumor incidence	1.45546	#N/A
Adamts15	235130	ENSMUSG00000033453	MGI:2449569	a disintegrin-like and metallopeptidase (reprolysin type) with thrombospondin type 1 motif, 15	protein coding gene	MP:0001925	male infertility	1.45276	#N/A
Adamts15	235130	ENSMUSG00000033453	MGI:2449569	a disintegrin-like and metallopeptidase (reprolysin type) with thrombospondin type 1 motif, 15	protein coding gene	MP:0004931	enlarged epididymis	1.45276	#N/A
E2f4	104394	ENSMUSG00000014859	MGI:103012	E2F transcription factor 4	protein coding gene	MP:0001921	reduced fertility	1.43609	#N/A
E2f4	104394	ENSMUSG00000014859	MGI:103012	E2F transcription factor 4	protein coding gene	MP:0001922	reduced male fertility	1.43609	#N/A
E2f4	104394	ENSMUSG00000014859	MGI:103012	E2F transcription factor 4	protein coding gene	MP:0001923	reduced female fertility	1.43609	#N/A
Bfsp1	12075	ENSMUSG00000027420	MGI:101770	beaded filament structural protein 1, in lens-CP94	protein coding gene	MP:0002059	abnormal seminal vesicle morphology	1.433	-1.51751
Bfsp1	12075	ENSMUSG00000027420	MGI:101770	beaded filament structural protein 1, in lens-CP94	protein coding gene	MP:0002997	enlarged seminal vesicle	1.433	-1.51751
Crtc1	382056	ENSMUSG00000003575	MGI:2142523	CREB regulated transcription coactivator 1	protein coding gene	MP:0001925	male infertility	1.43253	#N/A
Crtc1	382056	ENSMUSG00000003575	MGI:2142523	CREB regulated transcription coactivator 1	protein coding gene	MP:0001926	female infertility	1.43253	#N/A
Crtc1	382056	ENSMUSG00000003575	MGI:2142523	CREB regulated transcription coactivator 1	protein coding gene	MP:0002566	abnormal sexual interaction	1.43253	#N/A
Tst	22117	ENSMUSG00000044986	MGI:98852	thiosulfate sulfurtransferase, mitochondrial	protein coding gene	MP:0001146	abnormal testis morphology	1.42995	#N/A
Tst	22117	ENSMUSG00000044986	MGI:98852	thiosulfate sulfurtransferase, mitochondrial	protein coding gene	MP:0001147	small testis	1.42995	#N/A
Tst	22117	ENSMUSG00000044986	MGI:98852	thiosulfate sulfurtransferase, mitochondrial	protein coding gene	MP:0002059	abnormal seminal vesicle morphology	1.42995	#N/A
Tst	22117	ENSMUSG00000044986	MGI:98852	thiosulfate sulfurtransferase, mitochondrial	protein coding gene	MP:0004931	enlarged epididymis	1.42995	#N/A
Kif1c	16562	ENSMUSG00000020821	MGI:1098260	kinesin family member 1C	protein coding gene	MP:0001875	testis inflammation	1.42572	1.47272
Bad	12015	ENSMUSG00000024959	MGI:1096330	BCL2-associated agonist of cell death	protein coding gene	MP:0001146	abnormal testis morphology	1.42285	#N/A
Bad	12015	ENSMUSG00000024959	MGI:1096330	BCL2-associated agonist of cell death	protein coding gene	MP:0002160	abnormal reproductive system morphology	1.42285	#N/A
Bad	12015	ENSMUSG00000024959	MGI:1096330	BCL2-associated agonist of cell death	protein coding gene	MP:0020550	multinucleated giant male germ cells	1.42285	#N/A
Espl1	105988	ENSMUSG00000058290	MGI:2146156	extra spindle pole bodies 1, separase	protein coding gene	MP:0001147	small testis	1.41518	#N/A
Espl1	105988	ENSMUSG00000058290	MGI:2146156	extra spindle pole bodies 1, separase	protein coding gene	MP:0001156	abnormal spermatogenesis	1.41518	#N/A
Espl1	105988	ENSMUSG00000058290	MGI:2146156	extra spindle pole bodies 1, separase	protein coding gene	MP:0001924	infertility	1.41518	#N/A
Espl1	105988	ENSMUSG00000058290	MGI:2146156	extra spindle pole bodies 1, separase	protein coding gene	MP:0001925	male infertility	1.41518	#N/A
Espl1	105988	ENSMUSG00000058290	MGI:2146156	extra spindle pole bodies 1, separase	protein coding gene	MP:0001926	female infertility	1.41518	#N/A
Espl1	105988	ENSMUSG00000058290	MGI:2146156	extra spindle pole bodies 1, separase	protein coding gene	MP:0006362	abnormal male germ cell morphology	1.41518	#N/A
Espl1	105988	ENSMUSG00000058290	MGI:2146156	extra spindle pole bodies 1, separase	protein coding gene	MP:0006378	abnormal spermatogonia morphology	1.41518	#N/A
Espl1	105988	ENSMUSG00000058290	MGI:2146156	extra spindle pole bodies 1, separase	protein coding gene	MP:0006379	abnormal spermatocyte morphology	1.41518	#N/A
Espl1	105988	ENSMUSG00000058290	MGI:2146156	extra spindle pole bodies 1, separase	protein coding gene	MP:0006380	abnormal spermatid morphology	1.41518	#N/A
Espl1	105988	ENSMUSG00000058290	MGI:2146156	extra spindle pole bodies 1, separase	protein coding gene	MP:0008393	absent primordial germ cells	1.41518	#N/A
Espl1	105988	ENSMUSG00000058290	MGI:2146156	extra spindle pole bodies 1, separase	protein coding gene	MP:0030934	decreased primordial germ cell proliferation	1.41518	#N/A
Psmc3ip	19183	ENSMUSG00000019303	MGI:1098610	proteasome (prosome, macropain) 26S subunit, ATPase 3, interacting protein	protein coding gene	MP:0001117	absent gametes	1.41245	#N/A
Psmc3ip	19183	ENSMUSG00000019303	MGI:1098610	proteasome (prosome, macropain) 26S subunit, ATPase 3, interacting protein	protein coding gene	MP:0001924	infertility	1.41245	#N/A
Psmc3ip	19183	ENSMUSG00000019303	MGI:1098610	proteasome (prosome, macropain) 26S subunit, ATPase 3, interacting protein	protein coding gene	MP:0001930	abnormal meiosis	1.41245	#N/A
Psmc3ip	19183	ENSMUSG00000019303	MGI:1098610	proteasome (prosome, macropain) 26S subunit, ATPase 3, interacting protein	protein coding gene	MP:0001940	testis hypoplasia	1.41245	#N/A
Psmc3ip	19183	ENSMUSG00000019303	MGI:1098610	proteasome (prosome, macropain) 26S subunit, ATPase 3, interacting protein	protein coding gene	MP:0002777	absent ovarian follicles	1.41245	#N/A
Psmc3ip	19183	ENSMUSG00000019303	MGI:1098610	proteasome (prosome, macropain) 26S subunit, ATPase 3, interacting protein	protein coding gene	MP:0003582	abnormal ovary development	1.41245	#N/A
Psmc3ip	19183	ENSMUSG00000019303	MGI:1098610	proteasome (prosome, macropain) 26S subunit, ATPase 3, interacting protein	protein coding gene	MP:0005159	azoospermia	1.41245	#N/A
Psmc3ip	19183	ENSMUSG00000019303	MGI:1098610	proteasome (prosome, macropain) 26S subunit, ATPase 3, interacting protein	protein coding gene	MP:0005169	abnormal male meiosis	1.41245	#N/A
Psmc3ip	19183	ENSMUSG00000019303	MGI:1098610	proteasome (prosome, macropain) 26S subunit, ATPase 3, interacting protein	protein coding gene	MP:0008261	arrest of male meiosis	1.41245	#N/A
Rcan1	54720	ENSMUSG00000022951	MGI:1890564	regulator of calcineurin 1	protein coding gene	MP:0001921	reduced fertility	1.40242	#N/A
Nacc1	66830	ENSMUSG00000001910	MGI:1914080	nucleus accumbens associated 1, BEN and BTB (POZ) domain containing	protein coding gene	MP:0001922	reduced male fertility	1.3975	#N/A
Nacc1	66830	ENSMUSG00000001910	MGI:1914080	nucleus accumbens associated 1, BEN and BTB (POZ) domain containing	protein coding gene	MP:0001923	reduced female fertility	1.3975	#N/A
Lamc1	226519	ENSMUSG00000026478	MGI:99914	laminin, gamma 1	protein coding gene	MP:0002160	abnormal reproductive system morphology	1.39721	1.42507
Lamc1	226519	ENSMUSG00000026478	MGI:99914	laminin, gamma 1	protein coding gene	MP:0003642	absent seminal vesicle	1.39721	1.42507
Lamc1	226519	ENSMUSG00000026478	MGI:99914	laminin, gamma 1	protein coding gene	MP:0003826	abnormal Mullerian duct morphology	1.39721	1.42507
Adamts9	101401	ENSMUSG00000030022	MGI:1916320	a disintegrin-like and metallopeptidase (reprolysin type) with thrombospondin type 1 motif, 9	protein coding gene	MP:0002059	abnormal seminal vesicle morphology	1.37615	#N/A
Hsf1	15499	ENSMUSG00000022556	MGI:96238	heat shock factor 1	protein coding gene	MP:0001156	abnormal spermatogenesis	1.37554	#N/A
Hsf1	15499	ENSMUSG00000022556	MGI:96238	heat shock factor 1	protein coding gene	MP:0001926	female infertility	1.37554	#N/A
Hsf1	15499	ENSMUSG00000022556	MGI:96238	heat shock factor 1	protein coding gene	MP:0005168	abnormal female meiosis	1.37554	#N/A
Hsf1	15499	ENSMUSG00000022556	MGI:96238	heat shock factor 1	protein coding gene	MP:0009769	abnormal meiotic spindle assembly checkpoint	1.37554	#N/A
Wsb2	59043	ENSMUSG00000029364	MGI:2144041	WD repeat and SOCS box-containing 2	protein coding gene	MP:0001925	male infertility	1.36619	1.18778
Wsb2	59043	ENSMUSG00000029364	MGI:2144041	WD repeat and SOCS box-containing 2	protein coding gene	MP:0001926	female infertility	1.36619	1.18778
Mpzl1	68481	ENSMUSG00000026566	MGI:1915731	myelin protein zero-like 1	protein coding gene	MP:0004931	enlarged epididymis	1.36551	#N/A
Ace	11421	ENSMUSG00000020681	MGI:87874	angiotensin I converting enzyme (peptidyl-dipeptidase A) 1	protein coding gene	MP:0000242	impaired fertilization	1.36142	-1.41027
Ace	11421	ENSMUSG00000020681	MGI:87874	angiotensin I converting enzyme (peptidyl-dipeptidase A) 1	protein coding gene	MP:0001922	reduced male fertility	1.36142	-1.41027
Ace	11421	ENSMUSG00000020681	MGI:87874	angiotensin I converting enzyme (peptidyl-dipeptidase A) 1	protein coding gene	MP:0004543	abnormal sperm physiology	1.36142	-1.41027
Ace	11421	ENSMUSG00000020681	MGI:87874	angiotensin I converting enzyme (peptidyl-dipeptidase A) 1	protein coding gene	MP:0009647	decreased fertilization frequency	1.36142	-1.41027
Ace	11421	ENSMUSG00000020681	MGI:87874	angiotensin I converting enzyme (peptidyl-dipeptidase A) 1	protein coding gene	MP:0030978	impaired binding of sperm to zona pellucida	1.36142	-1.41027
Rbp4	19662	ENSMUSG00000024990	MGI:97879	retinol binding protein 4, plasma	protein coding gene	MP:0001146	abnormal testis morphology	1.35723	#N/A
Rbp4	19662	ENSMUSG00000024990	MGI:97879	retinol binding protein 4, plasma	protein coding gene	MP:0001156	abnormal spermatogenesis	1.35723	#N/A
Rbp4	19662	ENSMUSG00000024990	MGI:97879	retinol binding protein 4, plasma	protein coding gene	MP:0001929	abnormal gametogenesis	1.35723	#N/A
Rbp4	19662	ENSMUSG00000024990	MGI:97879	retinol binding protein 4, plasma	protein coding gene	MP:0003698	abnormal male reproductive system physiology	1.35723	#N/A
Rbp4	19662	ENSMUSG00000024990	MGI:97879	retinol binding protein 4, plasma	protein coding gene	MP:0004182	abnormal spermiation	1.35723	#N/A
Rbp4	19662	ENSMUSG00000024990	MGI:97879	retinol binding protein 4, plasma	protein coding gene	MP:0006380	abnormal spermatid morphology	1.35723	#N/A
Stk36	269209	ENSMUSG00000033276	MGI:1920831	serine/threonine kinase 36	protein coding gene	MP:0001925	male infertility	1.35562	-1.29459
Stk36	269209	ENSMUSG00000033276	MGI:1920831	serine/threonine kinase 36	protein coding gene	MP:0001926	female infertility	1.35562	-1.29459
Stk36	269209	ENSMUSG00000033276	MGI:1920831	serine/threonine kinase 36	protein coding gene	MP:0002687	oligozoospermia	1.35562	-1.29459
Stk36	269209	ENSMUSG00000033276	MGI:1920831	serine/threonine kinase 36	protein coding gene	MP:0006380	abnormal spermatid morphology	1.35562	-1.29459
Stk36	269209	ENSMUSG00000033276	MGI:1920831	serine/threonine kinase 36	protein coding gene	MP:0008892	abnormal sperm flagellum morphology	1.35562	-1.29459
Stk36	269209	ENSMUSG00000033276	MGI:1920831	serine/threonine kinase 36	protein coding gene	MP:0009230	abnormal sperm head morphology	1.35562	-1.29459
Stk36	269209	ENSMUSG00000033276	MGI:1920831	serine/threonine kinase 36	protein coding gene	MP:0009232	abnormal sperm nucleus morphology	1.35562	-1.29459
Stk36	269209	ENSMUSG00000033276	MGI:1920831	serine/threonine kinase 36	protein coding gene	MP:0009234	absent sperm head	1.35562	-1.29459
Stk36	269209	ENSMUSG00000033276	MGI:1920831	serine/threonine kinase 36	protein coding gene	MP:0009280	reduced activated sperm motility	1.35562	-1.29459
Stk36	269209	ENSMUSG00000033276	MGI:1920831	serine/threonine kinase 36	protein coding gene	MP:0009836	abnormal sperm principal piece morphology	1.35562	-1.29459
Stk36	269209	ENSMUSG00000033276	MGI:1920831	serine/threonine kinase 36	protein coding gene	MP:0009838	abnormal sperm axoneme morphology	1.35562	-1.29459
Stk36	269209	ENSMUSG00000033276	MGI:1920831	serine/threonine kinase 36	protein coding gene	MP:0020451	decreased sperm progressive motility	1.35562	-1.29459
Stk36	269209	ENSMUSG00000033276	MGI:1920831	serine/threonine kinase 36	protein coding gene	MP:0030590	abnormal sperm fibrous sheath morphology	1.35562	-1.29459
Sun1	77053	ENSMUSG00000036817	MGI:1924303	Sad1 and UNC84 domain containing 1	protein coding gene	MP:0001127	small ovary	1.35271	#N/A
Sun1	77053	ENSMUSG00000036817	MGI:1924303	Sad1 and UNC84 domain containing 1	protein coding gene	MP:0001147	small testis	1.35271	#N/A
Sun1	77053	ENSMUSG00000036817	MGI:1924303	Sad1 and UNC84 domain containing 1	protein coding gene	MP:0001925	male infertility	1.35271	#N/A
Sun1	77053	ENSMUSG00000036817	MGI:1924303	Sad1 and UNC84 domain containing 1	protein coding gene	MP:0001926	female infertility	1.35271	#N/A
Sun1	77053	ENSMUSG00000036817	MGI:1924303	Sad1 and UNC84 domain containing 1	protein coding gene	MP:0002777	absent ovarian follicles	1.35271	#N/A
Sun1	77053	ENSMUSG00000036817	MGI:1924303	Sad1 and UNC84 domain containing 1	protein coding gene	MP:0004805	absent oocytes	1.35271	#N/A
Sun1	77053	ENSMUSG00000036817	MGI:1924303	Sad1 and UNC84 domain containing 1	protein coding gene	MP:0004852	decreased testis weight	1.35271	#N/A
Sun1	77053	ENSMUSG00000036817	MGI:1924303	Sad1 and UNC84 domain containing 1	protein coding gene	MP:0004901	decreased male germ cell number	1.35271	#N/A
Sun1	77053	ENSMUSG00000036817	MGI:1924303	Sad1 and UNC84 domain containing 1	protein coding gene	MP:0005159	azoospermia	1.35271	#N/A
Sun1	77053	ENSMUSG00000036817	MGI:1924303	Sad1 and UNC84 domain containing 1	protein coding gene	MP:0005168	abnormal female meiosis	1.35271	#N/A
Sun1	77053	ENSMUSG00000036817	MGI:1924303	Sad1 and UNC84 domain containing 1	protein coding gene	MP:0005169	abnormal male meiosis	1.35271	#N/A
Sun1	77053	ENSMUSG00000036817	MGI:1924303	Sad1 and UNC84 domain containing 1	protein coding gene	MP:0006379	abnormal spermatocyte morphology	1.35271	#N/A
Sun1	77053	ENSMUSG00000036817	MGI:1924303	Sad1 and UNC84 domain containing 1	protein coding gene	MP:0008261	arrest of male meiosis	1.35271	#N/A
Sun1	77053	ENSMUSG00000036817	MGI:1924303	Sad1 and UNC84 domain containing 1	protein coding gene	MP:0013507	increased ovary apoptosis	1.35271	#N/A
Sun1	77053	ENSMUSG00000036817	MGI:1924303	Sad1 and UNC84 domain containing 1	protein coding gene	MP:0013601	increased testis apoptosis	1.35271	#N/A
Sun1	77053	ENSMUSG00000036817	MGI:1924303	Sad1 and UNC84 domain containing 1	protein coding gene	MP:0030024	abnormal meiotic attachment of telomere to nuclear envelope	1.35271	#N/A
Amh	11705	ENSMUSG00000035262	MGI:88006	anti-Mullerian hormone	protein coding gene	MP:0001152	Leydig cell hyperplasia	1.34917	1.31566
Amh	11705	ENSMUSG00000035262	MGI:88006	anti-Mullerian hormone	protein coding gene	MP:0001749	suppressed circulating follicle stimulating hormone level	1.34917	1.31566
Amh	11705	ENSMUSG00000035262	MGI:88006	anti-Mullerian hormone	protein coding gene	MP:0001922	reduced male fertility	1.34917	1.31566
Amh	11705	ENSMUSG00000035262	MGI:88006	anti-Mullerian hormone	protein coding gene	MP:0002678	increased follicle recruitment	1.34917	1.31566
Amh	11705	ENSMUSG00000035262	MGI:88006	anti-Mullerian hormone	protein coding gene	MP:0002789	male pseudohermaphroditism	1.34917	1.31566
Amh	11705	ENSMUSG00000035262	MGI:88006	anti-Mullerian hormone	protein coding gene	MP:0004855	increased ovary weight	1.34917	1.31566
Ybx3	56449	ENSMUSG00000030189	MGI:2137670	Y box protein 3	protein coding gene	MP:0001147	small testis	1.34683	#N/A
Ybx3	56449	ENSMUSG00000030189	MGI:2137670	Y box protein 3	protein coding gene	MP:0001154	seminiferous tubule degeneration	1.34683	#N/A
Ybx3	56449	ENSMUSG00000030189	MGI:2137670	Y box protein 3	protein coding gene	MP:0001156	abnormal spermatogenesis	1.34683	#N/A
Ybx3	56449	ENSMUSG00000030189	MGI:2137670	Y box protein 3	protein coding gene	MP:0001925	male infertility	1.34683	#N/A
Ybx3	56449	ENSMUSG00000030189	MGI:2137670	Y box protein 3	protein coding gene	MP:0002687	oligozoospermia	1.34683	#N/A
Agpat1	55979	ENSMUSG00000034254	MGI:1932075	1-acylglycerol-3-phosphate O-acyltransferase 1 (lysophosphatidic acid acyltransferase, alpha)	protein coding gene	MP:0001156	abnormal spermatogenesis	1.33447	#N/A
Agpat1	55979	ENSMUSG00000034254	MGI:1932075	1-acylglycerol-3-phosphate O-acyltransferase 1 (lysophosphatidic acid acyltransferase, alpha)	protein coding gene	MP:0001750	increased circulating follicle stimulating hormone level	1.33447	#N/A
Agpat1	55979	ENSMUSG00000034254	MGI:1932075	1-acylglycerol-3-phosphate O-acyltransferase 1 (lysophosphatidic acid acyltransferase, alpha)	protein coding gene	MP:0001925	male infertility	1.33447	#N/A
Agpat1	55979	ENSMUSG00000034254	MGI:1932075	1-acylglycerol-3-phosphate O-acyltransferase 1 (lysophosphatidic acid acyltransferase, alpha)	protein coding gene	MP:0001926	female infertility	1.33447	#N/A
Agpat1	55979	ENSMUSG00000034254	MGI:1932075	1-acylglycerol-3-phosphate O-acyltransferase 1 (lysophosphatidic acid acyltransferase, alpha)	protein coding gene	MP:0001928	abnormal ovulation	1.33447	#N/A
Agpat1	55979	ENSMUSG00000034254	MGI:1932075	1-acylglycerol-3-phosphate O-acyltransferase 1 (lysophosphatidic acid acyltransferase, alpha)	protein coding gene	MP:0006379	abnormal spermatocyte morphology	1.33447	#N/A
Agpat1	55979	ENSMUSG00000034254	MGI:1932075	1-acylglycerol-3-phosphate O-acyltransferase 1 (lysophosphatidic acid acyltransferase, alpha)	protein coding gene	MP:0006380	abnormal spermatid morphology	1.33447	#N/A
Agpat1	55979	ENSMUSG00000034254	MGI:1932075	1-acylglycerol-3-phosphate O-acyltransferase 1 (lysophosphatidic acid acyltransferase, alpha)	protein coding gene	MP:0008261	arrest of male meiosis	1.33447	#N/A
Porcn	53627	ENSMUSG00000031169	MGI:1890212	porcupine O-acyltransferase	protein coding gene	MP:0001147	small testis	1.33407	#N/A
Porcn	53627	ENSMUSG00000031169	MGI:1890212	porcupine O-acyltransferase	protein coding gene	MP:0001924	infertility	1.33407	#N/A
Porcn	53627	ENSMUSG00000031169	MGI:1890212	porcupine O-acyltransferase	protein coding gene	MP:0002769	abnormal vas deferens morphology	1.33407	#N/A
Tgfbr3	21814	ENSMUSG00000029287	MGI:104637	transforming growth factor, beta receptor III	protein coding gene	MP:0002161	abnormal fertility/fecundity	1.3323	1.37276
Lama2	16773	ENSMUSG00000019899	MGI:99912	laminin, alpha 2	protein coding gene	MP:0001146	abnormal testis morphology	1.33147	#N/A
Lama2	16773	ENSMUSG00000019899	MGI:99912	laminin, alpha 2	protein coding gene	MP:0002566	abnormal sexual interaction	1.33147	#N/A
Lama2	16773	ENSMUSG00000019899	MGI:99912	laminin, alpha 2	protein coding gene	MP:0004852	decreased testis weight	1.33147	#N/A
Lama2	16773	ENSMUSG00000019899	MGI:99912	laminin, alpha 2	protein coding gene	MP:0006380	abnormal spermatid morphology	1.33147	#N/A
Ap2s1	232910	ENSMUSG00000008036	MGI:2141861	adaptor-related protein complex 2, sigma 1 subunit	protein coding gene	MP:0002059	abnormal seminal vesicle morphology	1.3295	#N/A
Ap2s1	232910	ENSMUSG00000008036	MGI:2141861	adaptor-related protein complex 2, sigma 1 subunit	protein coding gene	MP:0002997	enlarged seminal vesicle	1.3295	#N/A
Tmem119	231633	ENSMUSG00000054675	MGI:2385228	transmembrane protein 119	protein coding gene	MP:0001146	abnormal testis morphology	1.31489	#N/A
Tmem119	231633	ENSMUSG00000054675	MGI:2385228	transmembrane protein 119	protein coding gene	MP:0001147	small testis	1.31489	#N/A
Tmem119	231633	ENSMUSG00000054675	MGI:2385228	transmembrane protein 119	protein coding gene	MP:0002059	abnormal seminal vesicle morphology	1.31489	#N/A
Mlx	21428	ENSMUSG00000017801	MGI:108398	MAX-like protein X	protein coding gene	MP:0001925	male infertility	1.31179	1.43118
Mlxipl	58805	ENSMUSG00000005373	MGI:1927999	MLX interacting protein-like	protein coding gene	MP:0009289	decreased epididymal fat pad weight	1.31179	1.43118
B4galnt1	14421	ENSMUSG00000006731	MGI:1342057	beta-1,4-N-acetyl-galactosaminyl transferase 1	protein coding gene	MP:0001154	seminiferous tubule degeneration	1.30317	1.45685
B4galnt1	14421	ENSMUSG00000006731	MGI:1342057	beta-1,4-N-acetyl-galactosaminyl transferase 1	protein coding gene	MP:0001925	male infertility	1.30317	1.45685
Atp2b1	67972	ENSMUSG00000019943	MGI:104653	ATPase, Ca++ transporting, plasma membrane 1	protein coding gene	MP:0002059	abnormal seminal vesicle morphology	1.30103	1.18165
Atp2b1	67972	ENSMUSG00000019943	MGI:104653	ATPase, Ca++ transporting, plasma membrane 1	protein coding gene	MP:0004931	enlarged epididymis	1.30103	1.18165
Hip1	215114	ENSMUSG00000039959	MGI:1099804	huntingtin interacting protein 1	protein coding gene	MP:0001154	seminiferous tubule degeneration	1.29979	#N/A
Hip1	215114	ENSMUSG00000039959	MGI:1099804	huntingtin interacting protein 1	protein coding gene	MP:0001156	abnormal spermatogenesis	1.29979	#N/A
Hip1	215114	ENSMUSG00000039959	MGI:1099804	huntingtin interacting protein 1	protein coding gene	MP:0001922	reduced male fertility	1.29979	#N/A
Hip1	215114	ENSMUSG00000039959	MGI:1099804	huntingtin interacting protein 1	protein coding gene	MP:0001925	male infertility	1.29979	#N/A
Hip1	215114	ENSMUSG00000039959	MGI:1099804	huntingtin interacting protein 1	protein coding gene	MP:0002687	oligozoospermia	1.29979	#N/A
Hip1	215114	ENSMUSG00000039959	MGI:1099804	huntingtin interacting protein 1	protein coding gene	MP:0003205	testicular atrophy	1.29979	#N/A
Hip1	215114	ENSMUSG00000039959	MGI:1099804	huntingtin interacting protein 1	protein coding gene	MP:0004852	decreased testis weight	1.29979	#N/A
Hip1	215114	ENSMUSG00000039959	MGI:1099804	huntingtin interacting protein 1	protein coding gene	MP:0004901	decreased male germ cell number	1.29979	#N/A
Hip1	215114	ENSMUSG00000039959	MGI:1099804	huntingtin interacting protein 1	protein coding gene	MP:0006380	abnormal spermatid morphology	1.29979	#N/A
Hip1	215114	ENSMUSG00000039959	MGI:1099804	huntingtin interacting protein 1	protein coding gene	MP:0008280	abnormal male germ cell apoptosis	1.29979	#N/A
Hip1	215114	ENSMUSG00000039959	MGI:1099804	huntingtin interacting protein 1	protein coding gene	MP:0013600	testis degeneration	1.29979	#N/A
Hip1	215114	ENSMUSG00000039959	MGI:1099804	huntingtin interacting protein 1	protein coding gene	MP:0020550	multinucleated giant male germ cells	1.29979	#N/A
Plat	18791	ENSMUSG00000031538	MGI:97610	plasminogen activator, tissue	protein coding gene	MP:0001146	abnormal testis morphology	1.29204	1.20631
Plat	18791	ENSMUSG00000031538	MGI:97610	plasminogen activator, tissue	protein coding gene	MP:0001147	small testis	1.29204	1.20631
Nr5a1	26423	ENSMUSG00000026751	MGI:1346833	nuclear receptor subfamily 5, group A, member 1	protein coding gene	MP:0000653	abnormal sex gland morphology	1.28561	#N/A
Nr5a1	26423	ENSMUSG00000026751	MGI:1346833	nuclear receptor subfamily 5, group A, member 1	protein coding gene	MP:0001116	small gonad	1.28561	#N/A
Nr5a1	26423	ENSMUSG00000026751	MGI:1346833	nuclear receptor subfamily 5, group A, member 1	protein coding gene	MP:0001121	uterus hypoplasia	1.28561	#N/A
Nr5a1	26423	ENSMUSG00000026751	MGI:1346833	nuclear receptor subfamily 5, group A, member 1	protein coding gene	MP:0001127	small ovary	1.28561	#N/A
Nr5a1	26423	ENSMUSG00000026751	MGI:1346833	nuclear receptor subfamily 5, group A, member 1	protein coding gene	MP:0001129	impaired ovarian folliculogenesis	1.28561	#N/A
Nr5a1	26423	ENSMUSG00000026751	MGI:1346833	nuclear receptor subfamily 5, group A, member 1	protein coding gene	MP:0001145	abnormal male reproductive system morphology	1.28561	#N/A
Nr5a1	26423	ENSMUSG00000026751	MGI:1346833	nuclear receptor subfamily 5, group A, member 1	protein coding gene	MP:0001146	abnormal testis morphology	1.28561	#N/A
Nr5a1	26423	ENSMUSG00000026751	MGI:1346833	nuclear receptor subfamily 5, group A, member 1	protein coding gene	MP:0001147	small testis	1.28561	#N/A
Nr5a1	26423	ENSMUSG00000026751	MGI:1346833	nuclear receptor subfamily 5, group A, member 1	protein coding gene	MP:0001152	Leydig cell hyperplasia	1.28561	#N/A
Nr5a1	26423	ENSMUSG00000026751	MGI:1346833	nuclear receptor subfamily 5, group A, member 1	protein coding gene	MP:0001154	seminiferous tubule degeneration	1.28561	#N/A
Nr5a1	26423	ENSMUSG00000026751	MGI:1346833	nuclear receptor subfamily 5, group A, member 1	protein coding gene	MP:0001155	arrest of spermatogenesis	1.28561	#N/A
Nr5a1	26423	ENSMUSG00000026751	MGI:1346833	nuclear receptor subfamily 5, group A, member 1	protein coding gene	MP:0001156	abnormal spermatogenesis	1.28561	#N/A
Nr5a1	26423	ENSMUSG00000026751	MGI:1346833	nuclear receptor subfamily 5, group A, member 1	protein coding gene	MP:0001924	infertility	1.28561	#N/A
Nr5a1	26423	ENSMUSG00000026751	MGI:1346833	nuclear receptor subfamily 5, group A, member 1	protein coding gene	MP:0001925	male infertility	1.28561	#N/A
Nr5a1	26423	ENSMUSG00000026751	MGI:1346833	nuclear receptor subfamily 5, group A, member 1	protein coding gene	MP:0001926	female infertility	1.28561	#N/A
Nr5a1	26423	ENSMUSG00000026751	MGI:1346833	nuclear receptor subfamily 5, group A, member 1	protein coding gene	MP:0001928	abnormal ovulation	1.28561	#N/A
Nr5a1	26423	ENSMUSG00000026751	MGI:1346833	nuclear receptor subfamily 5, group A, member 1	protein coding gene	MP:0001940	testis hypoplasia	1.28561	#N/A
Nr5a1	26423	ENSMUSG00000026751	MGI:1346833	nuclear receptor subfamily 5, group A, member 1	protein coding gene	MP:0002160	abnormal reproductive system morphology	1.28561	#N/A
Nr5a1	26423	ENSMUSG00000026751	MGI:1346833	nuclear receptor subfamily 5, group A, member 1	protein coding gene	MP:0002566	abnormal sexual interaction	1.28561	#N/A
Nr5a1	26423	ENSMUSG00000026751	MGI:1346833	nuclear receptor subfamily 5, group A, member 1	protein coding gene	MP:0002636	delayed vaginal opening	1.28561	#N/A
Nr5a1	26423	ENSMUSG00000026751	MGI:1346833	nuclear receptor subfamily 5, group A, member 1	protein coding gene	MP:0002687	oligozoospermia	1.28561	#N/A
Nr5a1	26423	ENSMUSG00000026751	MGI:1346833	nuclear receptor subfamily 5, group A, member 1	protein coding gene	MP:0002780	decreased circulating testosterone level	1.28561	#N/A
Nr5a1	26423	ENSMUSG00000026751	MGI:1346833	nuclear receptor subfamily 5, group A, member 1	protein coding gene	MP:0002786	abnormal Leydig cell morphology	1.28561	#N/A
Nr5a1	26423	ENSMUSG00000026751	MGI:1346833	nuclear receptor subfamily 5, group A, member 1	protein coding gene	MP:0002790	decreased circulating follicle stimulating hormone level	1.28561	#N/A
Nr5a1	26423	ENSMUSG00000026751	MGI:1346833	nuclear receptor subfamily 5, group A, member 1	protein coding gene	MP:0003578	absent ovary	1.28561	#N/A
Nr5a1	26423	ENSMUSG00000026751	MGI:1346833	nuclear receptor subfamily 5, group A, member 1	protein coding gene	MP:0003830	abnormal testis development	1.28561	#N/A
Nr5a1	26423	ENSMUSG00000026751	MGI:1346833	nuclear receptor subfamily 5, group A, member 1	protein coding gene	MP:0004834	ovary hemorrhage	1.28561	#N/A
Nr5a1	26423	ENSMUSG00000026751	MGI:1346833	nuclear receptor subfamily 5, group A, member 1	protein coding gene	MP:0004852	decreased testis weight	1.28561	#N/A
Nr5a1	26423	ENSMUSG00000026751	MGI:1346833	nuclear receptor subfamily 5, group A, member 1	protein coding gene	MP:0004856	decreased ovary weight	1.28561	#N/A
Nr5a1	26423	ENSMUSG00000026751	MGI:1346833	nuclear receptor subfamily 5, group A, member 1	protein coding gene	MP:0004901	decreased male germ cell number	1.28561	#N/A
Nr5a1	26423	ENSMUSG00000026751	MGI:1346833	nuclear receptor subfamily 5, group A, member 1	protein coding gene	MP:0005130	decreased follicle stimulating hormone level	1.28561	#N/A
Nr5a1	26423	ENSMUSG00000026751	MGI:1346833	nuclear receptor subfamily 5, group A, member 1	protein coding gene	MP:0005148	seminal vesicle hypoplasia	1.28561	#N/A
Nr5a1	26423	ENSMUSG00000026751	MGI:1346833	nuclear receptor subfamily 5, group A, member 1	protein coding gene	MP:0005158	ovary hypoplasia	1.28561	#N/A
Nr5a1	26423	ENSMUSG00000026751	MGI:1346833	nuclear receptor subfamily 5, group A, member 1	protein coding gene	MP:0005536	Leydig cell hypoplasia	1.28561	#N/A
Nr5a1	26423	ENSMUSG00000026751	MGI:1346833	nuclear receptor subfamily 5, group A, member 1	protein coding gene	MP:0006380	abnormal spermatid morphology	1.28561	#N/A
Nr5a1	26423	ENSMUSG00000026751	MGI:1346833	nuclear receptor subfamily 5, group A, member 1	protein coding gene	MP:0006415	absent testes	1.28561	#N/A
Nr5a1	26423	ENSMUSG00000026751	MGI:1346833	nuclear receptor subfamily 5, group A, member 1	protein coding gene	MP:0006418	abnormal testis cord formation	1.28561	#N/A
Nr5a1	26423	ENSMUSG00000026751	MGI:1346833	nuclear receptor subfamily 5, group A, member 1	protein coding gene	MP:0009080	uterus inflammation	1.28561	#N/A
Nr5a1	26423	ENSMUSG00000026751	MGI:1346833	nuclear receptor subfamily 5, group A, member 1	protein coding gene	MP:0009207	internal male genitalia hypoplasia	1.28561	#N/A
Nr5a1	26423	ENSMUSG00000026751	MGI:1346833	nuclear receptor subfamily 5, group A, member 1	protein coding gene	MP:0009251	enlarged endometrial glands	1.28561	#N/A
Nr5a1	26423	ENSMUSG00000026751	MGI:1346833	nuclear receptor subfamily 5, group A, member 1	protein coding gene	MP:0009444	ovarian follicular cyst	1.28561	#N/A
Nr5a1	26423	ENSMUSG00000026751	MGI:1346833	nuclear receptor subfamily 5, group A, member 1	protein coding gene	MP:0011385	abnormal testosterone level	1.28561	#N/A
Sgta	52551	ENSMUSG00000004937	MGI:1098703	small glutamine-rich tetratricopeptide repeat (TPR)-containing, alpha	protein coding gene	MP:0001921	reduced fertility	1.28012	#N/A
Sgta	52551	ENSMUSG00000004937	MGI:1098703	small glutamine-rich tetratricopeptide repeat (TPR)-containing, alpha	protein coding gene	MP:0003599	large penis	1.28012	#N/A
Sgta	52551	ENSMUSG00000004937	MGI:1098703	small glutamine-rich tetratricopeptide repeat (TPR)-containing, alpha	protein coding gene	MP:0003830	abnormal testis development	1.28012	#N/A
Baz1a	217578	ENSMUSG00000035021	MGI:1309478	bromodomain adjacent to zinc finger domain 1A	protein coding gene	MP:0001156	abnormal spermatogenesis	1.27524	#N/A
Baz1a	217578	ENSMUSG00000035021	MGI:1309478	bromodomain adjacent to zinc finger domain 1A	protein coding gene	MP:0001925	male infertility	1.27524	#N/A
Baz1a	217578	ENSMUSG00000035021	MGI:1309478	bromodomain adjacent to zinc finger domain 1A	protein coding gene	MP:0001932	abnormal spermiogenesis	1.27524	#N/A
Baz1a	217578	ENSMUSG00000035021	MGI:1309478	bromodomain adjacent to zinc finger domain 1A	protein coding gene	MP:0002660	abnormal caput epididymis morphology	1.27524	#N/A
Baz1a	217578	ENSMUSG00000035021	MGI:1309478	bromodomain adjacent to zinc finger domain 1A	protein coding gene	MP:0002662	abnormal cauda epididymis morphology	1.27524	#N/A
Baz1a	217578	ENSMUSG00000035021	MGI:1309478	bromodomain adjacent to zinc finger domain 1A	protein coding gene	MP:0002675	asthenozoospermia	1.27524	#N/A
Baz1a	217578	ENSMUSG00000035021	MGI:1309478	bromodomain adjacent to zinc finger domain 1A	protein coding gene	MP:0002687	oligozoospermia	1.27524	#N/A
Baz1a	217578	ENSMUSG00000035021	MGI:1309478	bromodomain adjacent to zinc finger domain 1A	protein coding gene	MP:0004182	abnormal spermiation	1.27524	#N/A
Baz1a	217578	ENSMUSG00000035021	MGI:1309478	bromodomain adjacent to zinc finger domain 1A	protein coding gene	MP:0004543	abnormal sperm physiology	1.27524	#N/A
Baz1a	217578	ENSMUSG00000035021	MGI:1309478	bromodomain adjacent to zinc finger domain 1A	protein coding gene	MP:0005578	teratozoospermia	1.27524	#N/A
Baz1a	217578	ENSMUSG00000035021	MGI:1309478	bromodomain adjacent to zinc finger domain 1A	protein coding gene	MP:0006380	abnormal spermatid morphology	1.27524	#N/A
Baz1a	217578	ENSMUSG00000035021	MGI:1309478	bromodomain adjacent to zinc finger domain 1A	protein coding gene	MP:0008892	abnormal sperm flagellum morphology	1.27524	#N/A
Baz1a	217578	ENSMUSG00000035021	MGI:1309478	bromodomain adjacent to zinc finger domain 1A	protein coding gene	MP:0009230	abnormal sperm head morphology	1.27524	#N/A
Baz1a	217578	ENSMUSG00000035021	MGI:1309478	bromodomain adjacent to zinc finger domain 1A	protein coding gene	MP:0009831	abnormal sperm midpiece morphology	1.27524	#N/A
Baz1a	217578	ENSMUSG00000035021	MGI:1309478	bromodomain adjacent to zinc finger domain 1A	protein coding gene	MP:0009834	abnormal sperm annulus morphology	1.27524	#N/A
Baz1a	217578	ENSMUSG00000035021	MGI:1309478	bromodomain adjacent to zinc finger domain 1A	protein coding gene	MP:0009839	multiflagellated sperm	1.27524	#N/A
Baz1a	217578	ENSMUSG00000035021	MGI:1309478	bromodomain adjacent to zinc finger domain 1A	protein coding gene	MP:0013601	increased testis apoptosis	1.27524	#N/A
Baz1a	217578	ENSMUSG00000035021	MGI:1309478	bromodomain adjacent to zinc finger domain 1A	protein coding gene	MP:0020550	multinucleated giant male germ cells	1.27524	#N/A
Tsx	22127	ENSMUSG00000031329	MGI:108118	testis specific X-linked gene	protein coding gene	MP:0001147	small testis	1.2694	1.15331
Tsx	22127	ENSMUSG00000031329	MGI:108118	testis specific X-linked gene	protein coding gene	MP:0001923	reduced female fertility	1.2694	1.15331
Tsx	22127	ENSMUSG00000031329	MGI:108118	testis specific X-linked gene	protein coding gene	MP:0001940	testis hypoplasia	1.2694	1.15331
Cdkn2d	12581	ENSMUSG00000096472	MGI:105387	cyclin dependent kinase inhibitor 2D	protein coding gene	MP:0001156	abnormal spermatogenesis	1.26907	#N/A
Cdkn2d	12581	ENSMUSG00000096472	MGI:105387	cyclin dependent kinase inhibitor 2D	protein coding gene	MP:0001750	increased circulating follicle stimulating hormone level	1.26907	#N/A
Cdkn2d	12581	ENSMUSG00000096472	MGI:105387	cyclin dependent kinase inhibitor 2D	protein coding gene	MP:0002687	oligozoospermia	1.26907	#N/A
Cdkn2d	12581	ENSMUSG00000096472	MGI:105387	cyclin dependent kinase inhibitor 2D	protein coding gene	MP:0003205	testicular atrophy	1.26907	#N/A
Cdkn2d	12581	ENSMUSG00000096472	MGI:105387	cyclin dependent kinase inhibitor 2D	protein coding gene	MP:0005169	abnormal male meiosis	1.26907	#N/A
Cdkn2d	12581	ENSMUSG00000096472	MGI:105387	cyclin dependent kinase inhibitor 2D	protein coding gene	MP:0008280	abnormal male germ cell apoptosis	1.26907	#N/A
Dazap1	70248	ENSMUSG00000069565	MGI:1917498	DAZ associated protein 1	protein coding gene	MP:0001126	abnormal ovary morphology	1.25957	#N/A
Dazap1	70248	ENSMUSG00000069565	MGI:1917498	DAZ associated protein 1	protein coding gene	MP:0001127	small ovary	1.25957	#N/A
Dazap1	70248	ENSMUSG00000069565	MGI:1917498	DAZ associated protein 1	protein coding gene	MP:0001146	abnormal testis morphology	1.25957	#N/A
Dazap1	70248	ENSMUSG00000069565	MGI:1917498	DAZ associated protein 1	protein coding gene	MP:0001147	small testis	1.25957	#N/A
Dazap1	70248	ENSMUSG00000069565	MGI:1917498	DAZ associated protein 1	protein coding gene	MP:0001153	small seminiferous tubules	1.25957	#N/A
Dazap1	70248	ENSMUSG00000069565	MGI:1917498	DAZ associated protein 1	protein coding gene	MP:0001155	arrest of spermatogenesis	1.25957	#N/A
Dazap1	70248	ENSMUSG00000069565	MGI:1917498	DAZ associated protein 1	protein coding gene	MP:0001156	abnormal spermatogenesis	1.25957	#N/A
Dazap1	70248	ENSMUSG00000069565	MGI:1917498	DAZ associated protein 1	protein coding gene	MP:0001919	abnormal reproductive system physiology	1.25957	#N/A
Dazap1	70248	ENSMUSG00000069565	MGI:1917498	DAZ associated protein 1	protein coding gene	MP:0001925	male infertility	1.25957	#N/A
Dazap1	70248	ENSMUSG00000069565	MGI:1917498	DAZ associated protein 1	protein coding gene	MP:0002160	abnormal reproductive system morphology	1.25957	#N/A
Dazap1	70248	ENSMUSG00000069565	MGI:1917498	DAZ associated protein 1	protein coding gene	MP:0002685	abnormal spermatogonia proliferation	1.25957	#N/A
Dazap1	70248	ENSMUSG00000069565	MGI:1917498	DAZ associated protein 1	protein coding gene	MP:0006379	abnormal spermatocyte morphology	1.25957	#N/A
Dazap1	70248	ENSMUSG00000069565	MGI:1917498	DAZ associated protein 1	protein coding gene	MP:0020550	multinucleated giant male germ cells	1.25957	#N/A
Pdgfa	18590	ENSMUSG00000025856	MGI:97527	platelet derived growth factor, alpha	protein coding gene	MP:0001155	arrest of spermatogenesis	1.25739	1.2287
Pdgfa	18590	ENSMUSG00000025856	MGI:97527	platelet derived growth factor, alpha	protein coding gene	MP:0001156	abnormal spermatogenesis	1.25739	1.2287
Tbc1d20	67231	ENSMUSG00000027465	MGI:1914481	TBC1 domain family, member 20	protein coding gene	MP:0001147	small testis	1.24518	-1.46019
Tbc1d20	67231	ENSMUSG00000027465	MGI:1914481	TBC1 domain family, member 20	protein coding gene	MP:0001155	arrest of spermatogenesis	1.24518	-1.46019
Tbc1d20	67231	ENSMUSG00000027465	MGI:1914481	TBC1 domain family, member 20	protein coding gene	MP:0001925	male infertility	1.24518	-1.46019
Tbc1d20	67231	ENSMUSG00000027465	MGI:1914481	TBC1 domain family, member 20	protein coding gene	MP:0001932	abnormal spermiogenesis	1.24518	-1.46019
Tbc1d20	67231	ENSMUSG00000027465	MGI:1914481	TBC1 domain family, member 20	protein coding gene	MP:0002687	oligozoospermia	1.24518	-1.46019
Tbc1d20	67231	ENSMUSG00000027465	MGI:1914481	TBC1 domain family, member 20	protein coding gene	MP:0004852	decreased testis weight	1.24518	-1.46019
Tbc1d20	67231	ENSMUSG00000027465	MGI:1914481	TBC1 domain family, member 20	protein coding gene	MP:0004901	decreased male germ cell number	1.24518	-1.46019
Tbc1d20	67231	ENSMUSG00000027465	MGI:1914481	TBC1 domain family, member 20	protein coding gene	MP:0005578	teratozoospermia	1.24518	-1.46019
Tbc1d20	67231	ENSMUSG00000027465	MGI:1914481	TBC1 domain family, member 20	protein coding gene	MP:0006362	abnormal male germ cell morphology	1.24518	-1.46019
Tbc1d20	67231	ENSMUSG00000027465	MGI:1914481	TBC1 domain family, member 20	protein coding gene	MP:0008839	absent acrosome	1.24518	-1.46019
Tbc1d20	67231	ENSMUSG00000027465	MGI:1914481	TBC1 domain family, member 20	protein coding gene	MP:0009230	abnormal sperm head morphology	1.24518	-1.46019
Tbc1d20	67231	ENSMUSG00000027465	MGI:1914481	TBC1 domain family, member 20	protein coding gene	MP:0020869	immotile sperm	1.24518	-1.46019
Dkc1	245474	ENSMUSG00000031403	MGI:1861727	dyskeratosis congenita 1, dyskerin	protein coding gene	MP:0002161	abnormal fertility/fecundity	1.23839	#N/A
Baiap2	108100	ENSMUSG00000025372	MGI:2137336	brain-specific angiogenesis inhibitor 1-associated protein 2	protein coding gene	MP:0001146	abnormal testis morphology	1.22104	1.21919
Baiap2	108100	ENSMUSG00000025372	MGI:2137336	brain-specific angiogenesis inhibitor 1-associated protein 2	protein coding gene	MP:0001147	small testis	1.22104	1.21919
Boll	75388	ENSMUSG00000025977	MGI:1922638	boule homolog, RNA binding protein	protein coding gene	MP:0001147	small testis	1.20932	#N/A
Boll	75388	ENSMUSG00000025977	MGI:1922638	boule homolog, RNA binding protein	protein coding gene	MP:0001155	arrest of spermatogenesis	1.20932	#N/A
Boll	75388	ENSMUSG00000025977	MGI:1922638	boule homolog, RNA binding protein	protein coding gene	MP:0001156	abnormal spermatogenesis	1.20932	#N/A
Boll	75388	ENSMUSG00000025977	MGI:1922638	boule homolog, RNA binding protein	protein coding gene	MP:0001925	male infertility	1.20932	#N/A
Boll	75388	ENSMUSG00000025977	MGI:1922638	boule homolog, RNA binding protein	protein coding gene	MP:0001932	abnormal spermiogenesis	1.20932	#N/A
Boll	75388	ENSMUSG00000025977	MGI:1922638	boule homolog, RNA binding protein	protein coding gene	MP:0004852	decreased testis weight	1.20932	#N/A
Boll	75388	ENSMUSG00000025977	MGI:1922638	boule homolog, RNA binding protein	protein coding gene	MP:0005159	azoospermia	1.20932	#N/A
Boll	75388	ENSMUSG00000025977	MGI:1922638	boule homolog, RNA binding protein	protein coding gene	MP:0008279	arrest of spermiogenesis	1.20932	#N/A
Boll	75388	ENSMUSG00000025977	MGI:1922638	boule homolog, RNA binding protein	protein coding gene	MP:0008280	abnormal male germ cell apoptosis	1.20932	#N/A
Boll	75388	ENSMUSG00000025977	MGI:1922638	boule homolog, RNA binding protein	protein coding gene	MP:0020550	multinucleated giant male germ cells	1.20932	#N/A
Emc10	69683	ENSMUSG00000008140	MGI:1916933	ER membrane protein complex subunit 10	protein coding gene	MP:0001922	reduced male fertility	1.20863	-1.18577
Dpf2	19708	ENSMUSG00000024826	MGI:109529	D4, zinc and double PHD fingers family 2	protein coding gene	MP:0002059	abnormal seminal vesicle morphology	1.20402	#N/A
Dido1	23856	ENSMUSG00000038914	MGI:1344352	death inducer-obliterator 1	protein coding gene	MP:0001922	reduced male fertility	1.18468	#N/A
Dido1	23856	ENSMUSG00000038914	MGI:1344352	death inducer-obliterator 1	protein coding gene	MP:0001923	reduced female fertility	1.18468	#N/A
Serpine2	20720	ENSMUSG00000026249	MGI:101780	serine (or cysteine) peptidase inhibitor, clade E, member 2	protein coding gene	MP:0001922	reduced male fertility	1.17837	-1.42476
Serpine2	20720	ENSMUSG00000026249	MGI:101780	serine (or cysteine) peptidase inhibitor, clade E, member 2	protein coding gene	MP:0002059	abnormal seminal vesicle morphology	1.17837	-1.42476
Serpine2	20720	ENSMUSG00000026249	MGI:101780	serine (or cysteine) peptidase inhibitor, clade E, member 2	protein coding gene	MP:0013903	abnormal seminal vesicle fluid composition	1.17837	-1.42476
Bscl2	14705	ENSMUSG00000071657	MGI:1298392	Berardinelli-Seip congenital lipodystrophy 2 (seipin)	protein coding gene	MP:0001146	abnormal testis morphology	1.17539	#N/A
Bscl2	14705	ENSMUSG00000071657	MGI:1298392	Berardinelli-Seip congenital lipodystrophy 2 (seipin)	protein coding gene	MP:0001156	abnormal spermatogenesis	1.17539	#N/A
Bscl2	14705	ENSMUSG00000071657	MGI:1298392	Berardinelli-Seip congenital lipodystrophy 2 (seipin)	protein coding gene	MP:0001925	male infertility	1.17539	#N/A
Bscl2	14705	ENSMUSG00000071657	MGI:1298392	Berardinelli-Seip congenital lipodystrophy 2 (seipin)	protein coding gene	MP:0001932	abnormal spermiogenesis	1.17539	#N/A
Bscl2	14705	ENSMUSG00000071657	MGI:1298392	Berardinelli-Seip congenital lipodystrophy 2 (seipin)	protein coding gene	MP:0002675	asthenozoospermia	1.17539	#N/A
Bscl2	14705	ENSMUSG00000071657	MGI:1298392	Berardinelli-Seip congenital lipodystrophy 2 (seipin)	protein coding gene	MP:0002687	oligozoospermia	1.17539	#N/A
Bscl2	14705	ENSMUSG00000071657	MGI:1298392	Berardinelli-Seip congenital lipodystrophy 2 (seipin)	protein coding gene	MP:0005578	teratozoospermia	1.17539	#N/A
Bscl2	14705	ENSMUSG00000071657	MGI:1298392	Berardinelli-Seip congenital lipodystrophy 2 (seipin)	protein coding gene	MP:0006362	abnormal male germ cell morphology	1.17539	#N/A
Bscl2	14705	ENSMUSG00000071657	MGI:1298392	Berardinelli-Seip congenital lipodystrophy 2 (seipin)	protein coding gene	MP:0006380	abnormal spermatid morphology	1.17539	#N/A
Bscl2	14705	ENSMUSG00000071657	MGI:1298392	Berardinelli-Seip congenital lipodystrophy 2 (seipin)	protein coding gene	MP:0008892	abnormal sperm flagellum morphology	1.17539	#N/A
Bscl2	14705	ENSMUSG00000071657	MGI:1298392	Berardinelli-Seip congenital lipodystrophy 2 (seipin)	protein coding gene	MP:0009230	abnormal sperm head morphology	1.17539	#N/A
Pcsk4	18551	ENSMUSG00000020131	MGI:97514	proprotein convertase subtilisin/kexin type 4	protein coding gene	MP:0000242	impaired fertilization	1.1718	-1.25522
Pcsk4	18551	ENSMUSG00000020131	MGI:97514	proprotein convertase subtilisin/kexin type 4	protein coding gene	MP:0001922	reduced male fertility	1.1718	-1.25522
Pcsk4	18551	ENSMUSG00000020131	MGI:97514	proprotein convertase subtilisin/kexin type 4	protein coding gene	MP:0001923	reduced female fertility	1.1718	-1.25522
Pcsk4	18551	ENSMUSG00000020131	MGI:97514	proprotein convertase subtilisin/kexin type 4	protein coding gene	MP:0009282	reduced hyperactivated sperm motility	1.1718	-1.25522
Pcsk4	18551	ENSMUSG00000020131	MGI:97514	proprotein convertase subtilisin/kexin type 4	protein coding gene	MP:0013286	abnormal sperm capacitation	1.1718	-1.25522
Pcsk4	18551	ENSMUSG00000020131	MGI:97514	proprotein convertase subtilisin/kexin type 4	protein coding gene	MP:0013287	abnormal acrosome reaction	1.1718	-1.25522
Pcsk4	18551	ENSMUSG00000020131	MGI:97514	proprotein convertase subtilisin/kexin type 4	protein coding gene	MP:0030978	impaired binding of sperm to zona pellucida	1.1718	-1.25522
Gatm	67092	ENSMUSG00000027199	MGI:1914342	glycine amidinotransferase (L-arginine:glycine amidinotransferase)	protein coding gene	MP:0001146	abnormal testis morphology	1.17122	1.12276
Gatm	67092	ENSMUSG00000027199	MGI:1914342	glycine amidinotransferase (L-arginine:glycine amidinotransferase)	protein coding gene	MP:0001156	abnormal spermatogenesis	1.17122	1.12276
Gatm	67092	ENSMUSG00000027199	MGI:1914342	glycine amidinotransferase (L-arginine:glycine amidinotransferase)	protein coding gene	MP:0001925	male infertility	1.17122	1.12276
Gatm	67092	ENSMUSG00000027199	MGI:1914342	glycine amidinotransferase (L-arginine:glycine amidinotransferase)	protein coding gene	MP:0001926	female infertility	1.17122	1.12276
Hydin	244653	ENSMUSG00000059854	MGI:2389007	HYDIN, axonemal central pair apparatus protein	protein coding gene	MP:0001925	male infertility	1.17113	-1.1413
Catsperd	106757	ENSMUSG00000040828	MGI:2147030	cation channel sperm associated auxiliary subunit delta	protein coding gene	MP:0001919	abnormal reproductive system physiology	1.16493	#N/A
Catsperd	106757	ENSMUSG00000040828	MGI:2147030	cation channel sperm associated auxiliary subunit delta	protein coding gene	MP:0001925	male infertility	1.16493	#N/A
Catsperd	106757	ENSMUSG00000040828	MGI:2147030	cation channel sperm associated auxiliary subunit delta	protein coding gene	MP:0002208	abnormal germ cell morphology	1.16493	#N/A
Catsperd	106757	ENSMUSG00000040828	MGI:2147030	cation channel sperm associated auxiliary subunit delta	protein coding gene	MP:0002687	oligozoospermia	1.16493	#N/A
Catsperd	106757	ENSMUSG00000040828	MGI:2147030	cation channel sperm associated auxiliary subunit delta	protein coding gene	MP:0005578	teratozoospermia	1.16493	#N/A
Catsperd	106757	ENSMUSG00000040828	MGI:2147030	cation channel sperm associated auxiliary subunit delta	protein coding gene	MP:0009282	reduced hyperactivated sperm motility	1.16493	#N/A
Dnah2	327954	ENSMUSG00000005237	MGI:107731	dynein, axonemal, heavy chain 2	protein coding gene	MP:0001925	male infertility	1.14968	#N/A
Spata2	263876	ENSMUSG00000047030	MGI:2146885	spermatogenesis associated 2	protein coding gene	MP:0001147	small testis	1.14918	1.2904
Spata2	263876	ENSMUSG00000047030	MGI:2146885	spermatogenesis associated 2	protein coding gene	MP:0001153	small seminiferous tubules	1.14918	1.2904
Spata2	263876	ENSMUSG00000047030	MGI:2146885	spermatogenesis associated 2	protein coding gene	MP:0001922	reduced male fertility	1.14918	1.2904
Spata2	263876	ENSMUSG00000047030	MGI:2146885	spermatogenesis associated 2	protein coding gene	MP:0002675	asthenozoospermia	1.14918	1.2904
Spata2	263876	ENSMUSG00000047030	MGI:2146885	spermatogenesis associated 2	protein coding gene	MP:0002687	oligozoospermia	1.14918	1.2904
Spata2	263876	ENSMUSG00000047030	MGI:2146885	spermatogenesis associated 2	protein coding gene	MP:0004852	decreased testis weight	1.14918	1.2904
Spata2	263876	ENSMUSG00000047030	MGI:2146885	spermatogenesis associated 2	protein coding gene	MP:0004901	decreased male germ cell number	1.14918	1.2904
Spata2	263876	ENSMUSG00000047030	MGI:2146885	spermatogenesis associated 2	protein coding gene	MP:0006378	abnormal spermatogonia morphology	1.14918	1.2904
Spata2	263876	ENSMUSG00000047030	MGI:2146885	spermatogenesis associated 2	protein coding gene	MP:0009647	decreased fertilization frequency	1.14918	1.2904
Usp19	71472	ENSMUSG00000006676	MGI:1918722	ubiquitin specific peptidase 19	protein coding gene	MP:0001922	reduced male fertility	1.14884	#N/A
Gja1	14609	ENSMUSG00000050953	MGI:95713	gap junction protein, alpha 1	protein coding gene	MP:0001126	abnormal ovary morphology	1.12689	1.17873
Gja1	14609	ENSMUSG00000050953	MGI:95713	gap junction protein, alpha 1	protein coding gene	MP:0001127	small ovary	1.12689	1.17873
Gja1	14609	ENSMUSG00000050953	MGI:95713	gap junction protein, alpha 1	protein coding gene	MP:0001129	impaired ovarian folliculogenesis	1.12689	1.17873
Gja1	14609	ENSMUSG00000050953	MGI:95713	gap junction protein, alpha 1	protein coding gene	MP:0001131	abnormal ovarian follicle morphology	1.12689	1.17873
Gja1	14609	ENSMUSG00000050953	MGI:95713	gap junction protein, alpha 1	protein coding gene	MP:0001147	small testis	1.12689	1.17873
Gja1	14609	ENSMUSG00000050953	MGI:95713	gap junction protein, alpha 1	protein coding gene	MP:0001152	Leydig cell hyperplasia	1.12689	1.17873
Gja1	14609	ENSMUSG00000050953	MGI:95713	gap junction protein, alpha 1	protein coding gene	MP:0001153	small seminiferous tubules	1.12689	1.17873
Gja1	14609	ENSMUSG00000050953	MGI:95713	gap junction protein, alpha 1	protein coding gene	MP:0001155	arrest of spermatogenesis	1.12689	1.17873
Gja1	14609	ENSMUSG00000050953	MGI:95713	gap junction protein, alpha 1	protein coding gene	MP:0001156	abnormal spermatogenesis	1.12689	1.17873
Gja1	14609	ENSMUSG00000050953	MGI:95713	gap junction protein, alpha 1	protein coding gene	MP:0001923	reduced female fertility	1.12689	1.17873
Gja1	14609	ENSMUSG00000050953	MGI:95713	gap junction protein, alpha 1	protein coding gene	MP:0001925	male infertility	1.12689	1.17873
Gja1	14609	ENSMUSG00000050953	MGI:95713	gap junction protein, alpha 1	protein coding gene	MP:0001926	female infertility	1.12689	1.17873
Gja1	14609	ENSMUSG00000050953	MGI:95713	gap junction protein, alpha 1	protein coding gene	MP:0002016	ovary cysts	1.12689	1.17873
Gja1	14609	ENSMUSG00000050953	MGI:95713	gap junction protein, alpha 1	protein coding gene	MP:0002209	decreased germ cell number	1.12689	1.17873
Gja1	14609	ENSMUSG00000050953	MGI:95713	gap junction protein, alpha 1	protein coding gene	MP:0002776	Sertoli cell hyperplasia	1.12689	1.17873
Gja1	14609	ENSMUSG00000050953	MGI:95713	gap junction protein, alpha 1	protein coding gene	MP:0002784	abnormal Sertoli cell morphology	1.12689	1.17873
Gja1	14609	ENSMUSG00000050953	MGI:95713	gap junction protein, alpha 1	protein coding gene	MP:0004852	decreased testis weight	1.12689	1.17873
Gja1	14609	ENSMUSG00000050953	MGI:95713	gap junction protein, alpha 1	protein coding gene	MP:0004901	decreased male germ cell number	1.12689	1.17873
Gja1	14609	ENSMUSG00000050953	MGI:95713	gap junction protein, alpha 1	protein coding gene	MP:0005159	azoospermia	1.12689	1.17873
Gja1	14609	ENSMUSG00000050953	MGI:95713	gap junction protein, alpha 1	protein coding gene	MP:0006378	abnormal spermatogonia morphology	1.12689	1.17873
Gja1	14609	ENSMUSG00000050953	MGI:95713	gap junction protein, alpha 1	protein coding gene	MP:0006379	abnormal spermatocyte morphology	1.12689	1.17873
Gja1	14609	ENSMUSG00000050953	MGI:95713	gap junction protein, alpha 1	protein coding gene	MP:0006380	abnormal spermatid morphology	1.12689	1.17873
Gja1	14609	ENSMUSG00000050953	MGI:95713	gap junction protein, alpha 1	protein coding gene	MP:0008868	abnormal granulosa cell morphology	1.12689	1.17873
Gja1	14609	ENSMUSG00000050953	MGI:95713	gap junction protein, alpha 1	protein coding gene	MP:0009648	abnormal superovulation	1.12689	1.17873

## Sheet: 3weeks_down_DEGs
Symbol	Entrez Gene ID	Ensembl ID	MGI Gene/Marker ID	Name	Feature Type	MP ID (Mammmalian Pheonotype ID)	Term (Pheonotype)	FC Dcaf17 vs WT 3 weeks	FC Dcaf17 vs WT 8 weeks
Adcy3	104111	ENSMUSG00000020654	MGI:99675	adenylate cyclase 3	protein coding gene	MP:0000242	impaired fertilization	#N/A	#N/A
Adcy3	104111	ENSMUSG00000020654	MGI:99675	adenylate cyclase 3	protein coding gene	MP:0001922	reduced male fertility	#N/A	#N/A
Adcy3	104111	ENSMUSG00000020654	MGI:99675	adenylate cyclase 3	protein coding gene	MP:0001923	reduced female fertility	#N/A	#N/A
Adcy3	104111	ENSMUSG00000020654	MGI:99675	adenylate cyclase 3	protein coding gene	MP:0002161	abnormal fertility/fecundity	#N/A	#N/A
Adcy3	104111	ENSMUSG00000020654	MGI:99675	adenylate cyclase 3	protein coding gene	MP:0002675	asthenozoospermia	#N/A	#N/A
Adcy3	104111	ENSMUSG00000020654	MGI:99675	adenylate cyclase 3	protein coding gene	MP:0003666	impaired sperm capacitation	#N/A	#N/A
Adcy3	104111	ENSMUSG00000020654	MGI:99675	adenylate cyclase 3	protein coding gene	MP:0013288	premature acrosome reaction	#N/A	#N/A
Bsg	12215	ENSMUSG00000023175	MGI:88208	basigin	protein coding gene	MP:0001156	abnormal spermatogenesis	#N/A	#N/A
Bsg	12215	ENSMUSG00000023175	MGI:88208	basigin	protein coding gene	MP:0001925	male infertility	#N/A	#N/A
Bsg	12215	ENSMUSG00000023175	MGI:88208	basigin	protein coding gene	MP:0001926	female infertility	#N/A	#N/A
Bsg	12215	ENSMUSG00000023175	MGI:88208	basigin	protein coding gene	MP:0005159	azoospermia	#N/A	#N/A
Bsg	12215	ENSMUSG00000023175	MGI:88208	basigin	protein coding gene	MP:0008261	arrest of male meiosis	#N/A	#N/A
Ccnb1ip1	239083	ENSMUSG00000071470	MGI:2685134	cyclin B1 interacting protein 1	protein coding gene	MP:0001125	abnormal oocyte morphology	#N/A	#N/A
Ccnb1ip1	239083	ENSMUSG00000071470	MGI:2685134	cyclin B1 interacting protein 1	protein coding gene	MP:0001126	abnormal ovary morphology	#N/A	#N/A
Ccnb1ip1	239083	ENSMUSG00000071470	MGI:2685134	cyclin B1 interacting protein 1	protein coding gene	MP:0001146	abnormal testis morphology	#N/A	#N/A
Ccnb1ip1	239083	ENSMUSG00000071470	MGI:2685134	cyclin B1 interacting protein 1	protein coding gene	MP:0001147	small testis	#N/A	#N/A
Ccnb1ip1	239083	ENSMUSG00000071470	MGI:2685134	cyclin B1 interacting protein 1	protein coding gene	MP:0001924	infertility	#N/A	#N/A
Ccnb1ip1	239083	ENSMUSG00000071470	MGI:2685134	cyclin B1 interacting protein 1	protein coding gene	MP:0001925	male infertility	#N/A	#N/A
Ccnb1ip1	239083	ENSMUSG00000071470	MGI:2685134	cyclin B1 interacting protein 1	protein coding gene	MP:0001926	female infertility	#N/A	#N/A
Ccnb1ip1	239083	ENSMUSG00000071470	MGI:2685134	cyclin B1 interacting protein 1	protein coding gene	MP:0001929	abnormal gametogenesis	#N/A	#N/A
Ccnb1ip1	239083	ENSMUSG00000071470	MGI:2685134	cyclin B1 interacting protein 1	protein coding gene	MP:0001930	abnormal meiosis	#N/A	#N/A
Ccnb1ip1	239083	ENSMUSG00000071470	MGI:2685134	cyclin B1 interacting protein 1	protein coding gene	MP:0005159	azoospermia	#N/A	#N/A
Ccnb1ip1	239083	ENSMUSG00000071470	MGI:2685134	cyclin B1 interacting protein 1	protein coding gene	MP:0005168	abnormal female meiosis	#N/A	#N/A
Ccnb1ip1	239083	ENSMUSG00000071470	MGI:2685134	cyclin B1 interacting protein 1	protein coding gene	MP:0006379	abnormal spermatocyte morphology	#N/A	#N/A
Ccnb1ip1	239083	ENSMUSG00000071470	MGI:2685134	cyclin B1 interacting protein 1	protein coding gene	MP:0008261	arrest of male meiosis	#N/A	#N/A
Cd59b	333883	ENSMUSG00000068686	MGI:1888996	CD59b antigen	protein coding gene	MP:0002675	asthenozoospermia	#N/A	#N/A
Cd59b	333883	ENSMUSG00000068686	MGI:1888996	CD59b antigen	protein coding gene	MP:0002687	oligozoospermia	#N/A	#N/A
Cd59b	333883	ENSMUSG00000068686	MGI:1888996	CD59b antigen	protein coding gene	MP:0006362	abnormal male germ cell morphology	#N/A	#N/A
Cd59b	333883	ENSMUSG00000068686	MGI:1888996	CD59b antigen	protein coding gene	MP:0008280	abnormal male germ cell apoptosis	#N/A	#N/A
Cd59b	333883	ENSMUSG00000068686	MGI:1888996	CD59b antigen	protein coding gene	MP:0008995	early reproductive senescence	#N/A	#N/A
Cd59b	333883	ENSMUSG00000068686	MGI:1888996	CD59b antigen	protein coding gene	MP:0009230	abnormal sperm head morphology	#N/A	#N/A
Cd59b	333883	ENSMUSG00000068686	MGI:1888996	CD59b antigen	protein coding gene	MP:0009234	absent sperm head	#N/A	#N/A
Cd59b	333883	ENSMUSG00000068686	MGI:1888996	CD59b antigen	protein coding gene	MP:0009325	necrospermia	#N/A	#N/A
Cd59b	333883	ENSMUSG00000068686	MGI:1888996	CD59b antigen	protein coding gene	MP:0020550	multinucleated giant male germ cells	#N/A	#N/A
Cetn1	26369	ENSMUSG00000050996	MGI:1347086	centrin 1	protein coding gene	MP:0001925	male infertility	#N/A	#N/A
Cetn1	26369	ENSMUSG00000050996	MGI:1347086	centrin 1	protein coding gene	MP:0001932	abnormal spermiogenesis	#N/A	#N/A
Cetn1	26369	ENSMUSG00000050996	MGI:1347086	centrin 1	protein coding gene	MP:0002687	oligozoospermia	#N/A	#N/A
Cetn1	26369	ENSMUSG00000050996	MGI:1347086	centrin 1	protein coding gene	MP:0002784	abnormal Sertoli cell morphology	#N/A	#N/A
Cetn1	26369	ENSMUSG00000050996	MGI:1347086	centrin 1	protein coding gene	MP:0004182	abnormal spermiation	#N/A	#N/A
Cetn1	26369	ENSMUSG00000050996	MGI:1347086	centrin 1	protein coding gene	MP:0005578	teratozoospermia	#N/A	#N/A
Cetn1	26369	ENSMUSG00000050996	MGI:1347086	centrin 1	protein coding gene	MP:0006380	abnormal spermatid morphology	#N/A	#N/A
Cetn1	26369	ENSMUSG00000050996	MGI:1347086	centrin 1	protein coding gene	MP:0008545	absent sperm flagellum	#N/A	#N/A
Cetn1	26369	ENSMUSG00000050996	MGI:1347086	centrin 1	protein coding gene	MP:0008892	abnormal sperm flagellum morphology	#N/A	#N/A
Cetn1	26369	ENSMUSG00000050996	MGI:1347086	centrin 1	protein coding gene	MP:0008898	abnormal acrosome morphology	#N/A	#N/A
Cetn1	26369	ENSMUSG00000050996	MGI:1347086	centrin 1	protein coding gene	MP:0009230	abnormal sperm head morphology	#N/A	#N/A
Cetn1	26369	ENSMUSG00000050996	MGI:1347086	centrin 1	protein coding gene	MP:0009232	abnormal sperm nucleus morphology	#N/A	#N/A
Cetn1	26369	ENSMUSG00000050996	MGI:1347086	centrin 1	protein coding gene	MP:0009239	short sperm flagellum	#N/A	#N/A
Cetn1	26369	ENSMUSG00000050996	MGI:1347086	centrin 1	protein coding gene	MP:0009831	abnormal sperm midpiece morphology	#N/A	#N/A
Cetn1	26369	ENSMUSG00000050996	MGI:1347086	centrin 1	protein coding gene	MP:0009838	abnormal sperm axoneme morphology	#N/A	#N/A
Cetn1	26369	ENSMUSG00000050996	MGI:1347086	centrin 1	protein coding gene	MP:0020869	immotile sperm	#N/A	#N/A
Cib1	23991	ENSMUSG00000030538	MGI:1344418	calcium and integrin binding 1 (calmyrin)	protein coding gene	MP:0001155	arrest of spermatogenesis	#N/A	#N/A
Cib1	23991	ENSMUSG00000030538	MGI:1344418	calcium and integrin binding 1 (calmyrin)	protein coding gene	MP:0001156	abnormal spermatogenesis	#N/A	#N/A
Cib1	23991	ENSMUSG00000030538	MGI:1344418	calcium and integrin binding 1 (calmyrin)	protein coding gene	MP:0001925	male infertility	#N/A	#N/A
Cib1	23991	ENSMUSG00000030538	MGI:1344418	calcium and integrin binding 1 (calmyrin)	protein coding gene	MP:0001932	abnormal spermiogenesis	#N/A	#N/A
Cib1	23991	ENSMUSG00000030538	MGI:1344418	calcium and integrin binding 1 (calmyrin)	protein coding gene	MP:0004852	decreased testis weight	#N/A	#N/A
Cib1	23991	ENSMUSG00000030538	MGI:1344418	calcium and integrin binding 1 (calmyrin)	protein coding gene	MP:0005159	azoospermia	#N/A	#N/A
Gykl1	14625	ENSMUSG00000053624	MGI:891990	glycerol kinase-like 1	protein coding gene	MP:0001922	reduced male fertility	#N/A	#N/A
Gykl1	14625	ENSMUSG00000053624	MGI:891990	glycerol kinase-like 1	protein coding gene	MP:0001925	male infertility	#N/A	#N/A
Gykl1	14625	ENSMUSG00000053624	MGI:891990	glycerol kinase-like 1	protein coding gene	MP:0002674	abnormal sperm motility	#N/A	#N/A
Gykl1	14625	ENSMUSG00000053624	MGI:891990	glycerol kinase-like 1	protein coding gene	MP:0002687	oligozoospermia	#N/A	#N/A
Gykl1	14625	ENSMUSG00000053624	MGI:891990	glycerol kinase-like 1	protein coding gene	MP:0008892	abnormal sperm flagellum morphology	#N/A	#N/A
Gykl1	14625	ENSMUSG00000053624	MGI:891990	glycerol kinase-like 1	protein coding gene	MP:0009237	kinked sperm flagellum	#N/A	#N/A
Gykl1	14625	ENSMUSG00000053624	MGI:891990	glycerol kinase-like 1	protein coding gene	MP:0009832	abnormal sperm mitochondrial sheath morphology	#N/A	#N/A
H1f7	70069	ENSMUSG00000048077	MGI:1917319	H1.7 linker histone	protein coding gene	MP:0000242	impaired fertilization	#N/A	#N/A
H1f7	70069	ENSMUSG00000048077	MGI:1917319	H1.7 linker histone	protein coding gene	MP:0001156	abnormal spermatogenesis	#N/A	#N/A
H1f7	70069	ENSMUSG00000048077	MGI:1917319	H1.7 linker histone	protein coding gene	MP:0001922	reduced male fertility	#N/A	#N/A
H1f7	70069	ENSMUSG00000048077	MGI:1917319	H1.7 linker histone	protein coding gene	MP:0001925	male infertility	#N/A	#N/A
H1f7	70069	ENSMUSG00000048077	MGI:1917319	H1.7 linker histone	protein coding gene	MP:0001932	abnormal spermiogenesis	#N/A	#N/A
H1f7	70069	ENSMUSG00000048077	MGI:1917319	H1.7 linker histone	protein coding gene	MP:0002675	asthenozoospermia	#N/A	#N/A
H1f7	70069	ENSMUSG00000048077	MGI:1917319	H1.7 linker histone	protein coding gene	MP:0002687	oligozoospermia	#N/A	#N/A
H1f7	70069	ENSMUSG00000048077	MGI:1917319	H1.7 linker histone	protein coding gene	MP:0004543	abnormal sperm physiology	#N/A	#N/A
H1f7	70069	ENSMUSG00000048077	MGI:1917319	H1.7 linker histone	protein coding gene	MP:0005578	teratozoospermia	#N/A	#N/A
H1f7	70069	ENSMUSG00000048077	MGI:1917319	H1.7 linker histone	protein coding gene	MP:0009230	abnormal sperm head morphology	#N/A	#N/A
H1f7	70069	ENSMUSG00000048077	MGI:1917319	H1.7 linker histone	protein coding gene	MP:0009231	detached acrosome	#N/A	#N/A
H1f7	70069	ENSMUSG00000048077	MGI:1917319	H1.7 linker histone	protein coding gene	MP:0009232	abnormal sperm nucleus morphology	#N/A	#N/A
H2al2a	68231	ENSMUSG00000062651	MGI:1915481	H2A histone family member L2A	protein coding gene	MP:0001925	male infertility	#N/A	#N/A
H2bl1	69382	ENSMUSG00000045022	MGI:1916632	H2B.L histone variant 1	protein coding gene	MP:0001925	male infertility	#N/A	#N/A
Hook1	77963	ENSMUSG00000028572	MGI:1925213	hook microtubule tethering protein 1	protein coding gene	MP:0001155	arrest of spermatogenesis	#N/A	#N/A
Hook1	77963	ENSMUSG00000028572	MGI:1925213	hook microtubule tethering protein 1	protein coding gene	MP:0001156	abnormal spermatogenesis	#N/A	#N/A
Hook1	77963	ENSMUSG00000028572	MGI:1925213	hook microtubule tethering protein 1	protein coding gene	MP:0001922	reduced male fertility	#N/A	#N/A
Hook1	77963	ENSMUSG00000028572	MGI:1925213	hook microtubule tethering protein 1	protein coding gene	MP:0001925	male infertility	#N/A	#N/A
Hook1	77963	ENSMUSG00000028572	MGI:1925213	hook microtubule tethering protein 1	protein coding gene	MP:0001932	abnormal spermiogenesis	#N/A	#N/A
Hook1	77963	ENSMUSG00000028572	MGI:1925213	hook microtubule tethering protein 1	protein coding gene	MP:0005578	teratozoospermia	#N/A	#N/A
Hook1	77963	ENSMUSG00000028572	MGI:1925213	hook microtubule tethering protein 1	protein coding gene	MP:0006380	abnormal spermatid morphology	#N/A	#N/A
Hook1	77963	ENSMUSG00000028572	MGI:1925213	hook microtubule tethering protein 1	protein coding gene	MP:0008545	absent sperm flagellum	#N/A	#N/A
Hook1	77963	ENSMUSG00000028572	MGI:1925213	hook microtubule tethering protein 1	protein coding gene	MP:0008893	detached sperm flagellum	#N/A	#N/A
Hook1	77963	ENSMUSG00000028572	MGI:1925213	hook microtubule tethering protein 1	protein coding gene	MP:0009232	abnormal sperm nucleus morphology	#N/A	#N/A
Insl3	16336	ENSMUSG00000079019	MGI:108427	insulin-like 3	protein coding gene	MP:0001145	abnormal male reproductive system morphology	#N/A	#N/A
Insl3	16336	ENSMUSG00000079019	MGI:108427	insulin-like 3	protein coding gene	MP:0001147	small testis	#N/A	#N/A
Insl3	16336	ENSMUSG00000079019	MGI:108427	insulin-like 3	protein coding gene	MP:0001156	abnormal spermatogenesis	#N/A	#N/A
Insl3	16336	ENSMUSG00000079019	MGI:108427	insulin-like 3	protein coding gene	MP:0001923	reduced female fertility	#N/A	#N/A
Insl3	16336	ENSMUSG00000079019	MGI:108427	insulin-like 3	protein coding gene	MP:0001925	male infertility	#N/A	#N/A
Insl3	16336	ENSMUSG00000079019	MGI:108427	insulin-like 3	protein coding gene	MP:0001926	female infertility	#N/A	#N/A
Insl3	16336	ENSMUSG00000079019	MGI:108427	insulin-like 3	protein coding gene	MP:0001929	abnormal gametogenesis	#N/A	#N/A
Insl3	16336	ENSMUSG00000079019	MGI:108427	insulin-like 3	protein coding gene	MP:0002209	decreased germ cell number	#N/A	#N/A
Insl3	16336	ENSMUSG00000079019	MGI:108427	insulin-like 3	protein coding gene	MP:0002769	abnormal vas deferens morphology	#N/A	#N/A
Insl3	16336	ENSMUSG00000079019	MGI:108427	insulin-like 3	protein coding gene	MP:0003936	abnormal reproductive system development	#N/A	#N/A
Insl3	16336	ENSMUSG00000079019	MGI:108427	insulin-like 3	protein coding gene	MP:0006380	abnormal spermatid morphology	#N/A	#N/A
Insl3	16336	ENSMUSG00000079019	MGI:108427	insulin-like 3	protein coding gene	MP:0011727	ectopic ovary	#N/A	#N/A
Insl3	16336	ENSMUSG00000079019	MGI:108427	insulin-like 3	protein coding gene	MP:0020550	multinucleated giant male germ cells	#N/A	#N/A
Llcfc1	76606	ENSMUSG00000029867	MGI:1923856	LLLL and CFNLAS motif containing 1	protein coding gene	MP:0001925	male infertility	#N/A	#N/A
Nkx2-1	21869	ENSMUSG00000001496	MGI:108067	NK2 homeobox 1	protein coding gene	MP:0001923	reduced female fertility	#N/A	#N/A
Nkx2-1	21869	ENSMUSG00000001496	MGI:108067	NK2 homeobox 1	protein coding gene	MP:0001928	abnormal ovulation	#N/A	#N/A
Nkx2-1	21869	ENSMUSG00000001496	MGI:108067	NK2 homeobox 1	protein coding gene	MP:0001938	delayed sexual maturation	#N/A	#N/A
Nkx2-1	21869	ENSMUSG00000001496	MGI:108067	NK2 homeobox 1	protein coding gene	MP:0002782	abnormal testes secretion	#N/A	#N/A
Nkx2-1	21869	ENSMUSG00000001496	MGI:108067	NK2 homeobox 1	protein coding gene	MP:0002786	abnormal Leydig cell morphology	#N/A	#N/A
Nkx2-1	21869	ENSMUSG00000001496	MGI:108067	NK2 homeobox 1	protein coding gene	MP:0004852	decreased testis weight	#N/A	#N/A
Nkx2-1	21869	ENSMUSG00000001496	MGI:108067	NK2 homeobox 1	protein coding gene	MP:0008995	early reproductive senescence	#N/A	#N/A
Nkx2-1	21869	ENSMUSG00000001496	MGI:108067	NK2 homeobox 1	protein coding gene	MP:0009008	delayed estrous cycle	#N/A	#N/A
Ppp3cc	19056	ENSMUSG00000021816	MGI:107162	protein phosphatase 3, catalytic subunit, gamma isoform	protein coding gene	MP:0000242	impaired fertilization	#N/A	#N/A
Ppp3cc	19056	ENSMUSG00000021816	MGI:107162	protein phosphatase 3, catalytic subunit, gamma isoform	protein coding gene	MP:0001925	male infertility	#N/A	#N/A
Ppp3cc	19056	ENSMUSG00000021816	MGI:107162	protein phosphatase 3, catalytic subunit, gamma isoform	protein coding gene	MP:0009282	reduced hyperactivated sperm motility	#N/A	#N/A
Ppp3cc	19056	ENSMUSG00000021816	MGI:107162	protein phosphatase 3, catalytic subunit, gamma isoform	protein coding gene	MP:0009831	abnormal sperm midpiece morphology	#N/A	#N/A
Spag6l	381350	ENSMUSG00000037708	MGI:1354388	sperm associated antigen 6-like	protein coding gene	MP:0001923	reduced female fertility	#N/A	#N/A
Spag6l	381350	ENSMUSG00000037708	MGI:1354388	sperm associated antigen 6-like	protein coding gene	MP:0001925	male infertility	#N/A	#N/A
Spag6l	381350	ENSMUSG00000037708	MGI:1354388	sperm associated antigen 6-like	protein coding gene	MP:0002675	asthenozoospermia	#N/A	#N/A
Spag6l	381350	ENSMUSG00000037708	MGI:1354388	sperm associated antigen 6-like	protein coding gene	MP:0005578	teratozoospermia	#N/A	#N/A
Spag6l	381350	ENSMUSG00000037708	MGI:1354388	sperm associated antigen 6-like	protein coding gene	MP:0008892	abnormal sperm flagellum morphology	#N/A	#N/A
Spag6l	381350	ENSMUSG00000037708	MGI:1354388	sperm associated antigen 6-like	protein coding gene	MP:0009234	absent sperm head	#N/A	#N/A
Spag6l	381350	ENSMUSG00000037708	MGI:1354388	sperm associated antigen 6-like	protein coding gene	MP:0009239	short sperm flagellum	#N/A	#N/A
Spag6l	381350	ENSMUSG00000037708	MGI:1354388	sperm associated antigen 6-like	protein coding gene	MP:0009831	abnormal sperm midpiece morphology	#N/A	#N/A
Spag6l	381350	ENSMUSG00000037708	MGI:1354388	sperm associated antigen 6-like	protein coding gene	MP:0009836	abnormal sperm principal piece morphology	#N/A	#N/A
Spag6l	381350	ENSMUSG00000037708	MGI:1354388	sperm associated antigen 6-like	protein coding gene	MP:0009838	abnormal sperm axoneme morphology	#N/A	#N/A
Spag6l	381350	ENSMUSG00000037708	MGI:1354388	sperm associated antigen 6-like	protein coding gene	MP:0030590	abnormal sperm fibrous sheath morphology	#N/A	#N/A
Spata46	76925	ENSMUSG00000042800	MGI:1924175	spermatogenesis associated 46	protein coding gene	MP:0000242	impaired fertilization	#N/A	#N/A
Spata46	76925	ENSMUSG00000042800	MGI:1924175	spermatogenesis associated 46	protein coding gene	MP:0001922	reduced male fertility	#N/A	#N/A
Spata46	76925	ENSMUSG00000042800	MGI:1924175	spermatogenesis associated 46	protein coding gene	MP:0001932	abnormal spermiogenesis	#N/A	#N/A
Spata46	76925	ENSMUSG00000042800	MGI:1924175	spermatogenesis associated 46	protein coding gene	MP:0005578	teratozoospermia	#N/A	#N/A
Spata46	76925	ENSMUSG00000042800	MGI:1924175	spermatogenesis associated 46	protein coding gene	MP:0006380	abnormal spermatid morphology	#N/A	#N/A
Spata46	76925	ENSMUSG00000042800	MGI:1924175	spermatogenesis associated 46	protein coding gene	MP:0009230	abnormal sperm head morphology	#N/A	#N/A
Spata46	76925	ENSMUSG00000042800	MGI:1924175	spermatogenesis associated 46	protein coding gene	MP:0009232	abnormal sperm nucleus morphology	#N/A	#N/A
Spata46	76925	ENSMUSG00000042800	MGI:1924175	spermatogenesis associated 46	protein coding gene	MP:0009647	decreased fertilization frequency	#N/A	#N/A
Mdc1	240087	ENSMUSG00000061607	MGI:3525201	mediator of DNA damage checkpoint 1	protein coding gene	MP:0001147	small testis	-1.08232	-1.12278
Mdc1	240087	ENSMUSG00000061607	MGI:3525201	mediator of DNA damage checkpoint 1	protein coding gene	MP:0001153	small seminiferous tubules	-1.08232	-1.12278
Mdc1	240087	ENSMUSG00000061607	MGI:3525201	mediator of DNA damage checkpoint 1	protein coding gene	MP:0001925	male infertility	-1.08232	-1.12278
Mdc1	240087	ENSMUSG00000061607	MGI:3525201	mediator of DNA damage checkpoint 1	protein coding gene	MP:0002687	oligozoospermia	-1.08232	-1.12278
Zfp148	22661	ENSMUSG00000022811	MGI:1332234	zinc finger protein 148	protein coding gene	MP:0001147	small testis	-1.14112	#N/A
Zfp148	22661	ENSMUSG00000022811	MGI:1332234	zinc finger protein 148	protein coding gene	MP:0001925	male infertility	-1.14112	#N/A
Zfp148	22661	ENSMUSG00000022811	MGI:1332234	zinc finger protein 148	protein coding gene	MP:0008280	abnormal male germ cell apoptosis	-1.14112	#N/A
Msh5	15482	ENSMUSG00000007033	MGI:1329021	mutS homolog 5	protein coding gene	MP:0001127	small ovary	-1.14874	-1.12573
Msh5	15482	ENSMUSG00000007033	MGI:1329021	mutS homolog 5	protein coding gene	MP:0001147	small testis	-1.14874	-1.12573
Msh5	15482	ENSMUSG00000007033	MGI:1329021	mutS homolog 5	protein coding gene	MP:0001925	male infertility	-1.14874	-1.12573
Msh5	15482	ENSMUSG00000007033	MGI:1329021	mutS homolog 5	protein coding gene	MP:0001926	female infertility	-1.14874	-1.12573
Msh5	15482	ENSMUSG00000007033	MGI:1329021	mutS homolog 5	protein coding gene	MP:0002016	ovary cysts	-1.14874	-1.12573
Msh5	15482	ENSMUSG00000007033	MGI:1329021	mutS homolog 5	protein coding gene	MP:0002777	absent ovarian follicles	-1.14874	-1.12573
Msh5	15482	ENSMUSG00000007033	MGI:1329021	mutS homolog 5	protein coding gene	MP:0004805	absent oocytes	-1.14874	-1.12573
Msh5	15482	ENSMUSG00000007033	MGI:1329021	mutS homolog 5	protein coding gene	MP:0004852	decreased testis weight	-1.14874	-1.12573
Msh5	15482	ENSMUSG00000007033	MGI:1329021	mutS homolog 5	protein coding gene	MP:0005159	azoospermia	-1.14874	-1.12573
Msh5	15482	ENSMUSG00000007033	MGI:1329021	mutS homolog 5	protein coding gene	MP:0005168	abnormal female meiosis	-1.14874	-1.12573
Msh5	15482	ENSMUSG00000007033	MGI:1329021	mutS homolog 5	protein coding gene	MP:0005169	abnormal male meiosis	-1.14874	-1.12573
Msh5	15482	ENSMUSG00000007033	MGI:1329021	mutS homolog 5	protein coding gene	MP:0008261	arrest of male meiosis	-1.14874	-1.12573
Msh5	15482	ENSMUSG00000007033	MGI:1329021	mutS homolog 5	protein coding gene	MP:0008280	abnormal male germ cell apoptosis	-1.14874	-1.12573
Msh5	15482	ENSMUSG00000007033	MGI:1329021	mutS homolog 5	protein coding gene	MP:0013236	ovary degeneration	-1.14874	-1.12573
Msh5	15482	ENSMUSG00000007033	MGI:1329021	mutS homolog 5	protein coding gene	MP:0013605	abnormal ovarian bursa morphology	-1.14874	-1.12573
Agfg1	15463	ENSMUSG00000026159	MGI:1333754	ArfGAP with FG repeats 1	protein coding gene	MP:0000242	impaired fertilization	-1.16062	#N/A
Agfg1	15463	ENSMUSG00000026159	MGI:1333754	ArfGAP with FG repeats 1	protein coding gene	MP:0001919	abnormal reproductive system physiology	-1.16062	#N/A
Agfg1	15463	ENSMUSG00000026159	MGI:1333754	ArfGAP with FG repeats 1	protein coding gene	MP:0001925	male infertility	-1.16062	#N/A
Agfg1	15463	ENSMUSG00000026159	MGI:1333754	ArfGAP with FG repeats 1	protein coding gene	MP:0001929	abnormal gametogenesis	-1.16062	#N/A
Agfg1	15463	ENSMUSG00000026159	MGI:1333754	ArfGAP with FG repeats 1	protein coding gene	MP:0002675	asthenozoospermia	-1.16062	#N/A
Agfg1	15463	ENSMUSG00000026159	MGI:1333754	ArfGAP with FG repeats 1	protein coding gene	MP:0002687	oligozoospermia	-1.16062	#N/A
Agfg1	15463	ENSMUSG00000026159	MGI:1333754	ArfGAP with FG repeats 1	protein coding gene	MP:0005578	teratozoospermia	-1.16062	#N/A
Agfg1	15463	ENSMUSG00000026159	MGI:1333754	ArfGAP with FG repeats 1	protein coding gene	MP:0008279	arrest of spermiogenesis	-1.16062	#N/A
Agfg1	15463	ENSMUSG00000026159	MGI:1333754	ArfGAP with FG repeats 1	protein coding gene	MP:0008839	absent acrosome	-1.16062	#N/A
Agfg1	15463	ENSMUSG00000026159	MGI:1333754	ArfGAP with FG repeats 1	protein coding gene	MP:0008898	abnormal acrosome morphology	-1.16062	#N/A
Agfg1	15463	ENSMUSG00000026159	MGI:1333754	ArfGAP with FG repeats 1	protein coding gene	MP:0009232	abnormal sperm nucleus morphology	-1.16062	#N/A
Agfg1	15463	ENSMUSG00000026159	MGI:1333754	ArfGAP with FG repeats 1	protein coding gene	MP:0009233	enlarged sperm head	-1.16062	#N/A
Agfg1	15463	ENSMUSG00000026159	MGI:1333754	ArfGAP with FG repeats 1	protein coding gene	MP:0009833	absent sperm mitochondrial sheath	-1.16062	#N/A
Agfg1	15463	ENSMUSG00000026159	MGI:1333754	ArfGAP with FG repeats 1	protein coding gene	MP:0009839	multiflagellated sperm	-1.16062	#N/A
Slc25a3	18674	ENSMUSG00000061904	MGI:1353498	solute carrier family 25 (mitochondrial carrier, phosphate carrier), member 3	protein coding gene	MP:0001147	small testis	-1.16496	1.22946
Rad50	19360	ENSMUSG00000020380	MGI:109292	RAD50 double strand break repair protein	protein coding gene	MP:0001147	small testis	-1.21611	#N/A
Rad50	19360	ENSMUSG00000020380	MGI:109292	RAD50 double strand break repair protein	protein coding gene	MP:0001156	abnormal spermatogenesis	-1.21611	#N/A
Rad50	19360	ENSMUSG00000020380	MGI:109292	RAD50 double strand break repair protein	protein coding gene	MP:0001923	reduced female fertility	-1.21611	#N/A
Rad50	19360	ENSMUSG00000020380	MGI:109292	RAD50 double strand break repair protein	protein coding gene	MP:0001925	male infertility	-1.21611	#N/A
Rad50	19360	ENSMUSG00000020380	MGI:109292	RAD50 double strand break repair protein	protein coding gene	MP:0001926	female infertility	-1.21611	#N/A
Rad50	19360	ENSMUSG00000020380	MGI:109292	RAD50 double strand break repair protein	protein coding gene	MP:0001929	abnormal gametogenesis	-1.21611	#N/A
Rad50	19360	ENSMUSG00000020380	MGI:109292	RAD50 double strand break repair protein	protein coding gene	MP:0002161	abnormal fertility/fecundity	-1.21611	#N/A
Rad50	19360	ENSMUSG00000020380	MGI:109292	RAD50 double strand break repair protein	protein coding gene	MP:0002673	abnormal sperm number	-1.21611	#N/A
Rad50	19360	ENSMUSG00000020380	MGI:109292	RAD50 double strand break repair protein	protein coding gene	MP:0003205	testicular atrophy	-1.21611	#N/A
Rad50	19360	ENSMUSG00000020380	MGI:109292	RAD50 double strand break repair protein	protein coding gene	MP:0004833	ovary atrophy	-1.21611	#N/A
Ube2g1	67128	ENSMUSG00000020794	MGI:1914378	ubiquitin-conjugating enzyme E2G 1	protein coding gene	MP:0001925	male infertility	-1.21616	#N/A
Prss37	67690	ENSMUSG00000029909	MGI:1914940	protease, serine 37	protein coding gene	MP:0000242	impaired fertilization	-1.22069	-1.26244
Prss37	67690	ENSMUSG00000029909	MGI:1914940	protease, serine 37	protein coding gene	MP:0001925	male infertility	-1.22069	-1.26244
Prss37	67690	ENSMUSG00000029909	MGI:1914940	protease, serine 37	protein coding gene	MP:0001932	abnormal spermiogenesis	-1.22069	-1.26244
Prss37	67690	ENSMUSG00000029909	MGI:1914940	protease, serine 37	protein coding gene	MP:0004543	abnormal sperm physiology	-1.22069	-1.26244
Cds1	74596	ENSMUSG00000029330	MGI:1921846	CDP-diacylglycerol synthase 1	protein coding gene	MP:0001925	male infertility	-1.23281	#N/A
Elovl2	54326	ENSMUSG00000021364	MGI:1858960	elongation of very long chain fatty acids (FEN1/Elo2, SUR4/Elo3, yeast)-like 2	protein coding gene	MP:0001155	arrest of spermatogenesis	-1.24512	#N/A
Elovl2	54326	ENSMUSG00000021364	MGI:1858960	elongation of very long chain fatty acids (FEN1/Elo2, SUR4/Elo3, yeast)-like 2	protein coding gene	MP:0001922	reduced male fertility	-1.24512	#N/A
Elovl2	54326	ENSMUSG00000021364	MGI:1858960	elongation of very long chain fatty acids (FEN1/Elo2, SUR4/Elo3, yeast)-like 2	protein coding gene	MP:0001925	male infertility	-1.24512	#N/A
Elovl2	54326	ENSMUSG00000021364	MGI:1858960	elongation of very long chain fatty acids (FEN1/Elo2, SUR4/Elo3, yeast)-like 2	protein coding gene	MP:0004852	decreased testis weight	-1.24512	#N/A
Elovl2	54326	ENSMUSG00000021364	MGI:1858960	elongation of very long chain fatty acids (FEN1/Elo2, SUR4/Elo3, yeast)-like 2	protein coding gene	MP:0005578	teratozoospermia	-1.24512	#N/A
Elovl2	54326	ENSMUSG00000021364	MGI:1858960	elongation of very long chain fatty acids (FEN1/Elo2, SUR4/Elo3, yeast)-like 2	protein coding gene	MP:0009230	abnormal sperm head morphology	-1.24512	#N/A
Tcte1	21645	ENSMUSG00000023949	MGI:98640	t-complex-associated testis expressed 1	protein coding gene	MP:0001124	abnormal gametes	-1.24915	1.2837
Tcte1	21645	ENSMUSG00000023949	MGI:98640	t-complex-associated testis expressed 1	protein coding gene	MP:0001925	male infertility	-1.24915	1.2837
Tcte1	21645	ENSMUSG00000023949	MGI:98640	t-complex-associated testis expressed 1	protein coding gene	MP:0002675	asthenozoospermia	-1.24915	1.2837
Tcte1	21645	ENSMUSG00000023949	MGI:98640	t-complex-associated testis expressed 1	protein coding gene	MP:0008892	abnormal sperm flagellum morphology	-1.24915	1.2837
Lrrc71	74485	ENSMUSG00000023084	MGI:1921735	leucine rich repeat containing 71	protein coding gene	MP:0001925	male infertility	-1.24983	#N/A
Cntd1	68107	ENSMUSG00000078653	MGI:1923965	cyclin N-terminal domain containing 1	protein coding gene	MP:0001147	small testis	-1.25159	#N/A
Cntd1	68107	ENSMUSG00000078653	MGI:1923965	cyclin N-terminal domain containing 1	protein coding gene	MP:0001925	male infertility	-1.25159	#N/A
Cntd1	68107	ENSMUSG00000078653	MGI:1923965	cyclin N-terminal domain containing 1	protein coding gene	MP:0001926	female infertility	-1.25159	#N/A
Cntd1	68107	ENSMUSG00000078653	MGI:1923965	cyclin N-terminal domain containing 1	protein coding gene	MP:0005159	azoospermia	-1.25159	#N/A
Cntd1	68107	ENSMUSG00000078653	MGI:1923965	cyclin N-terminal domain containing 1	protein coding gene	MP:0005168	abnormal female meiosis	-1.25159	#N/A
Cntd1	68107	ENSMUSG00000078653	MGI:1923965	cyclin N-terminal domain containing 1	protein coding gene	MP:0005169	abnormal male meiosis	-1.25159	#N/A
Cntd1	68107	ENSMUSG00000078653	MGI:1923965	cyclin N-terminal domain containing 1	protein coding gene	MP:0006379	abnormal spermatocyte morphology	-1.25159	#N/A
Cntd1	68107	ENSMUSG00000078653	MGI:1923965	cyclin N-terminal domain containing 1	protein coding gene	MP:0006380	abnormal spermatid morphology	-1.25159	#N/A
Slc9a1	20544	ENSMUSG00000028854	MGI:102462	solute carrier family 9 (sodium/hydrogen exchanger), member 1	protein coding gene	MP:0001925	male infertility	-1.25961	#N/A
Slc9a1	20544	ENSMUSG00000028854	MGI:102462	solute carrier family 9 (sodium/hydrogen exchanger), member 1	protein coding gene	MP:0002161	abnormal fertility/fecundity	-1.25961	#N/A
Poc5	67463	ENSMUSG00000021671	MGI:1914713	POC5 centriolar protein	protein coding gene	MP:0001126	abnormal ovary morphology	-1.26176	1.23478
Poc5	67463	ENSMUSG00000021671	MGI:1914713	POC5 centriolar protein	protein coding gene	MP:0001147	small testis	-1.26176	1.23478
Cep41	83922	ENSMUSG00000029790	MGI:1891414	centrosomal protein 41	protein coding gene	MP:0001925	male infertility	-1.26363	#N/A
Tmc7	209760	ENSMUSG00000042246	MGI:2443317	transmembrane channel-like gene family 7	protein coding gene	MP:0001925	male infertility	-1.26393	1.21878
Tmc7	209760	ENSMUSG00000042246	MGI:2443317	transmembrane channel-like gene family 7	protein coding gene	MP:0001926	female infertility	-1.26393	1.21878
Pramel1	83491	ENSMUSG00000041805	MGI:1890541	preferentially expressed antigen in melanoma-like 1	protein coding gene	MP:0002059	abnormal seminal vesicle morphology	-1.26434	1.28424
Ccdc159	67119	ENSMUSG00000006241	MGI:1914369	coiled-coil domain containing 159	protein coding gene	MP:0001925	male infertility	-1.26865	-1.27459
Tmem106b	71900	ENSMUSG00000029571	MGI:1919150	transmembrane protein 106B	protein coding gene	MP:0004931	enlarged epididymis	-1.27278	#N/A
Bbs4	102774	ENSMUSG00000025235	MGI:2143311	Bardet-Biedl syndrome 4 (human)	protein coding gene	MP:0001925	male infertility	-1.27387	#N/A
Bbs4	102774	ENSMUSG00000025235	MGI:2143311	Bardet-Biedl syndrome 4 (human)	protein coding gene	MP:0008545	absent sperm flagellum	-1.27387	#N/A
Smarcad1	13990	ENSMUSG00000029920	MGI:95453	SWI/SNF-related, matrix-associated actin-dependent regulator of chromatin, subfamily a, containing DEAD/H box 1	protein coding gene	MP:0001922	reduced male fertility	-1.27615	#N/A
Smarcad1	13990	ENSMUSG00000029920	MGI:95453	SWI/SNF-related, matrix-associated actin-dependent regulator of chromatin, subfamily a, containing DEAD/H box 1	protein coding gene	MP:0001923	reduced female fertility	-1.27615	#N/A
Smarcad1	13990	ENSMUSG00000029920	MGI:95453	SWI/SNF-related, matrix-associated actin-dependent regulator of chromatin, subfamily a, containing DEAD/H box 1	protein coding gene	MP:0002161	abnormal fertility/fecundity	-1.27615	#N/A
Scmh1	29871	ENSMUSG00000000085	MGI:1352762	sex comb on midleg homolog 1	protein coding gene	MP:0001146	abnormal testis morphology	-1.27616	#N/A
Scmh1	29871	ENSMUSG00000000085	MGI:1352762	sex comb on midleg homolog 1	protein coding gene	MP:0001156	abnormal spermatogenesis	-1.27616	#N/A
Scmh1	29871	ENSMUSG00000000085	MGI:1352762	sex comb on midleg homolog 1	protein coding gene	MP:0001925	male infertility	-1.27616	#N/A
Scmh1	29871	ENSMUSG00000000085	MGI:1352762	sex comb on midleg homolog 1	protein coding gene	MP:0005159	azoospermia	-1.27616	#N/A
Scmh1	29871	ENSMUSG00000000085	MGI:1352762	sex comb on midleg homolog 1	protein coding gene	MP:0008261	arrest of male meiosis	-1.27616	#N/A
Scmh1	29871	ENSMUSG00000000085	MGI:1352762	sex comb on midleg homolog 1	protein coding gene	MP:0020550	multinucleated giant male germ cells	-1.27616	#N/A
Slc25a31	73333	ENSMUSG00000069041	MGI:1920583	solute carrier family 25 (mitochondrial carrier; adenine nucleotide translocator), member 31	protein coding gene	MP:0001147	small testis	-1.27651	#N/A
Slc25a31	73333	ENSMUSG00000069041	MGI:1920583	solute carrier family 25 (mitochondrial carrier; adenine nucleotide translocator), member 31	protein coding gene	MP:0001925	male infertility	-1.27651	#N/A
Slc25a31	73333	ENSMUSG00000069041	MGI:1920583	solute carrier family 25 (mitochondrial carrier; adenine nucleotide translocator), member 31	protein coding gene	MP:0004852	decreased testis weight	-1.27651	#N/A
Slc25a31	73333	ENSMUSG00000069041	MGI:1920583	solute carrier family 25 (mitochondrial carrier; adenine nucleotide translocator), member 31	protein coding gene	MP:0006379	abnormal spermatocyte morphology	-1.27651	#N/A
Slc25a31	73333	ENSMUSG00000069041	MGI:1920583	solute carrier family 25 (mitochondrial carrier; adenine nucleotide translocator), member 31	protein coding gene	MP:0008261	arrest of male meiosis	-1.27651	#N/A
Slc25a31	73333	ENSMUSG00000069041	MGI:1920583	solute carrier family 25 (mitochondrial carrier; adenine nucleotide translocator), member 31	protein coding gene	MP:0008280	abnormal male germ cell apoptosis	-1.27651	#N/A
Adcy10	271639	ENSMUSG00000026567	MGI:2660854	adenylate cyclase 10	protein coding gene	MP:0001925	male infertility	-1.28112	#N/A
Adcy10	271639	ENSMUSG00000026567	MGI:2660854	adenylate cyclase 10	protein coding gene	MP:0002674	abnormal sperm motility	-1.28112	#N/A
Adcy10	271639	ENSMUSG00000026567	MGI:2660854	adenylate cyclase 10	protein coding gene	MP:0002675	asthenozoospermia	-1.28112	#N/A
Adcy10	271639	ENSMUSG00000026567	MGI:2660854	adenylate cyclase 10	protein coding gene	MP:0003666	impaired sperm capacitation	-1.28112	#N/A
Adcy10	271639	ENSMUSG00000026567	MGI:2660854	adenylate cyclase 10	protein coding gene	MP:0005410	abnormal fertilization	-1.28112	#N/A
Adcy10	271639	ENSMUSG00000026567	MGI:2660854	adenylate cyclase 10	protein coding gene	MP:0005578	teratozoospermia	-1.28112	#N/A
Adcy10	271639	ENSMUSG00000026567	MGI:2660854	adenylate cyclase 10	protein coding gene	MP:0009237	kinked sperm flagellum	-1.28112	#N/A
Asz1	74068	ENSMUSG00000010796	MGI:1921318	ankyrin repeat, SAM and basic leucine zipper domain containing 1	protein coding gene	MP:0001155	arrest of spermatogenesis	-1.29018	#N/A
Asz1	74068	ENSMUSG00000010796	MGI:1921318	ankyrin repeat, SAM and basic leucine zipper domain containing 1	protein coding gene	MP:0001925	male infertility	-1.29018	#N/A
Asz1	74068	ENSMUSG00000010796	MGI:1921318	ankyrin repeat, SAM and basic leucine zipper domain containing 1	protein coding gene	MP:0004852	decreased testis weight	-1.29018	#N/A
Asz1	74068	ENSMUSG00000010796	MGI:1921318	ankyrin repeat, SAM and basic leucine zipper domain containing 1	protein coding gene	MP:0005169	abnormal male meiosis	-1.29018	#N/A
Asz1	74068	ENSMUSG00000010796	MGI:1921318	ankyrin repeat, SAM and basic leucine zipper domain containing 1	protein coding gene	MP:0006379	abnormal spermatocyte morphology	-1.29018	#N/A
Cdc73	214498	ENSMUSG00000026361	MGI:2384876	cell division cycle 73, Paf1/RNA polymerase II complex component	protein coding gene	MP:0001147	small testis	-1.29303	1.17551
Cdc73	214498	ENSMUSG00000026361	MGI:2384876	cell division cycle 73, Paf1/RNA polymerase II complex component	protein coding gene	MP:0001157	small seminal vesicle	-1.29303	1.17551
Grtp1	66790	ENSMUSG00000038515	MGI:1914040	GH regulated TBC protein 1	protein coding gene	MP:0001157	small seminal vesicle	-1.29337	#N/A
Ube2j1	56228	ENSMUSG00000028277	MGI:1926245	ubiquitin-conjugating enzyme E2J 1	protein coding gene	MP:0001925	male infertility	-1.29472	#N/A
Ube2j1	56228	ENSMUSG00000028277	MGI:1926245	ubiquitin-conjugating enzyme E2J 1	protein coding gene	MP:0002673	abnormal sperm number	-1.29472	#N/A
Ube2j1	56228	ENSMUSG00000028277	MGI:1926245	ubiquitin-conjugating enzyme E2J 1	protein coding gene	MP:0002675	asthenozoospermia	-1.29472	#N/A
Ube2j1	56228	ENSMUSG00000028277	MGI:1926245	ubiquitin-conjugating enzyme E2J 1	protein coding gene	MP:0005410	abnormal fertilization	-1.29472	#N/A
Ube2j1	56228	ENSMUSG00000028277	MGI:1926245	ubiquitin-conjugating enzyme E2J 1	protein coding gene	MP:0005578	teratozoospermia	-1.29472	#N/A
Ube2j1	56228	ENSMUSG00000028277	MGI:1926245	ubiquitin-conjugating enzyme E2J 1	protein coding gene	MP:0006380	abnormal spermatid morphology	-1.29472	#N/A
Ube2j1	56228	ENSMUSG00000028277	MGI:1926245	ubiquitin-conjugating enzyme E2J 1	protein coding gene	MP:0008898	abnormal acrosome morphology	-1.29472	#N/A
Ube2j1	56228	ENSMUSG00000028277	MGI:1926245	ubiquitin-conjugating enzyme E2J 1	protein coding gene	MP:0009234	absent sperm head	-1.29472	#N/A
Nkapl	66707	ENSMUSG00000059395	MGI:1913957	NFKB activating protein-like	protein coding gene	MP:0001147	small testis	-1.29685	#N/A
Nkapl	66707	ENSMUSG00000059395	MGI:1913957	NFKB activating protein-like	protein coding gene	MP:0001925	male infertility	-1.29685	#N/A
Nkapl	66707	ENSMUSG00000059395	MGI:1913957	NFKB activating protein-like	protein coding gene	MP:0005159	azoospermia	-1.29685	#N/A
Nkapl	66707	ENSMUSG00000059395	MGI:1913957	NFKB activating protein-like	protein coding gene	MP:0008261	arrest of male meiosis	-1.29685	#N/A
Nkapl	66707	ENSMUSG00000059395	MGI:1913957	NFKB activating protein-like	protein coding gene	MP:0014052	increased male germ cell apoptosis	-1.29685	#N/A
Sypl	19027	ENSMUSG00000020570	MGI:108081	synaptophysin-like protein	protein coding gene	MP:0001925	male infertility	-1.30028	#N/A
Baz2a	116848	ENSMUSG00000040054	MGI:2151152	bromodomain adjacent to zinc finger domain, 2A	protein coding gene	MP:0001147	small testis	-1.30286	#N/A
Baz2a	116848	ENSMUSG00000040054	MGI:2151152	bromodomain adjacent to zinc finger domain, 2A	protein coding gene	MP:0004930	small epididymis	-1.30286	#N/A
Txk	22165	ENSMUSG00000054892	MGI:102960	TXK tyrosine kinase	protein coding gene	MP:0002059	abnormal seminal vesicle morphology	-1.30539	#N/A
Csnk2a2	13000	ENSMUSG00000046707	MGI:88547	casein kinase 2, alpha prime polypeptide	protein coding gene	MP:0001925	male infertility	-1.30733	#N/A
Csnk2a2	13000	ENSMUSG00000046707	MGI:88547	casein kinase 2, alpha prime polypeptide	protein coding gene	MP:0002674	abnormal sperm motility	-1.30733	#N/A
Csnk2a2	13000	ENSMUSG00000046707	MGI:88547	casein kinase 2, alpha prime polypeptide	protein coding gene	MP:0002687	oligozoospermia	-1.30733	#N/A
Csnk2a2	13000	ENSMUSG00000046707	MGI:88547	casein kinase 2, alpha prime polypeptide	protein coding gene	MP:0005578	teratozoospermia	-1.30733	#N/A
Csnk2a2	13000	ENSMUSG00000046707	MGI:88547	casein kinase 2, alpha prime polypeptide	protein coding gene	MP:0006380	abnormal spermatid morphology	-1.30733	#N/A
Csnk2a2	13000	ENSMUSG00000046707	MGI:88547	casein kinase 2, alpha prime polypeptide	protein coding gene	MP:0008280	abnormal male germ cell apoptosis	-1.30733	#N/A
Csnk2a2	13000	ENSMUSG00000046707	MGI:88547	casein kinase 2, alpha prime polypeptide	protein coding gene	MP:0009230	abnormal sperm head morphology	-1.30733	#N/A
Csnk2a2	13000	ENSMUSG00000046707	MGI:88547	casein kinase 2, alpha prime polypeptide	protein coding gene	MP:0009231	detached acrosome	-1.30733	#N/A
Csnk2a2	13000	ENSMUSG00000046707	MGI:88547	casein kinase 2, alpha prime polypeptide	protein coding gene	MP:0009232	abnormal sperm nucleus morphology	-1.30733	#N/A
Csnk2a2	13000	ENSMUSG00000046707	MGI:88547	casein kinase 2, alpha prime polypeptide	protein coding gene	MP:0009237	kinked sperm flagellum	-1.30733	#N/A
Tdrd5	214575	ENSMUSG00000060985	MGI:2684949	tudor domain containing 5	protein coding gene	MP:0001147	small testis	-1.30813	#N/A
Tdrd5	214575	ENSMUSG00000060985	MGI:2684949	tudor domain containing 5	protein coding gene	MP:0001153	small seminiferous tubules	-1.30813	#N/A
Tdrd5	214575	ENSMUSG00000060985	MGI:2684949	tudor domain containing 5	protein coding gene	MP:0001155	arrest of spermatogenesis	-1.30813	#N/A
Tdrd5	214575	ENSMUSG00000060985	MGI:2684949	tudor domain containing 5	protein coding gene	MP:0001925	male infertility	-1.30813	#N/A
Tdrd5	214575	ENSMUSG00000060985	MGI:2684949	tudor domain containing 5	protein coding gene	MP:0003205	testicular atrophy	-1.30813	#N/A
Tdrd5	214575	ENSMUSG00000060985	MGI:2684949	tudor domain containing 5	protein coding gene	MP:0004852	decreased testis weight	-1.30813	#N/A
Tdrd5	214575	ENSMUSG00000060985	MGI:2684949	tudor domain containing 5	protein coding gene	MP:0006379	abnormal spermatocyte morphology	-1.30813	#N/A
Tdrd5	214575	ENSMUSG00000060985	MGI:2684949	tudor domain containing 5	protein coding gene	MP:0008261	arrest of male meiosis	-1.30813	#N/A
Tdrd5	214575	ENSMUSG00000060985	MGI:2684949	tudor domain containing 5	protein coding gene	MP:0008280	abnormal male germ cell apoptosis	-1.30813	#N/A
Tdrd5	214575	ENSMUSG00000060985	MGI:2684949	tudor domain containing 5	protein coding gene	MP:0008898	abnormal acrosome morphology	-1.30813	#N/A
Spata22	380709	ENSMUSG00000112920	MGI:2685728	spermatogenesis associated 22	protein coding gene	MP:0001127	small ovary	-1.31555	#N/A
Spata22	380709	ENSMUSG00000112920	MGI:2685728	spermatogenesis associated 22	protein coding gene	MP:0001131	abnormal ovarian follicle morphology	-1.31555	#N/A
Spata22	380709	ENSMUSG00000112920	MGI:2685728	spermatogenesis associated 22	protein coding gene	MP:0001146	abnormal testis morphology	-1.31555	#N/A
Spata22	380709	ENSMUSG00000112920	MGI:2685728	spermatogenesis associated 22	protein coding gene	MP:0001147	small testis	-1.31555	#N/A
Spata22	380709	ENSMUSG00000112920	MGI:2685728	spermatogenesis associated 22	protein coding gene	MP:0001155	arrest of spermatogenesis	-1.31555	#N/A
Spata22	380709	ENSMUSG00000112920	MGI:2685728	spermatogenesis associated 22	protein coding gene	MP:0001924	infertility	-1.31555	#N/A
Spata22	380709	ENSMUSG00000112920	MGI:2685728	spermatogenesis associated 22	protein coding gene	MP:0001925	male infertility	-1.31555	#N/A
Spata22	380709	ENSMUSG00000112920	MGI:2685728	spermatogenesis associated 22	protein coding gene	MP:0001926	female infertility	-1.31555	#N/A
Spata22	380709	ENSMUSG00000112920	MGI:2685728	spermatogenesis associated 22	protein coding gene	MP:0001930	abnormal meiosis	-1.31555	#N/A
Spata22	380709	ENSMUSG00000112920	MGI:2685728	spermatogenesis associated 22	protein coding gene	MP:0002016	ovary cysts	-1.31555	#N/A
Spata22	380709	ENSMUSG00000112920	MGI:2685728	spermatogenesis associated 22	protein coding gene	MP:0004805	absent oocytes	-1.31555	#N/A
Spata22	380709	ENSMUSG00000112920	MGI:2685728	spermatogenesis associated 22	protein coding gene	MP:0004852	decreased testis weight	-1.31555	#N/A
Spata22	380709	ENSMUSG00000112920	MGI:2685728	spermatogenesis associated 22	protein coding gene	MP:0004901	decreased male germ cell number	-1.31555	#N/A
Spata22	380709	ENSMUSG00000112920	MGI:2685728	spermatogenesis associated 22	protein coding gene	MP:0004931	enlarged epididymis	-1.31555	#N/A
Spata22	380709	ENSMUSG00000112920	MGI:2685728	spermatogenesis associated 22	protein coding gene	MP:0005159	azoospermia	-1.31555	#N/A
Spata22	380709	ENSMUSG00000112920	MGI:2685728	spermatogenesis associated 22	protein coding gene	MP:0005168	abnormal female meiosis	-1.31555	#N/A
Spata22	380709	ENSMUSG00000112920	MGI:2685728	spermatogenesis associated 22	protein coding gene	MP:0006379	abnormal spermatocyte morphology	-1.31555	#N/A
Spata22	380709	ENSMUSG00000112920	MGI:2685728	spermatogenesis associated 22	protein coding gene	MP:0006380	abnormal spermatid morphology	-1.31555	#N/A
Spata22	380709	ENSMUSG00000112920	MGI:2685728	spermatogenesis associated 22	protein coding gene	MP:0008261	arrest of male meiosis	-1.31555	#N/A
Syce2	71846	ENSMUSG00000003824	MGI:1919096	synaptonemal complex central element protein 2	protein coding gene	MP:0001127	small ovary	-1.3204	-1.36174
Syce2	71846	ENSMUSG00000003824	MGI:1919096	synaptonemal complex central element protein 2	protein coding gene	MP:0001925	male infertility	-1.3204	-1.36174
Syce2	71846	ENSMUSG00000003824	MGI:1919096	synaptonemal complex central element protein 2	protein coding gene	MP:0001926	female infertility	-1.3204	-1.36174
Syce2	71846	ENSMUSG00000003824	MGI:1919096	synaptonemal complex central element protein 2	protein coding gene	MP:0004852	decreased testis weight	-1.3204	-1.36174
Syce2	71846	ENSMUSG00000003824	MGI:1919096	synaptonemal complex central element protein 2	protein coding gene	MP:0005168	abnormal female meiosis	-1.3204	-1.36174
Syce2	71846	ENSMUSG00000003824	MGI:1919096	synaptonemal complex central element protein 2	protein coding gene	MP:0005169	abnormal male meiosis	-1.3204	-1.36174
Syce2	71846	ENSMUSG00000003824	MGI:1919096	synaptonemal complex central element protein 2	protein coding gene	MP:0008261	arrest of male meiosis	-1.3204	-1.36174
Nabp1	109019	ENSMUSG00000026107	MGI:1923258	nucleic acid binding protein 1	protein coding gene	MP:0001147	small testis	-1.32362	1.38718
Nabp1	109019	ENSMUSG00000026107	MGI:1923258	nucleic acid binding protein 1	protein coding gene	MP:0004852	decreased testis weight	-1.32362	1.38718
Tmem209	72649	ENSMUSG00000029782	MGI:1919899	transmembrane protein 209	protein coding gene	MP:0001925	male infertility	-1.32755	#N/A
Tmem209	72649	ENSMUSG00000029782	MGI:1919899	transmembrane protein 209	protein coding gene	MP:0002059	abnormal seminal vesicle morphology	-1.32755	#N/A
Adad1	21744	ENSMUSG00000027719	MGI:103258	adenosine deaminase domain containing 1 (testis specific)	protein coding gene	MP:0000242	impaired fertilization	-1.33008	#N/A
Adad1	21744	ENSMUSG00000027719	MGI:103258	adenosine deaminase domain containing 1 (testis specific)	protein coding gene	MP:0001925	male infertility	-1.33008	#N/A
Adad1	21744	ENSMUSG00000027719	MGI:103258	adenosine deaminase domain containing 1 (testis specific)	protein coding gene	MP:0002675	asthenozoospermia	-1.33008	#N/A
Adad1	21744	ENSMUSG00000027719	MGI:103258	adenosine deaminase domain containing 1 (testis specific)	protein coding gene	MP:0002687	oligozoospermia	-1.33008	#N/A
Adad1	21744	ENSMUSG00000027719	MGI:103258	adenosine deaminase domain containing 1 (testis specific)	protein coding gene	MP:0005578	teratozoospermia	-1.33008	#N/A
Slc26a8	224661	ENSMUSG00000036196	MGI:2385046	solute carrier family 26, member 8	protein coding gene	MP:0001925	male infertility	-1.33188	#N/A
Slc26a8	224661	ENSMUSG00000036196	MGI:2385046	solute carrier family 26, member 8	protein coding gene	MP:0002675	asthenozoospermia	-1.33188	#N/A
Slc26a8	224661	ENSMUSG00000036196	MGI:2385046	solute carrier family 26, member 8	protein coding gene	MP:0003666	impaired sperm capacitation	-1.33188	#N/A
Slc26a8	224661	ENSMUSG00000036196	MGI:2385046	solute carrier family 26, member 8	protein coding gene	MP:0004542	impaired acrosome reaction	-1.33188	#N/A
Slc26a8	224661	ENSMUSG00000036196	MGI:2385046	solute carrier family 26, member 8	protein coding gene	MP:0004543	abnormal sperm physiology	-1.33188	#N/A
Slc26a8	224661	ENSMUSG00000036196	MGI:2385046	solute carrier family 26, member 8	protein coding gene	MP:0009237	kinked sperm flagellum	-1.33188	#N/A
Slc26a8	224661	ENSMUSG00000036196	MGI:2385046	solute carrier family 26, member 8	protein coding gene	MP:0009242	thin sperm flagellum	-1.33188	#N/A
Slc26a8	224661	ENSMUSG00000036196	MGI:2385046	solute carrier family 26, member 8	protein coding gene	MP:0009831	abnormal sperm midpiece morphology	-1.33188	#N/A
Slc26a8	224661	ENSMUSG00000036196	MGI:2385046	solute carrier family 26, member 8	protein coding gene	MP:0009832	abnormal sperm mitochondrial sheath morphology	-1.33188	#N/A
Slc26a8	224661	ENSMUSG00000036196	MGI:2385046	solute carrier family 26, member 8	protein coding gene	MP:0009834	abnormal sperm annulus morphology	-1.33188	#N/A
Sacm1l	83493	ENSMUSG00000025240	MGI:1933169	SAC1 suppressor of actin mutations 1-like (yeast)	protein coding gene	MP:0001146	abnormal testis morphology	-1.33781	#N/A
Sacm1l	83493	ENSMUSG00000025240	MGI:1933169	SAC1 suppressor of actin mutations 1-like (yeast)	protein coding gene	MP:0001147	small testis	-1.33781	#N/A
Sacm1l	83493	ENSMUSG00000025240	MGI:1933169	SAC1 suppressor of actin mutations 1-like (yeast)	protein coding gene	MP:0004931	enlarged epididymis	-1.33781	#N/A
Cfap206	69329	ENSMUSG00000028294	MGI:1916579	cilia and flagella associated protein 206	protein coding gene	MP:0001925	male infertility	-1.34045	#N/A
Cfap206	69329	ENSMUSG00000028294	MGI:1916579	cilia and flagella associated protein 206	protein coding gene	MP:0001926	female infertility	-1.34045	#N/A
Dmc1	100037410	ENSMUSG00000022429	MGI:105393	DNA meiotic recombinase 1	protein coding gene	MP:0001127	small ovary	-1.34228	#N/A
Dmc1	100037410	ENSMUSG00000022430	MGI:105393	DNA meiotic recombinase 1	protein coding gene	MP:0001131	abnormal ovarian follicle morphology	-1.34228	#N/A
Dmc1	100037410	ENSMUSG00000022431	MGI:105393	DNA meiotic recombinase 1	protein coding gene	MP:0001147	small testis	-1.34228	#N/A
Dmc1	100037410	ENSMUSG00000022432	MGI:105393	DNA meiotic recombinase 1	protein coding gene	MP:0001156	abnormal spermatogenesis	-1.34228	#N/A
Dmc1	100037410	ENSMUSG00000022433	MGI:105393	DNA meiotic recombinase 1	protein coding gene	MP:0001923	reduced female fertility	-1.34228	#N/A
Dmc1	100037410	ENSMUSG00000022434	MGI:105393	DNA meiotic recombinase 1	protein coding gene	MP:0001924	infertility	-1.34228	#N/A
Dmc1	100037410	ENSMUSG00000022435	MGI:105393	DNA meiotic recombinase 1	protein coding gene	MP:0001925	male infertility	-1.34228	#N/A
Dmc1	100037410	ENSMUSG00000022436	MGI:105393	DNA meiotic recombinase 1	protein coding gene	MP:0001926	female infertility	-1.34228	#N/A
Dmc1	100037410	ENSMUSG00000022437	MGI:105393	DNA meiotic recombinase 1	protein coding gene	MP:0001929	abnormal gametogenesis	-1.34228	#N/A
Dmc1	100037410	ENSMUSG00000022438	MGI:105393	DNA meiotic recombinase 1	protein coding gene	MP:0001931	abnormal oogenesis	-1.34228	#N/A
Dmc1	100037410	ENSMUSG00000022439	MGI:105393	DNA meiotic recombinase 1	protein coding gene	MP:0001932	abnormal spermiogenesis	-1.34228	#N/A
Dmc1	100037410	ENSMUSG00000022440	MGI:105393	DNA meiotic recombinase 1	protein coding gene	MP:0002160	abnormal reproductive system morphology	-1.34228	#N/A
Dmc1	100037410	ENSMUSG00000022441	MGI:105393	DNA meiotic recombinase 1	protein coding gene	MP:0002777	absent ovarian follicles	-1.34228	#N/A
Dmc1	100037410	ENSMUSG00000022442	MGI:105393	DNA meiotic recombinase 1	protein coding gene	MP:0004805	absent oocytes	-1.34228	#N/A
Dmc1	100037410	ENSMUSG00000022443	MGI:105393	DNA meiotic recombinase 1	protein coding gene	MP:0004852	decreased testis weight	-1.34228	#N/A
Dmc1	100037410	ENSMUSG00000022444	MGI:105393	DNA meiotic recombinase 1	protein coding gene	MP:0004856	decreased ovary weight	-1.34228	#N/A
Dmc1	100037410	ENSMUSG00000022445	MGI:105393	DNA meiotic recombinase 1	protein coding gene	MP:0004901	decreased male germ cell number	-1.34228	#N/A
Dmc1	100037410	ENSMUSG00000022446	MGI:105393	DNA meiotic recombinase 1	protein coding gene	MP:0005159	azoospermia	-1.34228	#N/A
Dmc1	100037410	ENSMUSG00000022447	MGI:105393	DNA meiotic recombinase 1	protein coding gene	MP:0005168	abnormal female meiosis	-1.34228	#N/A
Dmc1	100037410	ENSMUSG00000022448	MGI:105393	DNA meiotic recombinase 1	protein coding gene	MP:0005169	abnormal male meiosis	-1.34228	#N/A
Dmc1	100037410	ENSMUSG00000022449	MGI:105393	DNA meiotic recombinase 1	protein coding gene	MP:0006379	abnormal spermatocyte morphology	-1.34228	#N/A
Dmc1	100037410	ENSMUSG00000022450	MGI:105393	DNA meiotic recombinase 1	protein coding gene	MP:0008261	arrest of male meiosis	-1.34228	#N/A
Mpz	17528	ENSMUSG00000056569	MGI:103177	myelin protein zero	protein coding gene	MP:0001924	infertility	-1.34817	#N/A
Mpz	17528	ENSMUSG00000056569	MGI:103177	myelin protein zero	protein coding gene	MP:0001925	male infertility	-1.34817	#N/A
Mpz	17528	ENSMUSG00000056569	MGI:103177	myelin protein zero	protein coding gene	MP:0001926	female infertility	-1.34817	#N/A
Fam170a	225497	ENSMUSG00000035420	MGI:2684939	family with sequence similarity 170, member A	protein coding gene	MP:0001925	male infertility	-1.35405	#N/A
Ccdc42	276920	ENSMUSG00000045915	MGI:3045254	coiled-coil domain containing 42	protein coding gene	MP:0001146	abnormal testis morphology	-1.35642	1.25958
Ccdc42	276920	ENSMUSG00000045915	MGI:3045254	coiled-coil domain containing 42	protein coding gene	MP:0001925	male infertility	-1.35642	1.25958
Ccdc42	276920	ENSMUSG00000045915	MGI:3045254	coiled-coil domain containing 42	protein coding gene	MP:0001932	abnormal spermiogenesis	-1.35642	1.25958
Ccdc42	276920	ENSMUSG00000045915	MGI:3045254	coiled-coil domain containing 42	protein coding gene	MP:0004182	abnormal spermiation	-1.35642	1.25958
Ccdc42	276920	ENSMUSG00000045915	MGI:3045254	coiled-coil domain containing 42	protein coding gene	MP:0005159	azoospermia	-1.35642	1.25958
Ccdc42	276920	ENSMUSG00000045915	MGI:3045254	coiled-coil domain containing 42	protein coding gene	MP:0006380	abnormal spermatid morphology	-1.35642	1.25958
Ccdc42	276920	ENSMUSG00000045915	MGI:3045254	coiled-coil domain containing 42	protein coding gene	MP:0008545	absent sperm flagellum	-1.35642	1.25958
Ccdc42	276920	ENSMUSG00000045915	MGI:3045254	coiled-coil domain containing 42	protein coding gene	MP:0008892	abnormal sperm flagellum morphology	-1.35642	1.25958
Ccdc42	276920	ENSMUSG00000045915	MGI:3045254	coiled-coil domain containing 42	protein coding gene	MP:0008898	abnormal acrosome morphology	-1.35642	1.25958
Ccdc42	276920	ENSMUSG00000045915	MGI:3045254	coiled-coil domain containing 42	protein coding gene	MP:0009230	abnormal sperm head morphology	-1.35642	1.25958
Ccdc42	276920	ENSMUSG00000045915	MGI:3045254	coiled-coil domain containing 42	protein coding gene	MP:0009231	detached acrosome	-1.35642	1.25958
Ccdc42	276920	ENSMUSG00000045915	MGI:3045254	coiled-coil domain containing 42	protein coding gene	MP:0009232	abnormal sperm nucleus morphology	-1.35642	1.25958
Ccdc42	276920	ENSMUSG00000045915	MGI:3045254	coiled-coil domain containing 42	protein coding gene	MP:0009830	abnormal sperm connecting piece morphology	-1.35642	1.25958
Ccdc42	276920	ENSMUSG00000045915	MGI:3045254	coiled-coil domain containing 42	protein coding gene	MP:0009838	abnormal sperm axoneme morphology	-1.35642	1.25958
Ppp2r1b	73699	ENSMUSG00000032058	MGI:1920949	protein phosphatase 2, regulatory subunit A, beta	protein coding gene	MP:0001925	male infertility	-1.35799	1.39279
Lrrc6	54562	ENSMUSG00000022375	MGI:1859553	leucine rich repeat containing 6 (testis)	protein coding gene	MP:0020869	immotile sperm	-1.36553	#N/A
Mak	116904	ENSMUSG00000038763	MGI:96913	male germ cell-associated kinase	protein coding gene	MP:0002675	asthenozoospermia	-1.36672	#N/A
Nek7	59125	ENSMUSG00000026393	MGI:1890645	NIMA (never in mitosis gene a)-related expressed kinase 7	protein coding gene	MP:0001924	infertility	-1.36935	-1.12882
Atf2	11909	ENSMUSG00000027104	MGI:109349	activating transcription factor 2	protein coding gene	MP:0001146	abnormal testis morphology	-1.36936	#N/A
Atf2	11909	ENSMUSG00000027104	MGI:109349	activating transcription factor 2	protein coding gene	MP:0001147	small testis	-1.36936	#N/A
Atf2	11909	ENSMUSG00000027104	MGI:109349	activating transcription factor 2	protein coding gene	MP:0001219	thick epidermis	-1.36936	#N/A
Gdnf	14573	ENSMUSG00000022144	MGI:107430	glial cell line derived neurotrophic factor	protein coding gene	MP:0020491	abnormal ovary topology	-1.36936	#N/A
Ndrg3	29812	ENSMUSG00000027634	MGI:1352499	N-myc downstream regulated gene 3	protein coding gene	MP:0001922	reduced male fertility	-1.37246	#N/A
Ndrg3	29812	ENSMUSG00000027634	MGI:1352499	N-myc downstream regulated gene 3	protein coding gene	MP:0002687	oligozoospermia	-1.37246	#N/A
Ndrg3	29812	ENSMUSG00000027634	MGI:1352499	N-myc downstream regulated gene 3	protein coding gene	MP:0004852	decreased testis weight	-1.37246	#N/A
Ndrg3	29812	ENSMUSG00000027634	MGI:1352499	N-myc downstream regulated gene 3	protein coding gene	MP:0005169	abnormal male meiosis	-1.37246	#N/A
Gk2	69976	ENSMUSG00000027207	MGI:1329027	glycerol kinase 2	protein coding gene	MP:0000242	impaired fertilization	-1.37357	#N/A
Gk2	69976	ENSMUSG00000027207	MGI:1329027	glycerol kinase 2	protein coding gene	MP:0001925	male infertility	-1.37357	#N/A
Gk2	69976	ENSMUSG00000027207	MGI:1329027	glycerol kinase 2	protein coding gene	MP:0002674	abnormal sperm motility	-1.37357	#N/A
Gk2	69976	ENSMUSG00000027207	MGI:1329027	glycerol kinase 2	protein coding gene	MP:0002675	asthenozoospermia	-1.37357	#N/A
Gk2	69976	ENSMUSG00000027207	MGI:1329027	glycerol kinase 2	protein coding gene	MP:0002687	oligozoospermia	-1.37357	#N/A
Gk2	69976	ENSMUSG00000027207	MGI:1329027	glycerol kinase 2	protein coding gene	MP:0009237	kinked sperm flagellum	-1.37357	#N/A
Gk2	69976	ENSMUSG00000027207	MGI:1329027	glycerol kinase 2	protein coding gene	MP:0009831	abnormal sperm midpiece morphology	-1.37357	#N/A
Gk2	69976	ENSMUSG00000027207	MGI:1329027	glycerol kinase 2	protein coding gene	MP:0009832	abnormal sperm mitochondrial sheath morphology	-1.37357	#N/A
Gykl1	14625	ENSMUSG00000053624	MGI:891990	glycerol kinase-like 1	protein coding gene	MP:0001922	reduced male fertility	-1.37357	#N/A
Gykl1	14625	ENSMUSG00000053624	MGI:891990	glycerol kinase-like 1	protein coding gene	MP:0001925	male infertility	-1.37357	#N/A
Gykl1	14625	ENSMUSG00000053624	MGI:891990	glycerol kinase-like 1	protein coding gene	MP:0002674	abnormal sperm motility	-1.37357	#N/A
Gykl1	14625	ENSMUSG00000053624	MGI:891990	glycerol kinase-like 1	protein coding gene	MP:0002687	oligozoospermia	-1.37357	#N/A
Gykl1	14625	ENSMUSG00000053624	MGI:891990	glycerol kinase-like 1	protein coding gene	MP:0008892	abnormal sperm flagellum morphology	-1.37357	#N/A
Gykl1	14625	ENSMUSG00000053624	MGI:891990	glycerol kinase-like 1	protein coding gene	MP:0009237	kinked sperm flagellum	-1.37357	#N/A
Gykl1	14625	ENSMUSG00000053624	MGI:891990	glycerol kinase-like 1	protein coding gene	MP:0009832	abnormal sperm mitochondrial sheath morphology	-1.37357	#N/A
Rabl2	68708	ENSMUSG00000022621	MGI:1915958	RAB, member RAS oncogene family-like 2	protein coding gene	MP:0001925	male infertility	-1.37627	1.33563
Rabl2	68708	ENSMUSG00000022621	MGI:1915958	RAB, member RAS oncogene family-like 2	protein coding gene	MP:0001926	female infertility	-1.37627	1.33563
Rabl2	68708	ENSMUSG00000022621	MGI:1915958	RAB, member RAS oncogene family-like 2	protein coding gene	MP:0002675	asthenozoospermia	-1.37627	1.33563
Rabl2	68708	ENSMUSG00000022621	MGI:1915958	RAB, member RAS oncogene family-like 2	protein coding gene	MP:0002687	oligozoospermia	-1.37627	1.33563
Rabl2	68708	ENSMUSG00000022621	MGI:1915958	RAB, member RAS oncogene family-like 2	protein coding gene	MP:0004852	decreased testis weight	-1.37627	1.33563
Rabl2	68708	ENSMUSG00000022621	MGI:1915958	RAB, member RAS oncogene family-like 2	protein coding gene	MP:0009239	short sperm flagellum	-1.37627	1.33563
Gm128	229588	ENSMUSG00000068860	MGI:2684974	predicted gene 128	protein coding gene	MP:0009647	decreased fertilization frequency	-1.38275	#N/A
Fabp9	21884	ENSMUSG00000027528	MGI:1194881	fatty acid binding protein 9, testis	protein coding gene	MP:0009230	abnormal sperm head morphology	-1.38312	#N/A
Arl2bp	107566	ENSMUSG00000031776	MGI:1349429	ADP-ribosylation factor-like 2 binding protein	protein coding gene	MP:0001925	male infertility	-1.38581	#N/A
Arl2bp	107566	ENSMUSG00000031776	MGI:1349429	ADP-ribosylation factor-like 2 binding protein	protein coding gene	MP:0001932	abnormal spermiogenesis	-1.38581	#N/A
Arl2bp	107566	ENSMUSG00000031776	MGI:1349429	ADP-ribosylation factor-like 2 binding protein	protein coding gene	MP:0002687	oligozoospermia	-1.38581	#N/A
Arl2bp	107566	ENSMUSG00000031776	MGI:1349429	ADP-ribosylation factor-like 2 binding protein	protein coding gene	MP:0004182	abnormal spermiation	-1.38581	#N/A
Arl2bp	107566	ENSMUSG00000031776	MGI:1349429	ADP-ribosylation factor-like 2 binding protein	protein coding gene	MP:0005578	teratozoospermia	-1.38581	#N/A
Arl2bp	107566	ENSMUSG00000031776	MGI:1349429	ADP-ribosylation factor-like 2 binding protein	protein coding gene	MP:0006380	abnormal spermatid morphology	-1.38581	#N/A
Arl2bp	107566	ENSMUSG00000031776	MGI:1349429	ADP-ribosylation factor-like 2 binding protein	protein coding gene	MP:0008892	abnormal sperm flagellum morphology	-1.38581	#N/A
Arl2bp	107566	ENSMUSG00000031776	MGI:1349429	ADP-ribosylation factor-like 2 binding protein	protein coding gene	MP:0008893	detached sperm flagellum	-1.38581	#N/A
Arl2bp	107566	ENSMUSG00000031776	MGI:1349429	ADP-ribosylation factor-like 2 binding protein	protein coding gene	MP:0008898	abnormal acrosome morphology	-1.38581	#N/A
Arl2bp	107566	ENSMUSG00000031776	MGI:1349429	ADP-ribosylation factor-like 2 binding protein	protein coding gene	MP:0009230	abnormal sperm head morphology	-1.38581	#N/A
Arl2bp	107566	ENSMUSG00000031776	MGI:1349429	ADP-ribosylation factor-like 2 binding protein	protein coding gene	MP:0009239	short sperm flagellum	-1.38581	#N/A
Arl2bp	107566	ENSMUSG00000031776	MGI:1349429	ADP-ribosylation factor-like 2 binding protein	protein coding gene	MP:0009831	abnormal sperm midpiece morphology	-1.38581	#N/A
Arl2bp	107566	ENSMUSG00000031776	MGI:1349429	ADP-ribosylation factor-like 2 binding protein	protein coding gene	MP:0009832	abnormal sperm mitochondrial sheath morphology	-1.38581	#N/A
Arl2bp	107566	ENSMUSG00000031776	MGI:1349429	ADP-ribosylation factor-like 2 binding protein	protein coding gene	MP:0009838	abnormal sperm axoneme morphology	-1.38581	#N/A
Arl2bp	107566	ENSMUSG00000031776	MGI:1349429	ADP-ribosylation factor-like 2 binding protein	protein coding gene	MP:0020869	immotile sperm	-1.38581	#N/A
Arl2bp	107566	ENSMUSG00000031776	MGI:1349429	ADP-ribosylation factor-like 2 binding protein	protein coding gene	MP:0030590	abnormal sperm fibrous sheath morphology	-1.38581	#N/A
Rpgrip1l	244585	ENSMUSG00000033282	MGI:1920563	Rpgrip1-like	protein coding gene	MP:0001146	abnormal testis morphology	-1.38733	#N/A
Rpgrip1l	244585	ENSMUSG00000033282	MGI:1920563	Rpgrip1-like	protein coding gene	MP:0013852	abnormal Mullerian duct topology	-1.38733	#N/A
Spdya	70891	ENSMUSG00000052525	MGI:1918141	speedy/RINGO cell cycle regulator family, member A	protein coding gene	MP:0001924	infertility	-1.39421	#N/A
Spdya	70891	ENSMUSG00000052525	MGI:1918141	speedy/RINGO cell cycle regulator family, member A	protein coding gene	MP:0001925	male infertility	-1.39421	#N/A
Spdya	70891	ENSMUSG00000052525	MGI:1918141	speedy/RINGO cell cycle regulator family, member A	protein coding gene	MP:0001926	female infertility	-1.39421	#N/A
Spdya	70891	ENSMUSG00000052525	MGI:1918141	speedy/RINGO cell cycle regulator family, member A	protein coding gene	MP:0003205	testicular atrophy	-1.39421	#N/A
Spdya	70891	ENSMUSG00000052525	MGI:1918141	speedy/RINGO cell cycle regulator family, member A	protein coding gene	MP:0004833	ovary atrophy	-1.39421	#N/A
Spdya	70891	ENSMUSG00000052525	MGI:1918141	speedy/RINGO cell cycle regulator family, member A	protein coding gene	MP:0004901	decreased male germ cell number	-1.39421	#N/A
Spdya	70891	ENSMUSG00000052525	MGI:1918141	speedy/RINGO cell cycle regulator family, member A	protein coding gene	MP:0005168	abnormal female meiosis	-1.39421	#N/A
Spdya	70891	ENSMUSG00000052525	MGI:1918141	speedy/RINGO cell cycle regulator family, member A	protein coding gene	MP:0005169	abnormal male meiosis	-1.39421	#N/A
Spdya	70891	ENSMUSG00000052525	MGI:1918141	speedy/RINGO cell cycle regulator family, member A	protein coding gene	MP:0006379	abnormal spermatocyte morphology	-1.39421	#N/A
Spdya	70891	ENSMUSG00000052525	MGI:1918141	speedy/RINGO cell cycle regulator family, member A	protein coding gene	MP:0006380	abnormal spermatid morphology	-1.39421	#N/A
Spdya	70891	ENSMUSG00000052525	MGI:1918141	speedy/RINGO cell cycle regulator family, member A	protein coding gene	MP:0008261	arrest of male meiosis	-1.39421	#N/A
Clec4a4	474145	ENSMUSG00000059639	MGI:3624119	C-type lectin domain family 4, member a4	protein coding gene	MP:0002059	abnormal seminal vesicle morphology	-1.4036	-1.33858
Ndc1	72787	ENSMUSG00000028614	MGI:1920037	NDC1 transmembrane nucleoporin	protein coding gene	MP:0000242	impaired fertilization	-1.41013	#N/A
Ndc1	72787	ENSMUSG00000028614	MGI:1920037	NDC1 transmembrane nucleoporin	protein coding gene	MP:0001147	small testis	-1.41013	#N/A
Ndc1	72787	ENSMUSG00000028614	MGI:1920037	NDC1 transmembrane nucleoporin	protein coding gene	MP:0001925	male infertility	-1.41013	#N/A
Ndc1	72787	ENSMUSG00000028614	MGI:1920037	NDC1 transmembrane nucleoporin	protein coding gene	MP:0001926	female infertility	-1.41013	#N/A
Ndc1	72787	ENSMUSG00000028614	MGI:1920037	NDC1 transmembrane nucleoporin	protein coding gene	MP:0005169	abnormal male meiosis	-1.41013	#N/A
Ndc1	72787	ENSMUSG00000028614	MGI:1920037	NDC1 transmembrane nucleoporin	protein coding gene	MP:0008261	arrest of male meiosis	-1.41013	#N/A
Mkrn2	67027	ENSMUSG00000000439	MGI:1914277	makorin, ring finger protein, 2	protein coding gene	MP:0001925	male infertility	-1.41023	#N/A
Mkrn2	67027	ENSMUSG00000000439	MGI:1914277	makorin, ring finger protein, 2	protein coding gene	MP:0002675	asthenozoospermia	-1.41023	#N/A
Mkrn2	67027	ENSMUSG00000000439	MGI:1914277	makorin, ring finger protein, 2	protein coding gene	MP:0002687	oligozoospermia	-1.41023	#N/A
Mkrn2	67027	ENSMUSG00000000439	MGI:1914277	makorin, ring finger protein, 2	protein coding gene	MP:0002784	abnormal Sertoli cell morphology	-1.41023	#N/A
Mkrn2	67027	ENSMUSG00000000439	MGI:1914277	makorin, ring finger protein, 2	protein coding gene	MP:0004182	abnormal spermiation	-1.41023	#N/A
Mkrn2	67027	ENSMUSG00000000439	MGI:1914277	makorin, ring finger protein, 2	protein coding gene	MP:0004852	decreased testis weight	-1.41023	#N/A
Mkrn2	67027	ENSMUSG00000000439	MGI:1914277	makorin, ring finger protein, 2	protein coding gene	MP:0006380	abnormal spermatid morphology	-1.41023	#N/A
Mkrn2	67027	ENSMUSG00000000439	MGI:1914277	makorin, ring finger protein, 2	protein coding gene	MP:0008892	abnormal sperm flagellum morphology	-1.41023	#N/A
Mkrn2	67027	ENSMUSG00000000439	MGI:1914277	makorin, ring finger protein, 2	protein coding gene	MP:0008898	abnormal acrosome morphology	-1.41023	#N/A
Mkrn2	67027	ENSMUSG00000000439	MGI:1914277	makorin, ring finger protein, 2	protein coding gene	MP:0009230	abnormal sperm head morphology	-1.41023	#N/A
Mkrn2	67027	ENSMUSG00000000439	MGI:1914277	makorin, ring finger protein, 2	protein coding gene	MP:0009838	abnormal sperm axoneme morphology	-1.41023	#N/A
Topaz1	671232	ENSMUSG00000094985	MGI:3779933	testis and ovary specific PAZ domain containing 1	protein coding gene	MP:0001147	small testis	-1.4104	#N/A
Topaz1	671232	ENSMUSG00000094985	MGI:3779933	testis and ovary specific PAZ domain containing 1	protein coding gene	MP:0001925	male infertility	-1.4104	#N/A
Topaz1	671232	ENSMUSG00000094985	MGI:3779933	testis and ovary specific PAZ domain containing 1	protein coding gene	MP:0004852	decreased testis weight	-1.4104	#N/A
Topaz1	671232	ENSMUSG00000094985	MGI:3779933	testis and ovary specific PAZ domain containing 1	protein coding gene	MP:0005159	azoospermia	-1.4104	#N/A
Topaz1	671232	ENSMUSG00000094985	MGI:3779933	testis and ovary specific PAZ domain containing 1	protein coding gene	MP:0006362	abnormal male germ cell morphology	-1.4104	#N/A
Topaz1	671232	ENSMUSG00000094985	MGI:3779933	testis and ovary specific PAZ domain containing 1	protein coding gene	MP:0008261	arrest of male meiosis	-1.4104	#N/A
Topaz1	671232	ENSMUSG00000094985	MGI:3779933	testis and ovary specific PAZ domain containing 1	protein coding gene	MP:0008280	abnormal male germ cell apoptosis	-1.4104	#N/A
Spesp1	66712	ENSMUSG00000046846	MGI:1913962	sperm equatorial segment protein 1	protein coding gene	MP:0004543	abnormal sperm physiology	-1.41121	#N/A
Spesp1	66712	ENSMUSG00000046846	MGI:1913962	sperm equatorial segment protein 1	protein coding gene	MP:0005411	delayed fertilization	-1.41121	#N/A
Spesp1	66712	ENSMUSG00000046846	MGI:1913962	sperm equatorial segment protein 1	protein coding gene	MP:0008898	abnormal acrosome morphology	-1.41121	#N/A
Spesp1	66712	ENSMUSG00000046846	MGI:1913962	sperm equatorial segment protein 1	protein coding gene	MP:0009647	decreased fertilization frequency	-1.41121	#N/A
Lpin1	14245	ENSMUSG00000020593	MGI:1891340	lipin 1	protein coding gene	MP:0001925	male infertility	-1.41334	-1.31412
Lpin1	14245	ENSMUSG00000020593	MGI:1891340	lipin 1	protein coding gene	MP:0001926	female infertility	-1.41334	-1.31412
Lpin1	14245	ENSMUSG00000020593	MGI:1891340	lipin 1	protein coding gene	MP:0006379	abnormal spermatocyte morphology	-1.41334	-1.31412
Lpin1	14245	ENSMUSG00000020593	MGI:1891340	lipin 1	protein coding gene	MP:0008976	delayed female fertility	-1.41334	-1.31412
Lpin1	14245	ENSMUSG00000020593	MGI:1891340	lipin 1	protein coding gene	MP:0009289	decreased epididymal fat pad weight	-1.41334	-1.31412
Lrat	79235	ENSMUSG00000028003	MGI:1891259	lecithin-retinol acyltransferase (phosphatidylcholine-retinol-O-acyltransferase)	protein coding gene	MP:0001146	abnormal testis morphology	-1.43296	#N/A
Lrat	79235	ENSMUSG00000028003	MGI:1891259	lecithin-retinol acyltransferase (phosphatidylcholine-retinol-O-acyltransferase)	protein coding gene	MP:0001940	testis hypoplasia	-1.43296	#N/A
Lrat	79235	ENSMUSG00000028003	MGI:1891259	lecithin-retinol acyltransferase (phosphatidylcholine-retinol-O-acyltransferase)	protein coding gene	MP:0002687	oligozoospermia	-1.43296	#N/A
Lrat	79235	ENSMUSG00000028003	MGI:1891259	lecithin-retinol acyltransferase (phosphatidylcholine-retinol-O-acyltransferase)	protein coding gene	MP:0003205	testicular atrophy	-1.43296	#N/A
Lrat	79235	ENSMUSG00000028003	MGI:1891259	lecithin-retinol acyltransferase (phosphatidylcholine-retinol-O-acyltransferase)	protein coding gene	MP:0009257	dilated seminiferous tubules	-1.43296	#N/A
Usp1	230484	ENSMUSG00000028560	MGI:2385198	ubiquitin specific peptidase 1	protein coding gene	MP:0001147	small testis	-1.44575	#N/A
Usp1	230484	ENSMUSG00000028560	MGI:2385198	ubiquitin specific peptidase 1	protein coding gene	MP:0001154	seminiferous tubule degeneration	-1.44575	#N/A
Usp1	230484	ENSMUSG00000028560	MGI:2385198	ubiquitin specific peptidase 1	protein coding gene	MP:0001923	reduced female fertility	-1.44575	#N/A
Usp1	230484	ENSMUSG00000028560	MGI:2385198	ubiquitin specific peptidase 1	protein coding gene	MP:0001925	male infertility	-1.44575	#N/A
Usp1	230484	ENSMUSG00000028560	MGI:2385198	ubiquitin specific peptidase 1	protein coding gene	MP:0002687	oligozoospermia	-1.44575	#N/A
Usp1	230484	ENSMUSG00000028560	MGI:2385198	ubiquitin specific peptidase 1	protein coding gene	MP:0006362	abnormal male germ cell morphology	-1.44575	#N/A
Usp1	230484	ENSMUSG00000028560	MGI:2385198	ubiquitin specific peptidase 1	protein coding gene	MP:0006378	abnormal spermatogonia morphology	-1.44575	#N/A
Usp1	230484	ENSMUSG00000028560	MGI:2385198	ubiquitin specific peptidase 1	protein coding gene	MP:0006379	abnormal spermatocyte morphology	-1.44575	#N/A
Usp1	230484	ENSMUSG00000028560	MGI:2385198	ubiquitin specific peptidase 1	protein coding gene	MP:0006380	abnormal spermatid morphology	-1.44575	#N/A
Limk2	16886	ENSMUSG00000020451	MGI:1197517	LIM motif-containing protein kinase 2	protein coding gene	MP:0001153	small seminiferous tubules	-1.44878	-2.22203
Limk2	16886	ENSMUSG00000020451	MGI:1197517	LIM motif-containing protein kinase 2	protein coding gene	MP:0001156	abnormal spermatogenesis	-1.44878	-2.22203
Limk2	16886	ENSMUSG00000020451	MGI:1197517	LIM motif-containing protein kinase 2	protein coding gene	MP:0004852	decreased testis weight	-1.44878	-2.22203
Limk2	16886	ENSMUSG00000020451	MGI:1197517	LIM motif-containing protein kinase 2	protein coding gene	MP:0006379	abnormal spermatocyte morphology	-1.44878	-2.22203
Limk2	16886	ENSMUSG00000020451	MGI:1197517	LIM motif-containing protein kinase 2	protein coding gene	MP:0008280	abnormal male germ cell apoptosis	-1.44878	-2.22203
Ptdss2	27388	ENSMUSG00000025495	MGI:1351664	phosphatidylserine synthase 2	protein coding gene	MP:0001146	abnormal testis morphology	-1.4504	#N/A
Ptdss2	27388	ENSMUSG00000025495	MGI:1351664	phosphatidylserine synthase 2	protein coding gene	MP:0001152	Leydig cell hyperplasia	-1.4504	#N/A
Ptdss2	27388	ENSMUSG00000025495	MGI:1351664	phosphatidylserine synthase 2	protein coding gene	MP:0001750	increased circulating follicle stimulating hormone level	-1.4504	#N/A
Ptdss2	27388	ENSMUSG00000025495	MGI:1351664	phosphatidylserine synthase 2	protein coding gene	MP:0001925	male infertility	-1.4504	#N/A
Ptdss2	27388	ENSMUSG00000025495	MGI:1351664	phosphatidylserine synthase 2	protein coding gene	MP:0003205	testicular atrophy	-1.4504	#N/A
Ptdss2	27388	ENSMUSG00000025495	MGI:1351664	phosphatidylserine synthase 2	protein coding gene	MP:0004852	decreased testis weight	-1.4504	#N/A
Paip2	67869	ENSMUSG00000037058	MGI:1915119	polyadenylate-binding protein-interacting protein 2	protein coding gene	MP:0001925	male infertility	-1.45246	1.18537
Paip2	67869	ENSMUSG00000037058	MGI:1915119	polyadenylate-binding protein-interacting protein 2	protein coding gene	MP:0002662	abnormal cauda epididymis morphology	-1.45246	1.18537
Sgms1	208449	ENSMUSG00000040451	MGI:2444110	sphingomyelin synthase 1	protein coding gene	MP:0001154	seminiferous tubule degeneration	-1.45941	-1.18907
Sgms1	208449	ENSMUSG00000040451	MGI:2444110	sphingomyelin synthase 1	protein coding gene	MP:0001156	abnormal spermatogenesis	-1.45941	-1.18907
Sgms1	208449	ENSMUSG00000040451	MGI:2444110	sphingomyelin synthase 1	protein coding gene	MP:0001922	reduced male fertility	-1.45941	-1.18907
Sgms1	208449	ENSMUSG00000040451	MGI:2444110	sphingomyelin synthase 1	protein coding gene	MP:0001925	male infertility	-1.45941	-1.18907
Sgms1	208449	ENSMUSG00000040451	MGI:2444110	sphingomyelin synthase 1	protein coding gene	MP:0004901	decreased male germ cell number	-1.45941	-1.18907
Sgms1	208449	ENSMUSG00000040451	MGI:2444110	sphingomyelin synthase 1	protein coding gene	MP:0006380	abnormal spermatid morphology	-1.45941	-1.18907
Sgms1	208449	ENSMUSG00000040451	MGI:2444110	sphingomyelin synthase 1	protein coding gene	MP:0008545	absent sperm flagellum	-1.45941	-1.18907
Sgms1	208449	ENSMUSG00000040451	MGI:2444110	sphingomyelin synthase 1	protein coding gene	MP:0008839	absent acrosome	-1.45941	-1.18907
Sgms1	208449	ENSMUSG00000040451	MGI:2444110	sphingomyelin synthase 1	protein coding gene	MP:0013601	increased testis apoptosis	-1.45941	-1.18907
Sgms1	208449	ENSMUSG00000040451	MGI:2444110	sphingomyelin synthase 1	protein coding gene	MP:0020355	abnormal Sertoli cell barrier morphology	-1.45941	-1.18907
Sgms1	208449	ENSMUSG00000040451	MGI:2444110	sphingomyelin synthase 1	protein coding gene	MP:0020356	abnormal Sertoli cell barrier function	-1.45941	-1.18907
Mgat2	217664	ENSMUSG00000043998	MGI:2384966	mannoside acetylglucosaminyltransferase 2	protein coding gene	MP:0001146	abnormal testis morphology	-1.46444	#N/A
Mgat2	217664	ENSMUSG00000043998	MGI:2384966	mannoside acetylglucosaminyltransferase 2	protein coding gene	MP:0001923	reduced female fertility	-1.46444	#N/A
Mgat2	217664	ENSMUSG00000043998	MGI:2384966	mannoside acetylglucosaminyltransferase 2	protein coding gene	MP:0001925	male infertility	-1.46444	#N/A
Mgat2	217664	ENSMUSG00000043998	MGI:2384966	mannoside acetylglucosaminyltransferase 2	protein coding gene	MP:0005159	azoospermia	-1.46444	#N/A
Mgat2	217664	ENSMUSG00000043998	MGI:2384966	mannoside acetylglucosaminyltransferase 2	protein coding gene	MP:0008261	arrest of male meiosis	-1.46444	#N/A
Ccdc146	75172	ENSMUSG00000064280	MGI:1922422	coiled-coil domain containing 146	protein coding gene	MP:0001925	male infertility	-1.46764	#N/A
Esr1	13982	ENSMUSG00000019768	MGI:1352467	estrogen receptor 1 (alpha)	protein coding gene	MP:0000242	impaired fertilization	-1.47116	1.235
Esr1	13982	ENSMUSG00000019768	MGI:1352467	estrogen receptor 1 (alpha)	protein coding gene	MP:0001121	uterus hypoplasia	-1.47116	1.235
Esr1	13982	ENSMUSG00000019768	MGI:1352467	estrogen receptor 1 (alpha)	protein coding gene	MP:0001126	abnormal ovary morphology	-1.47116	1.235
Esr1	13982	ENSMUSG00000019768	MGI:1352467	estrogen receptor 1 (alpha)	protein coding gene	MP:0001129	impaired ovarian folliculogenesis	-1.47116	1.235
Esr1	13982	ENSMUSG00000019768	MGI:1352467	estrogen receptor 1 (alpha)	protein coding gene	MP:0001130	abnormal ovarian folliculogenesis	-1.47116	1.235
Esr1	13982	ENSMUSG00000019768	MGI:1352467	estrogen receptor 1 (alpha)	protein coding gene	MP:0001131	abnormal ovarian follicle morphology	-1.47116	1.235
Esr1	13982	ENSMUSG00000019768	MGI:1352467	estrogen receptor 1 (alpha)	protein coding gene	MP:0001139	abnormal vagina morphology	-1.47116	1.235
Esr1	13982	ENSMUSG00000019768	MGI:1352467	estrogen receptor 1 (alpha)	protein coding gene	MP:0001140	abnormal vagina epithelium morphology	-1.47116	1.235
Esr1	13982	ENSMUSG00000019768	MGI:1352467	estrogen receptor 1 (alpha)	protein coding gene	MP:0001145	abnormal male reproductive system morphology	-1.47116	1.235
Esr1	13982	ENSMUSG00000019768	MGI:1352467	estrogen receptor 1 (alpha)	protein coding gene	MP:0001146	abnormal testis morphology	-1.47116	1.235
Esr1	13982	ENSMUSG00000019768	MGI:1352467	estrogen receptor 1 (alpha)	protein coding gene	MP:0001147	small testis	-1.47116	1.235
Esr1	13982	ENSMUSG00000019768	MGI:1352467	estrogen receptor 1 (alpha)	protein coding gene	MP:0001154	seminiferous tubule degeneration	-1.47116	1.235
Esr1	13982	ENSMUSG00000019768	MGI:1352467	estrogen receptor 1 (alpha)	protein coding gene	MP:0001156	abnormal spermatogenesis	-1.47116	1.235
Esr1	13982	ENSMUSG00000019768	MGI:1352467	estrogen receptor 1 (alpha)	protein coding gene	MP:0001376	abnormal mating receptivity	-1.47116	1.235
Esr1	13982	ENSMUSG00000019768	MGI:1352467	estrogen receptor 1 (alpha)	protein coding gene	MP:0001380	reduced male mating frequency	-1.47116	1.235
Esr1	13982	ENSMUSG00000019768	MGI:1352467	estrogen receptor 1 (alpha)	protein coding gene	MP:0001750	increased circulating follicle stimulating hormone level	-1.47116	1.235
Esr1	13982	ENSMUSG00000019768	MGI:1352467	estrogen receptor 1 (alpha)	protein coding gene	MP:0001919	abnormal reproductive system physiology	-1.47116	1.235
Esr1	13982	ENSMUSG00000019768	MGI:1352467	estrogen receptor 1 (alpha)	protein coding gene	MP:0001922	reduced male fertility	-1.47116	1.235
Esr1	13982	ENSMUSG00000019768	MGI:1352467	estrogen receptor 1 (alpha)	protein coding gene	MP:0001923	reduced female fertility	-1.47116	1.235
Esr1	13982	ENSMUSG00000019768	MGI:1352467	estrogen receptor 1 (alpha)	protein coding gene	MP:0001924	infertility	-1.47116	1.235
Esr1	13982	ENSMUSG00000019768	MGI:1352467	estrogen receptor 1 (alpha)	protein coding gene	MP:0001925	male infertility	-1.47116	1.235
Esr1	13982	ENSMUSG00000019768	MGI:1352467	estrogen receptor 1 (alpha)	protein coding gene	MP:0001926	female infertility	-1.47116	1.235
Esr1	13982	ENSMUSG00000019768	MGI:1352467	estrogen receptor 1 (alpha)	protein coding gene	MP:0002016	ovary cysts	-1.47116	1.235
Esr1	13982	ENSMUSG00000019768	MGI:1352467	estrogen receptor 1 (alpha)	protein coding gene	MP:0002059	abnormal seminal vesicle morphology	-1.47116	1.235
Esr1	13982	ENSMUSG00000019768	MGI:1352467	estrogen receptor 1 (alpha)	protein coding gene	MP:0002160	abnormal reproductive system morphology	-1.47116	1.235
Esr1	13982	ENSMUSG00000019768	MGI:1352467	estrogen receptor 1 (alpha)	protein coding gene	MP:0002675	asthenozoospermia	-1.47116	1.235
Esr1	13982	ENSMUSG00000019768	MGI:1352467	estrogen receptor 1 (alpha)	protein coding gene	MP:0002687	oligozoospermia	-1.47116	1.235
Esr1	13982	ENSMUSG00000019768	MGI:1352467	estrogen receptor 1 (alpha)	protein coding gene	MP:0002769	abnormal vas deferens morphology	-1.47116	1.235
Esr1	13982	ENSMUSG00000019768	MGI:1352467	estrogen receptor 1 (alpha)	protein coding gene	MP:0002780	decreased circulating testosterone level	-1.47116	1.235
Esr1	13982	ENSMUSG00000019768	MGI:1352467	estrogen receptor 1 (alpha)	protein coding gene	MP:0002781	increased circulating testosterone level	-1.47116	1.235
Esr1	13982	ENSMUSG00000019768	MGI:1352467	estrogen receptor 1 (alpha)	protein coding gene	MP:0003205	testicular atrophy	-1.47116	1.235
Esr1	13982	ENSMUSG00000019768	MGI:1352467	estrogen receptor 1 (alpha)	protein coding gene	MP:0003355	decreased ovulation rate	-1.47116	1.235
Esr1	13982	ENSMUSG00000019768	MGI:1352467	estrogen receptor 1 (alpha)	protein coding gene	MP:0003698	abnormal male reproductive system physiology	-1.47116	1.235
Esr1	13982	ENSMUSG00000019768	MGI:1352467	estrogen receptor 1 (alpha)	protein coding gene	MP:0004834	ovary hemorrhage	-1.47116	1.235
Esr1	13982	ENSMUSG00000019768	MGI:1352467	estrogen receptor 1 (alpha)	protein coding gene	MP:0004850	abnormal testis weight	-1.47116	1.235
Esr1	13982	ENSMUSG00000019768	MGI:1352467	estrogen receptor 1 (alpha)	protein coding gene	MP:0004852	decreased testis weight	-1.47116	1.235
Esr1	13982	ENSMUSG00000019768	MGI:1352467	estrogen receptor 1 (alpha)	protein coding gene	MP:0004901	decreased male germ cell number	-1.47116	1.235
Esr1	13982	ENSMUSG00000019768	MGI:1352467	estrogen receptor 1 (alpha)	protein coding gene	MP:0004929	decreased epididymis weight	-1.47116	1.235
Esr1	13982	ENSMUSG00000019768	MGI:1352467	estrogen receptor 1 (alpha)	protein coding gene	MP:0005133	increased luteinizing hormone level	-1.47116	1.235
Esr1	13982	ENSMUSG00000019768	MGI:1352467	estrogen receptor 1 (alpha)	protein coding gene	MP:0005182	increased circulating estradiol level	-1.47116	1.235
Esr1	13982	ENSMUSG00000019768	MGI:1352467	estrogen receptor 1 (alpha)	protein coding gene	MP:0005185	decreased circulating progesterone level	-1.47116	1.235
Esr1	13982	ENSMUSG00000019768	MGI:1352467	estrogen receptor 1 (alpha)	protein coding gene	MP:0005578	teratozoospermia	-1.47116	1.235
Esr1	13982	ENSMUSG00000019768	MGI:1352467	estrogen receptor 1 (alpha)	protein coding gene	MP:0006416	abnormal rete testis morphology	-1.47116	1.235
Esr1	13982	ENSMUSG00000019768	MGI:1352467	estrogen receptor 1 (alpha)	protein coding gene	MP:0006423	dilated rete testis	-1.47116	1.235
Esr1	13982	ENSMUSG00000019768	MGI:1352467	estrogen receptor 1 (alpha)	protein coding gene	MP:0008334	increased gonadotroph cell number	-1.47116	1.235
Esr1	13982	ENSMUSG00000019768	MGI:1352467	estrogen receptor 1 (alpha)	protein coding gene	MP:0008868	abnormal granulosa cell morphology	-1.47116	1.235
Esr1	13982	ENSMUSG00000019768	MGI:1352467	estrogen receptor 1 (alpha)	protein coding gene	MP:0008871	abnormal ovarian follicle number	-1.47116	1.235
Esr1	13982	ENSMUSG00000019768	MGI:1352467	estrogen receptor 1 (alpha)	protein coding gene	MP:0008893	detached sperm flagellum	-1.47116	1.235
Esr1	13982	ENSMUSG00000019768	MGI:1352467	estrogen receptor 1 (alpha)	protein coding gene	MP:0008984	vagina hypoplasia	-1.47116	1.235
Esr1	13982	ENSMUSG00000019768	MGI:1352467	estrogen receptor 1 (alpha)	protein coding gene	MP:0008994	early vaginal opening	-1.47116	1.235
Esr1	13982	ENSMUSG00000019768	MGI:1352467	estrogen receptor 1 (alpha)	protein coding gene	MP:0008995	early reproductive senescence	-1.47116	1.235
Esr1	13982	ENSMUSG00000019768	MGI:1352467	estrogen receptor 1 (alpha)	protein coding gene	MP:0009093	oocyte degeneration	-1.47116	1.235
Esr1	13982	ENSMUSG00000019768	MGI:1352467	estrogen receptor 1 (alpha)	protein coding gene	MP:0009251	enlarged endometrial glands	-1.47116	1.235
Esr1	13982	ENSMUSG00000019768	MGI:1352467	estrogen receptor 1 (alpha)	protein coding gene	MP:0009257	dilated seminiferous tubules	-1.47116	1.235
Esr1	13982	ENSMUSG00000019768	MGI:1352467	estrogen receptor 1 (alpha)	protein coding gene	MP:0009285	increased gonadal fat pad weight	-1.47116	1.235
Esr1	13982	ENSMUSG00000019768	MGI:1352467	estrogen receptor 1 (alpha)	protein coding gene	MP:0009288	increased epididymal fat pad weight	-1.47116	1.235
Esr1	13982	ENSMUSG00000019768	MGI:1352467	estrogen receptor 1 (alpha)	protein coding gene	MP:0009361	abnormal primordial ovarian follicle morphology	-1.47116	1.235
Esr1	13982	ENSMUSG00000019768	MGI:1352467	estrogen receptor 1 (alpha)	protein coding gene	MP:0009444	ovarian follicular cyst	-1.47116	1.235
Esr1	13982	ENSMUSG00000019768	MGI:1352467	estrogen receptor 1 (alpha)	protein coding gene	MP:0009648	abnormal superovulation	-1.47116	1.235
Esr1	13982	ENSMUSG00000019768	MGI:1352467	estrogen receptor 1 (alpha)	protein coding gene	MP:0009824	spermatic granuloma	-1.47116	1.235
Esr1	13982	ENSMUSG00000019768	MGI:1352467	estrogen receptor 1 (alpha)	protein coding gene	MP:0009856	failure of ejaculation	-1.47116	1.235
Esr1	13982	ENSMUSG00000019768	MGI:1352467	estrogen receptor 1 (alpha)	protein coding gene	MP:0011121	decreased primordial ovarian follicle number	-1.47116	1.235
Herc4	67345	ENSMUSG00000020064	MGI:1914595	hect domain and RLD 4	protein coding gene	MP:0001155	arrest of spermatogenesis	-1.47505	#N/A
Herc4	67345	ENSMUSG00000020064	MGI:1914595	hect domain and RLD 4	protein coding gene	MP:0001922	reduced male fertility	-1.47505	#N/A
Herc4	67345	ENSMUSG00000020064	MGI:1914595	hect domain and RLD 4	protein coding gene	MP:0002675	asthenozoospermia	-1.47505	#N/A
Herc4	67345	ENSMUSG00000020064	MGI:1914595	hect domain and RLD 4	protein coding gene	MP:0009237	kinked sperm flagellum	-1.47505	#N/A
Neil1	72774	ENSMUSG00000032298	MGI:1920024	nei endonuclease VIII-like 1 (E. coli)	protein coding gene	MP:0001924	infertility	-1.47585	#N/A
Slirp	380773	ENSMUSG00000021040	MGI:1916394	SRA stem-loop interacting RNA binding protein	protein coding gene	MP:0001922	reduced male fertility	-1.48199	#N/A
Slirp	380773	ENSMUSG00000021040	MGI:1916394	SRA stem-loop interacting RNA binding protein	protein coding gene	MP:0002675	asthenozoospermia	-1.48199	#N/A
Slirp	380773	ENSMUSG00000021040	MGI:1916394	SRA stem-loop interacting RNA binding protein	protein coding gene	MP:0009832	abnormal sperm mitochondrial sheath morphology	-1.48199	#N/A
Slirp	380773	ENSMUSG00000021040	MGI:1916394	SRA stem-loop interacting RNA binding protein	protein coding gene	MP:0009834	abnormal sperm annulus morphology	-1.48199	#N/A
Foxj1	15223	ENSMUSG00000034227	MGI:1347474	forkhead box J1	protein coding gene	MP:0001924	infertility	-1.49617	#N/A
Foxj1	15223	ENSMUSG00000034227	MGI:1347474	forkhead box J1	protein coding gene	MP:0008545	absent sperm flagellum	-1.49617	#N/A
Foxj1	15223	ENSMUSG00000034227	MGI:1347474	forkhead box J1	protein coding gene	MP:0011645	absent oviduct epithelium motile cilium	-1.49617	#N/A
Slc22a5	30805	ENSMUSG00000020334	MGI:1329012	solute carrier family 22 (organic cation transporter), member 5	protein coding gene	MP:0001145	abnormal male reproductive system morphology	-1.49662	#N/A
Slc22a5	30805	ENSMUSG00000020334	MGI:1329012	solute carrier family 22 (organic cation transporter), member 5	protein coding gene	MP:0002661	abnormal corpus epididymis morphology	-1.49662	#N/A
Slc22a5	30805	ENSMUSG00000020334	MGI:1329012	solute carrier family 22 (organic cation transporter), member 5	protein coding gene	MP:0004928	increased epididymis weight	-1.49662	#N/A
Cdc14b	218294	ENSMUSG00000033102	MGI:2441808	CDC14 cell division cycle 14B	protein coding gene	MP:0001921	reduced fertility	-1.5203	#N/A
Cdc14b	218294	ENSMUSG00000033102	MGI:2441808	CDC14 cell division cycle 14B	protein coding gene	MP:0001922	reduced male fertility	-1.5203	#N/A
Cdc14b	218294	ENSMUSG00000033102	MGI:2441808	CDC14 cell division cycle 14B	protein coding gene	MP:0001923	reduced female fertility	-1.5203	#N/A
Papolb	18789	ENSMUSG00000021111	MGI:1932115	poly (A) polymerase beta (testis specific)	protein coding gene	MP:0001153	small seminiferous tubules	-1.52094	#N/A
Papolb	18789	ENSMUSG00000021111	MGI:1932115	poly (A) polymerase beta (testis specific)	protein coding gene	MP:0001155	arrest of spermatogenesis	-1.52094	#N/A
Papolb	18789	ENSMUSG00000021111	MGI:1932115	poly (A) polymerase beta (testis specific)	protein coding gene	MP:0001925	male infertility	-1.52094	#N/A
Papolb	18789	ENSMUSG00000021111	MGI:1932115	poly (A) polymerase beta (testis specific)	protein coding gene	MP:0004852	decreased testis weight	-1.52094	#N/A
Papolb	18789	ENSMUSG00000021111	MGI:1932115	poly (A) polymerase beta (testis specific)	protein coding gene	MP:0008280	abnormal male germ cell apoptosis	-1.52094	#N/A
Brdt	114642	ENSMUSG00000029279	MGI:1891374	bromodomain, testis-specific	protein coding gene	MP:0001156	abnormal spermatogenesis	-1.52555	#N/A
Brdt	114642	ENSMUSG00000029279	MGI:1891374	bromodomain, testis-specific	protein coding gene	MP:0001925	male infertility	-1.52555	#N/A
Brdt	114642	ENSMUSG00000029279	MGI:1891374	bromodomain, testis-specific	protein coding gene	MP:0001938	delayed sexual maturation	-1.52555	#N/A
Brdt	114642	ENSMUSG00000029279	MGI:1891374	bromodomain, testis-specific	protein coding gene	MP:0002674	abnormal sperm motility	-1.52555	#N/A
Brdt	114642	ENSMUSG00000029279	MGI:1891374	bromodomain, testis-specific	protein coding gene	MP:0002780	decreased circulating testosterone level	-1.52555	#N/A
Brdt	114642	ENSMUSG00000029279	MGI:1891374	bromodomain, testis-specific	protein coding gene	MP:0004852	decreased testis weight	-1.52555	#N/A
Brdt	114642	ENSMUSG00000029279	MGI:1891374	bromodomain, testis-specific	protein coding gene	MP:0004901	decreased male germ cell number	-1.52555	#N/A
Brdt	114642	ENSMUSG00000029279	MGI:1891374	bromodomain, testis-specific	protein coding gene	MP:0005159	azoospermia	-1.52555	#N/A
Brdt	114642	ENSMUSG00000029279	MGI:1891374	bromodomain, testis-specific	protein coding gene	MP:0006362	abnormal male germ cell morphology	-1.52555	#N/A
Brdt	114642	ENSMUSG00000029279	MGI:1891374	bromodomain, testis-specific	protein coding gene	MP:0006379	abnormal spermatocyte morphology	-1.52555	#N/A
Brdt	114642	ENSMUSG00000029279	MGI:1891374	bromodomain, testis-specific	protein coding gene	MP:0006380	abnormal spermatid morphology	-1.52555	#N/A
Brdt	114642	ENSMUSG00000029279	MGI:1891374	bromodomain, testis-specific	protein coding gene	MP:0008261	arrest of male meiosis	-1.52555	#N/A
Brdt	114642	ENSMUSG00000029279	MGI:1891374	bromodomain, testis-specific	protein coding gene	MP:0013330	abnormal male accessory sex gland morphology	-1.52555	#N/A
Brdt	114642	ENSMUSG00000029279	MGI:1891374	bromodomain, testis-specific	protein coding gene	MP:0014052	increased male germ cell apoptosis	-1.52555	#N/A
Osbp2	74309	ENSMUSG00000020435	MGI:1921559	oxysterol binding protein 2	protein coding gene	MP:0000242	impaired fertilization	-1.5259	#N/A
Osbp2	74309	ENSMUSG00000020435	MGI:1921559	oxysterol binding protein 2	protein coding gene	MP:0001925	male infertility	-1.5259	#N/A
Osbp2	74309	ENSMUSG00000020435	MGI:1921559	oxysterol binding protein 2	protein coding gene	MP:0001932	abnormal spermiogenesis	-1.5259	#N/A
Osbp2	74309	ENSMUSG00000020435	MGI:1921559	oxysterol binding protein 2	protein coding gene	MP:0002675	asthenozoospermia	-1.5259	#N/A
Osbp2	74309	ENSMUSG00000020435	MGI:1921559	oxysterol binding protein 2	protein coding gene	MP:0002687	oligozoospermia	-1.5259	#N/A
Osbp2	74309	ENSMUSG00000020435	MGI:1921559	oxysterol binding protein 2	protein coding gene	MP:0005578	teratozoospermia	-1.5259	#N/A
Osbp2	74309	ENSMUSG00000020435	MGI:1921559	oxysterol binding protein 2	protein coding gene	MP:0006380	abnormal spermatid morphology	-1.5259	#N/A
Osbp2	74309	ENSMUSG00000020435	MGI:1921559	oxysterol binding protein 2	protein coding gene	MP:0008280	abnormal male germ cell apoptosis	-1.5259	#N/A
Osbp2	74309	ENSMUSG00000020435	MGI:1921559	oxysterol binding protein 2	protein coding gene	MP:0008898	abnormal acrosome morphology	-1.5259	#N/A
Osbp2	74309	ENSMUSG00000020435	MGI:1921559	oxysterol binding protein 2	protein coding gene	MP:0009230	abnormal sperm head morphology	-1.5259	#N/A
Osbp2	74309	ENSMUSG00000020435	MGI:1921559	oxysterol binding protein 2	protein coding gene	MP:0009832	abnormal sperm mitochondrial sheath morphology	-1.5259	#N/A
Osbp2	74309	ENSMUSG00000020435	MGI:1921559	oxysterol binding protein 2	protein coding gene	MP:0009833	absent sperm mitochondrial sheath	-1.5259	#N/A
Osbp2	74309	ENSMUSG00000020435	MGI:1921559	oxysterol binding protein 2	protein coding gene	MP:0009852	increased Sertoli cell phagocytosis	-1.5259	#N/A
Ccdc28a	215814	ENSMUSG00000059554	MGI:2443508	coiled-coil domain containing 28A	protein coding gene	MP:0001925	male infertility	-1.53125	1.31771
Hdac2	15182	ENSMUSG00000019777	MGI:1097691	histone deacetylase 2	protein coding gene	MP:0001147	small testis	-1.53477	#N/A
Hdac2	15182	ENSMUSG00000019777	MGI:1097691	histone deacetylase 2	protein coding gene	MP:0001921	reduced fertility	-1.53477	#N/A
Cacna1a	12286	ENSMUSG00000034656	MGI:109482	calcium channel, voltage-dependent, P/Q type, alpha 1A subunit	protein coding gene	MP:0001921	reduced fertility	-1.59188	-1.64057
Cacna1a	12286	ENSMUSG00000034656	MGI:109482	calcium channel, voltage-dependent, P/Q type, alpha 1A subunit	protein coding gene	MP:0001922	reduced male fertility	-1.59188	-1.64057
Cacna1a	12286	ENSMUSG00000034656	MGI:109482	calcium channel, voltage-dependent, P/Q type, alpha 1A subunit	protein coding gene	MP:0001923	reduced female fertility	-1.59188	-1.64057
Cacna1a	12286	ENSMUSG00000034656	MGI:109482	calcium channel, voltage-dependent, P/Q type, alpha 1A subunit	protein coding gene	MP:0001924	infertility	-1.59188	-1.64057
Chd5	269610	ENSMUSG00000005045	MGI:3036258	chromodomain helicase DNA binding protein 5	protein coding gene	MP:0001156	abnormal spermatogenesis	-1.59649	#N/A
Chd5	269610	ENSMUSG00000005045	MGI:3036258	chromodomain helicase DNA binding protein 5	protein coding gene	MP:0001925	male infertility	-1.59649	#N/A
Chd5	269610	ENSMUSG00000005045	MGI:3036258	chromodomain helicase DNA binding protein 5	protein coding gene	MP:0002675	asthenozoospermia	-1.59649	#N/A
Chd5	269610	ENSMUSG00000005045	MGI:3036258	chromodomain helicase DNA binding protein 5	protein coding gene	MP:0002687	oligozoospermia	-1.59649	#N/A
Chd5	269610	ENSMUSG00000005045	MGI:3036258	chromodomain helicase DNA binding protein 5	protein coding gene	MP:0004182	abnormal spermiation	-1.59649	#N/A
Chd5	269610	ENSMUSG00000005045	MGI:3036258	chromodomain helicase DNA binding protein 5	protein coding gene	MP:0004901	decreased male germ cell number	-1.59649	#N/A
Chd5	269610	ENSMUSG00000005045	MGI:3036258	chromodomain helicase DNA binding protein 5	protein coding gene	MP:0005578	teratozoospermia	-1.59649	#N/A
Chd5	269610	ENSMUSG00000005045	MGI:3036258	chromodomain helicase DNA binding protein 5	protein coding gene	MP:0006362	abnormal male germ cell morphology	-1.59649	#N/A
Chd5	269610	ENSMUSG00000005045	MGI:3036258	chromodomain helicase DNA binding protein 5	protein coding gene	MP:0006380	abnormal spermatid morphology	-1.59649	#N/A
Chd5	269610	ENSMUSG00000005045	MGI:3036258	chromodomain helicase DNA binding protein 5	protein coding gene	MP:0008279	arrest of spermiogenesis	-1.59649	#N/A
Spo11	26972	ENSMUSG00000005883	MGI:1349669	SPO11 meiotic protein covalently bound to DSB	protein coding gene	MP:0001126	abnormal ovary morphology	-1.59972	#N/A
Spo11	26972	ENSMUSG00000005883	MGI:1349669	SPO11 meiotic protein covalently bound to DSB	protein coding gene	MP:0001127	small ovary	-1.59972	#N/A
Spo11	26972	ENSMUSG00000005883	MGI:1349669	SPO11 meiotic protein covalently bound to DSB	protein coding gene	MP:0001129	impaired ovarian folliculogenesis	-1.59972	#N/A
Spo11	26972	ENSMUSG00000005883	MGI:1349669	SPO11 meiotic protein covalently bound to DSB	protein coding gene	MP:0001145	abnormal male reproductive system morphology	-1.59972	#N/A
Spo11	26972	ENSMUSG00000005883	MGI:1349669	SPO11 meiotic protein covalently bound to DSB	protein coding gene	MP:0001147	small testis	-1.59972	#N/A
Spo11	26972	ENSMUSG00000005883	MGI:1349669	SPO11 meiotic protein covalently bound to DSB	protein coding gene	MP:0001153	small seminiferous tubules	-1.59972	#N/A
Spo11	26972	ENSMUSG00000005883	MGI:1349669	SPO11 meiotic protein covalently bound to DSB	protein coding gene	MP:0001155	arrest of spermatogenesis	-1.59972	#N/A
Spo11	26972	ENSMUSG00000005883	MGI:1349669	SPO11 meiotic protein covalently bound to DSB	protein coding gene	MP:0001156	abnormal spermatogenesis	-1.59972	#N/A
Spo11	26972	ENSMUSG00000005883	MGI:1349669	SPO11 meiotic protein covalently bound to DSB	protein coding gene	MP:0001925	male infertility	-1.59972	#N/A
Spo11	26972	ENSMUSG00000005883	MGI:1349669	SPO11 meiotic protein covalently bound to DSB	protein coding gene	MP:0001926	female infertility	-1.59972	#N/A
Spo11	26972	ENSMUSG00000005883	MGI:1349669	SPO11 meiotic protein covalently bound to DSB	protein coding gene	MP:0001929	abnormal gametogenesis	-1.59972	#N/A
Spo11	26972	ENSMUSG00000005883	MGI:1349669	SPO11 meiotic protein covalently bound to DSB	protein coding gene	MP:0001930	abnormal meiosis	-1.59972	#N/A
Spo11	26972	ENSMUSG00000005883	MGI:1349669	SPO11 meiotic protein covalently bound to DSB	protein coding gene	MP:0001931	abnormal oogenesis	-1.59972	#N/A
Spo11	26972	ENSMUSG00000005883	MGI:1349669	SPO11 meiotic protein covalently bound to DSB	protein coding gene	MP:0002160	abnormal reproductive system morphology	-1.59972	#N/A
Spo11	26972	ENSMUSG00000005883	MGI:1349669	SPO11 meiotic protein covalently bound to DSB	protein coding gene	MP:0002161	abnormal fertility/fecundity	-1.59972	#N/A
Spo11	26972	ENSMUSG00000005883	MGI:1349669	SPO11 meiotic protein covalently bound to DSB	protein coding gene	MP:0004852	decreased testis weight	-1.59972	#N/A
Spo11	26972	ENSMUSG00000005883	MGI:1349669	SPO11 meiotic protein covalently bound to DSB	protein coding gene	MP:0004856	decreased ovary weight	-1.59972	#N/A
Spo11	26972	ENSMUSG00000005883	MGI:1349669	SPO11 meiotic protein covalently bound to DSB	protein coding gene	MP:0005159	azoospermia	-1.59972	#N/A
Spo11	26972	ENSMUSG00000005883	MGI:1349669	SPO11 meiotic protein covalently bound to DSB	protein coding gene	MP:0005168	abnormal female meiosis	-1.59972	#N/A
Spo11	26972	ENSMUSG00000005883	MGI:1349669	SPO11 meiotic protein covalently bound to DSB	protein coding gene	MP:0005169	abnormal male meiosis	-1.59972	#N/A
Spo11	26972	ENSMUSG00000005883	MGI:1349669	SPO11 meiotic protein covalently bound to DSB	protein coding gene	MP:0006380	abnormal spermatid morphology	-1.59972	#N/A
Spo11	26972	ENSMUSG00000005883	MGI:1349669	SPO11 meiotic protein covalently bound to DSB	protein coding gene	MP:0008261	arrest of male meiosis	-1.59972	#N/A
Spo11	26972	ENSMUSG00000005883	MGI:1349669	SPO11 meiotic protein covalently bound to DSB	protein coding gene	MP:0008995	early reproductive senescence	-1.59972	#N/A
Spo11	26972	ENSMUSG00000005883	MGI:1349669	SPO11 meiotic protein covalently bound to DSB	protein coding gene	MP:0009093	oocyte degeneration	-1.59972	#N/A
Spo11	26972	ENSMUSG00000005883	MGI:1349669	SPO11 meiotic protein covalently bound to DSB	protein coding gene	MP:0009361	abnormal primordial ovarian follicle morphology	-1.59972	#N/A
Spo11	26972	ENSMUSG00000005883	MGI:1349669	SPO11 meiotic protein covalently bound to DSB	protein coding gene	MP:0011751	abnormal X-Y chromosome synapsis during male meiosis	-1.59972	#N/A
Prss55	71037	ENSMUSG00000034623	MGI:1918287	protease, serine 55	protein coding gene	MP:0001925	male infertility	-1.60083	-1.1249
Prss55	71037	ENSMUSG00000034623	MGI:1918287	protease, serine 55	protein coding gene	MP:0004543	abnormal sperm physiology	-1.60083	-1.1249
Prss55	71037	ENSMUSG00000034623	MGI:1918287	protease, serine 55	protein coding gene	MP:0009647	decreased fertilization frequency	-1.60083	-1.1249
Prss55	71037	ENSMUSG00000034623	MGI:1918287	protease, serine 55	protein coding gene	MP:0030977	impaired sperm-egg recognition	-1.60083	-1.1249
Prss55	71037	ENSMUSG00000034623	MGI:1918287	protease, serine 55	protein coding gene	MP:0030978	impaired binding of sperm to zona pellucida	-1.60083	-1.1249
Pgk2	18655	ENSMUSG00000062070	MGI:97563	phosphoglycerate kinase 2	protein coding gene	MP:0001922	reduced male fertility	-1.61006	#N/A
Pgk2	18655	ENSMUSG00000062070	MGI:97563	phosphoglycerate kinase 2	protein coding gene	MP:0001925	male infertility	-1.61006	#N/A
Pgk2	18655	ENSMUSG00000062070	MGI:97563	phosphoglycerate kinase 2	protein coding gene	MP:0002675	asthenozoospermia	-1.61006	#N/A
Mtm1	17772	ENSMUSG00000031337	MGI:1099452	X-linked myotubular myopathy gene 1	protein coding gene	MP:0001922	reduced male fertility	-1.61652	#N/A
Pmis2	74927	ENSMUSG00000049761	MGI:1922177	PMIS2 transmembrane protein	protein coding gene	MP:0001925	male infertility	-1.62732	#N/A
Pmis2	74927	ENSMUSG00000049761	MGI:1922177	PMIS2 transmembrane protein	protein coding gene	MP:0003698	abnormal male reproductive system physiology	-1.62732	#N/A
Pmis2	74927	ENSMUSG00000049761	MGI:1922177	PMIS2 transmembrane protein	protein coding gene	MP:0004543	abnormal sperm physiology	-1.62732	#N/A
Pmis2	74927	ENSMUSG00000049761	MGI:1922177	PMIS2 transmembrane protein	protein coding gene	MP:0009647	decreased fertilization frequency	-1.62732	#N/A
Slc14a2	27411	ENSMUSG00000024552	MGI:1351653	solute carrier family 14 (urea transporter), member 2	protein coding gene	MP:0004851	increased testis weight	-1.64357	#N/A
Immp2l	93757	ENSMUSG00000056899	MGI:2135611	IMP2 inner mitochondrial membrane peptidase-like (S. cerevisiae)	protein coding gene	MP:0001125	abnormal oocyte morphology	-1.69314	#N/A
Immp2l	93757	ENSMUSG00000056899	MGI:2135611	IMP2 inner mitochondrial membrane peptidase-like (S. cerevisiae)	protein coding gene	MP:0001126	abnormal ovary morphology	-1.69314	#N/A
Immp2l	93757	ENSMUSG00000056899	MGI:2135611	IMP2 inner mitochondrial membrane peptidase-like (S. cerevisiae)	protein coding gene	MP:0001129	impaired ovarian folliculogenesis	-1.69314	#N/A
Immp2l	93757	ENSMUSG00000056899	MGI:2135611	IMP2 inner mitochondrial membrane peptidase-like (S. cerevisiae)	protein coding gene	MP:0001131	abnormal ovarian follicle morphology	-1.69314	#N/A
Immp2l	93757	ENSMUSG00000056899	MGI:2135611	IMP2 inner mitochondrial membrane peptidase-like (S. cerevisiae)	protein coding gene	MP:0001156	abnormal spermatogenesis	-1.69314	#N/A
Immp2l	93757	ENSMUSG00000056899	MGI:2135611	IMP2 inner mitochondrial membrane peptidase-like (S. cerevisiae)	protein coding gene	MP:0001379	abnormal penile erection	-1.69314	#N/A
Immp2l	93757	ENSMUSG00000056899	MGI:2135611	IMP2 inner mitochondrial membrane peptidase-like (S. cerevisiae)	protein coding gene	MP:0001921	reduced fertility	-1.69314	#N/A
Immp2l	93757	ENSMUSG00000056899	MGI:2135611	IMP2 inner mitochondrial membrane peptidase-like (S. cerevisiae)	protein coding gene	MP:0001925	male infertility	-1.69314	#N/A
Immp2l	93757	ENSMUSG00000056899	MGI:2135611	IMP2 inner mitochondrial membrane peptidase-like (S. cerevisiae)	protein coding gene	MP:0002687	oligozoospermia	-1.69314	#N/A
Cnbd2	70873	ENSMUSG00000038085	MGI:1918123	cyclic nucleotide binding domain containing 2	protein coding gene	MP:0001146	abnormal testis morphology	-1.71111	#N/A
Cnbd2	70873	ENSMUSG00000038085	MGI:1918123	cyclic nucleotide binding domain containing 2	protein coding gene	MP:0001147	small testis	-1.71111	#N/A
Cnbd2	70873	ENSMUSG00000038085	MGI:1918123	cyclic nucleotide binding domain containing 2	protein coding gene	MP:0001153	small seminiferous tubules	-1.71111	#N/A
Cnbd2	70873	ENSMUSG00000038085	MGI:1918123	cyclic nucleotide binding domain containing 2	protein coding gene	MP:0001922	reduced male fertility	-1.71111	#N/A
Cnbd2	70873	ENSMUSG00000038085	MGI:1918123	cyclic nucleotide binding domain containing 2	protein coding gene	MP:0001925	male infertility	-1.71111	#N/A
Cnbd2	70873	ENSMUSG00000038085	MGI:1918123	cyclic nucleotide binding domain containing 2	protein coding gene	MP:0002674	abnormal sperm motility	-1.71111	#N/A
Cnbd2	70873	ENSMUSG00000038085	MGI:1918123	cyclic nucleotide binding domain containing 2	protein coding gene	MP:0004850	abnormal testis weight	-1.71111	#N/A
Cnbd2	70873	ENSMUSG00000038085	MGI:1918123	cyclic nucleotide binding domain containing 2	protein coding gene	MP:0004852	decreased testis weight	-1.71111	#N/A
Cnbd2	70873	ENSMUSG00000038085	MGI:1918123	cyclic nucleotide binding domain containing 2	protein coding gene	MP:0005159	azoospermia	-1.71111	#N/A
Cnbd2	70873	ENSMUSG00000038085	MGI:1918123	cyclic nucleotide binding domain containing 2	protein coding gene	MP:0008261	arrest of male meiosis	-1.71111	#N/A
Cnbd2	70873	ENSMUSG00000038085	MGI:1918123	cyclic nucleotide binding domain containing 2	protein coding gene	MP:0009831	abnormal sperm midpiece morphology	-1.71111	#N/A
Pten	19211	ENSMUSG00000013663	MGI:109583	phosphatase and tensin homolog	protein coding gene	MP:0001125	abnormal oocyte morphology	-1.71811	#N/A
Pten	19211	ENSMUSG00000013663	MGI:109583	phosphatase and tensin homolog	protein coding gene	MP:0001130	abnormal ovarian folliculogenesis	-1.71811	#N/A
Pten	19211	ENSMUSG00000013663	MGI:109583	phosphatase and tensin homolog	protein coding gene	MP:0001131	abnormal ovarian follicle morphology	-1.71811	#N/A
Pten	19211	ENSMUSG00000013663	MGI:109583	phosphatase and tensin homolog	protein coding gene	MP:0001219	thick epidermis	-1.71811	#N/A
Pten	19211	ENSMUSG00000013663	MGI:109583	phosphatase and tensin homolog	protein coding gene	MP:0001921	reduced fertility	-1.71811	#N/A
Pten	19211	ENSMUSG00000013663	MGI:109583	phosphatase and tensin homolog	protein coding gene	MP:0001923	reduced female fertility	-1.71811	#N/A
Pten	19211	ENSMUSG00000013663	MGI:109583	phosphatase and tensin homolog	protein coding gene	MP:0001926	female infertility	-1.71811	#N/A
Pten	19211	ENSMUSG00000013663	MGI:109583	phosphatase and tensin homolog	protein coding gene	MP:0001928	abnormal ovulation	-1.71811	#N/A
Pten	19211	ENSMUSG00000013663	MGI:109583	phosphatase and tensin homolog	protein coding gene	MP:0002059	abnormal seminal vesicle morphology	-1.71811	#N/A
Pten	19211	ENSMUSG00000013663	MGI:109583	phosphatase and tensin homolog	protein coding gene	MP:0002160	abnormal reproductive system morphology	-1.71811	#N/A
Pten	19211	ENSMUSG00000013663	MGI:109583	phosphatase and tensin homolog	protein coding gene	MP:0002566	abnormal sexual interaction	-1.71811	#N/A
Pten	19211	ENSMUSG00000013663	MGI:109583	phosphatase and tensin homolog	protein coding gene	MP:0002627	increased teratoma incidence	-1.71811	#N/A
Pten	19211	ENSMUSG00000013663	MGI:109583	phosphatase and tensin homolog	protein coding gene	MP:0002676	uterus hyperplasia	-1.71811	#N/A
Pten	19211	ENSMUSG00000013663	MGI:109583	phosphatase and tensin homolog	protein coding gene	MP:0002769	abnormal vas deferens morphology	-1.71811	#N/A
Pten	19211	ENSMUSG00000013663	MGI:109583	phosphatase and tensin homolog	protein coding gene	MP:0003507	abnormal ovary physiology	-1.71811	#N/A
Pten	19211	ENSMUSG00000013663	MGI:109583	phosphatase and tensin homolog	protein coding gene	MP:0004832	enlarged ovary	-1.71811	#N/A
Pten	19211	ENSMUSG00000013663	MGI:109583	phosphatase and tensin homolog	protein coding gene	MP:0004958	enlarged prostate gland	-1.71811	#N/A
Pten	19211	ENSMUSG00000013663	MGI:109583	phosphatase and tensin homolog	protein coding gene	MP:0005131	increased follicle stimulating hormone level	-1.71811	#N/A
Pten	19211	ENSMUSG00000013663	MGI:109583	phosphatase and tensin homolog	protein coding gene	MP:0005133	increased luteinizing hormone level	-1.71811	#N/A
Pten	19211	ENSMUSG00000013663	MGI:109583	phosphatase and tensin homolog	protein coding gene	MP:0009289	decreased epididymal fat pad weight	-1.71811	#N/A
Pten	19211	ENSMUSG00000013663	MGI:109583	phosphatase and tensin homolog	protein coding gene	MP:0009361	abnormal primordial ovarian follicle morphology	-1.71811	#N/A
Pten	19211	ENSMUSG00000013663	MGI:109583	phosphatase and tensin homolog	protein coding gene	MP:0009612	thick epidermis suprabasal layer	-1.71811	#N/A
Pten	19211	ENSMUSG00000013663	MGI:109583	phosphatase and tensin homolog	protein coding gene	MP:0009738	enlarged prostate gland anterior lobe	-1.71811	#N/A
Pten	19211	ENSMUSG00000013663	MGI:109583	phosphatase and tensin homolog	protein coding gene	MP:0031020	premature ovarian failure	-1.71811	#N/A
Crem	12916	ENSMUSG00000063889	MGI:88495	cAMP responsive element modulator	protein coding gene	MP:0001147	small testis	-1.72219	#N/A
Crem	12916	ENSMUSG00000063889	MGI:88495	cAMP responsive element modulator	protein coding gene	MP:0001153	small seminiferous tubules	-1.72219	#N/A
Crem	12916	ENSMUSG00000063889	MGI:88495	cAMP responsive element modulator	protein coding gene	MP:0001155	arrest of spermatogenesis	-1.72219	#N/A
Crem	12916	ENSMUSG00000063889	MGI:88495	cAMP responsive element modulator	protein coding gene	MP:0001922	reduced male fertility	-1.72219	#N/A
Crem	12916	ENSMUSG00000063889	MGI:88495	cAMP responsive element modulator	protein coding gene	MP:0001925	male infertility	-1.72219	#N/A
Crem	12916	ENSMUSG00000063889	MGI:88495	cAMP responsive element modulator	protein coding gene	MP:0002687	oligozoospermia	-1.72219	#N/A
Crem	12916	ENSMUSG00000063889	MGI:88495	cAMP responsive element modulator	protein coding gene	MP:0004852	decreased testis weight	-1.72219	#N/A
Crem	12916	ENSMUSG00000063889	MGI:88495	cAMP responsive element modulator	protein coding gene	MP:0005578	teratozoospermia	-1.72219	#N/A
Crem	12916	ENSMUSG00000063889	MGI:88495	cAMP responsive element modulator	protein coding gene	MP:0008261	arrest of male meiosis	-1.72219	#N/A
Crem	12916	ENSMUSG00000063889	MGI:88495	cAMP responsive element modulator	protein coding gene	MP:0020550	multinucleated giant male germ cells	-1.72219	#N/A
Lhb	16866	ENSMUSG00000100916	MGI:96782	luteinizing hormone beta	protein coding gene	MP:0001116	small gonad	-1.74204	#N/A
Lhb	16866	ENSMUSG00000100916	MGI:96782	luteinizing hormone beta	protein coding gene	MP:0001121	uterus hypoplasia	-1.74204	#N/A
Lhb	16866	ENSMUSG00000100916	MGI:96782	luteinizing hormone beta	protein coding gene	MP:0001127	small ovary	-1.74204	#N/A
Lhb	16866	ENSMUSG00000100916	MGI:96782	luteinizing hormone beta	protein coding gene	MP:0001131	abnormal ovarian follicle morphology	-1.74204	#N/A
Lhb	16866	ENSMUSG00000100916	MGI:96782	luteinizing hormone beta	protein coding gene	MP:0001145	abnormal male reproductive system morphology	-1.74204	#N/A
Lhb	16866	ENSMUSG00000100916	MGI:96782	luteinizing hormone beta	protein coding gene	MP:0001147	small testis	-1.74204	#N/A
Lhb	16866	ENSMUSG00000100916	MGI:96782	luteinizing hormone beta	protein coding gene	MP:0001155	arrest of spermatogenesis	-1.74204	#N/A
Lhb	16866	ENSMUSG00000100916	MGI:96782	luteinizing hormone beta	protein coding gene	MP:0001157	small seminal vesicle	-1.74204	#N/A
Lhb	16866	ENSMUSG00000100916	MGI:96782	luteinizing hormone beta	protein coding gene	MP:0001924	infertility	-1.74204	#N/A
Lhb	16866	ENSMUSG00000100916	MGI:96782	luteinizing hormone beta	protein coding gene	MP:0001925	male infertility	-1.74204	#N/A
Lhb	16866	ENSMUSG00000100916	MGI:96782	luteinizing hormone beta	protein coding gene	MP:0001926	female infertility	-1.74204	#N/A
Lhb	16866	ENSMUSG00000100916	MGI:96782	luteinizing hormone beta	protein coding gene	MP:0001929	abnormal gametogenesis	-1.74204	#N/A
Lhb	16866	ENSMUSG00000100916	MGI:96782	luteinizing hormone beta	protein coding gene	MP:0002016	ovary cysts	-1.74204	#N/A
Lhb	16866	ENSMUSG00000100916	MGI:96782	luteinizing hormone beta	protein coding gene	MP:0002774	small prostate gland	-1.74204	#N/A
Lhb	16866	ENSMUSG00000100916	MGI:96782	luteinizing hormone beta	protein coding gene	MP:0002777	absent ovarian follicles	-1.74204	#N/A
Lhb	16866	ENSMUSG00000100916	MGI:96782	luteinizing hormone beta	protein coding gene	MP:0002779	abnormal sex gland secretion	-1.74204	#N/A
Lhb	16866	ENSMUSG00000100916	MGI:96782	luteinizing hormone beta	protein coding gene	MP:0002780	decreased circulating testosterone level	-1.74204	#N/A
Lhb	16866	ENSMUSG00000100916	MGI:96782	luteinizing hormone beta	protein coding gene	MP:0004930	small epididymis	-1.74204	#N/A
Lhb	16866	ENSMUSG00000100916	MGI:96782	luteinizing hormone beta	protein coding gene	MP:0005159	azoospermia	-1.74204	#N/A
Lhb	16866	ENSMUSG00000100916	MGI:96782	luteinizing hormone beta	protein coding gene	MP:0005185	decreased circulating progesterone level	-1.74204	#N/A
Lhb	16866	ENSMUSG00000100916	MGI:96782	luteinizing hormone beta	protein coding gene	MP:0005536	Leydig cell hypoplasia	-1.74204	#N/A
Lhb	16866	ENSMUSG00000100916	MGI:96782	luteinizing hormone beta	protein coding gene	MP:0006380	abnormal spermatid morphology	-1.74204	#N/A
Lhb	16866	ENSMUSG00000100916	MGI:96782	luteinizing hormone beta	protein coding gene	MP:0008280	abnormal male germ cell apoptosis	-1.74204	#N/A
Lhb	16866	ENSMUSG00000100916	MGI:96782	luteinizing hormone beta	protein coding gene	MP:0013602	abnormal Leydig cell differentiation	-1.74204	#N/A
Grm1	14816	ENSMUSG00000019828	MGI:1351338	glutamate receptor, metabotropic 1	protein coding gene	MP:0001921	reduced fertility	-1.74258	-2.59559
Grm1	14816	ENSMUSG00000019828	MGI:1351338	glutamate receptor, metabotropic 1	protein coding gene	MP:0001923	reduced female fertility	-1.74258	-2.59559
Grm1	14816	ENSMUSG00000019828	MGI:1351338	glutamate receptor, metabotropic 1	protein coding gene	MP:0001925	male infertility	-1.74258	-2.59559
Grm1	14816	ENSMUSG00000019828	MGI:1351338	glutamate receptor, metabotropic 1	protein coding gene	MP:0002161	abnormal fertility/fecundity	-1.74258	-2.59559
Grm1	14816	ENSMUSG00000019828	MGI:1351338	glutamate receptor, metabotropic 1	protein coding gene	MP:0002566	abnormal sexual interaction	-1.74258	-2.59559
Tppp2	219038	ENSMUSG00000008813	MGI:2684923	tubulin polymerization-promoting protein family member 2	protein coding gene	MP:0001922	reduced male fertility	-1.74786	-1.96078
Tppp2	219038	ENSMUSG00000008813	MGI:2684923	tubulin polymerization-promoting protein family member 2	protein coding gene	MP:0002675	asthenozoospermia	-1.74786	-1.96078
Tppp2	219038	ENSMUSG00000008813	MGI:2684923	tubulin polymerization-promoting protein family member 2	protein coding gene	MP:0002687	oligozoospermia	-1.74786	-1.96078
Tppp2	219038	ENSMUSG00000008813	MGI:2684923	tubulin polymerization-promoting protein family member 2	protein coding gene	MP:0014052	increased male germ cell apoptosis	-1.74786	-1.96078
Sycp3	20962	ENSMUSG00000020059	MGI:109542	synaptonemal complex protein 3	protein coding gene	MP:0001153	small seminiferous tubules	-1.77546	#N/A
Sycp3	20962	ENSMUSG00000020059	MGI:109542	synaptonemal complex protein 3	protein coding gene	MP:0001923	reduced female fertility	-1.77546	#N/A
Sycp3	20962	ENSMUSG00000020059	MGI:109542	synaptonemal complex protein 3	protein coding gene	MP:0001925	male infertility	-1.77546	#N/A
Sycp3	20962	ENSMUSG00000020059	MGI:109542	synaptonemal complex protein 3	protein coding gene	MP:0004852	decreased testis weight	-1.77546	#N/A
Sycp3	20962	ENSMUSG00000020059	MGI:109542	synaptonemal complex protein 3	protein coding gene	MP:0005159	azoospermia	-1.77546	#N/A
Sycp3	20962	ENSMUSG00000020059	MGI:109542	synaptonemal complex protein 3	protein coding gene	MP:0005168	abnormal female meiosis	-1.77546	#N/A
Sycp3	20962	ENSMUSG00000020059	MGI:109542	synaptonemal complex protein 3	protein coding gene	MP:0006379	abnormal spermatocyte morphology	-1.77546	#N/A
Sycp3	20962	ENSMUSG00000020059	MGI:109542	synaptonemal complex protein 3	protein coding gene	MP:0008261	arrest of male meiosis	-1.77546	#N/A
Prm2	19119	ENSMUSG00000038015	MGI:97766	protamine 2	protein coding gene	MP:0001924	infertility	-1.7884	-1.44865
Prm2	19119	ENSMUSG00000038015	MGI:97766	protamine 2	protein coding gene	MP:0002674	abnormal sperm motility	-1.7884	-1.44865
Prm2	19119	ENSMUSG00000038015	MGI:97766	protamine 2	protein coding gene	MP:0005410	abnormal fertilization	-1.7884	-1.44865
Prm2	19119	ENSMUSG00000038015	MGI:97766	protamine 2	protein coding gene	MP:0005578	teratozoospermia	-1.7884	-1.44865
E2f5	13559	ENSMUSG00000027552	MGI:105091	E2F transcription factor 5	protein coding gene	MP:0006423	dilated rete testis	-1.80098	1.48011
E2f5	13559	ENSMUSG00000027552	MGI:105091	E2F transcription factor 5	protein coding gene	MP:0009257	dilated seminiferous tubules	-1.80098	1.48011
1700029I15Rik	75641	ENSMUSG00000044916	MGI:1916742	RIKEN cDNA 1700029I15 gene	protein coding gene	MP:0001925	male infertility	-1.86818	#N/A
Fhl5	57756	ENSMUSG00000028259	MGI:1913192	four and a half LIM domains 5	protein coding gene	MP:0001145	abnormal male reproductive system morphology	-1.87151	#N/A
Fhl5	57756	ENSMUSG00000028259	MGI:1913192	four and a half LIM domains 5	protein coding gene	MP:0001147	small testis	-1.87151	#N/A
Fhl5	57756	ENSMUSG00000028259	MGI:1913192	four and a half LIM domains 5	protein coding gene	MP:0001929	abnormal gametogenesis	-1.87151	#N/A
Fhl5	57756	ENSMUSG00000028259	MGI:1913192	four and a half LIM domains 5	protein coding gene	MP:0002662	abnormal cauda epididymis morphology	-1.87151	#N/A
Fhl5	57756	ENSMUSG00000028259	MGI:1913192	four and a half LIM domains 5	protein coding gene	MP:0002675	asthenozoospermia	-1.87151	#N/A
Fhl5	57756	ENSMUSG00000028259	MGI:1913192	four and a half LIM domains 5	protein coding gene	MP:0002687	oligozoospermia	-1.87151	#N/A
Fhl5	57756	ENSMUSG00000028259	MGI:1913192	four and a half LIM domains 5	protein coding gene	MP:0005578	teratozoospermia	-1.87151	#N/A
Fhl5	57756	ENSMUSG00000028259	MGI:1913192	four and a half LIM domains 5	protein coding gene	MP:0008898	abnormal acrosome morphology	-1.87151	#N/A
Fhl5	57756	ENSMUSG00000028259	MGI:1913192	four and a half LIM domains 5	protein coding gene	MP:0008975	delayed male fertility	-1.87151	#N/A
Fhl5	57756	ENSMUSG00000028259	MGI:1913192	four and a half LIM domains 5	protein coding gene	MP:0009230	abnormal sperm head morphology	-1.87151	#N/A
Fhl5	57756	ENSMUSG00000028259	MGI:1913192	four and a half LIM domains 5	protein coding gene	MP:0009231	detached acrosome	-1.87151	#N/A
Fhl5	57756	ENSMUSG00000028259	MGI:1913192	four and a half LIM domains 5	protein coding gene	MP:0009232	abnormal sperm nucleus morphology	-1.87151	#N/A
Nutm1	213765	ENSMUSG00000041358	MGI:2661384	NUT midline carcinoma, family member 1	protein coding gene	MP:0001925	male infertility	-1.89451	#N/A
Egr1	13653	ENSMUSG00000038418	MGI:95295	early growth response 1	protein coding gene	MP:0001126	abnormal ovary morphology	-1.91337	2.61486
Egr1	13653	ENSMUSG00000038418	MGI:95295	early growth response 1	protein coding gene	MP:0001153	small seminiferous tubules	-1.91337	2.61486
Egr1	13653	ENSMUSG00000038418	MGI:95295	early growth response 1	protein coding gene	MP:0001157	small seminal vesicle	-1.91337	2.61486
Egr1	13653	ENSMUSG00000038418	MGI:95295	early growth response 1	protein coding gene	MP:0001919	abnormal reproductive system physiology	-1.91337	2.61486
Egr1	13653	ENSMUSG00000038418	MGI:95295	early growth response 1	protein coding gene	MP:0001925	male infertility	-1.91337	2.61486
Egr1	13653	ENSMUSG00000038418	MGI:95295	early growth response 1	protein coding gene	MP:0001926	female infertility	-1.91337	2.61486
Egr1	13653	ENSMUSG00000038418	MGI:95295	early growth response 1	protein coding gene	MP:0001928	abnormal ovulation	-1.91337	2.61486
Egr1	13653	ENSMUSG00000038418	MGI:95295	early growth response 1	protein coding gene	MP:0002566	abnormal sexual interaction	-1.91337	2.61486
Egr1	13653	ENSMUSG00000038418	MGI:95295	early growth response 1	protein coding gene	MP:0002687	oligozoospermia	-1.91337	2.61486
Egr1	13653	ENSMUSG00000038418	MGI:95295	early growth response 1	protein coding gene	MP:0002774	small prostate gland	-1.91337	2.61486
Egr1	13653	ENSMUSG00000038418	MGI:95295	early growth response 1	protein coding gene	MP:0002780	decreased circulating testosterone level	-1.91337	2.61486
Egr1	13653	ENSMUSG00000038418	MGI:95295	early growth response 1	protein coding gene	MP:0003642	absent seminal vesicle	-1.91337	2.61486
Egr1	13653	ENSMUSG00000038418	MGI:95295	early growth response 1	protein coding gene	MP:0004852	decreased testis weight	-1.91337	2.61486
Egr1	13653	ENSMUSG00000038418	MGI:95295	early growth response 1	protein coding gene	MP:0005536	Leydig cell hypoplasia	-1.91337	2.61486
Egr1	13653	ENSMUSG00000038418	MGI:95295	early growth response 1	protein coding gene	MP:0013599	Leydig cell atrophy	-1.91337	2.61486
Pldi	73616	ENSMUSG00000037247	MGI:1920866	polymorphic derived intron containing	lncRNA gene	MP:0002675	asthenozoospermia	-2.04304	-4.69524
Pldi	73616	ENSMUSG00000037247	MGI:1920866	polymorphic derived intron containing	lncRNA gene	MP:0004852	decreased testis weight	-2.04304	-4.69524
Tnp2	21959	ENSMUSG00000043050	MGI:98785	transition protein 2	protein coding gene	MP:0001925	male infertility	-2.04364	#N/A
Tnp2	21959	ENSMUSG00000043050	MGI:98785	transition protein 2	protein coding gene	MP:0002675	asthenozoospermia	-2.04364	#N/A
Tnp2	21959	ENSMUSG00000043050	MGI:98785	transition protein 2	protein coding gene	MP:0005578	teratozoospermia	-2.04364	#N/A
Tnp2	21959	ENSMUSG00000043050	MGI:98785	transition protein 2	protein coding gene	MP:0008898	abnormal acrosome morphology	-2.04364	#N/A
Tnp2	21959	ENSMUSG00000043050	MGI:98785	transition protein 2	protein coding gene	MP:0009230	abnormal sperm head morphology	-2.04364	#N/A
Tnp2	21959	ENSMUSG00000043050	MGI:98785	transition protein 2	protein coding gene	MP:0009231	detached acrosome	-2.04364	#N/A
Tnp2	21959	ENSMUSG00000043050	MGI:98785	transition protein 2	protein coding gene	MP:0009232	abnormal sperm nucleus morphology	-2.04364	#N/A
Tnp2	21959	ENSMUSG00000043050	MGI:98785	transition protein 2	protein coding gene	MP:0009831	abnormal sperm midpiece morphology	-2.04364	#N/A
Tnp2	21959	ENSMUSG00000043050	MGI:98785	transition protein 2	protein coding gene	MP:0009838	abnormal sperm axoneme morphology	-2.04364	#N/A
Tnp2	21959	ENSMUSG00000043050	MGI:98785	transition protein 2	protein coding gene	MP:0030976	impaired sperm penetration of zona pellucida	-2.04364	#N/A
Prkcq	18761	ENSMUSG00000026778	MGI:97601	protein kinase C, theta	protein coding gene	MP:0001146	abnormal testis morphology	-2.07272	-1.98528
Prkcq	18761	ENSMUSG00000026778	MGI:97601	protein kinase C, theta	protein coding gene	MP:0001147	small testis	-2.07272	-1.98528
Prkcq	18761	ENSMUSG00000026778	MGI:97601	protein kinase C, theta	protein coding gene	MP:0001925	male infertility	-2.07272	-1.98528
Adam26a	13525	ENSMUSG00000048516	MGI:105985	a disintegrin and metallopeptidase domain 26A (testase 3)	protein coding gene	MP:0001146	abnormal testis morphology	-2.0749	-1.40495
Adam26a	13525	ENSMUSG00000048516	MGI:105985	a disintegrin and metallopeptidase domain 26A (testase 3)	protein coding gene	MP:0001147	small testis	-2.0749	-1.40495
Adam26a	13525	ENSMUSG00000048516	MGI:105985	a disintegrin and metallopeptidase domain 26A (testase 3)	protein coding gene	MP:0004931	enlarged epididymis	-2.0749	-1.40495
Catsper4	329954	ENSMUSG00000048003	MGI:3043288	cation channel, sperm associated 4	protein coding gene	MP:0001925	male infertility	-2.08861	#N/A
Catsper4	329954	ENSMUSG00000048003	MGI:3043288	cation channel, sperm associated 4	protein coding gene	MP:0002674	abnormal sperm motility	-2.08861	#N/A
Catsper4	329954	ENSMUSG00000048003	MGI:3043288	cation channel, sperm associated 4	protein coding gene	MP:0002675	asthenozoospermia	-2.08861	#N/A
Catsper4	329954	ENSMUSG00000048003	MGI:3043288	cation channel, sperm associated 4	protein coding gene	MP:0003666	impaired sperm capacitation	-2.08861	#N/A
Catsper4	329954	ENSMUSG00000048003	MGI:3043288	cation channel, sperm associated 4	protein coding gene	MP:0004543	abnormal sperm physiology	-2.08861	#N/A
Catsper4	329954	ENSMUSG00000048003	MGI:3043288	cation channel, sperm associated 4	protein coding gene	MP:0005578	teratozoospermia	-2.08861	#N/A
Spaca1	67652	ENSMUSG00000028264	MGI:1914902	sperm acrosome associated 1	protein coding gene	MP:0001156	abnormal spermatogenesis	-2.12557	#N/A
Spaca1	67652	ENSMUSG00000028264	MGI:1914902	sperm acrosome associated 1	protein coding gene	MP:0001925	male infertility	-2.12557	#N/A
Spaca1	67652	ENSMUSG00000028264	MGI:1914902	sperm acrosome associated 1	protein coding gene	MP:0002675	asthenozoospermia	-2.12557	#N/A
Spaca1	67652	ENSMUSG00000028264	MGI:1914902	sperm acrosome associated 1	protein coding gene	MP:0005578	teratozoospermia	-2.12557	#N/A
Spaca1	67652	ENSMUSG00000028264	MGI:1914902	sperm acrosome associated 1	protein coding gene	MP:0006380	abnormal spermatid morphology	-2.12557	#N/A
Spaca1	67652	ENSMUSG00000028264	MGI:1914902	sperm acrosome associated 1	protein coding gene	MP:0008892	abnormal sperm flagellum morphology	-2.12557	#N/A
Spaca1	67652	ENSMUSG00000028264	MGI:1914902	sperm acrosome associated 1	protein coding gene	MP:0008898	abnormal acrosome morphology	-2.12557	#N/A
Spaca1	67652	ENSMUSG00000028264	MGI:1914902	sperm acrosome associated 1	protein coding gene	MP:0009230	abnormal sperm head morphology	-2.12557	#N/A
Kcnu1	16532	ENSMUSG00000031576	MGI:1202300	potassium channel, subfamily U, member 1	protein coding gene	MP:0000242	impaired fertilization	-2.13757	-1.42177
Kcnu1	16532	ENSMUSG00000031576	MGI:1202300	potassium channel, subfamily U, member 1	protein coding gene	MP:0001925	male infertility	-2.13757	-1.42177
Kcnu1	16532	ENSMUSG00000031576	MGI:1202300	potassium channel, subfamily U, member 1	protein coding gene	MP:0002675	asthenozoospermia	-2.13757	-1.42177
Kcnu1	16532	ENSMUSG00000031576	MGI:1202300	potassium channel, subfamily U, member 1	protein coding gene	MP:0003666	impaired sperm capacitation	-2.13757	-1.42177
Kcnu1	16532	ENSMUSG00000031576	MGI:1202300	potassium channel, subfamily U, member 1	protein coding gene	MP:0004542	impaired acrosome reaction	-2.13757	-1.42177
Kcnu1	16532	ENSMUSG00000031576	MGI:1202300	potassium channel, subfamily U, member 1	protein coding gene	MP:0004543	abnormal sperm physiology	-2.13757	-1.42177
Aqp7	11832	ENSMUSG00000028427	MGI:1314647	aquaporin 7	protein coding gene	MP:0004543	abnormal sperm physiology	-2.14269	#N/A
Aqp7	11832	ENSMUSG00000028427	MGI:1314647	aquaporin 7	protein coding gene	MP:0009285	increased gonadal fat pad weight	-2.14269	#N/A
Spatc1l	76573	ENSMUSG00000009115	MGI:1923823	spermatogenesis and centriole associated 1 like	protein coding gene	MP:0001922	reduced male fertility	-2.23375	#N/A
Spatc1l	76573	ENSMUSG00000009115	MGI:1923823	spermatogenesis and centriole associated 1 like	protein coding gene	MP:0001925	male infertility	-2.23375	#N/A
Spatc1l	76573	ENSMUSG00000009115	MGI:1923823	spermatogenesis and centriole associated 1 like	protein coding gene	MP:0005578	teratozoospermia	-2.23375	#N/A
Spatc1l	76573	ENSMUSG00000009115	MGI:1923823	spermatogenesis and centriole associated 1 like	protein coding gene	MP:0008545	absent sperm flagellum	-2.23375	#N/A
Spatc1l	76573	ENSMUSG00000009115	MGI:1923823	spermatogenesis and centriole associated 1 like	protein coding gene	MP:0008893	detached sperm flagellum	-2.23375	#N/A
Spatc1l	76573	ENSMUSG00000009115	MGI:1923823	spermatogenesis and centriole associated 1 like	protein coding gene	MP:0009230	abnormal sperm head morphology	-2.23375	#N/A
Spatc1l	76573	ENSMUSG00000009115	MGI:1923823	spermatogenesis and centriole associated 1 like	protein coding gene	MP:0009234	absent sperm head	-2.23375	#N/A
Cftr	12638	ENSMUSG00000041301	MGI:88388	cystic fibrosis transmembrane conductance regulator	protein coding gene	MP:0000242	impaired fertilization	-2.24366	#N/A
Cftr	12638	ENSMUSG00000041301	MGI:88388	cystic fibrosis transmembrane conductance regulator	protein coding gene	MP:0001127	small ovary	-2.24366	#N/A
Cftr	12638	ENSMUSG00000041301	MGI:88388	cystic fibrosis transmembrane conductance regulator	protein coding gene	MP:0001922	reduced male fertility	-2.24366	#N/A
Cftr	12638	ENSMUSG00000041301	MGI:88388	cystic fibrosis transmembrane conductance regulator	protein coding gene	MP:0001923	reduced female fertility	-2.24366	#N/A
Cftr	12638	ENSMUSG00000041301	MGI:88388	cystic fibrosis transmembrane conductance regulator	protein coding gene	MP:0001926	female infertility	-2.24366	#N/A
Cftr	12638	ENSMUSG00000041301	MGI:88388	cystic fibrosis transmembrane conductance regulator	protein coding gene	MP:0001938	delayed sexual maturation	-2.24366	#N/A
Cftr	12638	ENSMUSG00000041301	MGI:88388	cystic fibrosis transmembrane conductance regulator	protein coding gene	MP:0002675	asthenozoospermia	-2.24366	#N/A
Cftr	12638	ENSMUSG00000041301	MGI:88388	cystic fibrosis transmembrane conductance regulator	protein coding gene	MP:0002769	abnormal vas deferens morphology	-2.24366	#N/A
Cftr	12638	ENSMUSG00000041301	MGI:88388	cystic fibrosis transmembrane conductance regulator	protein coding gene	MP:0003355	decreased ovulation rate	-2.24366	#N/A
Cftr	12638	ENSMUSG00000041301	MGI:88388	cystic fibrosis transmembrane conductance regulator	protein coding gene	MP:0003666	impaired sperm capacitation	-2.24366	#N/A
Cftr	12638	ENSMUSG00000041301	MGI:88388	cystic fibrosis transmembrane conductance regulator	protein coding gene	MP:0004543	abnormal sperm physiology	-2.24366	#N/A
Cftr	12638	ENSMUSG00000041301	MGI:88388	cystic fibrosis transmembrane conductance regulator	protein coding gene	MP:0004856	decreased ovary weight	-2.24366	#N/A
Lrrc52	240899	ENSMUSG00000040485	MGI:1924118	leucine rich repeat containing 52	protein coding gene	MP:0000242	impaired fertilization	-2.30024	-2.43474
Lrrc52	240899	ENSMUSG00000040485	MGI:1924118	leucine rich repeat containing 52	protein coding gene	MP:0001922	reduced male fertility	-2.30024	-2.43474
Lrrc52	240899	ENSMUSG00000040485	MGI:1924118	leucine rich repeat containing 52	protein coding gene	MP:0004543	abnormal sperm physiology	-2.30024	-2.43474
Ttll9	74711	ENSMUSG00000074673	MGI:1913589	tubulin tyrosine ligase-like family, member 9	protein coding gene	MP:0001925	male infertility	-2.35076	#N/A
Ttll9	74711	ENSMUSG00000074673	MGI:1913589	tubulin tyrosine ligase-like family, member 9	protein coding gene	MP:0002675	asthenozoospermia	-2.35076	#N/A
Ttll9	74711	ENSMUSG00000074673	MGI:1913589	tubulin tyrosine ligase-like family, member 9	protein coding gene	MP:0002687	oligozoospermia	-2.35076	#N/A
Ttll9	74711	ENSMUSG00000074673	MGI:1913589	tubulin tyrosine ligase-like family, member 9	protein coding gene	MP:0004543	abnormal sperm physiology	-2.35076	#N/A
Ttll9	74711	ENSMUSG00000074673	MGI:1913589	tubulin tyrosine ligase-like family, member 9	protein coding gene	MP:0004884	abnormal testis physiology	-2.35076	#N/A
Ttll9	74711	ENSMUSG00000074673	MGI:1913589	tubulin tyrosine ligase-like family, member 9	protein coding gene	MP:0005578	teratozoospermia	-2.35076	#N/A
Ttll9	74711	ENSMUSG00000074673	MGI:1913589	tubulin tyrosine ligase-like family, member 9	protein coding gene	MP:0008893	detached sperm flagellum	-2.35076	#N/A
Ttll9	74711	ENSMUSG00000074673	MGI:1913589	tubulin tyrosine ligase-like family, member 9	protein coding gene	MP:0009836	abnormal sperm principal piece morphology	-2.35076	#N/A
Ttll9	74711	ENSMUSG00000074673	MGI:1913589	tubulin tyrosine ligase-like family, member 9	protein coding gene	MP:0009838	abnormal sperm axoneme morphology	-2.35076	#N/A
Ttll9	74711	ENSMUSG00000074673	MGI:1913589	tubulin tyrosine ligase-like family, member 9	protein coding gene	MP:0020451	decreased sperm progressive motility	-2.35076	#N/A
Ttll9	74711	ENSMUSG00000074673	MGI:1913589	tubulin tyrosine ligase-like family, member 9	protein coding gene	MP:0030590	abnormal sperm fibrous sheath morphology	-2.35076	#N/A
Spag4	245865	ENSMUSG00000038180	MGI:2444120	sperm associated antigen 4	protein coding gene	MP:0001925	male infertility	-2.35137	#N/A
Spag4	245865	ENSMUSG00000038180	MGI:2444120	sperm associated antigen 4	protein coding gene	MP:0001932	abnormal spermiogenesis	-2.35137	#N/A
Spag4	245865	ENSMUSG00000038180	MGI:2444120	sperm associated antigen 4	protein coding gene	MP:0006380	abnormal spermatid morphology	-2.35137	#N/A
Spag4	245865	ENSMUSG00000038180	MGI:2444120	sperm associated antigen 4	protein coding gene	MP:0009230	abnormal sperm head morphology	-2.35137	#N/A
Spag4	245865	ENSMUSG00000038180	MGI:2444120	sperm associated antigen 4	protein coding gene	MP:0009231	detached acrosome	-2.35137	#N/A
Spag4	245865	ENSMUSG00000038180	MGI:2444120	sperm associated antigen 4	protein coding gene	MP:0009232	abnormal sperm nucleus morphology	-2.35137	#N/A
Tekt2	24084	ENSMUSG00000028845	MGI:1346335	tektin 2	protein coding gene	MP:0001925	male infertility	-2.36783	#N/A
Tekt2	24084	ENSMUSG00000028845	MGI:1346335	tektin 2	protein coding gene	MP:0002675	asthenozoospermia	-2.36783	#N/A
Tekt2	24084	ENSMUSG00000028845	MGI:1346335	tektin 2	protein coding gene	MP:0009838	abnormal sperm axoneme morphology	-2.36783	#N/A
Adam1a	280668	ENSMUSG00000072647	MGI:2429504	a disintegrin and metallopeptidase domain 1a	protein coding gene	MP:0001925	male infertility	-2.43967	#N/A
Adam1a	280668	ENSMUSG00000072647	MGI:2429504	a disintegrin and metallopeptidase domain 1a	protein coding gene	MP:0005410	abnormal fertilization	-2.43967	#N/A
Adam1a	280668	ENSMUSG00000072647	MGI:2429504	a disintegrin and metallopeptidase domain 1a	protein coding gene	MP:0030978	impaired binding of sperm to zona pellucida	-2.43967	#N/A
Adam1a	280668	ENSMUSG00000072647	MGI:2429504	a disintegrin and metallopeptidase domain 1a	protein coding gene	MP:0031012	impaired sperm migration in female genital tract	-2.43967	#N/A
Slc22a14	382113	ENSMUSG00000070280	MGI:2685974	solute carrier family 22 (organic cation transporter), member 14	protein coding gene	MP:0001922	reduced male fertility	-2.4542	#N/A
Slc22a14	382113	ENSMUSG00000070280	MGI:2685974	solute carrier family 22 (organic cation transporter), member 14	protein coding gene	MP:0002675	asthenozoospermia	-2.4542	#N/A
Slc22a14	382113	ENSMUSG00000070280	MGI:2685974	solute carrier family 22 (organic cation transporter), member 14	protein coding gene	MP:0003666	impaired sperm capacitation	-2.4542	#N/A
Slc22a14	382113	ENSMUSG00000070280	MGI:2685974	solute carrier family 22 (organic cation transporter), member 14	protein coding gene	MP:0008892	abnormal sperm flagellum morphology	-2.4542	#N/A
Slc22a14	382113	ENSMUSG00000070280	MGI:2685974	solute carrier family 22 (organic cation transporter), member 14	protein coding gene	MP:0009237	kinked sperm flagellum	-2.4542	#N/A
Slc22a14	382113	ENSMUSG00000070280	MGI:2685974	solute carrier family 22 (organic cation transporter), member 14	protein coding gene	MP:0009647	decreased fertilization frequency	-2.4542	#N/A
Slc22a14	382113	ENSMUSG00000070280	MGI:2685974	solute carrier family 22 (organic cation transporter), member 14	protein coding gene	MP:0009834	abnormal sperm annulus morphology	-2.4542	#N/A
Celf3	78784	ENSMUSG00000028137	MGI:1926034	CUGBP, Elav-like family member 3	protein coding gene	MP:0002674	abnormal sperm motility	-2.5583	-1.40979
Celf3	78784	ENSMUSG00000028137	MGI:1926034	CUGBP, Elav-like family member 3	protein coding gene	MP:0002687	oligozoospermia	-2.5583	-1.40979
Atp1a4	98660	ENSMUSG00000007097	MGI:1351335	ATPase, Na+/K+ transporting, alpha 4 polypeptide	protein coding gene	MP:0000242	impaired fertilization	-2.66682	#N/A
Atp1a4	98660	ENSMUSG00000007097	MGI:1351335	ATPase, Na+/K+ transporting, alpha 4 polypeptide	protein coding gene	MP:0001925	male infertility	-2.66682	#N/A
Atp1a4	98660	ENSMUSG00000007097	MGI:1351335	ATPase, Na+/K+ transporting, alpha 4 polypeptide	protein coding gene	MP:0002675	asthenozoospermia	-2.66682	#N/A
Atp1a4	98660	ENSMUSG00000007097	MGI:1351335	ATPase, Na+/K+ transporting, alpha 4 polypeptide	protein coding gene	MP:0003666	impaired sperm capacitation	-2.66682	#N/A
Atp1a4	98660	ENSMUSG00000007097	MGI:1351335	ATPase, Na+/K+ transporting, alpha 4 polypeptide	protein coding gene	MP:0004543	abnormal sperm physiology	-2.66682	#N/A
Atp1a4	98660	ENSMUSG00000007097	MGI:1351335	ATPase, Na+/K+ transporting, alpha 4 polypeptide	protein coding gene	MP:0005578	teratozoospermia	-2.66682	#N/A
Atp1a4	98660	ENSMUSG00000007097	MGI:1351335	ATPase, Na+/K+ transporting, alpha 4 polypeptide	protein coding gene	MP:0009237	kinked sperm flagellum	-2.66682	#N/A
Atp1a4	98660	ENSMUSG00000007097	MGI:1351335	ATPase, Na+/K+ transporting, alpha 4 polypeptide	protein coding gene	MP:0009282	reduced hyperactivated sperm motility	-2.66682	#N/A
Eqtn	67753	ENSMUSG00000028575	MGI:1915003	equatorin, sperm acrosome associated	protein coding gene	MP:0000242	impaired fertilization	-2.69117	#N/A
Eqtn	67753	ENSMUSG00000028575	MGI:1915003	equatorin, sperm acrosome associated	protein coding gene	MP:0001922	reduced male fertility	-2.69117	#N/A
Eqtn	67753	ENSMUSG00000028575	MGI:1915003	equatorin, sperm acrosome associated	protein coding gene	MP:0002687	oligozoospermia	-2.69117	#N/A
Eqtn	67753	ENSMUSG00000028575	MGI:1915003	equatorin, sperm acrosome associated	protein coding gene	MP:0004542	impaired acrosome reaction	-2.69117	#N/A
Eqtn	67753	ENSMUSG00000028575	MGI:1915003	equatorin, sperm acrosome associated	protein coding gene	MP:0009647	decreased fertilization frequency	-2.69117	#N/A
Sppl2c	73218	ENSMUSG00000035206	MGI:3045264	signal peptide peptidase 2C	protein coding gene	MP:0002675	asthenozoospermia	-2.70151	#N/A
Sppl2c	73218	ENSMUSG00000035206	MGI:3045264	signal peptide peptidase 2C	protein coding gene	MP:0004852	decreased testis weight	-2.70151	#N/A
Sppl2c	73218	ENSMUSG00000035206	MGI:3045264	signal peptide peptidase 2C	protein coding gene	MP:0006380	abnormal spermatid morphology	-2.70151	#N/A
Pmfbp1	56523	ENSMUSG00000031727	MGI:1930136	polyamine modulated factor 1 binding protein 1	protein coding gene	MP:0001925	male infertility	-2.81328	#N/A
Pmfbp1	56523	ENSMUSG00000031727	MGI:1930136	polyamine modulated factor 1 binding protein 1	protein coding gene	MP:0009234	absent sperm head	-2.81328	#N/A
Pmfbp1	56523	ENSMUSG00000031727	MGI:1930136	polyamine modulated factor 1 binding protein 1	protein coding gene	MP:0009830	abnormal sperm connecting piece morphology	-2.81328	#N/A
Pmfbp1	56523	ENSMUSG00000031727	MGI:1930136	polyamine modulated factor 1 binding protein 1	protein coding gene	MP:0009838	abnormal sperm axoneme morphology	-2.81328	#N/A
Hipk4	233020	ENSMUSG00000040424	MGI:2685008	homeodomain interacting protein kinase 4	protein coding gene	MP:0001925	male infertility	-2.83199	#N/A
Zan	22635	ENSMUSG00000079173	MGI:106656	zonadhesin	protein coding gene	MP:0030978	impaired binding of sperm to zona pellucida	-2.90085	#N/A
Ccdc63	330188	ENSMUSG00000043036	MGI:3607777	coiled-coil domain containing 63	protein coding gene	MP:0001925	male infertility	-2.91783	#N/A
Ccdc63	330188	ENSMUSG00000043036	MGI:3607777	coiled-coil domain containing 63	protein coding gene	MP:0001932	abnormal spermiogenesis	-2.91783	#N/A
Ccdc63	330188	ENSMUSG00000043036	MGI:3607777	coiled-coil domain containing 63	protein coding gene	MP:0002675	asthenozoospermia	-2.91783	#N/A
Ccdc63	330188	ENSMUSG00000043036	MGI:3607777	coiled-coil domain containing 63	protein coding gene	MP:0008892	abnormal sperm flagellum morphology	-2.91783	#N/A
Ccdc63	330188	ENSMUSG00000043036	MGI:3607777	coiled-coil domain containing 63	protein coding gene	MP:0009230	abnormal sperm head morphology	-2.91783	#N/A
Ccdc63	330188	ENSMUSG00000043036	MGI:3607777	coiled-coil domain containing 63	protein coding gene	MP:0009239	short sperm flagellum	-2.91783	#N/A
Creb3l4	12913	ENSMUSG00000028466	MGI:1916603	cAMP responsive element binding protein 3-like 4	protein coding gene	MP:0002687	oligozoospermia	-2.91919	#N/A
Creb3l4	12913	ENSMUSG00000028466	MGI:1916603	cAMP responsive element binding protein 3-like 4	protein coding gene	MP:0004901	decreased male germ cell number	-2.91919	#N/A
Creb3l4	12913	ENSMUSG00000028466	MGI:1916603	cAMP responsive element binding protein 3-like 4	protein coding gene	MP:0006380	abnormal spermatid morphology	-2.91919	#N/A
Creb3l4	12913	ENSMUSG00000028466	MGI:1916603	cAMP responsive element binding protein 3-like 4	protein coding gene	MP:0020550	multinucleated giant male germ cells	-2.91919	#N/A
Pdilt	71830	ENSMUSG00000030968	MGI:1919080	protein disulfide isomerase-like, testis expressed	protein coding gene	MP:0001925	male infertility	-2.92908	-1.52157
Pdilt	71830	ENSMUSG00000030968	MGI:1919080	protein disulfide isomerase-like, testis expressed	protein coding gene	MP:0004543	abnormal sperm physiology	-2.92908	-1.52157
Arrdc5	76920	ENSMUSG00000073380	MGI:1924170	arrestin domain containing 5	protein coding gene	MP:0001925	male infertility	-2.95846	#N/A
Samd4	74480	ENSMUSG00000021838	MGI:1921730	sterile alpha motif domain containing 4	protein coding gene	MP:0001925	male infertility	-2.96306	#N/A
Samd4	74480	ENSMUSG00000021838	MGI:1921730	sterile alpha motif domain containing 4	protein coding gene	MP:0001926	female infertility	-2.96306	#N/A
Capza3	12344	ENSMUSG00000041791	MGI:106221	capping protein (actin filament) muscle Z-line, alpha 3	protein coding gene	MP:0001925	male infertility	-3.046	#N/A
Capza3	12344	ENSMUSG00000041791	MGI:106221	capping protein (actin filament) muscle Z-line, alpha 3	protein coding gene	MP:0001932	abnormal spermiogenesis	-3.046	#N/A
Capza3	12344	ENSMUSG00000041791	MGI:106221	capping protein (actin filament) muscle Z-line, alpha 3	protein coding gene	MP:0002673	abnormal sperm number	-3.046	#N/A
Capza3	12344	ENSMUSG00000041791	MGI:106221	capping protein (actin filament) muscle Z-line, alpha 3	protein coding gene	MP:0002674	abnormal sperm motility	-3.046	#N/A
Capza3	12344	ENSMUSG00000041791	MGI:106221	capping protein (actin filament) muscle Z-line, alpha 3	protein coding gene	MP:0006362	abnormal male germ cell morphology	-3.046	#N/A
Mmel1	27390	ENSMUSG00000058183	MGI:1351603	membrane metallo-endopeptidase-like 1	protein coding gene	MP:0000242	impaired fertilization	-3.2798	#N/A
Mmel1	27390	ENSMUSG00000058183	MGI:1351603	membrane metallo-endopeptidase-like 1	protein coding gene	MP:0001922	reduced male fertility	-3.2798	#N/A
Mmel1	27390	ENSMUSG00000058183	MGI:1351603	membrane metallo-endopeptidase-like 1	protein coding gene	MP:0001925	male infertility	-3.2798	#N/A
Adam24	13526	ENSMUSG00000046723	MGI:105984	a disintegrin and metallopeptidase domain 24 (testase 1)	protein coding gene	MP:0001922	reduced male fertility	-3.3952	#N/A
Adam24	13526	ENSMUSG00000046723	MGI:105984	a disintegrin and metallopeptidase domain 24 (testase 1)	protein coding gene	MP:0031014	polyspermy	-3.3952	#N/A
Mroh9	78258	ENSMUSG00000071890	MGI:1925508	maestro heat-like repeat family member 9	protein coding gene	MP:0001925	male infertility	-3.42179	-1.47105
Ropn1	76378	ENSMUSG00000022832	MGI:1923628	ropporin, rhophilin associated protein 1	protein coding gene	MP:0001922	reduced male fertility	-3.45182	#N/A
Ropn1	76378	ENSMUSG00000022832	MGI:1923628	ropporin, rhophilin associated protein 1	protein coding gene	MP:0002675	asthenozoospermia	-3.45182	#N/A
Tssk4	71099	ENSMUSG00000007591	MGI:1918349	testis-specific serine kinase 4	protein coding gene	MP:0001922	reduced male fertility	-3.59596	#N/A
Tssk4	71099	ENSMUSG00000007591	MGI:1918349	testis-specific serine kinase 4	protein coding gene	MP:0009280	reduced activated sperm motility	-3.59596	#N/A
Tssk4	71099	ENSMUSG00000007591	MGI:1918349	testis-specific serine kinase 4	protein coding gene	MP:0009831	abnormal sperm midpiece morphology	-3.59596	#N/A
Tssk4	71099	ENSMUSG00000007591	MGI:1918349	testis-specific serine kinase 4	protein coding gene	MP:0009836	abnormal sperm principal piece morphology	-3.59596	#N/A
Tssk4	71099	ENSMUSG00000007591	MGI:1918349	testis-specific serine kinase 4	protein coding gene	MP:0009838	abnormal sperm axoneme morphology	-3.59596	#N/A
Tssk6	83984	ENSMUSG00000047654	MGI:2148775	testis-specific serine kinase 6	protein coding gene	MP:0001156	abnormal spermatogenesis	-3.59596	#N/A
Tssk6	83984	ENSMUSG00000047654	MGI:2148775	testis-specific serine kinase 6	protein coding gene	MP:0001925	male infertility	-3.59596	#N/A
Tssk6	83984	ENSMUSG00000047654	MGI:2148775	testis-specific serine kinase 6	protein coding gene	MP:0002675	asthenozoospermia	-3.59596	#N/A
Tssk6	83984	ENSMUSG00000047654	MGI:2148775	testis-specific serine kinase 6	protein coding gene	MP:0002687	oligozoospermia	-3.59596	#N/A
Tssk6	83984	ENSMUSG00000047654	MGI:2148775	testis-specific serine kinase 6	protein coding gene	MP:0009230	abnormal sperm head morphology	-3.59596	#N/A
Smcp	17235	ENSMUSG00000074435	MGI:96945	sperm mitochondria-associated cysteine-rich protein	protein coding gene	MP:0000242	impaired fertilization	-3.60698	#N/A
Smcp	17235	ENSMUSG00000074435	MGI:96945	sperm mitochondria-associated cysteine-rich protein	protein coding gene	MP:0001925	male infertility	-3.60698	#N/A
Smcp	17235	ENSMUSG00000074435	MGI:96945	sperm mitochondria-associated cysteine-rich protein	protein coding gene	MP:0002675	asthenozoospermia	-3.60698	#N/A
Smcp	17235	ENSMUSG00000074435	MGI:96945	sperm mitochondria-associated cysteine-rich protein	protein coding gene	MP:0004542	impaired acrosome reaction	-3.60698	#N/A
Smcp	17235	ENSMUSG00000074435	MGI:96945	sperm mitochondria-associated cysteine-rich protein	protein coding gene	MP:0030976	impaired sperm penetration of zona pellucida	-3.60698	#N/A
4930451I11Rik	78118	ENSMUSG00000045989	MGI:1925368	RIKEN cDNA 4930451I11 gene	protein coding gene	MP:0001925	male infertility	-3.6089	-1.68421
4930451I11Rik	78118	ENSMUSG00000045989	MGI:1925368	RIKEN cDNA 4930451I11 gene	protein coding gene	MP:0001926	female infertility	-3.6089	-1.68421
Gpd2	14380	ENSMUSG00000089992	MGI:99778	glycerol phosphate dehydrogenase 2, mitochondrial	protein coding gene	MP:0001921	reduced fertility	-3.68387	#N/A
Gpd2	14380	ENSMUSG00000089992	MGI:99778	glycerol phosphate dehydrogenase 2, mitochondrial	protein coding gene	MP:0009289	decreased epididymal fat pad weight	-3.68387	#N/A
Tsks	22116	ENSMUSG00000059891	MGI:1347560	testis-specific serine kinase substrate	protein coding gene	MP:0001925	male infertility	-3.76437	#N/A
Odf1	18285	ENSMUSG00000061923	MGI:97424	outer dense fiber of sperm tails 1	protein coding gene	MP:0001925	male infertility	-3.87774	-1.39556
Odf1	18285	ENSMUSG00000061923	MGI:97424	outer dense fiber of sperm tails 1	protein coding gene	MP:0002675	asthenozoospermia	-3.87774	-1.39556
Odf1	18285	ENSMUSG00000061923	MGI:97424	outer dense fiber of sperm tails 1	protein coding gene	MP:0002687	oligozoospermia	-3.87774	-1.39556
Odf1	18285	ENSMUSG00000061923	MGI:97424	outer dense fiber of sperm tails 1	protein coding gene	MP:0004542	impaired acrosome reaction	-3.87774	-1.39556
Odf1	18285	ENSMUSG00000061923	MGI:97424	outer dense fiber of sperm tails 1	protein coding gene	MP:0008893	detached sperm flagellum	-3.87774	-1.39556
Odf1	18285	ENSMUSG00000061923	MGI:97424	outer dense fiber of sperm tails 1	protein coding gene	MP:0009831	abnormal sperm midpiece morphology	-3.87774	-1.39556
Odf1	18285	ENSMUSG00000061923	MGI:97424	outer dense fiber of sperm tails 1	protein coding gene	MP:0009832	abnormal sperm mitochondrial sheath morphology	-3.87774	-1.39556
Plcz1	114875	ENSMUSG00000030230	MGI:2150308	phospholipase C, zeta 1	protein coding gene	MP:0000242	impaired fertilization	-3.99464	#N/A
Plcz1	114875	ENSMUSG00000030230	MGI:2150308	phospholipase C, zeta 1	protein coding gene	MP:0001922	reduced male fertility	-3.99464	#N/A
Plcz1	114875	ENSMUSG00000030230	MGI:2150308	phospholipase C, zeta 1	protein coding gene	MP:0031014	polyspermy	-3.99464	#N/A
Klhl10	66720	ENSMUSG00000001558	MGI:2181067	kelch-like 10	protein coding gene	MP:0001147	small testis	-4.15676	#N/A
Klhl10	66720	ENSMUSG00000001558	MGI:2181067	kelch-like 10	protein coding gene	MP:0001155	arrest of spermatogenesis	-4.15676	#N/A
Klhl10	66720	ENSMUSG00000001558	MGI:2181067	kelch-like 10	protein coding gene	MP:0001925	male infertility	-4.15676	#N/A
Klhl10	66720	ENSMUSG00000001558	MGI:2181067	kelch-like 10	protein coding gene	MP:0001932	abnormal spermiogenesis	-4.15676	#N/A
Klhl10	66720	ENSMUSG00000001558	MGI:2181067	kelch-like 10	protein coding gene	MP:0002209	decreased germ cell number	-4.15676	#N/A
Klhl10	66720	ENSMUSG00000001558	MGI:2181067	kelch-like 10	protein coding gene	MP:0002784	abnormal Sertoli cell morphology	-4.15676	#N/A
Pdzk1	59020	ENSMUSG00000038298	MGI:1928901	PDZ domain containing 1	protein coding gene	MP:0003826	abnormal Mullerian duct morphology	-4.51545	-1.77371
Izumo1	73456	ENSMUSG00000064158	MGI:1920706	izumo sperm-egg fusion 1	protein coding gene	MP:0000242	impaired fertilization	-4.84792	-1.39799
Izumo1	73456	ENSMUSG00000064158	MGI:1920706	izumo sperm-egg fusion 1	protein coding gene	MP:0001925	male infertility	-4.84792	-1.39799
Tex38	75173	ENSMUSG00000044556	MGI:1922423	testis expressed 38	protein coding gene	MP:0001925	male infertility	-4.87076	#N/A
Catsper3	76856	ENSMUSG00000021499	MGI:1924106	cation channel, sperm associated 3	protein coding gene	MP:0001925	male infertility	-5.181	#N/A
Catsper3	76856	ENSMUSG00000021499	MGI:1924106	cation channel, sperm associated 3	protein coding gene	MP:0002674	abnormal sperm motility	-5.181	#N/A
Catsper3	76856	ENSMUSG00000021499	MGI:1924106	cation channel, sperm associated 3	protein coding gene	MP:0002675	asthenozoospermia	-5.181	#N/A
Catsper3	76856	ENSMUSG00000021499	MGI:1924106	cation channel, sperm associated 3	protein coding gene	MP:0003666	impaired sperm capacitation	-5.181	#N/A
Catsper3	76856	ENSMUSG00000021499	MGI:1924106	cation channel, sperm associated 3	protein coding gene	MP:0004543	abnormal sperm physiology	-5.181	#N/A
Catsper3	76856	ENSMUSG00000021499	MGI:1924106	cation channel, sperm associated 3	protein coding gene	MP:0005578	teratozoospermia	-5.181	#N/A
Galntl5	67909	ENSMUSG00000028938	MGI:1915159	UDP-N-acetyl-alpha-D-galactosamine:polypeptide N-acetylgalactosaminyltransferase-like 5	protein coding gene	MP:0001156	abnormal spermatogenesis	-5.20647	#N/A
Galntl5	67909	ENSMUSG00000028938	MGI:1915159	UDP-N-acetyl-alpha-D-galactosamine:polypeptide N-acetylgalactosaminyltransferase-like 5	protein coding gene	MP:0001925	male infertility	-5.20647	#N/A
Galntl5	67909	ENSMUSG00000028938	MGI:1915159	UDP-N-acetyl-alpha-D-galactosamine:polypeptide N-acetylgalactosaminyltransferase-like 5	protein coding gene	MP:0002675	asthenozoospermia	-5.20647	#N/A
Galntl5	67909	ENSMUSG00000028938	MGI:1915159	UDP-N-acetyl-alpha-D-galactosamine:polypeptide N-acetylgalactosaminyltransferase-like 5	protein coding gene	MP:0002687	oligozoospermia	-5.20647	#N/A
Galntl5	67909	ENSMUSG00000028938	MGI:1915159	UDP-N-acetyl-alpha-D-galactosamine:polypeptide N-acetylgalactosaminyltransferase-like 5	protein coding gene	MP:0005578	teratozoospermia	-5.20647	#N/A
Galntl5	67909	ENSMUSG00000028938	MGI:1915159	UDP-N-acetyl-alpha-D-galactosamine:polypeptide N-acetylgalactosaminyltransferase-like 5	protein coding gene	MP:0008898	abnormal acrosome morphology	-5.20647	#N/A
Oaz3	51686	ENSMUSG00000028141	MGI:1858170	ornithine decarboxylase antizyme 3	protein coding gene	MP:0001925	male infertility	-5.26156	#N/A
Oaz3	51686	ENSMUSG00000028142	MGI:1858170	ornithine decarboxylase antizyme 3	protein coding gene	MP:0004542	impaired acrosome reaction	-5.26156	#N/A
Oaz3	51686	ENSMUSG00000028143	MGI:1858170	ornithine decarboxylase antizyme 3	protein coding gene	MP:0008893	detached sperm flagellum	-5.26156	#N/A
Spam1	74468	ENSMUSG00000029678	MGI:109335	sperm adhesion molecule 1	protein coding gene	MP:0000242	impaired fertilization	-5.48092	#N/A
Spam1	74468	ENSMUSG00000029678	MGI:109335	sperm adhesion molecule 1	protein coding gene	MP:0004543	abnormal sperm physiology	-5.48092	#N/A
Catsper1	225865	ENSMUSG00000038498	MGI:2179947	cation channel, sperm associated 1	protein coding gene	MP:0000242	impaired fertilization	-5.67911	#N/A
Catsper1	225865	ENSMUSG00000038498	MGI:2179947	cation channel, sperm associated 1	protein coding gene	MP:0001925	male infertility	-5.67911	#N/A
Catsper1	225865	ENSMUSG00000038498	MGI:2179947	cation channel, sperm associated 1	protein coding gene	MP:0002674	abnormal sperm motility	-5.67911	#N/A
Catsper1	225865	ENSMUSG00000038498	MGI:2179947	cation channel, sperm associated 1	protein coding gene	MP:0002675	asthenozoospermia	-5.67911	#N/A
Catsper1	225865	ENSMUSG00000038498	MGI:2179947	cation channel, sperm associated 1	protein coding gene	MP:0004543	abnormal sperm physiology	-5.67911	#N/A
Catsper1	225865	ENSMUSG00000038498	MGI:2179947	cation channel, sperm associated 1	protein coding gene	MP:0030976	impaired sperm penetration of zona pellucida	-5.67911	#N/A
Gapdhs	14447	ENSMUSG00000061099	MGI:95653	glyceraldehyde-3-phosphate dehydrogenase, spermatogenic	protein coding gene	MP:0001925	male infertility	-5.75062	#N/A
Gapdhs	14447	ENSMUSG00000061099	MGI:95653	glyceraldehyde-3-phosphate dehydrogenase, spermatogenic	protein coding gene	MP:0002675	asthenozoospermia	-5.75062	#N/A
Sun5	76407	ENSMUSG00000027480	MGI:1923657	Sad1 and UNC84 domain containing 5	protein coding gene	MP:0001925	male infertility	-5.79066	#N/A
Sun5	76407	ENSMUSG00000027480	MGI:1923657	Sad1 and UNC84 domain containing 5	protein coding gene	MP:0004182	abnormal spermiation	-5.79066	#N/A
Sun5	76407	ENSMUSG00000027480	MGI:1923657	Sad1 and UNC84 domain containing 5	protein coding gene	MP:0005578	teratozoospermia	-5.79066	#N/A
Sun5	76407	ENSMUSG00000027480	MGI:1923657	Sad1 and UNC84 domain containing 5	protein coding gene	MP:0009230	abnormal sperm head morphology	-5.79066	#N/A
Sun5	76407	ENSMUSG00000027480	MGI:1923657	Sad1 and UNC84 domain containing 5	protein coding gene	MP:0009234	absent sperm head	-5.79066	#N/A
Sun5	76407	ENSMUSG00000027480	MGI:1923657	Sad1 and UNC84 domain containing 5	protein coding gene	MP:0009830	abnormal sperm connecting piece morphology	-5.79066	#N/A
Sun5	76407	ENSMUSG00000027480	MGI:1923657	Sad1 and UNC84 domain containing 5	protein coding gene	MP:0009838	abnormal sperm axoneme morphology	-5.79066	#N/A
Tnp1	21958	ENSMUSG00000026182	MGI:98784	transition protein 1	protein coding gene	MP:0001922	reduced male fertility	-6.15255	-1.55227
Tnp1	21958	ENSMUSG00000026182	MGI:98784	transition protein 1	protein coding gene	MP:0001925	male infertility	-6.15255	-1.55227
Tnp1	21958	ENSMUSG00000026182	MGI:98784	transition protein 1	protein coding gene	MP:0001932	abnormal spermiogenesis	-6.15255	-1.55227
Tnp1	21958	ENSMUSG00000026182	MGI:98784	transition protein 1	protein coding gene	MP:0002675	asthenozoospermia	-6.15255	-1.55227
Tnp1	21958	ENSMUSG00000026182	MGI:98784	transition protein 1	protein coding gene	MP:0006380	abnormal spermatid morphology	-6.15255	-1.55227
Tnp1	21958	ENSMUSG00000026182	MGI:98784	transition protein 1	protein coding gene	MP:0009232	abnormal sperm nucleus morphology	-6.15255	-1.55227
Pla2g10	26565	ENSMUSG00000022683	MGI:1347522	phospholipase A2, group X	protein coding gene	MP:0003698	abnormal male reproductive system physiology	-6.33073	-2.06182
Best1	24115	ENSMUSG00000037418	MGI:1346332	bestrophin 1	protein coding gene	MP:0000242	impaired fertilization	-6.4281	1.32059
Best1	24115	ENSMUSG00000037418	MGI:1346332	bestrophin 1	protein coding gene	MP:0001922	reduced male fertility	-6.4281	1.32059
Best1	24115	ENSMUSG00000037418	MGI:1346332	bestrophin 1	protein coding gene	MP:0002675	asthenozoospermia	-6.4281	1.32059
Best1	24115	ENSMUSG00000037418	MGI:1346332	bestrophin 1	protein coding gene	MP:0004543	abnormal sperm physiology	-6.4281	1.32059
Best1	24115	ENSMUSG00000037418	MGI:1346332	bestrophin 1	protein coding gene	MP:0008839	absent acrosome	-6.4281	1.32059
Best1	24115	ENSMUSG00000037418	MGI:1346332	bestrophin 1	protein coding gene	MP:0008892	abnormal sperm flagellum morphology	-6.4281	1.32059
Best1	24115	ENSMUSG00000037418	MGI:1346332	bestrophin 1	protein coding gene	MP:0008893	detached sperm flagellum	-6.4281	1.32059
Best1	24115	ENSMUSG00000037418	MGI:1346332	bestrophin 1	protein coding gene	MP:0008898	abnormal acrosome morphology	-6.4281	1.32059
Best1	24115	ENSMUSG00000037418	MGI:1346332	bestrophin 1	protein coding gene	MP:0009237	kinked sperm flagellum	-6.4281	1.32059
Best1	24115	ENSMUSG00000037418	MGI:1346332	bestrophin 1	protein coding gene	MP:0009325	necrospermia	-6.4281	1.32059
Cabyr	71132	ENSMUSG00000024430	MGI:1918382	calcium-binding tyrosine-(Y)-phosphorylation regulated (fibrousheathin 2)	protein coding gene	MP:0001922	reduced male fertility	-11.3368	#N/A
Cabyr	71132	ENSMUSG00000024430	MGI:1918382	calcium-binding tyrosine-(Y)-phosphorylation regulated (fibrousheathin 2)	protein coding gene	MP:0002674	abnormal sperm motility	-11.3368	#N/A
Cabyr	71132	ENSMUSG00000024430	MGI:1918382	calcium-binding tyrosine-(Y)-phosphorylation regulated (fibrousheathin 2)	protein coding gene	MP:0003666	impaired sperm capacitation	-11.3368	#N/A
Cabyr	71132	ENSMUSG00000024430	MGI:1918382	calcium-binding tyrosine-(Y)-phosphorylation regulated (fibrousheathin 2)	protein coding gene	MP:0003698	abnormal male reproductive system physiology	-11.3368	#N/A
Cabyr	71132	ENSMUSG00000024430	MGI:1918382	calcium-binding tyrosine-(Y)-phosphorylation regulated (fibrousheathin 2)	protein coding gene	MP:0008892	abnormal sperm flagellum morphology	-11.3368	#N/A
Cabyr	71132	ENSMUSG00000024430	MGI:1918382	calcium-binding tyrosine-(Y)-phosphorylation regulated (fibrousheathin 2)	protein coding gene	MP:0009280	reduced activated sperm motility	-11.3368	#N/A
Cabyr	71132	ENSMUSG00000024430	MGI:1918382	calcium-binding tyrosine-(Y)-phosphorylation regulated (fibrousheathin 2)	protein coding gene	MP:0009836	abnormal sperm principal piece morphology	-11.3368	#N/A
Cabyr	71132	ENSMUSG00000024430	MGI:1918382	calcium-binding tyrosine-(Y)-phosphorylation regulated (fibrousheathin 2)	protein coding gene	MP:0009838	abnormal sperm axoneme morphology	-11.3368	#N/A
Cabyr	71132	ENSMUSG00000024430	MGI:1918382	calcium-binding tyrosine-(Y)-phosphorylation regulated (fibrousheathin 2)	protein coding gene	MP:0020451	decreased sperm progressive motility	-11.3368	#N/A
Cabyr	71132	ENSMUSG00000024430	MGI:1918382	calcium-binding tyrosine-(Y)-phosphorylation regulated (fibrousheathin 2)	protein coding gene	MP:0030590	abnormal sperm fibrous sheath morphology	-11.3368	#N/A
Theg	21830	ENSMUSG00000020317	MGI:1338756	testicular haploid expressed gene	protein coding gene	MP:0001147	small testis	-13.049	#N/A
Theg	21830	ENSMUSG00000020317	MGI:1338756	testicular haploid expressed gene	protein coding gene	MP:0001925	male infertility	-13.049	#N/A
Theg	21830	ENSMUSG00000020317	MGI:1338756	testicular haploid expressed gene	protein coding gene	MP:0002675	asthenozoospermia	-13.049	#N/A
Theg	21830	ENSMUSG00000020317	MGI:1338756	testicular haploid expressed gene	protein coding gene	MP:0004852	decreased testis weight	-13.049	#N/A
Theg	21830	ENSMUSG00000020317	MGI:1338756	testicular haploid expressed gene	protein coding gene	MP:0004901	decreased male germ cell number	-13.049	#N/A
Theg	21830	ENSMUSG00000020317	MGI:1338756	testicular haploid expressed gene	protein coding gene	MP:0005159	azoospermia	-13.049	#N/A
Theg	21830	ENSMUSG00000020317	MGI:1338756	testicular haploid expressed gene	protein coding gene	MP:0005578	teratozoospermia	-13.049	#N/A
Theg	21830	ENSMUSG00000020317	MGI:1338756	testicular haploid expressed gene	protein coding gene	MP:0006380	abnormal spermatid morphology	-13.049	#N/A
Theg	21830	ENSMUSG00000020317	MGI:1338756	testicular haploid expressed gene	protein coding gene	MP:0008545	absent sperm flagellum	-13.049	#N/A
Theg	21830	ENSMUSG00000020317	MGI:1338756	testicular haploid expressed gene	protein coding gene	MP:0008892	abnormal sperm flagellum morphology	-13.049	#N/A
Theg	21830	ENSMUSG00000020317	MGI:1338756	testicular haploid expressed gene	protein coding gene	MP:0009232	abnormal sperm nucleus morphology	-13.049	#N/A
Theg	21830	ENSMUSG00000020317	MGI:1338756	testicular haploid expressed gene	protein coding gene	MP:0009838	abnormal sperm axoneme morphology	-13.049	#N/A
Akap4	11643	ENSMUSG00000050089	MGI:102794	A kinase (PRKA) anchor protein 4	protein coding gene	MP:0001925	male infertility	-19.389	#N/A
Akap4	11643	ENSMUSG00000050089	MGI:102794	A kinase (PRKA) anchor protein 4	protein coding gene	MP:0004543	abnormal sperm physiology	-19.389	#N/A
Akap4	11643	ENSMUSG00000050089	MGI:102794	A kinase (PRKA) anchor protein 4	protein coding gene	MP:0008892	abnormal sperm flagellum morphology	-19.389	#N/A
Akap4	11643	ENSMUSG00000050089	MGI:102794	A kinase (PRKA) anchor protein 4	protein coding gene	MP:0009239	short sperm flagellum	-19.389	#N/A
Akap4	11643	ENSMUSG00000050089	MGI:102794	A kinase (PRKA) anchor protein 4	protein coding gene	MP:0009280	reduced activated sperm motility	-19.389	#N/A
Akap4	11643	ENSMUSG00000050089	MGI:102794	A kinase (PRKA) anchor protein 4	protein coding gene	MP:0009282	reduced hyperactivated sperm motility	-19.389	#N/A
Akap4	11643	ENSMUSG00000050089	MGI:102794	A kinase (PRKA) anchor protein 4	protein coding gene	MP:0009832	abnormal sperm mitochondrial sheath morphology	-19.389	#N/A
Akap4	11643	ENSMUSG00000050089	MGI:102794	A kinase (PRKA) anchor protein 4	protein coding gene	MP:0009836	abnormal sperm principal piece morphology	-19.389	#N/A
Akap4	11643	ENSMUSG00000050089	MGI:102794	A kinase (PRKA) anchor protein 4	protein coding gene	MP:0009837	abnormal sperm end piece morphology	-19.389	#N/A

## Sheet: 8 weeks_up_DEGs
Symbol	Entrez Gene ID	Ensembl ID	MGI Gene/Marker ID	Name	Feature Type	MP ID (Mammmalian Pheonotype ID)	Term (Pheonotype)	FC Dcaf17 vs WT 8 weeks	FC Dcaf17 vs WT 3 weeks
Arhgdib	11857	ENSMUSG00000030220	MGI:101940	Rho, GDP dissociation inhibitor (GDI) beta	protein coding gene	MP:0001156	abnormal spermatogenesis	#N/A	#N/A
Atp1a4	98660	ENSMUSG00000007097	MGI:1351335	ATPase, Na+/K+ transporting, alpha 4 polypeptide	protein coding gene	MP:0000242	impaired fertilization	#N/A	-2.66682
Atp1a4	98660	ENSMUSG00000007097	MGI:1351335	ATPase, Na+/K+ transporting, alpha 4 polypeptide	protein coding gene	MP:0001925	male infertility	#N/A	-2.66682
Atp1a4	98660	ENSMUSG00000007097	MGI:1351335	ATPase, Na+/K+ transporting, alpha 4 polypeptide	protein coding gene	MP:0002675	asthenozoospermia	#N/A	-2.66682
Atp1a4	98660	ENSMUSG00000007097	MGI:1351335	ATPase, Na+/K+ transporting, alpha 4 polypeptide	protein coding gene	MP:0003666	impaired sperm capacitation	#N/A	-2.66682
Atp1a4	98660	ENSMUSG00000007097	MGI:1351335	ATPase, Na+/K+ transporting, alpha 4 polypeptide	protein coding gene	MP:0004543	abnormal sperm physiology	#N/A	-2.66682
Atp1a4	98660	ENSMUSG00000007097	MGI:1351335	ATPase, Na+/K+ transporting, alpha 4 polypeptide	protein coding gene	MP:0005578	teratozoospermia	#N/A	-2.66682
Atp1a4	98660	ENSMUSG00000007097	MGI:1351335	ATPase, Na+/K+ transporting, alpha 4 polypeptide	protein coding gene	MP:0009237	kinked sperm flagellum	#N/A	-2.66682
Atp1a4	98660	ENSMUSG00000007097	MGI:1351335	ATPase, Na+/K+ transporting, alpha 4 polypeptide	protein coding gene	MP:0009282	reduced hyperactivated sperm motility	#N/A	-2.66682
Creb3l4	12913	ENSMUSG00000028466	MGI:1916603	cAMP responsive element binding protein 3-like 4	protein coding gene	MP:0002687	oligozoospermia	#N/A	-2.91919
Creb3l4	12913	ENSMUSG00000028466	MGI:1916603	cAMP responsive element binding protein 3-like 4	protein coding gene	MP:0004901	decreased male germ cell number	#N/A	-2.91919
Creb3l4	12913	ENSMUSG00000028466	MGI:1916603	cAMP responsive element binding protein 3-like 4	protein coding gene	MP:0006380	abnormal spermatid morphology	#N/A	-2.91919
Creb3l4	12913	ENSMUSG00000028466	MGI:1916603	cAMP responsive element binding protein 3-like 4	protein coding gene	MP:0020550	multinucleated giant male germ cells	#N/A	-2.91919
D1Pas1	110957	ENSMUSG00000039224	MGI:91842	DNA segment, Chr 1, Pasteur Institute 1	protein coding gene	MP:0001147	small testis	#N/A	#N/A
D1Pas1	110957	ENSMUSG00000039224	MGI:91842	DNA segment, Chr 1, Pasteur Institute 1	protein coding gene	MP:0001925	male infertility	#N/A	#N/A
Dspp	666279	ENSMUSG00000053268	MGI:109172	dentin sialophosphoprotein	protein coding gene	MP:0002059	abnormal seminal vesicle morphology	#N/A	#N/A
Gba2	230101	ENSMUSG00000028467	MGI:2654325	glucosidase beta 2	protein coding gene	MP:0001147	small testis	#N/A	#N/A
Gba2	230101	ENSMUSG00000028467	MGI:2654325	glucosidase beta 2	protein coding gene	MP:0001922	reduced male fertility	#N/A	#N/A
Gba2	230101	ENSMUSG00000028467	MGI:2654325	glucosidase beta 2	protein coding gene	MP:0002687	oligozoospermia	#N/A	#N/A
Gba2	230101	ENSMUSG00000028467	MGI:2654325	glucosidase beta 2	protein coding gene	MP:0002784	abnormal Sertoli cell morphology	#N/A	#N/A
Gba2	230101	ENSMUSG00000028467	MGI:2654325	glucosidase beta 2	protein coding gene	MP:0006362	abnormal male germ cell morphology	#N/A	#N/A
Gba2	230101	ENSMUSG00000028467	MGI:2654325	glucosidase beta 2	protein coding gene	MP:0030978	impaired binding of sperm to zona pellucida	#N/A	#N/A
Hsd17b4	15488	ENSMUSG00000024507	MGI:105089	hydroxysteroid (17-beta) dehydrogenase 4	protein coding gene	MP:0001145	abnormal male reproductive system morphology	#N/A	#N/A
Hsd17b4	15488	ENSMUSG00000024507	MGI:105089	hydroxysteroid (17-beta) dehydrogenase 4	protein coding gene	MP:0001146	abnormal testis morphology	#N/A	#N/A
Hsd17b4	15488	ENSMUSG00000024507	MGI:105089	hydroxysteroid (17-beta) dehydrogenase 4	protein coding gene	MP:0001147	small testis	#N/A	#N/A
Hsd17b4	15488	ENSMUSG00000024507	MGI:105089	hydroxysteroid (17-beta) dehydrogenase 4	protein coding gene	MP:0001154	seminiferous tubule degeneration	#N/A	#N/A
Hsd17b4	15488	ENSMUSG00000024507	MGI:105089	hydroxysteroid (17-beta) dehydrogenase 4	protein coding gene	MP:0001156	abnormal spermatogenesis	#N/A	#N/A
Hsd17b4	15488	ENSMUSG00000024507	MGI:105089	hydroxysteroid (17-beta) dehydrogenase 4	protein coding gene	MP:0001922	reduced male fertility	#N/A	#N/A
Hsd17b4	15488	ENSMUSG00000024507	MGI:105089	hydroxysteroid (17-beta) dehydrogenase 4	protein coding gene	MP:0001923	reduced female fertility	#N/A	#N/A
Hsd17b4	15488	ENSMUSG00000024507	MGI:105089	hydroxysteroid (17-beta) dehydrogenase 4	protein coding gene	MP:0001925	male infertility	#N/A	#N/A
Hsd17b4	15488	ENSMUSG00000024507	MGI:105089	hydroxysteroid (17-beta) dehydrogenase 4	protein coding gene	MP:0001929	abnormal gametogenesis	#N/A	#N/A
Hsd17b4	15488	ENSMUSG00000024507	MGI:105089	hydroxysteroid (17-beta) dehydrogenase 4	protein coding gene	MP:0006362	abnormal male germ cell morphology	#N/A	#N/A
Hsd17b4	15488	ENSMUSG00000024507	MGI:105089	hydroxysteroid (17-beta) dehydrogenase 4	protein coding gene	MP:0006380	abnormal spermatid morphology	#N/A	#N/A
inft2			MGI:2671673	infertility 2	heritable phenotypic marker	MP:0001925	male infertility	#N/A	#N/A
Insl3	16336	ENSMUSG00000079019	MGI:108427	insulin-like 3	protein coding gene	MP:0001145	abnormal male reproductive system morphology	#N/A	#N/A
Insl3	16336	ENSMUSG00000079019	MGI:108427	insulin-like 3	protein coding gene	MP:0001147	small testis	#N/A	#N/A
Insl3	16336	ENSMUSG00000079019	MGI:108427	insulin-like 3	protein coding gene	MP:0001156	abnormal spermatogenesis	#N/A	#N/A
Insl3	16336	ENSMUSG00000079019	MGI:108427	insulin-like 3	protein coding gene	MP:0001923	reduced female fertility	#N/A	#N/A
Insl3	16336	ENSMUSG00000079019	MGI:108427	insulin-like 3	protein coding gene	MP:0001925	male infertility	#N/A	#N/A
Insl3	16336	ENSMUSG00000079019	MGI:108427	insulin-like 3	protein coding gene	MP:0001926	female infertility	#N/A	#N/A
Insl3	16336	ENSMUSG00000079019	MGI:108427	insulin-like 3	protein coding gene	MP:0001929	abnormal gametogenesis	#N/A	#N/A
Insl3	16336	ENSMUSG00000079019	MGI:108427	insulin-like 3	protein coding gene	MP:0002209	decreased germ cell number	#N/A	#N/A
Insl3	16336	ENSMUSG00000079019	MGI:108427	insulin-like 3	protein coding gene	MP:0002769	abnormal vas deferens morphology	#N/A	#N/A
Insl3	16336	ENSMUSG00000079019	MGI:108427	insulin-like 3	protein coding gene	MP:0003936	abnormal reproductive system development	#N/A	#N/A
Insl3	16336	ENSMUSG00000079019	MGI:108427	insulin-like 3	protein coding gene	MP:0006380	abnormal spermatid morphology	#N/A	#N/A
Insl3	16336	ENSMUSG00000079019	MGI:108427	insulin-like 3	protein coding gene	MP:0011727	ectopic ovary	#N/A	#N/A
Insl3	16336	ENSMUSG00000079019	MGI:108427	insulin-like 3	protein coding gene	MP:0020550	multinucleated giant male germ cells	#N/A	#N/A
Lhfpl1	108927	ENSMUSG00000048332	MGI:1891214	lipoma HMGIC fusion partner-like 1	protein coding gene	MP:0002059	abnormal seminal vesicle morphology	#N/A	#N/A
Men1	17283	ENSMUSG00000024947	MGI:1316736	multiple endocrine neoplasia 1	protein coding gene	MP:0001148	enlarged testis	#N/A	1.45546
Men1	17283	ENSMUSG00000024947	MGI:1316736	multiple endocrine neoplasia 1	protein coding gene	MP:0001152	Leydig cell hyperplasia	#N/A	1.45546
Men1	17283	ENSMUSG00000024947	MGI:1316736	multiple endocrine neoplasia 1	protein coding gene	MP:0004832	enlarged ovary	#N/A	1.45546
Men1	17283	ENSMUSG00000024947	MGI:1316736	multiple endocrine neoplasia 1	protein coding gene	MP:0006262	increased testis tumor incidence	#N/A	1.45546
Men1	17283	ENSMUSG00000024947	MGI:1316736	multiple endocrine neoplasia 1	protein coding gene	MP:0008000	increased ovary tumor incidence	#N/A	1.45546
Men1	17283	ENSMUSG00000024947	MGI:1316736	multiple endocrine neoplasia 1	protein coding gene	MP:0009590	increased gonad tumor incidence	#N/A	1.45546
Men1	17283	ENSMUSG00000024947	MGI:1316736	multiple endocrine neoplasia 1	protein coding gene	MP:0009592	increased Leydig cell tumor incidence	#N/A	1.45546
Nectin3	58998	ENSMUSG00000022656	MGI:1930171	nectin cell adhesion molecule 3	protein coding gene	MP:0001925	male infertility	#N/A	#N/A
Nppc	18159	ENSMUSG00000026241	MGI:97369	natriuretic peptide type C	protein coding gene	MP:0001147	small testis	#N/A	#N/A
Nppc	18159	ENSMUSG00000026241	MGI:97369	natriuretic peptide type C	protein coding gene	MP:0005168	abnormal female meiosis	#N/A	#N/A
Pip5k1a	18720	ENSMUSG00000028126	MGI:107929	phosphatidylinositol-4-phosphate 5-kinase, type 1 alpha	protein coding gene	MP:0000242	impaired fertilization	#N/A	#N/A
Pip5k1a	18720	ENSMUSG00000028126	MGI:107929	phosphatidylinositol-4-phosphate 5-kinase, type 1 alpha	protein coding gene	MP:0001922	reduced male fertility	#N/A	#N/A
Pip5k1a	18720	ENSMUSG00000028126	MGI:107929	phosphatidylinositol-4-phosphate 5-kinase, type 1 alpha	protein coding gene	MP:0002675	asthenozoospermia	#N/A	#N/A
Pip5k1a	18720	ENSMUSG00000028126	MGI:107929	phosphatidylinositol-4-phosphate 5-kinase, type 1 alpha	protein coding gene	MP:0009647	decreased fertilization frequency	#N/A	#N/A
Pip5k1a	18720	ENSMUSG00000028126	MGI:107929	phosphatidylinositol-4-phosphate 5-kinase, type 1 alpha	protein coding gene	MP:0009831	abnormal sperm midpiece morphology	#N/A	#N/A
Pip5k1b	18720	ENSMUSG00000028126	MGI:107930	phosphatidylinositol-4-phosphate 5-kinase, type 1 beta	protein coding gene	MP:0000242	impaired fertilization	#N/A	#N/A
Pip5k1b	18720	ENSMUSG00000028126	MGI:107930	phosphatidylinositol-4-phosphate 5-kinase, type 1 beta	protein coding gene	MP:0001922	reduced male fertility	#N/A	#N/A
Pip5k1b	18720	ENSMUSG00000028126	MGI:107930	phosphatidylinositol-4-phosphate 5-kinase, type 1 beta	protein coding gene	MP:0009647	decreased fertilization frequency	#N/A	#N/A
Plpp6	74411	ENSMUSG00000040105	MGI:1921661	phospholipid phosphatase 6	protein coding gene	MP:0001146	abnormal testis morphology	#N/A	#N/A
Plpp6	74411	ENSMUSG00000040105	MGI:1921661	phospholipid phosphatase 6	protein coding gene	MP:0001148	enlarged testis	#N/A	#N/A
Plpp6	74411	ENSMUSG00000040105	MGI:1921661	phospholipid phosphatase 6	protein coding gene	MP:0002059	abnormal seminal vesicle morphology	#N/A	#N/A
Plpp6	74411	ENSMUSG00000040105	MGI:1921661	phospholipid phosphatase 6	protein coding gene	MP:0002997	enlarged seminal vesicle	#N/A	#N/A
Ppp3cc	19056	ENSMUSG00000021816	MGI:107162	protein phosphatase 3, catalytic subunit, gamma isoform	protein coding gene	MP:0000242	impaired fertilization	#N/A	#N/A
Ppp3cc	19056	ENSMUSG00000021816	MGI:107162	protein phosphatase 3, catalytic subunit, gamma isoform	protein coding gene	MP:0001925	male infertility	#N/A	#N/A
Ppp3cc	19056	ENSMUSG00000021816	MGI:107162	protein phosphatase 3, catalytic subunit, gamma isoform	protein coding gene	MP:0009282	reduced hyperactivated sperm motility	#N/A	#N/A
Ppp3cc	19056	ENSMUSG00000021816	MGI:107162	protein phosphatase 3, catalytic subunit, gamma isoform	protein coding gene	MP:0009831	abnormal sperm midpiece morphology	#N/A	#N/A
Rcan1	54720	ENSMUSG00000022951	MGI:1890564	regulator of calcineurin 1	protein coding gene	MP:0001921	reduced fertility	#N/A	1.40242
Selenop	20363	ENSMUSG00000064373	MGI:894288	selenoprotein P	protein coding gene	MP:0001922	reduced male fertility	#N/A	#N/A
Selenop	20363	ENSMUSG00000064373	MGI:894288	selenoprotein P	protein coding gene	MP:0002687	oligozoospermia	#N/A	#N/A
Selenop	20363	ENSMUSG00000064373	MGI:894288	selenoprotein P	protein coding gene	MP:0005578	teratozoospermia	#N/A	#N/A
Selenop	20363	ENSMUSG00000064373	MGI:894288	selenoprotein P	protein coding gene	MP:0008892	abnormal sperm flagellum morphology	#N/A	#N/A
Selenop	20363	ENSMUSG00000064373	MGI:894288	selenoprotein P	protein coding gene	MP:0009831	abnormal sperm midpiece morphology	#N/A	#N/A
Selenop	20363	ENSMUSG00000064373	MGI:894288	selenoprotein P	protein coding gene	MP:0009832	abnormal sperm mitochondrial sheath morphology	#N/A	#N/A
Timm13	30055	ENSMUSG00000020219	MGI:1353432	translocase of inner mitochondrial membrane 13	protein coding gene	MP:0002059	abnormal seminal vesicle morphology	#N/A	1.80007
Trpv6	64177	ENSMUSG00000029868	MGI:1927259	transient receptor potential cation channel, subfamily V, member 6	protein coding gene	MP:0000242	impaired fertilization	#N/A	#N/A
Trpv6	64177	ENSMUSG00000029868	MGI:1927259	transient receptor potential cation channel, subfamily V, member 6	protein coding gene	MP:0001922	reduced male fertility	#N/A	#N/A
Trpv6	64177	ENSMUSG00000029868	MGI:1927259	transient receptor potential cation channel, subfamily V, member 6	protein coding gene	MP:0002675	asthenozoospermia	#N/A	#N/A
Trpv6	64177	ENSMUSG00000029868	MGI:1927259	transient receptor potential cation channel, subfamily V, member 6	protein coding gene	MP:0009325	necrospermia	#N/A	#N/A
Trpv6	64177	ENSMUSG00000029868	MGI:1927259	transient receptor potential cation channel, subfamily V, member 6	protein coding gene	MP:0009647	decreased fertilization frequency	#N/A	#N/A
Sstr3	20607	ENSMUSG00000044933	MGI:98329	somatostatin receptor 3	protein coding gene	MP:0001925	male infertility	8.01141	#N/A
Sstr3	20607	ENSMUSG00000044933	MGI:98329	somatostatin receptor 3	protein coding gene	MP:0002675	asthenozoospermia	8.01141	#N/A
Cplx1	12889	ENSMUSG00000033615	MGI:104727	complexin 1	protein coding gene	MP:0000242	impaired fertilization	7.29843	3.53717
Cplx1	12889	ENSMUSG00000033615	MGI:104727	complexin 1	protein coding gene	MP:0001924	infertility	7.29843	3.53717
Cplx1	12889	ENSMUSG00000033615	MGI:104727	complexin 1	protein coding gene	MP:0001925	male infertility	7.29843	3.53717
Cplx1	12889	ENSMUSG00000033615	MGI:104727	complexin 1	protein coding gene	MP:0002566	abnormal sexual interaction	7.29843	3.53717
Cplx1	12889	ENSMUSG00000033615	MGI:104727	complexin 1	protein coding gene	MP:0002675	asthenozoospermia	7.29843	3.53717
Cplx1	12889	ENSMUSG00000033615	MGI:104727	complexin 1	protein coding gene	MP:0004542	impaired acrosome reaction	7.29843	3.53717
Vgf	381677	ENSMUSG00000037428	MGI:1343180	VGF nerve growth factor inducible	protein coding gene	MP:0001131	abnormal ovarian follicle morphology	6.16017	#N/A
Vgf	381677	ENSMUSG00000037428	MGI:1343180	VGF nerve growth factor inducible	protein coding gene	MP:0001922	reduced male fertility	6.16017	#N/A
Vgf	381677	ENSMUSG00000037428	MGI:1343180	VGF nerve growth factor inducible	protein coding gene	MP:0001923	reduced female fertility	6.16017	#N/A
Vgf	381677	ENSMUSG00000037428	MGI:1343180	VGF nerve growth factor inducible	protein coding gene	MP:0001925	male infertility	6.16017	#N/A
Vgf	381677	ENSMUSG00000037428	MGI:1343180	VGF nerve growth factor inducible	protein coding gene	MP:0001938	delayed sexual maturation	6.16017	#N/A
Vgf	381677	ENSMUSG00000037428	MGI:1343180	VGF nerve growth factor inducible	protein coding gene	MP:0002636	delayed vaginal opening	6.16017	#N/A
Vgf	381677	ENSMUSG00000037428	MGI:1343180	VGF nerve growth factor inducible	protein coding gene	MP:0004852	decreased testis weight	6.16017	#N/A
Vgf	381677	ENSMUSG00000037428	MGI:1343180	VGF nerve growth factor inducible	protein coding gene	MP:0004856	decreased ovary weight	6.16017	#N/A
Vgf	381677	ENSMUSG00000037428	MGI:1343180	VGF nerve growth factor inducible	protein coding gene	MP:0004910	decreased seminal vesicle weight	6.16017	#N/A
Rassf8	71323	ENSMUSG00000030259	MGI:1918573	Ras association (RalGDS/AF-6) domain family (N-terminal) member 8	protein coding gene	MP:0001146	abnormal testis morphology	4.85643	#N/A
Rassf8	71323	ENSMUSG00000030259	MGI:1918573	Ras association (RalGDS/AF-6) domain family (N-terminal) member 8	protein coding gene	MP:0001147	small testis	4.85643	#N/A
Timp1	21857	ENSMUSG00000001131	MGI:98752	tissue inhibitor of metalloproteinase 1	protein coding gene	MP:0001923	reduced female fertility	4.04237	#N/A
Timp1	21857	ENSMUSG00000001131	MGI:98752	tissue inhibitor of metalloproteinase 1	protein coding gene	MP:0002781	increased circulating testosterone level	4.04237	#N/A
Timp1	21857	ENSMUSG00000001131	MGI:98752	tissue inhibitor of metalloproteinase 1	protein coding gene	MP:0004851	increased testis weight	4.04237	#N/A
Timp1	21857	ENSMUSG00000001131	MGI:98752	tissue inhibitor of metalloproteinase 1	protein coding gene	MP:0005182	increased circulating estradiol level	4.04237	#N/A
Timp1	21857	ENSMUSG00000001131	MGI:98752	tissue inhibitor of metalloproteinase 1	protein coding gene	MP:0005185	decreased circulating progesterone level	4.04237	#N/A
Chsy3	78923	ENSMUSG00000058152	MGI:1926173	chondroitin sulfate synthase 3	protein coding gene	MP:0001925	male infertility	3.47113	#N/A
Chsy3	78923	ENSMUSG00000058152	MGI:1926173	chondroitin sulfate synthase 3	protein coding gene	MP:0001926	female infertility	3.47113	#N/A
Chsy3	78923	ENSMUSG00000058152	MGI:1926173	chondroitin sulfate synthase 3	protein coding gene	MP:0002059	abnormal seminal vesicle morphology	3.47113	#N/A
Gdf7	238057	ENSMUSG00000037660	MGI:95690	growth differentiation factor 7	protein coding gene	MP:0001157	small seminal vesicle	2.96517	#N/A
Gdf7	238057	ENSMUSG00000037660	MGI:95690	growth differentiation factor 7	protein coding gene	MP:0001925	male infertility	2.96517	#N/A
Gdf7	238057	ENSMUSG00000037660	MGI:95690	growth differentiation factor 7	protein coding gene	MP:0002059	abnormal seminal vesicle morphology	2.96517	#N/A
Clps	109791	ENSMUSG00000024225	MGI:88421	colipase, pancreatic	protein coding gene	MP:0002059	abnormal seminal vesicle morphology	2.89675	#N/A
Ahr	11622	ENSMUSG00000019256	MGI:105043	aryl-hydrocarbon receptor	protein coding gene	MP:0000664	small prostate gland anterior lobe	2.80354	#N/A
Ahr	11622	ENSMUSG00000019256	MGI:105043	aryl-hydrocarbon receptor	protein coding gene	MP:0001127	small ovary	2.80354	#N/A
Ahr	11622	ENSMUSG00000019256	MGI:105043	aryl-hydrocarbon receptor	protein coding gene	MP:0001130	abnormal ovarian folliculogenesis	2.80354	#N/A
Ahr	11622	ENSMUSG00000019256	MGI:105043	aryl-hydrocarbon receptor	protein coding gene	MP:0001154	seminiferous tubule degeneration	2.80354	#N/A
Ahr	11622	ENSMUSG00000019256	MGI:105043	aryl-hydrocarbon receptor	protein coding gene	MP:0001923	reduced female fertility	2.80354	#N/A
Ahr	11622	ENSMUSG00000019256	MGI:105043	aryl-hydrocarbon receptor	protein coding gene	MP:0001928	abnormal ovulation	2.80354	#N/A
Ahr	11622	ENSMUSG00000019256	MGI:105043	aryl-hydrocarbon receptor	protein coding gene	MP:0002209	decreased germ cell number	2.80354	#N/A
Ahr	11622	ENSMUSG00000019256	MGI:105043	aryl-hydrocarbon receptor	protein coding gene	MP:0002662	abnormal cauda epididymis morphology	2.80354	#N/A
Ahr	11622	ENSMUSG00000019256	MGI:105043	aryl-hydrocarbon receptor	protein coding gene	MP:0003507	abnormal ovary physiology	2.80354	#N/A
Ahr	11622	ENSMUSG00000019256	MGI:105043	aryl-hydrocarbon receptor	protein coding gene	MP:0004182	abnormal spermiation	2.80354	#N/A
Ahr	11622	ENSMUSG00000019256	MGI:105043	aryl-hydrocarbon receptor	protein coding gene	MP:0004852	decreased testis weight	2.80354	#N/A
Ahr	11622	ENSMUSG00000019256	MGI:105043	aryl-hydrocarbon receptor	protein coding gene	MP:0004856	decreased ovary weight	2.80354	#N/A
Ahr	11622	ENSMUSG00000019256	MGI:105043	aryl-hydrocarbon receptor	protein coding gene	MP:0004910	decreased seminal vesicle weight	2.80354	#N/A
Ahr	11622	ENSMUSG00000019256	MGI:105043	aryl-hydrocarbon receptor	protein coding gene	MP:0004929	decreased epididymis weight	2.80354	#N/A
Ahr	11622	ENSMUSG00000019256	MGI:105043	aryl-hydrocarbon receptor	protein coding gene	MP:0005578	teratozoospermia	2.80354	#N/A
Ahr	11622	ENSMUSG00000019256	MGI:105043	aryl-hydrocarbon receptor	protein coding gene	MP:0008280	abnormal male germ cell apoptosis	2.80354	#N/A
Ahr	11622	ENSMUSG00000019256	MGI:105043	aryl-hydrocarbon receptor	protein coding gene	MP:0009230	abnormal sperm head morphology	2.80354	#N/A
Ahr	11622	ENSMUSG00000019256	MGI:105043	aryl-hydrocarbon receptor	protein coding gene	MP:0009361	abnormal primordial ovarian follicle morphology	2.80354	#N/A
Ahr	11622	ENSMUSG00000019256	MGI:105043	aryl-hydrocarbon receptor	protein coding gene	MP:0009647	decreased fertilization frequency	2.80354	#N/A
Ahr	11622	ENSMUSG00000019256	MGI:105043	aryl-hydrocarbon receptor	protein coding gene	MP:0009648	abnormal superovulation	2.80354	#N/A
Ahr	11622	ENSMUSG00000019256	MGI:105043	aryl-hydrocarbon receptor	protein coding gene	MP:0009740	small prostate gland dorsolateral lobe	2.80354	#N/A
Ahr	11622	ENSMUSG00000019256	MGI:105043	aryl-hydrocarbon receptor	protein coding gene	MP:0020550	multinucleated giant male germ cells	2.80354	#N/A
Fst	14313	ENSMUSG00000021765	MGI:95586	follistatin	protein coding gene	MP:0000242	impaired fertilization	2.67664	#N/A
Fst	14313	ENSMUSG00000021765	MGI:95586	follistatin	protein coding gene	MP:0001121	uterus hypoplasia	2.67664	#N/A
Fst	14313	ENSMUSG00000021765	MGI:95586	follistatin	protein coding gene	MP:0001126	abnormal ovary morphology	2.67664	#N/A
Fst	14313	ENSMUSG00000021765	MGI:95586	follistatin	protein coding gene	MP:0001127	small ovary	2.67664	#N/A
Fst	14313	ENSMUSG00000021765	MGI:95586	follistatin	protein coding gene	MP:0001129	impaired ovarian folliculogenesis	2.67664	#N/A
Fst	14313	ENSMUSG00000021765	MGI:95586	follistatin	protein coding gene	MP:0001147	small testis	2.67664	#N/A
Fst	14313	ENSMUSG00000021765	MGI:95586	follistatin	protein coding gene	MP:0001152	Leydig cell hyperplasia	2.67664	#N/A
Fst	14313	ENSMUSG00000021765	MGI:95586	follistatin	protein coding gene	MP:0001154	seminiferous tubule degeneration	2.67664	#N/A
Fst	14313	ENSMUSG00000021765	MGI:95586	follistatin	protein coding gene	MP:0001155	arrest of spermatogenesis	2.67664	#N/A
Fst	14313	ENSMUSG00000021765	MGI:95586	follistatin	protein coding gene	MP:0001219	thick epidermis	2.67664	#N/A
Fst	14313	ENSMUSG00000021765	MGI:95586	follistatin	protein coding gene	MP:0001750	increased circulating follicle stimulating hormone level	2.67664	#N/A
Fst	14313	ENSMUSG00000021765	MGI:95586	follistatin	protein coding gene	MP:0001923	reduced female fertility	2.67664	#N/A
Fst	14313	ENSMUSG00000021765	MGI:95586	follistatin	protein coding gene	MP:0001925	male infertility	2.67664	#N/A
Fst	14313	ENSMUSG00000021765	MGI:95586	follistatin	protein coding gene	MP:0001926	female infertility	2.67664	#N/A
Fst	14313	ENSMUSG00000021765	MGI:95586	follistatin	protein coding gene	MP:0001928	abnormal ovulation	2.67664	#N/A
Fst	14313	ENSMUSG00000021765	MGI:95586	follistatin	protein coding gene	MP:0002016	ovary cysts	2.67664	#N/A
Fst	14313	ENSMUSG00000021765	MGI:95586	follistatin	protein coding gene	MP:0002780	decreased circulating testosterone level	2.67664	#N/A
Fst	14313	ENSMUSG00000021765	MGI:95586	follistatin	protein coding gene	MP:0002790	decreased circulating follicle stimulating hormone level	2.67664	#N/A
Fst	14313	ENSMUSG00000021765	MGI:95586	follistatin	protein coding gene	MP:0004834	ovary hemorrhage	2.67664	#N/A
Fst	14313	ENSMUSG00000021765	MGI:95586	follistatin	protein coding gene	MP:0008995	early reproductive senescence	2.67664	#N/A
Fst	14313	ENSMUSG00000021765	MGI:95586	follistatin	protein coding gene	MP:0009361	abnormal primordial ovarian follicle morphology	2.67664	#N/A
Lhx3	16871	ENSMUSG00000026934	MGI:102673	LIM homeobox protein 3	protein coding gene	MP:0001147	small testis	2.6725	#N/A
Lhx3	16871	ENSMUSG00000026934	MGI:102673	LIM homeobox protein 3	protein coding gene	MP:0001156	abnormal spermatogenesis	2.6725	#N/A
Lhx3	16871	ENSMUSG00000026934	MGI:102673	LIM homeobox protein 3	protein coding gene	MP:0001157	small seminal vesicle	2.6725	#N/A
Lhx3	16871	ENSMUSG00000026934	MGI:102673	LIM homeobox protein 3	protein coding gene	MP:0001922	reduced male fertility	2.6725	#N/A
Lhx3	16871	ENSMUSG00000026934	MGI:102673	LIM homeobox protein 3	protein coding gene	MP:0001926	female infertility	2.6725	#N/A
Lhx3	16871	ENSMUSG00000026934	MGI:102673	LIM homeobox protein 3	protein coding gene	MP:0001938	delayed sexual maturation	2.6725	#N/A
Lhx3	16871	ENSMUSG00000026934	MGI:102673	LIM homeobox protein 3	protein coding gene	MP:0002161	abnormal fertility/fecundity	2.6725	#N/A
Lhx3	16871	ENSMUSG00000026934	MGI:102673	LIM homeobox protein 3	protein coding gene	MP:0002774	small prostate gland	2.6725	#N/A
Lhx3	16871	ENSMUSG00000026934	MGI:102673	LIM homeobox protein 3	protein coding gene	MP:0002779	abnormal sex gland secretion	2.6725	#N/A
Lhx3	16871	ENSMUSG00000026934	MGI:102673	LIM homeobox protein 3	protein coding gene	MP:0005130	decreased follicle stimulating hormone level	2.6725	#N/A
Lhx3	16871	ENSMUSG00000026934	MGI:102673	LIM homeobox protein 3	protein coding gene	MP:0005159	azoospermia	2.6725	#N/A
Egr1	13653	ENSMUSG00000038418	MGI:95295	early growth response 1	protein coding gene	MP:0001126	abnormal ovary morphology	2.61486	-1.91337
Egr1	13653	ENSMUSG00000038418	MGI:95295	early growth response 1	protein coding gene	MP:0001153	small seminiferous tubules	2.61486	-1.91337
Egr1	13653	ENSMUSG00000038418	MGI:95295	early growth response 1	protein coding gene	MP:0001157	small seminal vesicle	2.61486	-1.91337
Egr1	13653	ENSMUSG00000038418	MGI:95295	early growth response 1	protein coding gene	MP:0001919	abnormal reproductive system physiology	2.61486	-1.91337
Egr1	13653	ENSMUSG00000038418	MGI:95295	early growth response 1	protein coding gene	MP:0001925	male infertility	2.61486	-1.91337
Egr1	13653	ENSMUSG00000038418	MGI:95295	early growth response 1	protein coding gene	MP:0001926	female infertility	2.61486	-1.91337
Egr1	13653	ENSMUSG00000038418	MGI:95295	early growth response 1	protein coding gene	MP:0001928	abnormal ovulation	2.61486	-1.91337
Egr1	13653	ENSMUSG00000038418	MGI:95295	early growth response 1	protein coding gene	MP:0002566	abnormal sexual interaction	2.61486	-1.91337
Egr1	13653	ENSMUSG00000038418	MGI:95295	early growth response 1	protein coding gene	MP:0002687	oligozoospermia	2.61486	-1.91337
Egr1	13653	ENSMUSG00000038418	MGI:95295	early growth response 1	protein coding gene	MP:0002774	small prostate gland	2.61486	-1.91337
Egr1	13653	ENSMUSG00000038418	MGI:95295	early growth response 1	protein coding gene	MP:0002780	decreased circulating testosterone level	2.61486	-1.91337
Egr1	13653	ENSMUSG00000038418	MGI:95295	early growth response 1	protein coding gene	MP:0003642	absent seminal vesicle	2.61486	-1.91337
Egr1	13653	ENSMUSG00000038418	MGI:95295	early growth response 1	protein coding gene	MP:0004852	decreased testis weight	2.61486	-1.91337
Egr1	13653	ENSMUSG00000038418	MGI:95295	early growth response 1	protein coding gene	MP:0005536	Leydig cell hypoplasia	2.61486	-1.91337
Egr1	13653	ENSMUSG00000038418	MGI:95295	early growth response 1	protein coding gene	MP:0013599	Leydig cell atrophy	2.61486	-1.91337
Eda	13607	ENSMUSG00000059327	MGI:1195272	ectodysplasin-A	protein coding gene	MP:0001926	female infertility	2.27124	1.55888
Eda	13607	ENSMUSG00000059327	MGI:1195272	ectodysplasin-A	protein coding gene	MP:0006401	absent male preputial gland	2.27124	1.55888
Aqp8	11833	ENSMUSG00000030762	MGI:1195271	aquaporin 8	protein coding gene	MP:0001148	enlarged testis	2.18191	#N/A
Aqp8	11833	ENSMUSG00000030762	MGI:1195271	aquaporin 8	protein coding gene	MP:0001156	abnormal spermatogenesis	2.18191	#N/A
Aqp8	11833	ENSMUSG00000030762	MGI:1195271	aquaporin 8	protein coding gene	MP:0004851	increased testis weight	2.18191	#N/A
Dcx	13193	ENSMUSG00000031285	MGI:1277171	doublecortin	protein coding gene	MP:0001922	reduced male fertility	2.17587	#N/A
Alk	11682	ENSMUSG00000055471	MGI:103305	anaplastic lymphoma kinase	protein coding gene	MP:0001147	small testis	2.12746	#N/A
Alk	11682	ENSMUSG00000055471	MGI:103305	anaplastic lymphoma kinase	protein coding gene	MP:0001938	delayed sexual maturation	2.12746	#N/A
Alk	11682	ENSMUSG00000055471	MGI:103305	anaplastic lymphoma kinase	protein coding gene	MP:0002673	abnormal sperm number	2.12746	#N/A
Alk	11682	ENSMUSG00000055471	MGI:103305	anaplastic lymphoma kinase	protein coding gene	MP:0002780	decreased circulating testosterone level	2.12746	#N/A
Alk	11682	ENSMUSG00000055471	MGI:103305	anaplastic lymphoma kinase	protein coding gene	MP:0004852	decreased testis weight	2.12746	#N/A
Alk	11682	ENSMUSG00000055471	MGI:103305	anaplastic lymphoma kinase	protein coding gene	MP:0006362	abnormal male germ cell morphology	2.12746	#N/A
Alk	11682	ENSMUSG00000055471	MGI:103305	anaplastic lymphoma kinase	protein coding gene	MP:0008975	delayed male fertility	2.12746	#N/A
Alk	11682	ENSMUSG00000055471	MGI:103305	anaplastic lymphoma kinase	protein coding gene	MP:0013601	increased testis apoptosis	2.12746	#N/A
Mecp2	17257	ENSMUSG00000031393	MGI:99918	methyl CpG binding protein 2	protein coding gene	MP:0001925	male infertility	2.00813	#N/A
Rasd1	19416	ENSMUSG00000049892	MGI:1270848	RAS, dexamethasone-induced 1	protein coding gene	MP:0002059	abnormal seminal vesicle morphology	1.9937	#N/A
Nos1	332397	ENSMUSG00000072437	MGI:97360	nitric oxide synthase 1, neuronal	protein coding gene	MP:0001377	abnormal mating frequency	1.98527	#N/A
Nos1	332397	ENSMUSG00000072437	MGI:97360	nitric oxide synthase 1, neuronal	protein coding gene	MP:0001923	reduced female fertility	1.98527	#N/A
Nos1	332397	ENSMUSG00000072437	MGI:97360	nitric oxide synthase 1, neuronal	protein coding gene	MP:0001925	male infertility	1.98527	#N/A
Nos1	332397	ENSMUSG00000072437	MGI:97360	nitric oxide synthase 1, neuronal	protein coding gene	MP:0001928	abnormal ovulation	1.98527	#N/A
Nos1	332397	ENSMUSG00000072437	MGI:97360	nitric oxide synthase 1, neuronal	protein coding gene	MP:0002790	decreased circulating follicle stimulating hormone level	1.98527	#N/A
Nos1	332397	ENSMUSG00000072437	MGI:97360	nitric oxide synthase 1, neuronal	protein coding gene	MP:0004852	decreased testis weight	1.98527	#N/A
Nos1	332397	ENSMUSG00000072437	MGI:97360	nitric oxide synthase 1, neuronal	protein coding gene	MP:0004856	decreased ovary weight	1.98527	#N/A
Atp8b1	54670	ENSMUSG00000039529	MGI:1859665	ATPase, class I, type 8B, member 1	protein coding gene	MP:0001157	small seminal vesicle	1.95741	#N/A
Mfge8	17304	ENSMUSG00000030605	MGI:102768	milk fat globule-EGF factor 8 protein	protein coding gene	MP:0001922	reduced male fertility	1.92684	#N/A
Mfge8	17304	ENSMUSG00000030605	MGI:102768	milk fat globule-EGF factor 8 protein	protein coding gene	MP:0009824	spermatic granuloma	1.92684	#N/A
Mfge8	17304	ENSMUSG00000030605	MGI:102768	milk fat globule-EGF factor 8 protein	protein coding gene	MP:0030978	impaired binding of sperm to zona pellucida	1.92684	#N/A
Emb	13723	ENSMUSG00000021728	MGI:95321	embigin	protein coding gene	MP:0002059	abnormal seminal vesicle morphology	1.90361	#N/A
Tbc1d4	210789	ENSMUSG00000033083	MGI:2429660	TBC1 domain family, member 4	protein coding gene	MP:0004851	increased testis weight	1.82994	#N/A
Tbc1d4	210789	ENSMUSG00000033083	MGI:2429660	TBC1 domain family, member 4	protein coding gene	MP:0009288	increased epididymal fat pad weight	1.82994	#N/A
Cpe	12876	ENSMUSG00000037852	MGI:101932	carboxypeptidase E	protein coding gene	MP:0001921	reduced fertility	1.814	#N/A
Cpe	12876	ENSMUSG00000037852	MGI:101932	carboxypeptidase E	protein coding gene	MP:0001924	infertility	1.814	#N/A
Cpe	12876	ENSMUSG00000037852	MGI:101932	carboxypeptidase E	protein coding gene	MP:0001925	male infertility	1.814	#N/A
Pcyt1b	236899	ENSMUSG00000035246	MGI:2147987	phosphate cytidylyltransferase 1, choline, beta isoform	protein coding gene	MP:0001126	abnormal ovary morphology	1.75917	#N/A
Pcyt1b	236899	ENSMUSG00000035246	MGI:2147987	phosphate cytidylyltransferase 1, choline, beta isoform	protein coding gene	MP:0001154	seminiferous tubule degeneration	1.75917	#N/A
Pcyt1b	236899	ENSMUSG00000035246	MGI:2147987	phosphate cytidylyltransferase 1, choline, beta isoform	protein coding gene	MP:0001156	abnormal spermatogenesis	1.75917	#N/A
Pcyt1b	236899	ENSMUSG00000035246	MGI:2147987	phosphate cytidylyltransferase 1, choline, beta isoform	protein coding gene	MP:0001750	increased circulating follicle stimulating hormone level	1.75917	#N/A
Pcyt1b	236899	ENSMUSG00000035246	MGI:2147987	phosphate cytidylyltransferase 1, choline, beta isoform	protein coding gene	MP:0001922	reduced male fertility	1.75917	#N/A
Pcyt1b	236899	ENSMUSG00000035246	MGI:2147987	phosphate cytidylyltransferase 1, choline, beta isoform	protein coding gene	MP:0001926	female infertility	1.75917	#N/A
Pcyt1b	236899	ENSMUSG00000035246	MGI:2147987	phosphate cytidylyltransferase 1, choline, beta isoform	protein coding gene	MP:0002777	absent ovarian follicles	1.75917	#N/A
Pcyt1b	236899	ENSMUSG00000035246	MGI:2147987	phosphate cytidylyltransferase 1, choline, beta isoform	protein coding gene	MP:0003205	testicular atrophy	1.75917	#N/A
Gata2	14461	ENSMUSG00000015053	MGI:95662	GATA binding protein 2	protein coding gene	MP:0001126	abnormal ovary morphology	1.75735	#N/A
Gata2	14461	ENSMUSG00000015053	MGI:95662	GATA binding protein 2	protein coding gene	MP:0002790	decreased circulating follicle stimulating hormone level	1.75735	#N/A
Gata2	14461	ENSMUSG00000015053	MGI:95662	GATA binding protein 2	protein coding gene	MP:0004910	decreased seminal vesicle weight	1.75735	#N/A
Phf19	74016	ENSMUSG00000026873	MGI:1921266	PHD finger protein 19	protein coding gene	MP:0004931	enlarged epididymis	1.73745	#N/A
Gria3	53623	ENSMUSG00000001986	MGI:95810	glutamate receptor, ionotropic, AMPA3 (alpha 3)	protein coding gene	MP:0001922	reduced male fertility	1.72649	#N/A
Gria3	53623	ENSMUSG00000001986	MGI:95810	glutamate receptor, ionotropic, AMPA3 (alpha 3)	protein coding gene	MP:0002161	abnormal fertility/fecundity	1.72649	#N/A
Efnb2	13642	ENSMUSG00000001300	MGI:105097	ephrin B2	protein coding gene	MP:0001219	thick epidermis	1.71784	#N/A
Efnb2	13642	ENSMUSG00000001300	MGI:105097	ephrin B2	protein coding gene	MP:0001925	male infertility	1.71784	#N/A
Efnb2	13642	ENSMUSG00000001300	MGI:105097	ephrin B2	protein coding gene	MP:0005187	abnormal penis morphology	1.71784	#N/A
Pltp	18830	ENSMUSG00000017754	MGI:103151	phospholipid transfer protein	protein coding gene	MP:0000242	impaired fertilization	1.71043	#N/A
Pltp	18830	ENSMUSG00000017754	MGI:103151	phospholipid transfer protein	protein coding gene	MP:0001922	reduced male fertility	1.71043	#N/A
Pltp	18830	ENSMUSG00000017754	MGI:103151	phospholipid transfer protein	protein coding gene	MP:0002660	abnormal caput epididymis morphology	1.71043	#N/A
Pltp	18830	ENSMUSG00000017754	MGI:103151	phospholipid transfer protein	protein coding gene	MP:0002662	abnormal cauda epididymis morphology	1.71043	#N/A
Pltp	18830	ENSMUSG00000017754	MGI:103151	phospholipid transfer protein	protein coding gene	MP:0002675	asthenozoospermia	1.71043	#N/A
Pltp	18830	ENSMUSG00000017754	MGI:103151	phospholipid transfer protein	protein coding gene	MP:0004543	abnormal sperm physiology	1.71043	#N/A
Nr1d1	217166	ENSMUSG00000020889	MGI:2444210	nuclear receptor subfamily 1, group D, member 1	protein coding gene	MP:0001922	reduced male fertility	1.69595	#N/A
Nr1d1	217166	ENSMUSG00000020889	MGI:2444210	nuclear receptor subfamily 1, group D, member 1	protein coding gene	MP:0001923	reduced female fertility	1.69595	#N/A
Inhba	16323	ENSMUSG00000041324	MGI:96570	inhibin beta-A	protein coding gene	MP:0001127	small ovary	1.68929	#N/A
Inhba	16323	ENSMUSG00000041324	MGI:96570	inhibin beta-A	protein coding gene	MP:0001131	abnormal ovarian follicle morphology	1.68929	#N/A
Inhba	16323	ENSMUSG00000041324	MGI:96570	inhibin beta-A	protein coding gene	MP:0001750	increased circulating follicle stimulating hormone level	1.68929	#N/A
Inhba	16323	ENSMUSG00000041324	MGI:96570	inhibin beta-A	protein coding gene	MP:0001923	reduced female fertility	1.68929	#N/A
Inhba	16323	ENSMUSG00000041324	MGI:96570	inhibin beta-A	protein coding gene	MP:0001926	female infertility	1.68929	#N/A
Inhba	16323	ENSMUSG00000041324	MGI:96570	inhibin beta-A	protein coding gene	MP:0003599	large penis	1.68929	#N/A
Inhba	16323	ENSMUSG00000041324	MGI:96570	inhibin beta-A	protein coding gene	MP:0004852	decreased testis weight	1.68929	#N/A
Inhba	16323	ENSMUSG00000041324	MGI:96570	inhibin beta-A	protein coding gene	MP:0005185	decreased circulating progesterone level	1.68929	#N/A
Inhba	16323	ENSMUSG00000041324	MGI:96570	inhibin beta-A	protein coding gene	MP:0008975	delayed male fertility	1.68929	#N/A
Abca1	11303	ENSMUSG00000015243	MGI:99607	ATP-binding cassette, sub-family A (ABC1), member 1	protein coding gene	MP:0001126	abnormal ovary morphology	1.68572	#N/A
Abca1	11303	ENSMUSG00000015243	MGI:99607	ATP-binding cassette, sub-family A (ABC1), member 1	protein coding gene	MP:0001146	abnormal testis morphology	1.68572	#N/A
Abca1	11303	ENSMUSG00000015243	MGI:99607	ATP-binding cassette, sub-family A (ABC1), member 1	protein coding gene	MP:0001154	seminiferous tubule degeneration	1.68572	#N/A
Abca1	11303	ENSMUSG00000015243	MGI:99607	ATP-binding cassette, sub-family A (ABC1), member 1	protein coding gene	MP:0001156	abnormal spermatogenesis	1.68572	#N/A
Abca1	11303	ENSMUSG00000015243	MGI:99607	ATP-binding cassette, sub-family A (ABC1), member 1	protein coding gene	MP:0001923	reduced female fertility	1.68572	#N/A
Abca1	11303	ENSMUSG00000015243	MGI:99607	ATP-binding cassette, sub-family A (ABC1), member 1	protein coding gene	MP:0001925	male infertility	1.68572	#N/A
Abca1	11303	ENSMUSG00000015243	MGI:99607	ATP-binding cassette, sub-family A (ABC1), member 1	protein coding gene	MP:0001926	female infertility	1.68572	#N/A
Abca1	11303	ENSMUSG00000015243	MGI:99607	ATP-binding cassette, sub-family A (ABC1), member 1	protein coding gene	MP:0002784	abnormal Sertoli cell morphology	1.68572	#N/A
Abca1	11303	ENSMUSG00000015243	MGI:99607	ATP-binding cassette, sub-family A (ABC1), member 1	protein coding gene	MP:0003205	testicular atrophy	1.68572	#N/A
Abca1	11303	ENSMUSG00000015243	MGI:99607	ATP-binding cassette, sub-family A (ABC1), member 1	protein coding gene	MP:0003830	abnormal testis development	1.68572	#N/A
Abca1	11303	ENSMUSG00000015243	MGI:99607	ATP-binding cassette, sub-family A (ABC1), member 1	protein coding gene	MP:0004852	decreased testis weight	1.68572	#N/A
Abca1	11303	ENSMUSG00000015243	MGI:99607	ATP-binding cassette, sub-family A (ABC1), member 1	protein coding gene	MP:0005185	decreased circulating progesterone level	1.68572	#N/A
Abca1	11303	ENSMUSG00000015243	MGI:99607	ATP-binding cassette, sub-family A (ABC1), member 1	protein coding gene	MP:0009080	uterus inflammation	1.68572	#N/A
Abca1	11303	ENSMUSG00000015243	MGI:99607	ATP-binding cassette, sub-family A (ABC1), member 1	protein coding gene	MP:0020550	multinucleated giant male germ cells	1.68572	#N/A
Kitl	17311	ENSMUSG00000019966	MGI:96974	kit ligand	protein coding gene	MP:0001127	small ovary	1.67791	#N/A
Kitl	17311	ENSMUSG00000019966	MGI:96974	kit ligand	protein coding gene	MP:0001129	impaired ovarian folliculogenesis	1.67791	#N/A
Kitl	17311	ENSMUSG00000019966	MGI:96974	kit ligand	protein coding gene	MP:0001130	abnormal ovarian folliculogenesis	1.67791	#N/A
Kitl	17311	ENSMUSG00000019966	MGI:96974	kit ligand	protein coding gene	MP:0001144	vagina atresia	1.67791	#N/A
Kitl	17311	ENSMUSG00000019966	MGI:96974	kit ligand	protein coding gene	MP:0001152	Leydig cell hyperplasia	1.67791	#N/A
Kitl	17311	ENSMUSG00000019966	MGI:96974	kit ligand	protein coding gene	MP:0001156	abnormal spermatogenesis	1.67791	#N/A
Kitl	17311	ENSMUSG00000019966	MGI:96974	kit ligand	protein coding gene	MP:0001921	reduced fertility	1.67791	#N/A
Kitl	17311	ENSMUSG00000019966	MGI:96974	kit ligand	protein coding gene	MP:0001922	reduced male fertility	1.67791	#N/A
Kitl	17311	ENSMUSG00000019966	MGI:96974	kit ligand	protein coding gene	MP:0001923	reduced female fertility	1.67791	#N/A
Kitl	17311	ENSMUSG00000019966	MGI:96974	kit ligand	protein coding gene	MP:0001924	infertility	1.67791	#N/A
Kitl	17311	ENSMUSG00000019966	MGI:96974	kit ligand	protein coding gene	MP:0001925	male infertility	1.67791	#N/A
Kitl	17311	ENSMUSG00000019966	MGI:96974	kit ligand	protein coding gene	MP:0001926	female infertility	1.67791	#N/A
Kitl	17311	ENSMUSG00000019966	MGI:96974	kit ligand	protein coding gene	MP:0002777	absent ovarian follicles	1.67791	#N/A
Kitl	17311	ENSMUSG00000019966	MGI:96974	kit ligand	protein coding gene	MP:0004852	decreased testis weight	1.67791	#N/A
Kitl	17311	ENSMUSG00000019966	MGI:96974	kit ligand	protein coding gene	MP:0004901	decreased male germ cell number	1.67791	#N/A
Kitl	17311	ENSMUSG00000019966	MGI:96974	kit ligand	protein coding gene	MP:0005159	azoospermia	1.67791	#N/A
Kitl	17311	ENSMUSG00000019966	MGI:96974	kit ligand	protein coding gene	MP:0008393	absent primordial germ cells	1.67791	#N/A
Kitl	17311	ENSMUSG00000019966	MGI:96974	kit ligand	protein coding gene	MP:0008995	early reproductive senescence	1.67791	#N/A
Kitl	17311	ENSMUSG00000019966	MGI:96974	kit ligand	protein coding gene	MP:0030934	decreased primordial germ cell proliferation	1.67791	#N/A
Gpx1	14775	ENSMUSG00000063856	MGI:104887	glutathione peroxidase 1	protein coding gene	MP:0001146	abnormal testis morphology	1.66421	#N/A
Gpx1	14775	ENSMUSG00000063856	MGI:104887	glutathione peroxidase 1	protein coding gene	MP:0001147	small testis	1.66421	#N/A
Gpx1	14775	ENSMUSG00000063856	MGI:104887	glutathione peroxidase 1	protein coding gene	MP:0004931	enlarged epididymis	1.66421	#N/A
Ptpn14	19250	ENSMUSG00000026604	MGI:102467	protein tyrosine phosphatase, non-receptor type 14	protein coding gene	MP:0001925	male infertility	1.66092	#N/A
F13a1	74145	ENSMUSG00000039109	MGI:1921395	coagulation factor XIII, A1 subunit	protein coding gene	MP:0001923	reduced female fertility	1.6482	#N/A
F13a1	74145	ENSMUSG00000039109	MGI:1921395	coagulation factor XIII, A1 subunit	protein coding gene	MP:0002059	abnormal seminal vesicle morphology	1.6482	#N/A
Chtf18	214901	ENSMUSG00000019214	MGI:2384887	CTF18, chromosome transmission fidelity factor 18	protein coding gene	MP:0001156	abnormal spermatogenesis	1.64345	1.6286
Chtf18	214901	ENSMUSG00000019214	MGI:2384887	CTF18, chromosome transmission fidelity factor 18	protein coding gene	MP:0001922	reduced male fertility	1.64345	1.6286
Chtf18	214901	ENSMUSG00000019214	MGI:2384887	CTF18, chromosome transmission fidelity factor 18	protein coding gene	MP:0002687	oligozoospermia	1.64345	1.6286
Chtf18	214901	ENSMUSG00000019214	MGI:2384887	CTF18, chromosome transmission fidelity factor 18	protein coding gene	MP:0004852	decreased testis weight	1.64345	1.6286
Chtf18	214901	ENSMUSG00000019214	MGI:2384887	CTF18, chromosome transmission fidelity factor 18	protein coding gene	MP:0005169	abnormal male meiosis	1.64345	1.6286
Chtf18	214901	ENSMUSG00000019214	MGI:2384887	CTF18, chromosome transmission fidelity factor 18	protein coding gene	MP:0006362	abnormal male germ cell morphology	1.64345	1.6286
Chtf18	214901	ENSMUSG00000019214	MGI:2384887	CTF18, chromosome transmission fidelity factor 18	protein coding gene	MP:0008280	abnormal male germ cell apoptosis	1.64345	1.6286
Sox3	20675	ENSMUSG00000045179	MGI:98365	SRY (sex determining region Y)-box 3	protein coding gene	MP:0001125	abnormal oocyte morphology	1.62798	#N/A
Sox3	20675	ENSMUSG00000045179	MGI:98365	SRY (sex determining region Y)-box 3	protein coding gene	MP:0001127	small ovary	1.62798	#N/A
Sox3	20675	ENSMUSG00000045179	MGI:98365	SRY (sex determining region Y)-box 3	protein coding gene	MP:0001130	abnormal ovarian folliculogenesis	1.62798	#N/A
Sox3	20675	ENSMUSG00000045179	MGI:98365	SRY (sex determining region Y)-box 3	protein coding gene	MP:0001131	abnormal ovarian follicle morphology	1.62798	#N/A
Sox3	20675	ENSMUSG00000045179	MGI:98365	SRY (sex determining region Y)-box 3	protein coding gene	MP:0001146	abnormal testis morphology	1.62798	#N/A
Sox3	20675	ENSMUSG00000045179	MGI:98365	SRY (sex determining region Y)-box 3	protein coding gene	MP:0001156	abnormal spermatogenesis	1.62798	#N/A
Sox3	20675	ENSMUSG00000045179	MGI:98365	SRY (sex determining region Y)-box 3	protein coding gene	MP:0001923	reduced female fertility	1.62798	#N/A
Sox3	20675	ENSMUSG00000045179	MGI:98365	SRY (sex determining region Y)-box 3	protein coding gene	MP:0001925	male infertility	1.62798	#N/A
Sox3	20675	ENSMUSG00000045179	MGI:98365	SRY (sex determining region Y)-box 3	protein coding gene	MP:0002209	decreased germ cell number	1.62798	#N/A
Sox3	20675	ENSMUSG00000045179	MGI:98365	SRY (sex determining region Y)-box 3	protein coding gene	MP:0002687	oligozoospermia	1.62798	#N/A
Sox3	20675	ENSMUSG00000045179	MGI:98365	SRY (sex determining region Y)-box 3	protein coding gene	MP:0002784	abnormal Sertoli cell morphology	1.62798	#N/A
Sox3	20675	ENSMUSG00000045179	MGI:98365	SRY (sex determining region Y)-box 3	protein coding gene	MP:0004852	decreased testis weight	1.62798	#N/A
Sox3	20675	ENSMUSG00000045179	MGI:98365	SRY (sex determining region Y)-box 3	protein coding gene	MP:0005130	decreased follicle stimulating hormone level	1.62798	#N/A
Tk1	21877	ENSMUSG00000025574	MGI:98763	thymidine kinase 1	protein coding gene	MP:0001156	abnormal spermatogenesis	1.62772	#N/A
Tk1	21877	ENSMUSG00000025574	MGI:98763	thymidine kinase 1	protein coding gene	MP:0001921	reduced fertility	1.62772	#N/A
Lfng	16848	ENSMUSG00000029570	MGI:1095413	LFNG O-fucosylpeptide 3-beta-N-acetylglucosaminyltransferase	protein coding gene	MP:0001125	abnormal oocyte morphology	1.62036	#N/A
Lfng	16848	ENSMUSG00000029570	MGI:1095413	LFNG O-fucosylpeptide 3-beta-N-acetylglucosaminyltransferase	protein coding gene	MP:0001127	small ovary	1.62036	#N/A
Lfng	16848	ENSMUSG00000029570	MGI:1095413	LFNG O-fucosylpeptide 3-beta-N-acetylglucosaminyltransferase	protein coding gene	MP:0001129	impaired ovarian folliculogenesis	1.62036	#N/A
Lfng	16848	ENSMUSG00000029570	MGI:1095413	LFNG O-fucosylpeptide 3-beta-N-acetylglucosaminyltransferase	protein coding gene	MP:0001130	abnormal ovarian folliculogenesis	1.62036	#N/A
Lfng	16848	ENSMUSG00000029570	MGI:1095413	LFNG O-fucosylpeptide 3-beta-N-acetylglucosaminyltransferase	protein coding gene	MP:0001131	abnormal ovarian follicle morphology	1.62036	#N/A
Lfng	16848	ENSMUSG00000029570	MGI:1095413	LFNG O-fucosylpeptide 3-beta-N-acetylglucosaminyltransferase	protein coding gene	MP:0001921	reduced fertility	1.62036	#N/A
Lfng	16848	ENSMUSG00000029570	MGI:1095413	LFNG O-fucosylpeptide 3-beta-N-acetylglucosaminyltransferase	protein coding gene	MP:0001925	male infertility	1.62036	#N/A
Lfng	16848	ENSMUSG00000029570	MGI:1095413	LFNG O-fucosylpeptide 3-beta-N-acetylglucosaminyltransferase	protein coding gene	MP:0001926	female infertility	1.62036	#N/A
Lfng	16848	ENSMUSG00000029570	MGI:1095413	LFNG O-fucosylpeptide 3-beta-N-acetylglucosaminyltransferase	protein coding gene	MP:0001929	abnormal gametogenesis	1.62036	#N/A
Lfng	16848	ENSMUSG00000029570	MGI:1095413	LFNG O-fucosylpeptide 3-beta-N-acetylglucosaminyltransferase	protein coding gene	MP:0005168	abnormal female meiosis	1.62036	#N/A
Fam20c	80752	ENSMUSG00000025854	MGI:2136853	family with sequence similarity 20, member C	protein coding gene	MP:0001925	male infertility	1.61469	#N/A
Fam20c	80752	ENSMUSG00000025854	MGI:2136853	family with sequence similarity 20, member C	protein coding gene	MP:0001926	female infertility	1.61469	#N/A
Fam20c	80752	ENSMUSG00000025854	MGI:2136853	family with sequence similarity 20, member C	protein coding gene	MP:0005536	Leydig cell hypoplasia	1.61469	#N/A
E2f1	13555	ENSMUSG00000027490	MGI:101941	E2F transcription factor 1	protein coding gene	MP:0001152	Leydig cell hyperplasia	1.58215	1.6364
E2f1	13555	ENSMUSG00000027490	MGI:101941	E2F transcription factor 1	protein coding gene	MP:0001154	seminiferous tubule degeneration	1.58215	1.6364
E2f1	13555	ENSMUSG00000027490	MGI:101941	E2F transcription factor 1	protein coding gene	MP:0003205	testicular atrophy	1.58215	1.6364
E2f1	13555	ENSMUSG00000027490	MGI:101941	E2F transcription factor 1	protein coding gene	MP:0004852	decreased testis weight	1.58215	1.6364
E2f1	13555	ENSMUSG00000027490	MGI:101941	E2F transcription factor 1	protein coding gene	MP:0010287	increased reproductive system tumor incidence	1.58215	1.6364
Serpina5	268591	ENSMUSG00000041550	MGI:107817	serine (or cysteine) peptidase inhibitor, clade A, member 5	protein coding gene	MP:0001145	abnormal male reproductive system morphology	1.58214	#N/A
Serpina5	268591	ENSMUSG00000041550	MGI:107817	serine (or cysteine) peptidase inhibitor, clade A, member 5	protein coding gene	MP:0001925	male infertility	1.58214	#N/A
Serpina5	268591	ENSMUSG00000041550	MGI:107817	serine (or cysteine) peptidase inhibitor, clade A, member 5	protein coding gene	MP:0001929	abnormal gametogenesis	1.58214	#N/A
Serpina5	268591	ENSMUSG00000041550	MGI:107817	serine (or cysteine) peptidase inhibitor, clade A, member 5	protein coding gene	MP:0002675	asthenozoospermia	1.58214	#N/A
Serpina5	268591	ENSMUSG00000041550	MGI:107817	serine (or cysteine) peptidase inhibitor, clade A, member 5	protein coding gene	MP:0002784	abnormal Sertoli cell morphology	1.58214	#N/A
Serpina5	268591	ENSMUSG00000041550	MGI:107817	serine (or cysteine) peptidase inhibitor, clade A, member 5	protein coding gene	MP:0005410	abnormal fertilization	1.58214	#N/A
Serpina5	268591	ENSMUSG00000041550	MGI:107817	serine (or cysteine) peptidase inhibitor, clade A, member 5	protein coding gene	MP:0005578	teratozoospermia	1.58214	#N/A
Peg3	18616	ENSMUSG00000002265	MGI:104748	paternally expressed 3	protein coding gene	MP:0001147	small testis	1.57611	#N/A
Lhx1	16869	ENSMUSG00000018698	MGI:99783	LIM homeobox protein 1	protein coding gene	MP:0001121	uterus hypoplasia	1.57322	#N/A
Lhx1	16869	ENSMUSG00000018698	MGI:99783	LIM homeobox protein 1	protein coding gene	MP:0001145	abnormal male reproductive system morphology	1.57322	#N/A
Lhx1	16869	ENSMUSG00000018698	MGI:99783	LIM homeobox protein 1	protein coding gene	MP:0003578	absent ovary	1.57322	#N/A
Lhx1	16869	ENSMUSG00000018698	MGI:99783	LIM homeobox protein 1	protein coding gene	MP:0003826	abnormal Mullerian duct morphology	1.57322	#N/A
Lhx1	16869	ENSMUSG00000018698	MGI:99783	LIM homeobox protein 1	protein coding gene	MP:0006415	absent testes	1.57322	#N/A
Lsr	54135	ENSMUSG00000001247	MGI:1927471	lipolysis stimulated lipoprotein receptor	protein coding gene	MP:0001925	male infertility	1.57198	#N/A
Psap	56462	ENSMUSG00000024012	MGI:97783	prosaposin	protein coding gene	MP:0001919	abnormal reproductive system physiology	1.55315	#N/A
Psap	56462	ENSMUSG00000024012	MGI:97783	prosaposin	protein coding gene	MP:0002059	abnormal seminal vesicle morphology	1.55315	#N/A
Psap	56462	ENSMUSG00000024012	MGI:97783	prosaposin	protein coding gene	MP:0004852	decreased testis weight	1.55315	#N/A
Psap	56462	ENSMUSG00000024012	MGI:97783	prosaposin	protein coding gene	MP:0004901	decreased male germ cell number	1.55315	#N/A
Psap	56462	ENSMUSG00000024012	MGI:97783	prosaposin	protein coding gene	MP:0004910	decreased seminal vesicle weight	1.55315	#N/A
Psap	56462	ENSMUSG00000024012	MGI:97783	prosaposin	protein coding gene	MP:0004929	decreased epididymis weight	1.55315	#N/A
Eif2s3y	26908	ENSMUSG00000069049	MGI:1349430	eukaryotic translation initiation factor 2, subunit 3, structural gene Y-linked	protein coding gene	MP:0001925	male infertility	1.54854	#N/A
Eif2s3y	26908	ENSMUSG00000069049	MGI:1349430	eukaryotic translation initiation factor 2, subunit 3, structural gene Y-linked	protein coding gene	MP:0001940	testis hypoplasia	1.54854	#N/A
Eif2s3y	26908	ENSMUSG00000069049	MGI:1349430	eukaryotic translation initiation factor 2, subunit 3, structural gene Y-linked	protein coding gene	MP:0002685	abnormal spermatogonia proliferation	1.54854	#N/A
Eif2s3y	26908	ENSMUSG00000069049	MGI:1349430	eukaryotic translation initiation factor 2, subunit 3, structural gene Y-linked	protein coding gene	MP:0004852	decreased testis weight	1.54854	#N/A
Eif2s3y	26908	ENSMUSG00000069049	MGI:1349430	eukaryotic translation initiation factor 2, subunit 3, structural gene Y-linked	protein coding gene	MP:0005159	azoospermia	1.54854	#N/A
Eif2s3y	26908	ENSMUSG00000069049	MGI:1349430	eukaryotic translation initiation factor 2, subunit 3, structural gene Y-linked	protein coding gene	MP:0006379	abnormal spermatocyte morphology	1.54854	#N/A
Eif2s3y	26908	ENSMUSG00000069049	MGI:1349430	eukaryotic translation initiation factor 2, subunit 3, structural gene Y-linked	protein coding gene	MP:0006380	abnormal spermatid morphology	1.54854	#N/A
Sulf2	72043	ENSMUSG00000006800	MGI:1919293	sulfatase 2	protein coding gene	MP:0001922	reduced male fertility	1.54282	#N/A
Sulf2	72043	ENSMUSG00000006800	MGI:1919293	sulfatase 2	protein coding gene	MP:0001923	reduced female fertility	1.54282	#N/A
Stat3	20848	ENSMUSG00000004040	MGI:103038	signal transducer and activator of transcription 3	protein coding gene	MP:0001147	small testis	1.53916	#N/A
Stat3	20848	ENSMUSG00000004040	MGI:103038	signal transducer and activator of transcription 3	protein coding gene	MP:0001157	small seminal vesicle	1.53916	#N/A
Stat3	20848	ENSMUSG00000004040	MGI:103038	signal transducer and activator of transcription 3	protein coding gene	MP:0001925	male infertility	1.53916	#N/A
Stat3	20848	ENSMUSG00000004040	MGI:103038	signal transducer and activator of transcription 3	protein coding gene	MP:0001926	female infertility	1.53916	#N/A
Stat3	20848	ENSMUSG00000004040	MGI:103038	signal transducer and activator of transcription 3	protein coding gene	MP:0009285	increased gonadal fat pad weight	1.53916	#N/A
Sat1	20229	ENSMUSG00000025283	MGI:98233	spermidine/spermine N1-acetyl transferase 1	protein coding gene	MP:0001923	reduced female fertility	1.49809	#N/A
Arhgap1	228359	ENSMUSG00000027247	MGI:2445003	Rho GTPase activating protein 1	protein coding gene	MP:0001921	reduced fertility	1.49601	#N/A
Hexb	15212	ENSMUSG00000021665	MGI:96074	hexosaminidase B	protein coding gene	MP:0000242	impaired fertilization	1.48464	#N/A
Hexb	15212	ENSMUSG00000021665	MGI:96074	hexosaminidase B	protein coding gene	MP:0002161	abnormal fertility/fecundity	1.48464	#N/A
Hexb	15212	ENSMUSG00000021665	MGI:96074	hexosaminidase B	protein coding gene	MP:0002566	abnormal sexual interaction	1.48464	#N/A
Hexb	15212	ENSMUSG00000021665	MGI:96074	hexosaminidase B	protein coding gene	MP:0004928	increased epididymis weight	1.48464	#N/A
Ctsl	13039	ENSMUSG00000021477	MGI:88564	cathepsin L	protein coding gene	MP:0001156	abnormal spermatogenesis	1.4839	#N/A
Ctsl	13039	ENSMUSG00000021477	MGI:88564	cathepsin L	protein coding gene	MP:0001219	thick epidermis	1.4839	#N/A
Ctsl	13039	ENSMUSG00000021477	MGI:88564	cathepsin L	protein coding gene	MP:0004852	decreased testis weight	1.4839	#N/A
E2f5	13559	ENSMUSG00000027552	MGI:105091	E2F transcription factor 5	protein coding gene	MP:0006423	dilated rete testis	1.48011	-1.80098
E2f5	13559	ENSMUSG00000027552	MGI:105091	E2F transcription factor 5	protein coding gene	MP:0009257	dilated seminiferous tubules	1.48011	-1.80098
Ccnd2	12444	ENSMUSG00000000184	MGI:88314	cyclin D2	protein coding gene	MP:0001130	abnormal ovarian folliculogenesis	1.47588	#N/A
Ccnd2	12444	ENSMUSG00000000184	MGI:88314	cyclin D2	protein coding gene	MP:0001147	small testis	1.47588	#N/A
Ccnd2	12444	ENSMUSG00000000184	MGI:88314	cyclin D2	protein coding gene	MP:0001926	female infertility	1.47588	#N/A
Ccnd2	12444	ENSMUSG00000000184	MGI:88314	cyclin D2	protein coding gene	MP:0001928	abnormal ovulation	1.47588	#N/A
Ccnd2	12444	ENSMUSG00000000184	MGI:88314	cyclin D2	protein coding gene	MP:0002687	oligozoospermia	1.47588	#N/A
Ccnd2	12444	ENSMUSG00000000184	MGI:88314	cyclin D2	protein coding gene	MP:0004852	decreased testis weight	1.47588	#N/A
Kif1c	16562	ENSMUSG00000020821	MGI:1098260	kinesin family member 1C	protein coding gene	MP:0001875	testis inflammation	1.47272	1.42572
Col4a1	12826	ENSMUSG00000031502	MGI:88454	collagen, type IV, alpha 1	protein coding gene	MP:0001921	reduced fertility	1.45993	#N/A
Col4a1	12826	ENSMUSG00000031502	MGI:88454	collagen, type IV, alpha 1	protein coding gene	MP:0001924	infertility	1.45993	#N/A
B4galnt1	14421	ENSMUSG00000006731	MGI:1342057	beta-1,4-N-acetyl-galactosaminyl transferase 1	protein coding gene	MP:0001154	seminiferous tubule degeneration	1.45685	1.30317
B4galnt1	14421	ENSMUSG00000006731	MGI:1342057	beta-1,4-N-acetyl-galactosaminyl transferase 1	protein coding gene	MP:0001925	male infertility	1.45685	1.30317
Cyp19a1	13075	ENSMUSG00000032274	MGI:88587	cytochrome P450, family 19, subfamily a, polypeptide 1	protein coding gene	MP:0001121	uterus hypoplasia	1.45006	#N/A
Cyp19a1	13075	ENSMUSG00000032274	MGI:88587	cytochrome P450, family 19, subfamily a, polypeptide 1	protein coding gene	MP:0001126	abnormal ovary morphology	1.45006	#N/A
Cyp19a1	13075	ENSMUSG00000032274	MGI:88587	cytochrome P450, family 19, subfamily a, polypeptide 1	protein coding gene	MP:0001129	impaired ovarian folliculogenesis	1.45006	#N/A
Cyp19a1	13075	ENSMUSG00000032274	MGI:88587	cytochrome P450, family 19, subfamily a, polypeptide 1	protein coding gene	MP:0001131	abnormal ovarian follicle morphology	1.45006	#N/A
Cyp19a1	13075	ENSMUSG00000032274	MGI:88587	cytochrome P450, family 19, subfamily a, polypeptide 1	protein coding gene	MP:0001145	abnormal male reproductive system morphology	1.45006	#N/A
Cyp19a1	13075	ENSMUSG00000032274	MGI:88587	cytochrome P450, family 19, subfamily a, polypeptide 1	protein coding gene	MP:0001148	enlarged testis	1.45006	#N/A
Cyp19a1	13075	ENSMUSG00000032274	MGI:88587	cytochrome P450, family 19, subfamily a, polypeptide 1	protein coding gene	MP:0001152	Leydig cell hyperplasia	1.45006	#N/A
Cyp19a1	13075	ENSMUSG00000032274	MGI:88587	cytochrome P450, family 19, subfamily a, polypeptide 1	protein coding gene	MP:0001156	abnormal spermatogenesis	1.45006	#N/A
Cyp19a1	13075	ENSMUSG00000032274	MGI:88587	cytochrome P450, family 19, subfamily a, polypeptide 1	protein coding gene	MP:0001377	abnormal mating frequency	1.45006	#N/A
Cyp19a1	13075	ENSMUSG00000032274	MGI:88587	cytochrome P450, family 19, subfamily a, polypeptide 1	protein coding gene	MP:0001380	reduced male mating frequency	1.45006	#N/A
Cyp19a1	13075	ENSMUSG00000032274	MGI:88587	cytochrome P450, family 19, subfamily a, polypeptide 1	protein coding gene	MP:0001750	increased circulating follicle stimulating hormone level	1.45006	#N/A
Cyp19a1	13075	ENSMUSG00000032274	MGI:88587	cytochrome P450, family 19, subfamily a, polypeptide 1	protein coding gene	MP:0001919	abnormal reproductive system physiology	1.45006	#N/A
Cyp19a1	13075	ENSMUSG00000032274	MGI:88587	cytochrome P450, family 19, subfamily a, polypeptide 1	protein coding gene	MP:0001922	reduced male fertility	1.45006	#N/A
Cyp19a1	13075	ENSMUSG00000032274	MGI:88587	cytochrome P450, family 19, subfamily a, polypeptide 1	protein coding gene	MP:0001925	male infertility	1.45006	#N/A
Cyp19a1	13075	ENSMUSG00000032274	MGI:88587	cytochrome P450, family 19, subfamily a, polypeptide 1	protein coding gene	MP:0001926	female infertility	1.45006	#N/A
Cyp19a1	13075	ENSMUSG00000032274	MGI:88587	cytochrome P450, family 19, subfamily a, polypeptide 1	protein coding gene	MP:0001932	abnormal spermiogenesis	1.45006	#N/A
Cyp19a1	13075	ENSMUSG00000032274	MGI:88587	cytochrome P450, family 19, subfamily a, polypeptide 1	protein coding gene	MP:0002016	ovary cysts	1.45006	#N/A
Cyp19a1	13075	ENSMUSG00000032274	MGI:88587	cytochrome P450, family 19, subfamily a, polypeptide 1	protein coding gene	MP:0002566	abnormal sexual interaction	1.45006	#N/A
Cyp19a1	13075	ENSMUSG00000032274	MGI:88587	cytochrome P450, family 19, subfamily a, polypeptide 1	protein coding gene	MP:0002675	asthenozoospermia	1.45006	#N/A
Cyp19a1	13075	ENSMUSG00000032274	MGI:88587	cytochrome P450, family 19, subfamily a, polypeptide 1	protein coding gene	MP:0002687	oligozoospermia	1.45006	#N/A
Cyp19a1	13075	ENSMUSG00000032274	MGI:88587	cytochrome P450, family 19, subfamily a, polypeptide 1	protein coding gene	MP:0002777	absent ovarian follicles	1.45006	#N/A
Cyp19a1	13075	ENSMUSG00000032274	MGI:88587	cytochrome P450, family 19, subfamily a, polypeptide 1	protein coding gene	MP:0002781	increased circulating testosterone level	1.45006	#N/A
Cyp19a1	13075	ENSMUSG00000032274	MGI:88587	cytochrome P450, family 19, subfamily a, polypeptide 1	protein coding gene	MP:0004834	ovary hemorrhage	1.45006	#N/A
Cyp19a1	13075	ENSMUSG00000032274	MGI:88587	cytochrome P450, family 19, subfamily a, polypeptide 1	protein coding gene	MP:0004852	decreased testis weight	1.45006	#N/A
Cyp19a1	13075	ENSMUSG00000032274	MGI:88587	cytochrome P450, family 19, subfamily a, polypeptide 1	protein coding gene	MP:0004901	decreased male germ cell number	1.45006	#N/A
Cyp19a1	13075	ENSMUSG00000032274	MGI:88587	cytochrome P450, family 19, subfamily a, polypeptide 1	protein coding gene	MP:0004909	increased seminal vesicle weight	1.45006	#N/A
Cyp19a1	13075	ENSMUSG00000032274	MGI:88587	cytochrome P450, family 19, subfamily a, polypeptide 1	protein coding gene	MP:0004958	enlarged prostate gland	1.45006	#N/A
Cyp19a1	13075	ENSMUSG00000032274	MGI:88587	cytochrome P450, family 19, subfamily a, polypeptide 1	protein coding gene	MP:0005182	increased circulating estradiol level	1.45006	#N/A
Cyp19a1	13075	ENSMUSG00000032274	MGI:88587	cytochrome P450, family 19, subfamily a, polypeptide 1	protein coding gene	MP:0006362	abnormal male germ cell morphology	1.45006	#N/A
Cyp19a1	13075	ENSMUSG00000032274	MGI:88587	cytochrome P450, family 19, subfamily a, polypeptide 1	protein coding gene	MP:0006380	abnormal spermatid morphology	1.45006	#N/A
Cyp19a1	13075	ENSMUSG00000032274	MGI:88587	cytochrome P450, family 19, subfamily a, polypeptide 1	protein coding gene	MP:0008279	arrest of spermiogenesis	1.45006	#N/A
Cyp19a1	13075	ENSMUSG00000032274	MGI:88587	cytochrome P450, family 19, subfamily a, polypeptide 1	protein coding gene	MP:0008280	abnormal male germ cell apoptosis	1.45006	#N/A
Cyp19a1	13075	ENSMUSG00000032274	MGI:88587	cytochrome P450, family 19, subfamily a, polypeptide 1	protein coding gene	MP:0008898	abnormal acrosome morphology	1.45006	#N/A
Cyp19a1	13075	ENSMUSG00000032274	MGI:88587	cytochrome P450, family 19, subfamily a, polypeptide 1	protein coding gene	MP:0009285	increased gonadal fat pad weight	1.45006	#N/A
Cyp19a1	13075	ENSMUSG00000032274	MGI:88587	cytochrome P450, family 19, subfamily a, polypeptide 1	protein coding gene	MP:0009856	failure of ejaculation	1.45006	#N/A
Cyp19a1	13075	ENSMUSG00000032274	MGI:88587	cytochrome P450, family 19, subfamily a, polypeptide 1	protein coding gene	MP:0013507	increased ovary apoptosis	1.45006	#N/A
Taldo1	21351	ENSMUSG00000025503	MGI:1274789	transaldolase 1	protein coding gene	MP:0000242	impaired fertilization	1.44538	#N/A
Taldo1	21351	ENSMUSG00000025503	MGI:1274789	transaldolase 1	protein coding gene	MP:0001922	reduced male fertility	1.44538	#N/A
Taldo1	21351	ENSMUSG00000025503	MGI:1274789	transaldolase 1	protein coding gene	MP:0001925	male infertility	1.44538	#N/A
Taldo1	21351	ENSMUSG00000025503	MGI:1274789	transaldolase 1	protein coding gene	MP:0002675	asthenozoospermia	1.44538	#N/A
Taldo1	21351	ENSMUSG00000025503	MGI:1274789	transaldolase 1	protein coding gene	MP:0003698	abnormal male reproductive system physiology	1.44538	#N/A
Taldo1	21351	ENSMUSG00000025503	MGI:1274789	transaldolase 1	protein coding gene	MP:0004542	impaired acrosome reaction	1.44538	#N/A
Taldo1	21351	ENSMUSG00000025503	MGI:1274789	transaldolase 1	protein coding gene	MP:0004543	abnormal sperm physiology	1.44538	#N/A
Taldo1	21351	ENSMUSG00000025503	MGI:1274789	transaldolase 1	protein coding gene	MP:0009832	abnormal sperm mitochondrial sheath morphology	1.44538	#N/A
Adamts2	216725	ENSMUSG00000036545	MGI:1347356	a disintegrin-like and metallopeptidase (reprolysin type) with thrombospondin type 1 motif, 2	protein coding gene	MP:0001156	abnormal spermatogenesis	1.44065	#N/A
Adamts2	216725	ENSMUSG00000036545	MGI:1347356	a disintegrin-like and metallopeptidase (reprolysin type) with thrombospondin type 1 motif, 2	protein coding gene	MP:0001925	male infertility	1.44065	#N/A
Adamts2	216725	ENSMUSG00000036545	MGI:1347356	a disintegrin-like and metallopeptidase (reprolysin type) with thrombospondin type 1 motif, 2	protein coding gene	MP:0002687	oligozoospermia	1.44065	#N/A
Efna5	13640	ENSMUSG00000048915	MGI:107444	ephrin A5	protein coding gene	MP:0001925	male infertility	1.43213	#N/A
Mlx	21428	ENSMUSG00000017801	MGI:108398	MAX-like protein X	protein coding gene	MP:0001925	male infertility	1.43118	1.31179
Mlxipl	58805	ENSMUSG00000005373	MGI:1927999	MLX interacting protein-like	protein coding gene	MP:0009289	decreased epididymal fat pad weight	1.43118	1.31179
Lamc1	226519	ENSMUSG00000026478	MGI:99914	laminin, gamma 1	protein coding gene	MP:0002160	abnormal reproductive system morphology	1.42507	1.39721
Lamc1	226519	ENSMUSG00000026478	MGI:99914	laminin, gamma 1	protein coding gene	MP:0003642	absent seminal vesicle	1.42507	1.39721
Lamc1	226519	ENSMUSG00000026478	MGI:99914	laminin, gamma 1	protein coding gene	MP:0003826	abnormal Mullerian duct morphology	1.42507	1.39721
Sox9	20682	ENSMUSG00000000567	MGI:98371	SRY (sex determining region Y)-box 9	protein coding gene	MP:0001219	thick epidermis	1.42489	1.8692
Sox9	20682	ENSMUSG00000000567	MGI:98371	SRY (sex determining region Y)-box 9	protein coding gene	MP:0002785	absent Leydig cells	1.42489	1.8692
Sox9	20682	ENSMUSG00000000567	MGI:98371	SRY (sex determining region Y)-box 9	protein coding gene	MP:0003830	abnormal testis development	1.42489	1.8692
Sox9	20682	ENSMUSG00000000567	MGI:98371	SRY (sex determining region Y)-box 9	protein coding gene	MP:0005169	abnormal male meiosis	1.42489	1.8692
Sox9	20682	ENSMUSG00000000567	MGI:98371	SRY (sex determining region Y)-box 9	protein coding gene	MP:0006424	absent testis cords	1.42489	1.8692
Sox9	20682	ENSMUSG00000000567	MGI:98371	SRY (sex determining region Y)-box 9	protein coding gene	MP:0009139	failure of Mullerian duct regression	1.42489	1.8692
Camta1	100072	ENSMUSG00000014592	MGI:2140230	calmodulin binding transcription activator 1	protein coding gene	MP:0001921	reduced fertility	1.42473	#N/A
Epb41l2	13822	ENSMUSG00000019978	MGI:103009	erythrocyte membrane protein band 4.1 like 2	protein coding gene	MP:0001147	small testis	1.42423	#N/A
Epb41l2	13822	ENSMUSG00000019978	MGI:103009	erythrocyte membrane protein band 4.1 like 2	protein coding gene	MP:0001156	abnormal spermatogenesis	1.42423	#N/A
Epb41l2	13822	ENSMUSG00000019978	MGI:103009	erythrocyte membrane protein band 4.1 like 2	protein coding gene	MP:0001925	male infertility	1.42423	#N/A
Epb41l2	13822	ENSMUSG00000019978	MGI:103009	erythrocyte membrane protein band 4.1 like 2	protein coding gene	MP:0002687	oligozoospermia	1.42423	#N/A
Epb41l2	13822	ENSMUSG00000019978	MGI:103009	erythrocyte membrane protein band 4.1 like 2	protein coding gene	MP:0004852	decreased testis weight	1.42423	#N/A
Hddc3	68695	ENSMUSG00000030532	MGI:1915945	HD domain containing 3	protein coding gene	MP:0001925	male infertility	1.40103	#N/A
Snai2	20583	ENSMUSG00000022676	MGI:1096393	snail family zinc finger 2	protein coding gene	MP:0001147	small testis	1.40083	#N/A
Snai2	20583	ENSMUSG00000022676	MGI:1096393	snail family zinc finger 2	protein coding gene	MP:0001153	small seminiferous tubules	1.40083	#N/A
Snai2	20583	ENSMUSG00000022676	MGI:1096393	snail family zinc finger 2	protein coding gene	MP:0001922	reduced male fertility	1.40083	#N/A
Snai2	20583	ENSMUSG00000022676	MGI:1096393	snail family zinc finger 2	protein coding gene	MP:0001925	male infertility	1.40083	#N/A
Cygb	114886	ENSMUSG00000020810	MGI:2149481	cytoglobin	protein coding gene	MP:0001146	abnormal testis morphology	1.40056	#N/A
Cygb	114886	ENSMUSG00000020810	MGI:2149481	cytoglobin	protein coding gene	MP:0001147	small testis	1.40056	#N/A
Cygb	114886	ENSMUSG00000020810	MGI:2149481	cytoglobin	protein coding gene	MP:0002059	abnormal seminal vesicle morphology	1.40056	#N/A
Cldn11	18417	ENSMUSG00000037625	MGI:106925	claudin 11	protein coding gene	MP:0001147	small testis	1.39645	1.56492
Cldn11	18417	ENSMUSG00000037625	MGI:106925	claudin 11	protein coding gene	MP:0001156	abnormal spermatogenesis	1.39645	1.56492
Cldn11	18417	ENSMUSG00000037625	MGI:106925	claudin 11	protein coding gene	MP:0001925	male infertility	1.39645	1.56492
Cldn11	18417	ENSMUSG00000037625	MGI:106925	claudin 11	protein coding gene	MP:0005159	azoospermia	1.39645	1.56492
Cldn11	18417	ENSMUSG00000037625	MGI:106925	claudin 11	protein coding gene	MP:0020355	abnormal Sertoli cell barrier morphology	1.39645	1.56492
Elmo1	140580	ENSMUSG00000041112	MGI:2153044	engulfment and cell motility 1	protein coding gene	MP:0001146	abnormal testis morphology	1.39333	#N/A
Elmo1	140580	ENSMUSG00000041112	MGI:2153044	engulfment and cell motility 1	protein coding gene	MP:0002687	oligozoospermia	1.39333	#N/A
Elmo1	140580	ENSMUSG00000041112	MGI:2153044	engulfment and cell motility 1	protein coding gene	MP:0002784	abnormal Sertoli cell morphology	1.39333	#N/A
Elmo1	140580	ENSMUSG00000041112	MGI:2153044	engulfment and cell motility 1	protein coding gene	MP:0008280	abnormal male germ cell apoptosis	1.39333	#N/A
Elmo1	140580	ENSMUSG00000041112	MGI:2153044	engulfment and cell motility 1	protein coding gene	MP:0020550	multinucleated giant male germ cells	1.39333	#N/A
Ppp2r1b	73699	ENSMUSG00000032058	MGI:1920949	protein phosphatase 2, regulatory subunit A, beta	protein coding gene	MP:0001925	male infertility	1.39279	-1.35799
Nabp1	109019	ENSMUSG00000026107	MGI:1923258	nucleic acid binding protein 1	protein coding gene	MP:0001147	small testis	1.38718	-1.32362
Nabp1	109019	ENSMUSG00000026107	MGI:1923258	nucleic acid binding protein 1	protein coding gene	MP:0004852	decreased testis weight	1.38718	-1.32362
Lum	17022	ENSMUSG00000036446	MGI:109347	lumican	protein coding gene	MP:0001922	reduced male fertility	1.38124	#N/A
Syce3	75459	ENSMUSG00000078938	MGI:1922709	synaptonemal complex central element protein 3	protein coding gene	MP:0001126	abnormal ovary morphology	1.3786	#N/A
Syce3	75459	ENSMUSG00000078938	MGI:1922709	synaptonemal complex central element protein 3	protein coding gene	MP:0001127	small ovary	1.3786	#N/A
Syce3	75459	ENSMUSG00000078938	MGI:1922709	synaptonemal complex central element protein 3	protein coding gene	MP:0001147	small testis	1.3786	#N/A
Syce3	75459	ENSMUSG00000078938	MGI:1922709	synaptonemal complex central element protein 3	protein coding gene	MP:0001155	arrest of spermatogenesis	1.3786	#N/A
Syce3	75459	ENSMUSG00000078938	MGI:1922709	synaptonemal complex central element protein 3	protein coding gene	MP:0001156	abnormal spermatogenesis	1.3786	#N/A
Syce3	75459	ENSMUSG00000078938	MGI:1922709	synaptonemal complex central element protein 3	protein coding gene	MP:0001925	male infertility	1.3786	#N/A
Syce3	75459	ENSMUSG00000078938	MGI:1922709	synaptonemal complex central element protein 3	protein coding gene	MP:0001926	female infertility	1.3786	#N/A
Syce3	75459	ENSMUSG00000078938	MGI:1922709	synaptonemal complex central element protein 3	protein coding gene	MP:0001930	abnormal meiosis	1.3786	#N/A
Syce3	75459	ENSMUSG00000078938	MGI:1922709	synaptonemal complex central element protein 3	protein coding gene	MP:0005159	azoospermia	1.3786	#N/A
Syce3	75459	ENSMUSG00000078938	MGI:1922709	synaptonemal complex central element protein 3	protein coding gene	MP:0005168	abnormal female meiosis	1.3786	#N/A
Syce3	75459	ENSMUSG00000078938	MGI:1922709	synaptonemal complex central element protein 3	protein coding gene	MP:0005169	abnormal male meiosis	1.3786	#N/A
Bcl6	12053	ENSMUSG00000022508	MGI:107187	B cell leukemia/lymphoma 6	protein coding gene	MP:0001922	reduced male fertility	1.37522	1.52006
Bcl6	12053	ENSMUSG00000022508	MGI:107187	B cell leukemia/lymphoma 6	protein coding gene	MP:0002687	oligozoospermia	1.37522	1.52006
Bcl6	12053	ENSMUSG00000022508	MGI:107187	B cell leukemia/lymphoma 6	protein coding gene	MP:0008280	abnormal male germ cell apoptosis	1.37522	1.52006
Tgfbr3	21814	ENSMUSG00000029287	MGI:104637	transforming growth factor, beta receptor III	protein coding gene	MP:0002161	abnormal fertility/fecundity	1.37276	1.3323
Folr1	14275	ENSMUSG00000001827	MGI:95568	folate receptor 1 (adult)	protein coding gene	MP:0001147	small testis	1.36595	#N/A
Spag16	66722	ENSMUSG00000053153	MGI:1913972	sperm associated antigen 16	protein coding gene	MP:0001147	small testis	1.36169	#N/A
Spag16	66722	ENSMUSG00000053153	MGI:1913972	sperm associated antigen 16	protein coding gene	MP:0001154	seminiferous tubule degeneration	1.36169	#N/A
Spag16	66722	ENSMUSG00000053153	MGI:1913972	sperm associated antigen 16	protein coding gene	MP:0001155	arrest of spermatogenesis	1.36169	#N/A
Spag16	66722	ENSMUSG00000053153	MGI:1913972	sperm associated antigen 16	protein coding gene	MP:0001156	abnormal spermatogenesis	1.36169	#N/A
Spag16	66722	ENSMUSG00000053153	MGI:1913972	sperm associated antigen 16	protein coding gene	MP:0001925	male infertility	1.36169	#N/A
Spag16	66722	ENSMUSG00000053153	MGI:1913972	sperm associated antigen 16	protein coding gene	MP:0002674	abnormal sperm motility	1.36169	#N/A
Spag16	66722	ENSMUSG00000053153	MGI:1913972	sperm associated antigen 16	protein coding gene	MP:0002675	asthenozoospermia	1.36169	#N/A
Spag16	66722	ENSMUSG00000053153	MGI:1913972	sperm associated antigen 16	protein coding gene	MP:0002687	oligozoospermia	1.36169	#N/A
Spag16	66722	ENSMUSG00000053153	MGI:1913972	sperm associated antigen 16	protein coding gene	MP:0002784	abnormal Sertoli cell morphology	1.36169	#N/A
Spag16	66722	ENSMUSG00000053153	MGI:1913972	sperm associated antigen 16	protein coding gene	MP:0005578	teratozoospermia	1.36169	#N/A
Spag16	66722	ENSMUSG00000053153	MGI:1913972	sperm associated antigen 16	protein coding gene	MP:0008280	abnormal male germ cell apoptosis	1.36169	#N/A
Spag16	66722	ENSMUSG00000053153	MGI:1913972	sperm associated antigen 16	protein coding gene	MP:0009237	kinked sperm flagellum	1.36169	#N/A
Spag16	66722	ENSMUSG00000053153	MGI:1913972	sperm associated antigen 16	protein coding gene	MP:0009838	abnormal sperm axoneme morphology	1.36169	#N/A
Csf1r	12978	ENSMUSG00000024621	MGI:1339758	colony stimulating factor 1 receptor	protein coding gene	MP:0001922	reduced male fertility	1.356	#N/A
Csf1r	12978	ENSMUSG00000024621	MGI:1339758	colony stimulating factor 1 receptor	protein coding gene	MP:0002566	abnormal sexual interaction	1.356	#N/A
Csf1r	12978	ENSMUSG00000024621	MGI:1339758	colony stimulating factor 1 receptor	protein coding gene	MP:0002687	oligozoospermia	1.356	#N/A
Csf1r	12978	ENSMUSG00000024621	MGI:1339758	colony stimulating factor 1 receptor	protein coding gene	MP:0002782	abnormal testes secretion	1.356	#N/A
Rabl2	68708	ENSMUSG00000022621	MGI:1915958	RAB, member RAS oncogene family-like 2	protein coding gene	MP:0001925	male infertility	1.33563	-1.37627
Rabl2	68708	ENSMUSG00000022621	MGI:1915958	RAB, member RAS oncogene family-like 2	protein coding gene	MP:0001926	female infertility	1.33563	-1.37627
Rabl2	68708	ENSMUSG00000022621	MGI:1915958	RAB, member RAS oncogene family-like 2	protein coding gene	MP:0002675	asthenozoospermia	1.33563	-1.37627
Rabl2	68708	ENSMUSG00000022621	MGI:1915958	RAB, member RAS oncogene family-like 2	protein coding gene	MP:0002687	oligozoospermia	1.33563	-1.37627
Rabl2	68708	ENSMUSG00000022621	MGI:1915958	RAB, member RAS oncogene family-like 2	protein coding gene	MP:0004852	decreased testis weight	1.33563	-1.37627
Rabl2	68708	ENSMUSG00000022621	MGI:1915958	RAB, member RAS oncogene family-like 2	protein coding gene	MP:0009239	short sperm flagellum	1.33563	-1.37627
Wrnip1	78903	ENSMUSG00000021400	MGI:1926153	Werner helicase interacting protein 1	protein coding gene	MP:0002059	abnormal seminal vesicle morphology	1.33027	#N/A
Best1	24115	ENSMUSG00000037418	MGI:1346332	bestrophin 1	protein coding gene	MP:0000242	impaired fertilization	1.32059	-6.4281
Best1	24115	ENSMUSG00000037418	MGI:1346332	bestrophin 1	protein coding gene	MP:0001922	reduced male fertility	1.32059	-6.4281
Best1	24115	ENSMUSG00000037418	MGI:1346332	bestrophin 1	protein coding gene	MP:0002675	asthenozoospermia	1.32059	-6.4281
Best1	24115	ENSMUSG00000037418	MGI:1346332	bestrophin 1	protein coding gene	MP:0004543	abnormal sperm physiology	1.32059	-6.4281
Best1	24115	ENSMUSG00000037418	MGI:1346332	bestrophin 1	protein coding gene	MP:0008839	absent acrosome	1.32059	-6.4281
Best1	24115	ENSMUSG00000037418	MGI:1346332	bestrophin 1	protein coding gene	MP:0008892	abnormal sperm flagellum morphology	1.32059	-6.4281
Best1	24115	ENSMUSG00000037418	MGI:1346332	bestrophin 1	protein coding gene	MP:0008893	detached sperm flagellum	1.32059	-6.4281
Best1	24115	ENSMUSG00000037418	MGI:1346332	bestrophin 1	protein coding gene	MP:0008898	abnormal acrosome morphology	1.32059	-6.4281
Best1	24115	ENSMUSG00000037418	MGI:1346332	bestrophin 1	protein coding gene	MP:0009237	kinked sperm flagellum	1.32059	-6.4281
Best1	24115	ENSMUSG00000037418	MGI:1346332	bestrophin 1	protein coding gene	MP:0009325	necrospermia	1.32059	-6.4281
Ccdc28a	215814	ENSMUSG00000059554	MGI:2443508	coiled-coil domain containing 28A	protein coding gene	MP:0001925	male infertility	1.31771	-1.53125
Amh	11705	ENSMUSG00000035262	MGI:88006	anti-Mullerian hormone	protein coding gene	MP:0001152	Leydig cell hyperplasia	1.31566	1.34917
Amh	11705	ENSMUSG00000035262	MGI:88006	anti-Mullerian hormone	protein coding gene	MP:0001749	suppressed circulating follicle stimulating hormone level	1.31566	1.34917
Amh	11705	ENSMUSG00000035262	MGI:88006	anti-Mullerian hormone	protein coding gene	MP:0001922	reduced male fertility	1.31566	1.34917
Amh	11705	ENSMUSG00000035262	MGI:88006	anti-Mullerian hormone	protein coding gene	MP:0002678	increased follicle recruitment	1.31566	1.34917
Amh	11705	ENSMUSG00000035262	MGI:88006	anti-Mullerian hormone	protein coding gene	MP:0002789	male pseudohermaphroditism	1.31566	1.34917
Amh	11705	ENSMUSG00000035262	MGI:88006	anti-Mullerian hormone	protein coding gene	MP:0004855	increased ovary weight	1.31566	1.34917
Igsf11	207683	ENSMUSG00000022790	MGI:2388477	immunoglobulin superfamily, member 11	protein coding gene	MP:0001925	male infertility	1.31126	#N/A
Tgfb1	21803	ENSMUSG00000002603	MGI:98725	transforming growth factor, beta 1	protein coding gene	MP:0001924	infertility	1.30752	#N/A
Zfp143	20841	ENSMUSG00000061079	MGI:1277969	zinc finger protein 143	protein coding gene	MP:0001924	infertility	1.29485	#N/A
Spata2	263876	ENSMUSG00000047030	MGI:2146885	spermatogenesis associated 2	protein coding gene	MP:0001147	small testis	1.2904	1.14918
Spata2	263876	ENSMUSG00000047030	MGI:2146885	spermatogenesis associated 2	protein coding gene	MP:0001153	small seminiferous tubules	1.2904	1.14918
Spata2	263876	ENSMUSG00000047030	MGI:2146885	spermatogenesis associated 2	protein coding gene	MP:0001922	reduced male fertility	1.2904	1.14918
Spata2	263876	ENSMUSG00000047030	MGI:2146885	spermatogenesis associated 2	protein coding gene	MP:0002675	asthenozoospermia	1.2904	1.14918
Spata2	263876	ENSMUSG00000047030	MGI:2146885	spermatogenesis associated 2	protein coding gene	MP:0002687	oligozoospermia	1.2904	1.14918
Spata2	263876	ENSMUSG00000047030	MGI:2146885	spermatogenesis associated 2	protein coding gene	MP:0004852	decreased testis weight	1.2904	1.14918
Spata2	263876	ENSMUSG00000047030	MGI:2146885	spermatogenesis associated 2	protein coding gene	MP:0004901	decreased male germ cell number	1.2904	1.14918
Spata2	263876	ENSMUSG00000047030	MGI:2146885	spermatogenesis associated 2	protein coding gene	MP:0006378	abnormal spermatogonia morphology	1.2904	1.14918
Spata2	263876	ENSMUSG00000047030	MGI:2146885	spermatogenesis associated 2	protein coding gene	MP:0009647	decreased fertilization frequency	1.2904	1.14918
Lrp8	16975	ENSMUSG00000028613	MGI:1340044	low density lipoprotein receptor-related protein 8, apolipoprotein e receptor	protein coding gene	MP:0001156	abnormal spermatogenesis	1.28661	#N/A
Lrp8	16975	ENSMUSG00000028613	MGI:1340044	low density lipoprotein receptor-related protein 8, apolipoprotein e receptor	protein coding gene	MP:0001922	reduced male fertility	1.28661	#N/A
Lrp8	16975	ENSMUSG00000028613	MGI:1340044	low density lipoprotein receptor-related protein 8, apolipoprotein e receptor	protein coding gene	MP:0001925	male infertility	1.28661	#N/A
Lrp8	16975	ENSMUSG00000028613	MGI:1340044	low density lipoprotein receptor-related protein 8, apolipoprotein e receptor	protein coding gene	MP:0002675	asthenozoospermia	1.28661	#N/A
Lrp8	16975	ENSMUSG00000028613	MGI:1340044	low density lipoprotein receptor-related protein 8, apolipoprotein e receptor	protein coding gene	MP:0004543	abnormal sperm physiology	1.28661	#N/A
Lrp8	16975	ENSMUSG00000028613	MGI:1340044	low density lipoprotein receptor-related protein 8, apolipoprotein e receptor	protein coding gene	MP:0008892	abnormal sperm flagellum morphology	1.28661	#N/A
Lrp8	16975	ENSMUSG00000028613	MGI:1340044	low density lipoprotein receptor-related protein 8, apolipoprotein e receptor	protein coding gene	MP:0009237	kinked sperm flagellum	1.28661	#N/A
Lrp8	16975	ENSMUSG00000028613	MGI:1340044	low density lipoprotein receptor-related protein 8, apolipoprotein e receptor	protein coding gene	MP:0009831	abnormal sperm midpiece morphology	1.28661	#N/A
Lrp8	16975	ENSMUSG00000028613	MGI:1340044	low density lipoprotein receptor-related protein 8, apolipoprotein e receptor	protein coding gene	MP:0009832	abnormal sperm mitochondrial sheath morphology	1.28661	#N/A
Pramel1	83491	ENSMUSG00000041805	MGI:1890541	preferentially expressed antigen in melanoma-like 1	protein coding gene	MP:0002059	abnormal seminal vesicle morphology	1.28424	-1.26434
Tcte1	21645	ENSMUSG00000023949	MGI:98640	t-complex-associated testis expressed 1	protein coding gene	MP:0001124	abnormal gametes	1.2837	-1.24915
Tcte1	21645	ENSMUSG00000023949	MGI:98640	t-complex-associated testis expressed 1	protein coding gene	MP:0001925	male infertility	1.2837	-1.24915
Tcte1	21645	ENSMUSG00000023949	MGI:98640	t-complex-associated testis expressed 1	protein coding gene	MP:0002675	asthenozoospermia	1.2837	-1.24915
Tcte1	21645	ENSMUSG00000023949	MGI:98640	t-complex-associated testis expressed 1	protein coding gene	MP:0008892	abnormal sperm flagellum morphology	1.2837	-1.24915
Arid5b	71371	ENSMUSG00000019947	MGI:2175912	AT rich interactive domain 5B (MRF1-like)	protein coding gene	MP:0001126	abnormal ovary morphology	1.2715	#N/A
Arid5b	71371	ENSMUSG00000019947	MGI:2175912	AT rich interactive domain 5B (MRF1-like)	protein coding gene	MP:0001145	abnormal male reproductive system morphology	1.2715	#N/A
Arid5b	71371	ENSMUSG00000019947	MGI:2175912	AT rich interactive domain 5B (MRF1-like)	protein coding gene	MP:0001147	small testis	1.2715	#N/A
Arid5b	71371	ENSMUSG00000019947	MGI:2175912	AT rich interactive domain 5B (MRF1-like)	protein coding gene	MP:0001154	seminiferous tubule degeneration	1.2715	#N/A
Arid5b	71371	ENSMUSG00000019947	MGI:2175912	AT rich interactive domain 5B (MRF1-like)	protein coding gene	MP:0001155	arrest of spermatogenesis	1.2715	#N/A
Arid5b	71371	ENSMUSG00000019947	MGI:2175912	AT rich interactive domain 5B (MRF1-like)	protein coding gene	MP:0001376	abnormal mating receptivity	1.2715	#N/A
Arid5b	71371	ENSMUSG00000019947	MGI:2175912	AT rich interactive domain 5B (MRF1-like)	protein coding gene	MP:0001377	abnormal mating frequency	1.2715	#N/A
Arid5b	71371	ENSMUSG00000019947	MGI:2175912	AT rich interactive domain 5B (MRF1-like)	protein coding gene	MP:0001922	reduced male fertility	1.2715	#N/A
Arid5b	71371	ENSMUSG00000019947	MGI:2175912	AT rich interactive domain 5B (MRF1-like)	protein coding gene	MP:0001926	female infertility	1.2715	#N/A
Arid5b	71371	ENSMUSG00000019947	MGI:2175912	AT rich interactive domain 5B (MRF1-like)	protein coding gene	MP:0002161	abnormal fertility/fecundity	1.2715	#N/A
Ccdc42	276920	ENSMUSG00000045915	MGI:3045254	coiled-coil domain containing 42	protein coding gene	MP:0001146	abnormal testis morphology	1.25958	-1.35642
Ccdc42	276920	ENSMUSG00000045915	MGI:3045254	coiled-coil domain containing 42	protein coding gene	MP:0001925	male infertility	1.25958	-1.35642
Ccdc42	276920	ENSMUSG00000045915	MGI:3045254	coiled-coil domain containing 42	protein coding gene	MP:0001932	abnormal spermiogenesis	1.25958	-1.35642
Ccdc42	276920	ENSMUSG00000045915	MGI:3045254	coiled-coil domain containing 42	protein coding gene	MP:0004182	abnormal spermiation	1.25958	-1.35642
Ccdc42	276920	ENSMUSG00000045915	MGI:3045254	coiled-coil domain containing 42	protein coding gene	MP:0005159	azoospermia	1.25958	-1.35642
Ccdc42	276920	ENSMUSG00000045915	MGI:3045254	coiled-coil domain containing 42	protein coding gene	MP:0006380	abnormal spermatid morphology	1.25958	-1.35642
Ccdc42	276920	ENSMUSG00000045915	MGI:3045254	coiled-coil domain containing 42	protein coding gene	MP:0008545	absent sperm flagellum	1.25958	-1.35642
Ccdc42	276920	ENSMUSG00000045915	MGI:3045254	coiled-coil domain containing 42	protein coding gene	MP:0008892	abnormal sperm flagellum morphology	1.25958	-1.35642
Ccdc42	276920	ENSMUSG00000045915	MGI:3045254	coiled-coil domain containing 42	protein coding gene	MP:0008898	abnormal acrosome morphology	1.25958	-1.35642
Ccdc42	276920	ENSMUSG00000045915	MGI:3045254	coiled-coil domain containing 42	protein coding gene	MP:0009230	abnormal sperm head morphology	1.25958	-1.35642
Ccdc42	276920	ENSMUSG00000045915	MGI:3045254	coiled-coil domain containing 42	protein coding gene	MP:0009231	detached acrosome	1.25958	-1.35642
Ccdc42	276920	ENSMUSG00000045915	MGI:3045254	coiled-coil domain containing 42	protein coding gene	MP:0009232	abnormal sperm nucleus morphology	1.25958	-1.35642
Ccdc42	276920	ENSMUSG00000045915	MGI:3045254	coiled-coil domain containing 42	protein coding gene	MP:0009830	abnormal sperm connecting piece morphology	1.25958	-1.35642
Ccdc42	276920	ENSMUSG00000045915	MGI:3045254	coiled-coil domain containing 42	protein coding gene	MP:0009838	abnormal sperm axoneme morphology	1.25958	-1.35642
Patz1	56218	ENSMUSG00000020453	MGI:1891832	POZ (BTB) and AT hook containing zinc finger 1	protein coding gene	MP:0001147	small testis	1.25623	#N/A
Patz1	56218	ENSMUSG00000020453	MGI:1891832	POZ (BTB) and AT hook containing zinc finger 1	protein coding gene	MP:0001152	Leydig cell hyperplasia	1.25623	#N/A
Patz1	56218	ENSMUSG00000020453	MGI:1891832	POZ (BTB) and AT hook containing zinc finger 1	protein coding gene	MP:0001153	small seminiferous tubules	1.25623	#N/A
Patz1	56218	ENSMUSG00000020453	MGI:1891832	POZ (BTB) and AT hook containing zinc finger 1	protein coding gene	MP:0001155	arrest of spermatogenesis	1.25623	#N/A
Patz1	56218	ENSMUSG00000020453	MGI:1891832	POZ (BTB) and AT hook containing zinc finger 1	protein coding gene	MP:0001925	male infertility	1.25623	#N/A
Patz1	56218	ENSMUSG00000020453	MGI:1891832	POZ (BTB) and AT hook containing zinc finger 1	protein coding gene	MP:0001926	female infertility	1.25623	#N/A
Patz1	56218	ENSMUSG00000020453	MGI:1891832	POZ (BTB) and AT hook containing zinc finger 1	protein coding gene	MP:0002685	abnormal spermatogonia proliferation	1.25623	#N/A
Patz1	56218	ENSMUSG00000020453	MGI:1891832	POZ (BTB) and AT hook containing zinc finger 1	protein coding gene	MP:0004852	decreased testis weight	1.25623	#N/A
Patz1	56218	ENSMUSG00000020453	MGI:1891832	POZ (BTB) and AT hook containing zinc finger 1	protein coding gene	MP:0005159	azoospermia	1.25623	#N/A
Pank2	74450	ENSMUSG00000037514	MGI:1921700	pantothenate kinase 2	protein coding gene	MP:0001147	small testis	1.23978	#N/A
Pank2	74450	ENSMUSG00000037514	MGI:1921700	pantothenate kinase 2	protein coding gene	MP:0001155	arrest of spermatogenesis	1.23978	#N/A
Pank2	74450	ENSMUSG00000037514	MGI:1921700	pantothenate kinase 2	protein coding gene	MP:0001923	reduced female fertility	1.23978	#N/A
Pank2	74450	ENSMUSG00000037514	MGI:1921700	pantothenate kinase 2	protein coding gene	MP:0001925	male infertility	1.23978	#N/A
Pank2	74450	ENSMUSG00000037514	MGI:1921700	pantothenate kinase 2	protein coding gene	MP:0005159	azoospermia	1.23978	#N/A
Cep250	16328	ENSMUSG00000038241	MGI:108084	centrosomal protein 250	protein coding gene	MP:0001925	male infertility	1.23693	#N/A
Esr1	13982	ENSMUSG00000019768	MGI:1352467	estrogen receptor 1 (alpha)	protein coding gene	MP:0000242	impaired fertilization	1.235	-1.47116
Esr1	13982	ENSMUSG00000019768	MGI:1352467	estrogen receptor 1 (alpha)	protein coding gene	MP:0001121	uterus hypoplasia	1.235	-1.47116
Esr1	13982	ENSMUSG00000019768	MGI:1352467	estrogen receptor 1 (alpha)	protein coding gene	MP:0001126	abnormal ovary morphology	1.235	-1.47116
Esr1	13982	ENSMUSG00000019768	MGI:1352467	estrogen receptor 1 (alpha)	protein coding gene	MP:0001129	impaired ovarian folliculogenesis	1.235	-1.47116
Esr1	13982	ENSMUSG00000019768	MGI:1352467	estrogen receptor 1 (alpha)	protein coding gene	MP:0001130	abnormal ovarian folliculogenesis	1.235	-1.47116
Esr1	13982	ENSMUSG00000019768	MGI:1352467	estrogen receptor 1 (alpha)	protein coding gene	MP:0001131	abnormal ovarian follicle morphology	1.235	-1.47116
Esr1	13982	ENSMUSG00000019768	MGI:1352467	estrogen receptor 1 (alpha)	protein coding gene	MP:0001139	abnormal vagina morphology	1.235	-1.47116
Esr1	13982	ENSMUSG00000019768	MGI:1352467	estrogen receptor 1 (alpha)	protein coding gene	MP:0001140	abnormal vagina epithelium morphology	1.235	-1.47116
Esr1	13982	ENSMUSG00000019768	MGI:1352467	estrogen receptor 1 (alpha)	protein coding gene	MP:0001145	abnormal male reproductive system morphology	1.235	-1.47116
Esr1	13982	ENSMUSG00000019768	MGI:1352467	estrogen receptor 1 (alpha)	protein coding gene	MP:0001146	abnormal testis morphology	1.235	-1.47116
Esr1	13982	ENSMUSG00000019768	MGI:1352467	estrogen receptor 1 (alpha)	protein coding gene	MP:0001147	small testis	1.235	-1.47116
Esr1	13982	ENSMUSG00000019768	MGI:1352467	estrogen receptor 1 (alpha)	protein coding gene	MP:0001154	seminiferous tubule degeneration	1.235	-1.47116
Esr1	13982	ENSMUSG00000019768	MGI:1352467	estrogen receptor 1 (alpha)	protein coding gene	MP:0001156	abnormal spermatogenesis	1.235	-1.47116
Esr1	13982	ENSMUSG00000019768	MGI:1352467	estrogen receptor 1 (alpha)	protein coding gene	MP:0001376	abnormal mating receptivity	1.235	-1.47116
Esr1	13982	ENSMUSG00000019768	MGI:1352467	estrogen receptor 1 (alpha)	protein coding gene	MP:0001380	reduced male mating frequency	1.235	-1.47116
Esr1	13982	ENSMUSG00000019768	MGI:1352467	estrogen receptor 1 (alpha)	protein coding gene	MP:0001750	increased circulating follicle stimulating hormone level	1.235	-1.47116
Esr1	13982	ENSMUSG00000019768	MGI:1352467	estrogen receptor 1 (alpha)	protein coding gene	MP:0001919	abnormal reproductive system physiology	1.235	-1.47116
Esr1	13982	ENSMUSG00000019768	MGI:1352467	estrogen receptor 1 (alpha)	protein coding gene	MP:0001922	reduced male fertility	1.235	-1.47116
Esr1	13982	ENSMUSG00000019768	MGI:1352467	estrogen receptor 1 (alpha)	protein coding gene	MP:0001923	reduced female fertility	1.235	-1.47116
Esr1	13982	ENSMUSG00000019768	MGI:1352467	estrogen receptor 1 (alpha)	protein coding gene	MP:0001924	infertility	1.235	-1.47116
Esr1	13982	ENSMUSG00000019768	MGI:1352467	estrogen receptor 1 (alpha)	protein coding gene	MP:0001925	male infertility	1.235	-1.47116
Esr1	13982	ENSMUSG00000019768	MGI:1352467	estrogen receptor 1 (alpha)	protein coding gene	MP:0001926	female infertility	1.235	-1.47116
Esr1	13982	ENSMUSG00000019768	MGI:1352467	estrogen receptor 1 (alpha)	protein coding gene	MP:0002016	ovary cysts	1.235	-1.47116
Esr1	13982	ENSMUSG00000019768	MGI:1352467	estrogen receptor 1 (alpha)	protein coding gene	MP:0002059	abnormal seminal vesicle morphology	1.235	-1.47116
Esr1	13982	ENSMUSG00000019768	MGI:1352467	estrogen receptor 1 (alpha)	protein coding gene	MP:0002160	abnormal reproductive system morphology	1.235	-1.47116
Esr1	13982	ENSMUSG00000019768	MGI:1352467	estrogen receptor 1 (alpha)	protein coding gene	MP:0002675	asthenozoospermia	1.235	-1.47116
Esr1	13982	ENSMUSG00000019768	MGI:1352467	estrogen receptor 1 (alpha)	protein coding gene	MP:0002687	oligozoospermia	1.235	-1.47116
Esr1	13982	ENSMUSG00000019768	MGI:1352467	estrogen receptor 1 (alpha)	protein coding gene	MP:0002769	abnormal vas deferens morphology	1.235	-1.47116
Esr1	13982	ENSMUSG00000019768	MGI:1352467	estrogen receptor 1 (alpha)	protein coding gene	MP:0002780	decreased circulating testosterone level	1.235	-1.47116
Esr1	13982	ENSMUSG00000019768	MGI:1352467	estrogen receptor 1 (alpha)	protein coding gene	MP:0002781	increased circulating testosterone level	1.235	-1.47116
Esr1	13982	ENSMUSG00000019768	MGI:1352467	estrogen receptor 1 (alpha)	protein coding gene	MP:0003205	testicular atrophy	1.235	-1.47116
Esr1	13982	ENSMUSG00000019768	MGI:1352467	estrogen receptor 1 (alpha)	protein coding gene	MP:0003355	decreased ovulation rate	1.235	-1.47116
Esr1	13982	ENSMUSG00000019768	MGI:1352467	estrogen receptor 1 (alpha)	protein coding gene	MP:0003698	abnormal male reproductive system physiology	1.235	-1.47116
Esr1	13982	ENSMUSG00000019768	MGI:1352467	estrogen receptor 1 (alpha)	protein coding gene	MP:0004834	ovary hemorrhage	1.235	-1.47116
Esr1	13982	ENSMUSG00000019768	MGI:1352467	estrogen receptor 1 (alpha)	protein coding gene	MP:0004850	abnormal testis weight	1.235	-1.47116
Esr1	13982	ENSMUSG00000019768	MGI:1352467	estrogen receptor 1 (alpha)	protein coding gene	MP:0004852	decreased testis weight	1.235	-1.47116
Esr1	13982	ENSMUSG00000019768	MGI:1352467	estrogen receptor 1 (alpha)	protein coding gene	MP:0004901	decreased male germ cell number	1.235	-1.47116
Esr1	13982	ENSMUSG00000019768	MGI:1352467	estrogen receptor 1 (alpha)	protein coding gene	MP:0004929	decreased epididymis weight	1.235	-1.47116
Esr1	13982	ENSMUSG00000019768	MGI:1352467	estrogen receptor 1 (alpha)	protein coding gene	MP:0005133	increased luteinizing hormone level	1.235	-1.47116
Esr1	13982	ENSMUSG00000019768	MGI:1352467	estrogen receptor 1 (alpha)	protein coding gene	MP:0005182	increased circulating estradiol level	1.235	-1.47116
Esr1	13982	ENSMUSG00000019768	MGI:1352467	estrogen receptor 1 (alpha)	protein coding gene	MP:0005185	decreased circulating progesterone level	1.235	-1.47116
Esr1	13982	ENSMUSG00000019768	MGI:1352467	estrogen receptor 1 (alpha)	protein coding gene	MP:0005578	teratozoospermia	1.235	-1.47116
Esr1	13982	ENSMUSG00000019768	MGI:1352467	estrogen receptor 1 (alpha)	protein coding gene	MP:0006416	abnormal rete testis morphology	1.235	-1.47116
Esr1	13982	ENSMUSG00000019768	MGI:1352467	estrogen receptor 1 (alpha)	protein coding gene	MP:0006423	dilated rete testis	1.235	-1.47116
Esr1	13982	ENSMUSG00000019768	MGI:1352467	estrogen receptor 1 (alpha)	protein coding gene	MP:0008334	increased gonadotroph cell number	1.235	-1.47116
Esr1	13982	ENSMUSG00000019768	MGI:1352467	estrogen receptor 1 (alpha)	protein coding gene	MP:0008868	abnormal granulosa cell morphology	1.235	-1.47116
Esr1	13982	ENSMUSG00000019768	MGI:1352467	estrogen receptor 1 (alpha)	protein coding gene	MP:0008871	abnormal ovarian follicle number	1.235	-1.47116
Esr1	13982	ENSMUSG00000019768	MGI:1352467	estrogen receptor 1 (alpha)	protein coding gene	MP:0008893	detached sperm flagellum	1.235	-1.47116
Esr1	13982	ENSMUSG00000019768	MGI:1352467	estrogen receptor 1 (alpha)	protein coding gene	MP:0008984	vagina hypoplasia	1.235	-1.47116
Esr1	13982	ENSMUSG00000019768	MGI:1352467	estrogen receptor 1 (alpha)	protein coding gene	MP:0008994	early vaginal opening	1.235	-1.47116
Esr1	13982	ENSMUSG00000019768	MGI:1352467	estrogen receptor 1 (alpha)	protein coding gene	MP:0008995	early reproductive senescence	1.235	-1.47116
Esr1	13982	ENSMUSG00000019768	MGI:1352467	estrogen receptor 1 (alpha)	protein coding gene	MP:0009093	oocyte degeneration	1.235	-1.47116
Esr1	13982	ENSMUSG00000019768	MGI:1352467	estrogen receptor 1 (alpha)	protein coding gene	MP:0009251	enlarged endometrial glands	1.235	-1.47116
Esr1	13982	ENSMUSG00000019768	MGI:1352467	estrogen receptor 1 (alpha)	protein coding gene	MP:0009257	dilated seminiferous tubules	1.235	-1.47116
Esr1	13982	ENSMUSG00000019768	MGI:1352467	estrogen receptor 1 (alpha)	protein coding gene	MP:0009285	increased gonadal fat pad weight	1.235	-1.47116
Esr1	13982	ENSMUSG00000019768	MGI:1352467	estrogen receptor 1 (alpha)	protein coding gene	MP:0009288	increased epididymal fat pad weight	1.235	-1.47116
Esr1	13982	ENSMUSG00000019768	MGI:1352467	estrogen receptor 1 (alpha)	protein coding gene	MP:0009361	abnormal primordial ovarian follicle morphology	1.235	-1.47116
Esr1	13982	ENSMUSG00000019768	MGI:1352467	estrogen receptor 1 (alpha)	protein coding gene	MP:0009444	ovarian follicular cyst	1.235	-1.47116
Esr1	13982	ENSMUSG00000019768	MGI:1352467	estrogen receptor 1 (alpha)	protein coding gene	MP:0009648	abnormal superovulation	1.235	-1.47116
Esr1	13982	ENSMUSG00000019768	MGI:1352467	estrogen receptor 1 (alpha)	protein coding gene	MP:0009824	spermatic granuloma	1.235	-1.47116
Esr1	13982	ENSMUSG00000019768	MGI:1352467	estrogen receptor 1 (alpha)	protein coding gene	MP:0009856	failure of ejaculation	1.235	-1.47116
Esr1	13982	ENSMUSG00000019768	MGI:1352467	estrogen receptor 1 (alpha)	protein coding gene	MP:0011121	decreased primordial ovarian follicle number	1.235	-1.47116
Poc5	67463	ENSMUSG00000021671	MGI:1914713	POC5 centriolar protein	protein coding gene	MP:0001126	abnormal ovary morphology	1.23478	-1.26176
Poc5	67463	ENSMUSG00000021671	MGI:1914713	POC5 centriolar protein	protein coding gene	MP:0001147	small testis	1.23478	-1.26176
Drc7	330830	ENSMUSG00000031786	MGI:2685616	dynein regulatory complex subunit 7	protein coding gene	MP:0001925	male infertility	1.23323	#N/A
Slc25a3	18674	ENSMUSG00000061904	MGI:1353498	solute carrier family 25 (mitochondrial carrier, phosphate carrier), member 3	protein coding gene	MP:0001147	small testis	1.22946	-1.16496
Pdgfa	18590	ENSMUSG00000025856	MGI:97527	platelet derived growth factor, alpha	protein coding gene	MP:0001155	arrest of spermatogenesis	1.2287	1.25739
Pdgfa	18590	ENSMUSG00000025856	MGI:97527	platelet derived growth factor, alpha	protein coding gene	MP:0001156	abnormal spermatogenesis	1.2287	1.25739
Pla2g6	53357	ENSMUSG00000042632	MGI:1859152	phospholipase A2, group VI	protein coding gene	MP:0001922	reduced male fertility	1.21953	#N/A
Pla2g6	53357	ENSMUSG00000042632	MGI:1859152	phospholipase A2, group VI	protein coding gene	MP:0001925	male infertility	1.21953	#N/A
Pla2g6	53357	ENSMUSG00000042632	MGI:1859152	phospholipase A2, group VI	protein coding gene	MP:0002675	asthenozoospermia	1.21953	#N/A
Baiap2	108100	ENSMUSG00000025372	MGI:2137336	brain-specific angiogenesis inhibitor 1-associated protein 2	protein coding gene	MP:0001146	abnormal testis morphology	1.21919	1.22104
Baiap2	108100	ENSMUSG00000025372	MGI:2137336	brain-specific angiogenesis inhibitor 1-associated protein 2	protein coding gene	MP:0001147	small testis	1.21919	1.22104
Tmc7	209760	ENSMUSG00000042246	MGI:2443317	transmembrane channel-like gene family 7	protein coding gene	MP:0001925	male infertility	1.21878	-1.26393
Tmc7	209760	ENSMUSG00000042246	MGI:2443317	transmembrane channel-like gene family 7	protein coding gene	MP:0001926	female infertility	1.21878	-1.26393
Ezh1	14055	ENSMUSG00000006920	MGI:1097695	enhancer of zeste 1 polycomb repressive complex 2 subunit	protein coding gene	MP:0001925	male infertility	1.21605	#N/A
Plat	18791	ENSMUSG00000031538	MGI:97610	plasminogen activator, tissue	protein coding gene	MP:0001146	abnormal testis morphology	1.20631	1.29204
Plat	18791	ENSMUSG00000031538	MGI:97610	plasminogen activator, tissue	protein coding gene	MP:0001147	small testis	1.20631	1.29204
Ttll1	319953	ENSMUSG00000022442	MGI:2443047	tubulin tyrosine ligase-like 1	protein coding gene	MP:0001156	abnormal spermatogenesis	1.20384	#N/A
Ttll1	319953	ENSMUSG00000022442	MGI:2443047	tubulin tyrosine ligase-like 1	protein coding gene	MP:0001925	male infertility	1.20384	#N/A
Ttll1	319953	ENSMUSG00000022442	MGI:2443047	tubulin tyrosine ligase-like 1	protein coding gene	MP:0002675	asthenozoospermia	1.20384	#N/A
Ttll1	319953	ENSMUSG00000022442	MGI:2443047	tubulin tyrosine ligase-like 1	protein coding gene	MP:0002687	oligozoospermia	1.20384	#N/A
Ttll1	319953	ENSMUSG00000022442	MGI:2443047	tubulin tyrosine ligase-like 1	protein coding gene	MP:0005578	teratozoospermia	1.20384	#N/A
Ttll1	319953	ENSMUSG00000022442	MGI:2443047	tubulin tyrosine ligase-like 1	protein coding gene	MP:0008545	absent sperm flagellum	1.20384	#N/A
Ttll1	319953	ENSMUSG00000022442	MGI:2443047	tubulin tyrosine ligase-like 1	protein coding gene	MP:0008893	detached sperm flagellum	1.20384	#N/A
Ttll1	319953	ENSMUSG00000022442	MGI:2443047	tubulin tyrosine ligase-like 1	protein coding gene	MP:0009234	absent sperm head	1.20384	#N/A
Ttll1	319953	ENSMUSG00000022442	MGI:2443047	tubulin tyrosine ligase-like 1	protein coding gene	MP:0009239	short sperm flagellum	1.20384	#N/A
Ttll1	319953	ENSMUSG00000022442	MGI:2443047	tubulin tyrosine ligase-like 1	protein coding gene	MP:0009831	abnormal sperm midpiece morphology	1.20384	#N/A
Cfap54	380654	ENSMUSG00000020014	MGI:1922208	cilia and flagella associated protein 54	protein coding gene	MP:0001925	male infertility	1.19304	#N/A
Cfap54	380654	ENSMUSG00000020014	MGI:1922208	cilia and flagella associated protein 54	protein coding gene	MP:0001932	abnormal spermiogenesis	1.19304	#N/A
Cfap54	380654	ENSMUSG00000020014	MGI:1922208	cilia and flagella associated protein 54	protein coding gene	MP:0002687	oligozoospermia	1.19304	#N/A
Cfap54	380654	ENSMUSG00000020014	MGI:1922208	cilia and flagella associated protein 54	protein coding gene	MP:0006380	abnormal spermatid morphology	1.19304	#N/A
Cfap54	380654	ENSMUSG00000020014	MGI:1922208	cilia and flagella associated protein 54	protein coding gene	MP:0008545	absent sperm flagellum	1.19304	#N/A
Cfap54	380654	ENSMUSG00000020014	MGI:1922208	cilia and flagella associated protein 54	protein coding gene	MP:0009239	short sperm flagellum	1.19304	#N/A
Cfap54	380654	ENSMUSG00000020014	MGI:1922208	cilia and flagella associated protein 54	protein coding gene	MP:0009838	abnormal sperm axoneme morphology	1.19304	#N/A
Wsb2	59043	ENSMUSG00000029364	MGI:2144041	WD repeat and SOCS box-containing 2	protein coding gene	MP:0001925	male infertility	1.18778	1.36619
Wsb2	59043	ENSMUSG00000029364	MGI:2144041	WD repeat and SOCS box-containing 2	protein coding gene	MP:0001926	female infertility	1.18778	1.36619
Paip2	67869	ENSMUSG00000037058	MGI:1915119	polyadenylate-binding protein-interacting protein 2	protein coding gene	MP:0001925	male infertility	1.18537	-1.45246
Paip2	67869	ENSMUSG00000037058	MGI:1915119	polyadenylate-binding protein-interacting protein 2	protein coding gene	MP:0002662	abnormal cauda epididymis morphology	1.18537	-1.45246
Atp2b1	67972	ENSMUSG00000019943	MGI:104653	ATPase, Ca++ transporting, plasma membrane 1	protein coding gene	MP:0002059	abnormal seminal vesicle morphology	1.18165	1.30103
Atp2b1	67972	ENSMUSG00000019943	MGI:104653	ATPase, Ca++ transporting, plasma membrane 1	protein coding gene	MP:0004931	enlarged epididymis	1.18165	1.30103
Gja1	14609	ENSMUSG00000050953	MGI:95713	gap junction protein, alpha 1	protein coding gene	MP:0001126	abnormal ovary morphology	1.17873	1.12689
Gja1	14609	ENSMUSG00000050953	MGI:95713	gap junction protein, alpha 1	protein coding gene	MP:0001127	small ovary	1.17873	1.12689
Gja1	14609	ENSMUSG00000050953	MGI:95713	gap junction protein, alpha 1	protein coding gene	MP:0001129	impaired ovarian folliculogenesis	1.17873	1.12689
Gja1	14609	ENSMUSG00000050953	MGI:95713	gap junction protein, alpha 1	protein coding gene	MP:0001131	abnormal ovarian follicle morphology	1.17873	1.12689
Gja1	14609	ENSMUSG00000050953	MGI:95713	gap junction protein, alpha 1	protein coding gene	MP:0001147	small testis	1.17873	1.12689
Gja1	14609	ENSMUSG00000050953	MGI:95713	gap junction protein, alpha 1	protein coding gene	MP:0001152	Leydig cell hyperplasia	1.17873	1.12689
Gja1	14609	ENSMUSG00000050953	MGI:95713	gap junction protein, alpha 1	protein coding gene	MP:0001153	small seminiferous tubules	1.17873	1.12689
Gja1	14609	ENSMUSG00000050953	MGI:95713	gap junction protein, alpha 1	protein coding gene	MP:0001155	arrest of spermatogenesis	1.17873	1.12689
Gja1	14609	ENSMUSG00000050953	MGI:95713	gap junction protein, alpha 1	protein coding gene	MP:0001156	abnormal spermatogenesis	1.17873	1.12689
Gja1	14609	ENSMUSG00000050953	MGI:95713	gap junction protein, alpha 1	protein coding gene	MP:0001923	reduced female fertility	1.17873	1.12689
Gja1	14609	ENSMUSG00000050953	MGI:95713	gap junction protein, alpha 1	protein coding gene	MP:0001925	male infertility	1.17873	1.12689
Gja1	14609	ENSMUSG00000050953	MGI:95713	gap junction protein, alpha 1	protein coding gene	MP:0001926	female infertility	1.17873	1.12689
Gja1	14609	ENSMUSG00000050953	MGI:95713	gap junction protein, alpha 1	protein coding gene	MP:0002016	ovary cysts	1.17873	1.12689
Gja1	14609	ENSMUSG00000050953	MGI:95713	gap junction protein, alpha 1	protein coding gene	MP:0002209	decreased germ cell number	1.17873	1.12689
Gja1	14609	ENSMUSG00000050953	MGI:95713	gap junction protein, alpha 1	protein coding gene	MP:0002776	Sertoli cell hyperplasia	1.17873	1.12689
Gja1	14609	ENSMUSG00000050953	MGI:95713	gap junction protein, alpha 1	protein coding gene	MP:0002784	abnormal Sertoli cell morphology	1.17873	1.12689
Gja1	14609	ENSMUSG00000050953	MGI:95713	gap junction protein, alpha 1	protein coding gene	MP:0004852	decreased testis weight	1.17873	1.12689
Gja1	14609	ENSMUSG00000050953	MGI:95713	gap junction protein, alpha 1	protein coding gene	MP:0004901	decreased male germ cell number	1.17873	1.12689
Gja1	14609	ENSMUSG00000050953	MGI:95713	gap junction protein, alpha 1	protein coding gene	MP:0005159	azoospermia	1.17873	1.12689
Gja1	14609	ENSMUSG00000050953	MGI:95713	gap junction protein, alpha 1	protein coding gene	MP:0006378	abnormal spermatogonia morphology	1.17873	1.12689
Gja1	14609	ENSMUSG00000050953	MGI:95713	gap junction protein, alpha 1	protein coding gene	MP:0006379	abnormal spermatocyte morphology	1.17873	1.12689
Gja1	14609	ENSMUSG00000050953	MGI:95713	gap junction protein, alpha 1	protein coding gene	MP:0006380	abnormal spermatid morphology	1.17873	1.12689
Gja1	14609	ENSMUSG00000050953	MGI:95713	gap junction protein, alpha 1	protein coding gene	MP:0008868	abnormal granulosa cell morphology	1.17873	1.12689
Gja1	14609	ENSMUSG00000050953	MGI:95713	gap junction protein, alpha 1	protein coding gene	MP:0009648	abnormal superovulation	1.17873	1.12689
Kbtbd2	210973	ENSMUSG00000059486	MGI:2384811	kelch repeat and BTB (POZ) domain containing 2	protein coding gene	MP:0001925	male infertility	1.17728	#N/A
Kbtbd2	210973	ENSMUSG00000059486	MGI:2384811	kelch repeat and BTB (POZ) domain containing 2	protein coding gene	MP:0001926	female infertility	1.17728	#N/A
Kbtbd2	210973	ENSMUSG00000059486	MGI:2384811	kelch repeat and BTB (POZ) domain containing 2	protein coding gene	MP:0009289	decreased epididymal fat pad weight	1.17728	#N/A
Cdc73	214498	ENSMUSG00000026361	MGI:2384876	cell division cycle 73, Paf1/RNA polymerase II complex component	protein coding gene	MP:0001147	small testis	1.17551	-1.29303
Cdc73	214498	ENSMUSG00000026361	MGI:2384876	cell division cycle 73, Paf1/RNA polymerase II complex component	protein coding gene	MP:0001157	small seminal vesicle	1.17551	-1.29303
Tmem237	381259	ENSMUSG00000038079	MGI:2138365	transmembrane protein 237	protein coding gene	MP:0001146	abnormal testis morphology	1.16764	#N/A
Tmem237	381259	ENSMUSG00000038079	MGI:2138365	transmembrane protein 237	protein coding gene	MP:0001147	small testis	1.16764	#N/A
Stk11	20869	ENSMUSG00000003068	MGI:1341870	serine/threonine kinase 11	protein coding gene	MP:0001146	abnormal testis morphology	1.15628	#N/A
Stk11	20869	ENSMUSG00000003068	MGI:1341870	serine/threonine kinase 11	protein coding gene	MP:0001147	small testis	1.15628	#N/A
Stk11	20869	ENSMUSG00000003068	MGI:1341870	serine/threonine kinase 11	protein coding gene	MP:0001156	abnormal spermatogenesis	1.15628	#N/A
Stk11	20869	ENSMUSG00000003068	MGI:1341870	serine/threonine kinase 11	protein coding gene	MP:0001925	male infertility	1.15628	#N/A
Stk11	20869	ENSMUSG00000003068	MGI:1341870	serine/threonine kinase 11	protein coding gene	MP:0002784	abnormal Sertoli cell morphology	1.15628	#N/A
Stk11	20869	ENSMUSG00000003068	MGI:1341870	serine/threonine kinase 11	protein coding gene	MP:0004852	decreased testis weight	1.15628	#N/A
Stk11	20869	ENSMUSG00000003068	MGI:1341870	serine/threonine kinase 11	protein coding gene	MP:0004901	decreased male germ cell number	1.15628	#N/A
Tsx	22127	ENSMUSG00000031329	MGI:108118	testis specific X-linked gene	protein coding gene	MP:0001147	small testis	1.15331	1.2694
Tsx	22127	ENSMUSG00000031329	MGI:108118	testis specific X-linked gene	protein coding gene	MP:0001923	reduced female fertility	1.15331	1.2694
Tsx	22127	ENSMUSG00000031329	MGI:108118	testis specific X-linked gene	protein coding gene	MP:0001940	testis hypoplasia	1.15331	1.2694
Maz	17188	ENSMUSG00000030678	MGI:1338823	MYC-associated zinc finger protein (purine-binding transcription factor)	protein coding gene	MP:0001925	male infertility	1.15122	#N/A
Gatm	67092	ENSMUSG00000027199	MGI:1914342	glycine amidinotransferase (L-arginine:glycine amidinotransferase)	protein coding gene	MP:0001146	abnormal testis morphology	1.12276	1.17122
Gatm	67092	ENSMUSG00000027199	MGI:1914342	glycine amidinotransferase (L-arginine:glycine amidinotransferase)	protein coding gene	MP:0001156	abnormal spermatogenesis	1.12276	1.17122
Gatm	67092	ENSMUSG00000027199	MGI:1914342	glycine amidinotransferase (L-arginine:glycine amidinotransferase)	protein coding gene	MP:0001925	male infertility	1.12276	1.17122
Gatm	67092	ENSMUSG00000027199	MGI:1914342	glycine amidinotransferase (L-arginine:glycine amidinotransferase)	protein coding gene	MP:0001926	female infertility	1.12276	1.17122

## Sheet: 8 weeks_down_DEGs
Symbol	Entrez Gene ID	Ensembl ID	MGI Gene/Marker ID	Name	Feature Type	MP ID (Mammmalian Pheonotype ID)	Term ( Pheonotype)	FC Dcaf17 vs WT 8 weeks	FC Dcaf17 vs WT 3 weeks
Pldi	73616	ENSMUSG00000037247	MGI:1920866	polymorphic derived intron containing	lncRNA gene	MP:0002675	asthenozoospermia	-4.69524	-2.04304
Pldi	73616	ENSMUSG00000037247	MGI:1920866	polymorphic derived intron containing	lncRNA gene	MP:0004852	decreased testis weight	-4.69524	-2.04304
Grm1	14816	ENSMUSG00000019828	MGI:1351338	glutamate receptor, metabotropic 1	protein coding gene	MP:0001921	reduced fertility	-2.59559	-1.74258
Grm1	14816	ENSMUSG00000019828	MGI:1351338	glutamate receptor, metabotropic 1	protein coding gene	MP:0001923	reduced female fertility	-2.59559	-1.74258
Grm1	14816	ENSMUSG00000019828	MGI:1351338	glutamate receptor, metabotropic 1	protein coding gene	MP:0001925	male infertility	-2.59559	-1.74258
Grm1	14816	ENSMUSG00000019828	MGI:1351338	glutamate receptor, metabotropic 1	protein coding gene	MP:0002161	abnormal fertility/fecundity	-2.59559	-1.74258
Grm1	14816	ENSMUSG00000019828	MGI:1351338	glutamate receptor, metabotropic 1	protein coding gene	MP:0002566	abnormal sexual interaction	-2.59559	-1.74258
Spem1	74288	ENSMUSG00000041165	MGI:1921538	sperm maturation 1	protein coding gene	MP:0000242	impaired fertilization	-2.481	#N/A
Spem1	74288	ENSMUSG00000041165	MGI:1921538	sperm maturation 1	protein coding gene	MP:0001156	abnormal spermatogenesis	-2.481	#N/A
Spem1	74288	ENSMUSG00000041165	MGI:1921538	sperm maturation 1	protein coding gene	MP:0001925	male infertility	-2.481	#N/A
Spem1	74288	ENSMUSG00000041165	MGI:1921538	sperm maturation 1	protein coding gene	MP:0001932	abnormal spermiogenesis	-2.481	#N/A
Spem1	74288	ENSMUSG00000041165	MGI:1921538	sperm maturation 1	protein coding gene	MP:0002675	asthenozoospermia	-2.481	#N/A
Spem1	74288	ENSMUSG00000041165	MGI:1921538	sperm maturation 1	protein coding gene	MP:0005578	teratozoospermia	-2.481	#N/A
Spem1	74288	ENSMUSG00000041165	MGI:1921538	sperm maturation 1	protein coding gene	MP:0009230	abnormal sperm head morphology	-2.481	#N/A
Lrrc52	240899	ENSMUSG00000040485	MGI:1924118	leucine rich repeat containing 52	protein coding gene	MP:0000242	impaired fertilization	-2.43474	-2.30024
Lrrc52	240899	ENSMUSG00000040485	MGI:1924118	leucine rich repeat containing 52	protein coding gene	MP:0001922	reduced male fertility	-2.43474	-2.30024
Lrrc52	240899	ENSMUSG00000040485	MGI:1924118	leucine rich repeat containing 52	protein coding gene	MP:0004543	abnormal sperm physiology	-2.43474	-2.30024
Limk2	16886	ENSMUSG00000020451	MGI:1197517	LIM motif-containing protein kinase 2	protein coding gene	MP:0001153	small seminiferous tubules	-2.22203	-1.44878
Limk2	16886	ENSMUSG00000020451	MGI:1197517	LIM motif-containing protein kinase 2	protein coding gene	MP:0001156	abnormal spermatogenesis	-2.22203	-1.44878
Limk2	16886	ENSMUSG00000020451	MGI:1197517	LIM motif-containing protein kinase 2	protein coding gene	MP:0004852	decreased testis weight	-2.22203	-1.44878
Limk2	16886	ENSMUSG00000020451	MGI:1197517	LIM motif-containing protein kinase 2	protein coding gene	MP:0006379	abnormal spermatocyte morphology	-2.22203	-1.44878
Limk2	16886	ENSMUSG00000020451	MGI:1197517	LIM motif-containing protein kinase 2	protein coding gene	MP:0008280	abnormal male germ cell apoptosis	-2.22203	-1.44878
Pla2g10	26565	ENSMUSG00000022683	MGI:1347522	phospholipase A2, group X	protein coding gene	MP:0003698	abnormal male reproductive system physiology	-2.06182	-6.33073
Adamts3	330119	ENSMUSG00000043635	MGI:3045353	a disintegrin-like and metallopeptidase (reprolysin type) with thrombospondin type 1 motif, 3	protein coding gene	MP:0003826	abnormal Mullerian duct morphology	-2.05205	#N/A
Adamts3	330119	ENSMUSG00000043635	MGI:3045353	a disintegrin-like and metallopeptidase (reprolysin type) with thrombospondin type 1 motif, 3	protein coding gene	MP:0013852	abnormal Mullerian duct topology	-2.05205	#N/A
Ror2	26564	ENSMUSG00000021464	MGI:1347521	receptor tyrosine kinase-like orphan receptor 2	protein coding gene	MP:0001153	small seminiferous tubules	-2.0362	#N/A
Ror2	26564	ENSMUSG00000021464	MGI:1347521	receptor tyrosine kinase-like orphan receptor 2	protein coding gene	MP:0001919	abnormal reproductive system physiology	-2.0362	#N/A
Ror2	26564	ENSMUSG00000021464	MGI:1347521	receptor tyrosine kinase-like orphan receptor 2	protein coding gene	MP:0001922	reduced male fertility	-2.0362	#N/A
Ror2	26564	ENSMUSG00000021464	MGI:1347521	receptor tyrosine kinase-like orphan receptor 2	protein coding gene	MP:0002687	oligozoospermia	-2.0362	#N/A
Ror2	26564	ENSMUSG00000021464	MGI:1347521	receptor tyrosine kinase-like orphan receptor 2	protein coding gene	MP:0004852	decreased testis weight	-2.0362	#N/A
Rora	19883	ENSMUSG00000032238	MGI:104661	RAR-related orphan receptor alpha	protein coding gene	MP:0001923	reduced female fertility	-2.0362	#N/A
Rora	19883	ENSMUSG00000032238	MGI:104661	RAR-related orphan receptor alpha	protein coding gene	MP:0002161	abnormal fertility/fecundity	-2.0362	#N/A
Rora	19883	ENSMUSG00000032238	MGI:104661	RAR-related orphan receptor alpha	protein coding gene	MP:0002566	abnormal sexual interaction	-2.0362	#N/A
Rora	19883	ENSMUSG00000032238	MGI:104661	RAR-related orphan receptor alpha	protein coding gene	MP:0009008	delayed estrous cycle	-2.0362	#N/A
Prkcq	18761	ENSMUSG00000026778	MGI:97601	protein kinase C, theta	protein coding gene	MP:0001146	abnormal testis morphology	-1.98528	-2.07272
Prkcq	18761	ENSMUSG00000026778	MGI:97601	protein kinase C, theta	protein coding gene	MP:0001147	small testis	-1.98528	-2.07272
Prkcq	18761	ENSMUSG00000026778	MGI:97601	protein kinase C, theta	protein coding gene	MP:0001925	male infertility	-1.98528	-2.07272
Tppp2	219038	ENSMUSG00000008813	MGI:2684923	tubulin polymerization-promoting protein family member 2	protein coding gene	MP:0001922	reduced male fertility	-1.96078	-1.74786
Tppp2	219038	ENSMUSG00000008813	MGI:2684923	tubulin polymerization-promoting protein family member 2	protein coding gene	MP:0002675	asthenozoospermia	-1.96078	-1.74786
Tppp2	219038	ENSMUSG00000008813	MGI:2684923	tubulin polymerization-promoting protein family member 2	protein coding gene	MP:0002687	oligozoospermia	-1.96078	-1.74786
Tppp2	219038	ENSMUSG00000008813	MGI:2684923	tubulin polymerization-promoting protein family member 2	protein coding gene	MP:0014052	increased male germ cell apoptosis	-1.96078	-1.74786
Cenpj	219103	ENSMUSG00000064128	MGI:2684927	centromere protein J	protein coding gene	MP:0001938	delayed sexual maturation	-1.95856	#N/A
Pdzk1	59020	ENSMUSG00000038298	MGI:1928901	PDZ domain containing 1	protein coding gene	MP:0003826	abnormal Mullerian duct morphology	-1.77371	-4.51545
Knstrn	51944	ENSMUSG00000027331	MGI:1289298	kinetochore-localized astrin/SPAG5 binding	protein coding gene	MP:0001147	small testis	-1.7648	#N/A
Knstrn	51944	ENSMUSG00000027331	MGI:1289298	kinetochore-localized astrin/SPAG5 binding	protein coding gene	MP:0001156	abnormal spermatogenesis	-1.7648	#N/A
Knstrn	51944	ENSMUSG00000027331	MGI:1289298	kinetochore-localized astrin/SPAG5 binding	protein coding gene	MP:0001921	reduced fertility	-1.7648	#N/A
Knstrn	51944	ENSMUSG00000027331	MGI:1289298	kinetochore-localized astrin/SPAG5 binding	protein coding gene	MP:0002059	abnormal seminal vesicle morphology	-1.7648	#N/A
Knstrn	51944	ENSMUSG00000027331	MGI:1289298	kinetochore-localized astrin/SPAG5 binding	protein coding gene	MP:0002685	abnormal spermatogonia proliferation	-1.7648	#N/A
Knstrn	51944	ENSMUSG00000027331	MGI:1289298	kinetochore-localized astrin/SPAG5 binding	protein coding gene	MP:0002687	oligozoospermia	-1.7648	#N/A
Knstrn	51944	ENSMUSG00000027331	MGI:1289298	kinetochore-localized astrin/SPAG5 binding	protein coding gene	MP:0002784	abnormal Sertoli cell morphology	-1.7648	#N/A
Knstrn	51944	ENSMUSG00000027331	MGI:1289298	kinetochore-localized astrin/SPAG5 binding	protein coding gene	MP:0004852	decreased testis weight	-1.7648	#N/A
Knstrn	51944	ENSMUSG00000027331	MGI:1289298	kinetochore-localized astrin/SPAG5 binding	protein coding gene	MP:0004901	decreased male germ cell number	-1.7648	#N/A
Knstrn	51944	ENSMUSG00000027331	MGI:1289298	kinetochore-localized astrin/SPAG5 binding	protein coding gene	MP:0013601	increased testis apoptosis	-1.7648	#N/A
Sptbn4	80297	ENSMUSG00000011751	MGI:1890574	spectrin beta, non-erythrocytic 4	protein coding gene	MP:0001377	abnormal mating frequency	-1.7623	1.51198
Sptbn4	80297	ENSMUSG00000011751	MGI:1890574	spectrin beta, non-erythrocytic 4	protein coding gene	MP:0001925	male infertility	-1.7623	1.51198
4930451I11Rik	78118	ENSMUSG00000045989	MGI:1925368	RIKEN cDNA 4930451I11 gene	protein coding gene	MP:0001925	male infertility	-1.68421	-3.6089
4930451I11Rik	78118	ENSMUSG00000045989	MGI:1925368	RIKEN cDNA 4930451I11 gene	protein coding gene	MP:0001926	female infertility	-1.68421	-3.6089
Rec8	56739	ENSMUSG00000002324	MGI:1929645	REC8 meiotic recombination protein	protein coding gene	MP:0001126	abnormal ovary morphology	-1.67211	#N/A
Rec8	56739	ENSMUSG00000002324	MGI:1929645	REC8 meiotic recombination protein	protein coding gene	MP:0001127	small ovary	-1.67211	#N/A
Rec8	56739	ENSMUSG00000002324	MGI:1929645	REC8 meiotic recombination protein	protein coding gene	MP:0001147	small testis	-1.67211	#N/A
Rec8	56739	ENSMUSG00000002324	MGI:1929645	REC8 meiotic recombination protein	protein coding gene	MP:0001924	infertility	-1.67211	#N/A
Rec8	56739	ENSMUSG00000002324	MGI:1929645	REC8 meiotic recombination protein	protein coding gene	MP:0001925	male infertility	-1.67211	#N/A
Rec8	56739	ENSMUSG00000002324	MGI:1929645	REC8 meiotic recombination protein	protein coding gene	MP:0001926	female infertility	-1.67211	#N/A
Rec8	56739	ENSMUSG00000002324	MGI:1929645	REC8 meiotic recombination protein	protein coding gene	MP:0001929	abnormal gametogenesis	-1.67211	#N/A
Rec8	56739	ENSMUSG00000002324	MGI:1929645	REC8 meiotic recombination protein	protein coding gene	MP:0002777	absent ovarian follicles	-1.67211	#N/A
Rec8	56739	ENSMUSG00000002324	MGI:1929645	REC8 meiotic recombination protein	protein coding gene	MP:0004805	absent oocytes	-1.67211	#N/A
Rec8	56739	ENSMUSG00000002324	MGI:1929645	REC8 meiotic recombination protein	protein coding gene	MP:0005159	azoospermia	-1.67211	#N/A
Rec8	56739	ENSMUSG00000002324	MGI:1929645	REC8 meiotic recombination protein	protein coding gene	MP:0005168	abnormal female meiosis	-1.67211	#N/A
Rec8	56739	ENSMUSG00000002324	MGI:1929645	REC8 meiotic recombination protein	protein coding gene	MP:0005169	abnormal male meiosis	-1.67211	#N/A
Rec8	56739	ENSMUSG00000002324	MGI:1929645	REC8 meiotic recombination protein	protein coding gene	MP:0008261	arrest of male meiosis	-1.67211	#N/A
Cacna1a	12286	ENSMUSG00000034656	MGI:109482	calcium channel, voltage-dependent, P/Q type, alpha 1A subunit	protein coding gene	MP:0001921	reduced fertility	-1.64057	-1.59188
Cacna1a	12286	ENSMUSG00000034656	MGI:109482	calcium channel, voltage-dependent, P/Q type, alpha 1A subunit	protein coding gene	MP:0001922	reduced male fertility	-1.64057	-1.59188
Cacna1a	12286	ENSMUSG00000034656	MGI:109482	calcium channel, voltage-dependent, P/Q type, alpha 1A subunit	protein coding gene	MP:0001923	reduced female fertility	-1.64057	-1.59188
Cacna1a	12286	ENSMUSG00000034656	MGI:109482	calcium channel, voltage-dependent, P/Q type, alpha 1A subunit	protein coding gene	MP:0001924	infertility	-1.64057	-1.59188
Lipe	16890	ENSMUSG00000003123	MGI:96790	lipase, hormone sensitive	protein coding gene	MP:0001146	abnormal testis morphology	-1.60741	#N/A
Lipe	16890	ENSMUSG00000003123	MGI:96790	lipase, hormone sensitive	protein coding gene	MP:0001147	small testis	-1.60741	#N/A
Lipe	16890	ENSMUSG00000003123	MGI:96790	lipase, hormone sensitive	protein coding gene	MP:0001922	reduced male fertility	-1.60741	#N/A
Lipe	16890	ENSMUSG00000003123	MGI:96790	lipase, hormone sensitive	protein coding gene	MP:0001925	male infertility	-1.60741	#N/A
Lipe	16890	ENSMUSG00000003123	MGI:96790	lipase, hormone sensitive	protein coding gene	MP:0001932	abnormal spermiogenesis	-1.60741	#N/A
Lipe	16890	ENSMUSG00000003123	MGI:96790	lipase, hormone sensitive	protein coding gene	MP:0002675	asthenozoospermia	-1.60741	#N/A
Lipe	16890	ENSMUSG00000003123	MGI:96790	lipase, hormone sensitive	protein coding gene	MP:0002687	oligozoospermia	-1.60741	#N/A
Lipe	16890	ENSMUSG00000003123	MGI:96790	lipase, hormone sensitive	protein coding gene	MP:0004852	decreased testis weight	-1.60741	#N/A
Lipe	16890	ENSMUSG00000003123	MGI:96790	lipase, hormone sensitive	protein coding gene	MP:0004901	decreased male germ cell number	-1.60741	#N/A
Lipe	16890	ENSMUSG00000003123	MGI:96790	lipase, hormone sensitive	protein coding gene	MP:0005159	azoospermia	-1.60741	#N/A
Lipe	16890	ENSMUSG00000003123	MGI:96790	lipase, hormone sensitive	protein coding gene	MP:0006380	abnormal spermatid morphology	-1.60741	#N/A
Atat1	73242	ENSMUSG00000024426	MGI:1913869	alpha tubulin acetyltransferase 1	protein coding gene	MP:0001922	reduced male fertility	-1.5995	#N/A
Atat1	73242	ENSMUSG00000024426	MGI:1913869	alpha tubulin acetyltransferase 1	protein coding gene	MP:0002675	asthenozoospermia	-1.5995	#N/A
Atat1	73242	ENSMUSG00000024426	MGI:1913869	alpha tubulin acetyltransferase 1	protein coding gene	MP:0002687	oligozoospermia	-1.5995	#N/A
Atat1	73242	ENSMUSG00000024426	MGI:1913869	alpha tubulin acetyltransferase 1	protein coding gene	MP:0004852	decreased testis weight	-1.5995	#N/A
Atat1	73242	ENSMUSG00000024426	MGI:1913869	alpha tubulin acetyltransferase 1	protein coding gene	MP:0004929	decreased epididymis weight	-1.5995	#N/A
Atat1	73242	ENSMUSG00000024426	MGI:1913869	alpha tubulin acetyltransferase 1	protein coding gene	MP:0005578	teratozoospermia	-1.5995	#N/A
Atat1	73242	ENSMUSG00000024426	MGI:1913869	alpha tubulin acetyltransferase 1	protein coding gene	MP:0008280	abnormal male germ cell apoptosis	-1.5995	#N/A
Atat1	73242	ENSMUSG00000024426	MGI:1913869	alpha tubulin acetyltransferase 1	protein coding gene	MP:0009239	short sperm flagellum	-1.5995	#N/A
Atat1	73242	ENSMUSG00000024426	MGI:1913869	alpha tubulin acetyltransferase 1	protein coding gene	MP:0009834	abnormal sperm annulus morphology	-1.5995	#N/A
Car2	12349	ENSMUSG00000027562	MGI:88269	carbonic anhydrase 2	protein coding gene	MP:0001922	reduced male fertility	-1.58242	#N/A
Car2	12349	ENSMUSG00000027562	MGI:88269	carbonic anhydrase 2	protein coding gene	MP:0006423	dilated rete testis	-1.58242	#N/A
Tnp1	21958	ENSMUSG00000026182	MGI:98784	transition protein 1	protein coding gene	MP:0001922	reduced male fertility	-1.55227	-6.15255
Tnp1	21958	ENSMUSG00000026182	MGI:98784	transition protein 1	protein coding gene	MP:0001925	male infertility	-1.55227	-6.15255
Tnp1	21958	ENSMUSG00000026182	MGI:98784	transition protein 1	protein coding gene	MP:0001932	abnormal spermiogenesis	-1.55227	-6.15255
Tnp1	21958	ENSMUSG00000026182	MGI:98784	transition protein 1	protein coding gene	MP:0002675	asthenozoospermia	-1.55227	-6.15255
Tnp1	21958	ENSMUSG00000026182	MGI:98784	transition protein 1	protein coding gene	MP:0006380	abnormal spermatid morphology	-1.55227	-6.15255
Tnp1	21958	ENSMUSG00000026182	MGI:98784	transition protein 1	protein coding gene	MP:0009232	abnormal sperm nucleus morphology	-1.55227	-6.15255
Rdh10	98711	ENSMUSG00000025921	MGI:1924238	retinol dehydrogenase 10 (all-trans)	protein coding gene	MP:0001116	small gonad	-1.52646	#N/A
Rdh10	98711	ENSMUSG00000025921	MGI:1924238	retinol dehydrogenase 10 (all-trans)	protein coding gene	MP:0001147	small testis	-1.52646	#N/A
Rdh10	98711	ENSMUSG00000025921	MGI:1924238	retinol dehydrogenase 10 (all-trans)	protein coding gene	MP:0001154	seminiferous tubule degeneration	-1.52646	#N/A
Rdh10	98711	ENSMUSG00000025921	MGI:1924238	retinol dehydrogenase 10 (all-trans)	protein coding gene	MP:0001156	abnormal spermatogenesis	-1.52646	#N/A
Rdh10	98711	ENSMUSG00000025921	MGI:1924238	retinol dehydrogenase 10 (all-trans)	protein coding gene	MP:0001922	reduced male fertility	-1.52646	#N/A
Rdh10	98711	ENSMUSG00000025921	MGI:1924238	retinol dehydrogenase 10 (all-trans)	protein coding gene	MP:0003698	abnormal male reproductive system physiology	-1.52646	#N/A
Rdh10	98711	ENSMUSG00000025921	MGI:1924238	retinol dehydrogenase 10 (all-trans)	protein coding gene	MP:0003936	abnormal reproductive system development	-1.52646	#N/A
Rdh10	98711	ENSMUSG00000025921	MGI:1924238	retinol dehydrogenase 10 (all-trans)	protein coding gene	MP:0004852	decreased testis weight	-1.52646	#N/A
Rdh10	98711	ENSMUSG00000025921	MGI:1924238	retinol dehydrogenase 10 (all-trans)	protein coding gene	MP:0006378	abnormal spermatogonia morphology	-1.52646	#N/A
Rdh10	98711	ENSMUSG00000025921	MGI:1924238	retinol dehydrogenase 10 (all-trans)	protein coding gene	MP:0008261	arrest of male meiosis	-1.52646	#N/A
Pdilt	71830	ENSMUSG00000030968	MGI:1919080	protein disulfide isomerase-like, testis expressed	protein coding gene	MP:0001925	male infertility	-1.52157	-2.92908
Pdilt	71830	ENSMUSG00000030968	MGI:1919080	protein disulfide isomerase-like, testis expressed	protein coding gene	MP:0004543	abnormal sperm physiology	-1.52157	-2.92908
Bfsp1	12075	ENSMUSG00000027420	MGI:101770	beaded filament structural protein 1, in lens-CP94	protein coding gene	MP:0002059	abnormal seminal vesicle morphology	-1.51751	1.433
Bfsp1	12075	ENSMUSG00000027420	MGI:101770	beaded filament structural protein 1, in lens-CP94	protein coding gene	MP:0002997	enlarged seminal vesicle	-1.51751	1.433
Terb2	74401	ENSMUSG00000027229	MGI:1921651	telomere repeat binding bouquet formation protein 2	protein coding gene	MP:0001127	small ovary	-1.47412	#N/A
Terb2	74401	ENSMUSG00000027229	MGI:1921651	telomere repeat binding bouquet formation protein 2	protein coding gene	MP:0001147	small testis	-1.47412	#N/A
Terb2	74401	ENSMUSG00000027229	MGI:1921651	telomere repeat binding bouquet formation protein 2	protein coding gene	MP:0001925	male infertility	-1.47412	#N/A
Terb2	74401	ENSMUSG00000027229	MGI:1921651	telomere repeat binding bouquet formation protein 2	protein coding gene	MP:0001926	female infertility	-1.47412	#N/A
Terb2	74401	ENSMUSG00000027229	MGI:1921651	telomere repeat binding bouquet formation protein 2	protein coding gene	MP:0002777	absent ovarian follicles	-1.47412	#N/A
Terb2	74401	ENSMUSG00000027229	MGI:1921651	telomere repeat binding bouquet formation protein 2	protein coding gene	MP:0004852	decreased testis weight	-1.47412	#N/A
Terb2	74401	ENSMUSG00000027229	MGI:1921651	telomere repeat binding bouquet formation protein 2	protein coding gene	MP:0004856	decreased ovary weight	-1.47412	#N/A
Terb2	74401	ENSMUSG00000027229	MGI:1921651	telomere repeat binding bouquet formation protein 2	protein coding gene	MP:0005159	azoospermia	-1.47412	#N/A
Terb2	74401	ENSMUSG00000027229	MGI:1921651	telomere repeat binding bouquet formation protein 2	protein coding gene	MP:0005168	abnormal female meiosis	-1.47412	#N/A
Terb2	74401	ENSMUSG00000027229	MGI:1921651	telomere repeat binding bouquet formation protein 2	protein coding gene	MP:0008261	arrest of male meiosis	-1.47412	#N/A
Terb2	74401	ENSMUSG00000027229	MGI:1921651	telomere repeat binding bouquet formation protein 2	protein coding gene	MP:0014052	increased male germ cell apoptosis	-1.47412	#N/A
Mroh9	78258	ENSMUSG00000071890	MGI:1925508	maestro heat-like repeat family member 9	protein coding gene	MP:0001925	male infertility	-1.47105	-3.42179
Tbc1d20	67231	ENSMUSG00000027465	MGI:1914481	TBC1 domain family, member 20	protein coding gene	MP:0001147	small testis	-1.46019	1.24518
Tbc1d20	67231	ENSMUSG00000027465	MGI:1914481	TBC1 domain family, member 20	protein coding gene	MP:0001155	arrest of spermatogenesis	-1.46019	1.24518
Tbc1d20	67231	ENSMUSG00000027465	MGI:1914481	TBC1 domain family, member 20	protein coding gene	MP:0001925	male infertility	-1.46019	1.24518
Tbc1d20	67231	ENSMUSG00000027465	MGI:1914481	TBC1 domain family, member 20	protein coding gene	MP:0001932	abnormal spermiogenesis	-1.46019	1.24518
Tbc1d20	67231	ENSMUSG00000027465	MGI:1914481	TBC1 domain family, member 20	protein coding gene	MP:0002687	oligozoospermia	-1.46019	1.24518
Tbc1d20	67231	ENSMUSG00000027465	MGI:1914481	TBC1 domain family, member 20	protein coding gene	MP:0004852	decreased testis weight	-1.46019	1.24518
Tbc1d20	67231	ENSMUSG00000027465	MGI:1914481	TBC1 domain family, member 20	protein coding gene	MP:0004901	decreased male germ cell number	-1.46019	1.24518
Tbc1d20	67231	ENSMUSG00000027465	MGI:1914481	TBC1 domain family, member 20	protein coding gene	MP:0005578	teratozoospermia	-1.46019	1.24518
Tbc1d20	67231	ENSMUSG00000027465	MGI:1914481	TBC1 domain family, member 20	protein coding gene	MP:0006362	abnormal male germ cell morphology	-1.46019	1.24518
Tbc1d20	67231	ENSMUSG00000027465	MGI:1914481	TBC1 domain family, member 20	protein coding gene	MP:0008839	absent acrosome	-1.46019	1.24518
Tbc1d20	67231	ENSMUSG00000027465	MGI:1914481	TBC1 domain family, member 20	protein coding gene	MP:0009230	abnormal sperm head morphology	-1.46019	1.24518
Tbc1d20	67231	ENSMUSG00000027465	MGI:1914481	TBC1 domain family, member 20	protein coding gene	MP:0020869	immotile sperm	-1.46019	1.24518
[truncated: 298 more rows]

## Sheet: 3 weeks up+down 1.5FC
										Phenotype
[truncated: 244 more rows]

## Sheet: 8 weeks up+down 1.5FC
8 weeks up-regulated										Phenotypes
[truncated: 244 more rows]
