# Supplementary material for: Disruption of male fertility-critical Dcaf17 dysregulates mouse testis transcriptome
Source: Sci Rep. 2022 Dec 12;12:21456. doi: 10.1038/s41598-022-25826-7 (PMC9744869; doi:10.1038/s41598-022-25826-7)
Supplement: Supplementary file 14 — Supplementary Table 5. [file 41598_2022_25826_MOESM14_ESM.xlsx]

## Sheet: 3wks_up_TISSUE
Category	Term	Count	%	PValue	Genes	List Total	Pop Hits	Pop Total	Fold Enrichment	Bonferroni	Benjamini	FDR
UP_TISSUE	Eye	76	10.9039	0.000970898	MEF2C, ZBTB33, PLPPR5, TMEM179, DDX27, SYP, SEZ6L2, A430105I19RIK, OSR2, KLHL25, FBXO27, STRA6, FRS3, SV2A, PRSS35, FIZ1, ADGRB3, PITX2, CSNK1G1, DFFA, MADD, SIPA1L3, ZCCHC18, FIBCD1, SIRPA, DDR1, LHFPL2, SGSM1, ATG4D, PTRF, NCOA5, SIAH1A, CELF4, C1QL1, CTSF, MAVS, CPLX1, RTN4RL1, ABTB2, GPAA1, WBSCR22, DMWD, BCL2L1, FUZ, CCDC64, LGALS3BP, NPHP4, DOCK1, ZFP668, HRH3, PEX19, TMEM251, WDR13, REXO1,…	637	1837	22371	1.45295	0.151395	0.151395	1.17689
UP_TISSUE	Salivary gland	32	4.5911	0.00122687	MAVS, PLPP7, CLDN11, FAM210B, SOX9, ESYT1, GSTM7, DDX27, SEZ6L2, SMOC2, SUPT5, 2510039O18RIK, TCF3, SCNN1A, CYP2D22, FOXJ2, ACADS, SDK2, 4930427A07RIK, PADI2, GSTT1, ABHD14B, SAMD14, ATP13A2, DAGLB, NFKBIL1, HYI, IFNAR2, MAB21L3, FUK, ZFHX3, AHDC1	637	604	22371	1.86063	0.187361	0.0985351	1.48505
UP_TISSUE	Medulla oblongata	28	4.01722	0.00376454	KIFC2, ADCY4, ABLIM2, FBRSL1, PLPP7, CPLX1, RTN4RL1, 6330403K07RIK, ABTB2, PLPPR5, ADORA1, FUZ, ANXA7, UNC5B, TTYH1, CALN1, NDRG1, BMP2, ZFP623, GPER1, ACTN3, TRIM35, CBLN2, SLC16A6, LRRN1, VAMP1, GOLGB1, PYGB	637	543	22371	1.81094	0.471339	0.191415	4.49271
UP_TISSUE	Brain cortex	32	4.5911	0.00424378	ABLIM2, POMK, CCDC92, BNIP3, PLPPR5, CLDN11, RADIL, SYNGR1, TMEM179, ARHGAP39, SYP, PPP1R3E, RASL10A, TTYH1, NEFH, SV2A, HCN3, ADGRB3, UBXN10, MADD, EFNB1, DLGAP4, MICAL3, SAMD14, ARMC6, PEA15A, SHANK2, GRM7, CELF4, LRRN1, GAA, SNTA1	637	656	22371	1.71314	0.512626	0.164463	5.05115
UP_TISSUE	Brain	283	40.6026	0.00625823	KIFC2, SLC36A1, PPP1R26, PPP2R5B, CROCC, PNKD, PLPPR5, TMEM11, RADIL, ADORA1, CITED2, KIFC3, SYP, HIST1H2BM, DIRAS2, GRIN2C, CUL9, OSCAR, TRAK1, ARHGEF40, RAPGEF2, FIZ1, ADGRB3, ADGRB2, GTPBP3, ZFP623, ANAPC5, CRTAC1, BARHL1, EFNB1, POLE, KIF5C, SIPA1L3, NAV3, MYH9, SSPO, SIRPA, ADAMTS7, ZFP280B, HAS1, VEGFA, BACE1, TGFB1I1, FCHSD1, MDH2, ORAI2, POMK, RAD23A, DMWD, BCL2L1, FUZ, NR1H2, OLFR49, NPH…	637	8829	22371	1.1257	0.653878	0.191191	7.36591
UP_TISSUE	Pancreatic islet	9	1.29125	0.0126164	FAN1, CGN, PNKD, GALNS, STIM2, LRRN1, ARHGEF15, RADIL, GIGYF1	637	109	22371	2.89976	0.883018	0.300663	14.3365
UP_TISSUE	Fetal brain	19	2.72597	0.0127848	ADCY4, PPP1R26, EPB41, PTCHD2, 4930427A07RIK, SHANK2, ARHGAP39, ESYT3, ARHGEF11, CAPN15, METTL13, NPHP4, AHRR, ATP13A1, REXO1, PKD1, 2510039O18RIK, ZFHX3, DHCR24	637	353	22371	1.89027	0.886342	0.267031	14.5144
UP_TISSUE	Adult spleen	5	0.71736	0.0152669	VPS18, ARHGEF1, ZFP623, FIZ1, LPIN3	637	34	22371	5.1646	0.925727	0.277473	17.0973
UP_TISSUE	Corpora quadrigemina	27	3.87374	0.0175632	GPR146, ABLIM2, CLTB, LRRC8D, ADORA1, WDR18, FBXO27, AARD, APBA3, ACAA1A, PLCB2, UBXN10, YIPF6, MADD, CAR11, PLD4, FOXRED2, FTO, ZFP3, FIBCD1, SLCO2B1, GNAL, KCNJ9, DBP, BACE1, LRRN1, 6430548M08RIK	637	586	22371	1.61813	0.949941	0.283035	19.423
UP_TISSUE	Heart muscle	3	0.430416	0.0254454	TRIM54, SOX18, SOX17	637	9	22371	11.7064	0.98717	0.353119	26.9579
UP_TISSUE	Retina	30	4.30416	0.0276246	MEGF8, ADAMTSL2, CROCC, LRRC8D, TMEM179, ESYT1, TMEM251, NIM1K, ADGRB3, TUBB3, SCAMP5, EPB41, TBX2, MSANTD1, SAMD14, PEA15A, TRMT61A, ZFHX4, NCOA5, DOK7, VEGFA, HPCA, VAMP1, CYB5D2, CCDC9, MBTPS1, COL20A1, DNM1, CRYM, 6430548M08RIK	637	699	22371	1.50727	0.991211	0.349743	28.9238
UP_TISSUE	Diencephalon	17	2.43902	0.057686	KCND3, HAPLN4, PPP2R5B, SOX8, FCRLS, SEZ6L2, KCNJ9, WRAP73, TRIM9, CTSO, IL1RAP, IER5L, GALNS, DZIP1L, ZFP281, 4931428F04RIK, ADGRB2	637	364	22371	1.64019	0.999956	0.566899	51.5265
UP_TISSUE	Mammary tumor	105	15.0646	0.0871478	JDP2, PNKD, CBX7, KIFC3, FNTB, PGP, CUL9, BRI3, CYHR1, FIZ1, DCTPP1, GTPBP3, ANAPC5, CRTAC1, PLD4, PRKCDBP, HES6, MYH9, BCL2L11, LHFPL2, ABHD17A, CGN, TGFB1I1, NFE2L3, RNF135, MDH2, GPR146, TWSG1, ME2, CCDC92, SSH3, SESN2, DERL3, DOCK1, TCERG1, GALNS, NAT10, LETMD1, TCF3, RHBDF2, CD276, PPIF, METTL13, CHD3OS, NATD1, IER5L, AHDC1, STEAP3, NPEPL1, 2310030G06RIK, GAR1, 2310033P09RIK, SYNGR2, PRMT7, …	637	3220	22371	1.14519	1	0.694363	67.0866
UP_TISSUE	Embryonic tail	18	2.5825	0.0878581	CASKIN2, NPEPL1, ZC3H4, ADAMTSL2, RRBP1, SIPA1L3, SOX9, MYH9, MICALL1, TRIM35, PRMT7, BACE1, CAND2, NAT10, FUK, MEGF6, CYHR1, GOLGB1	637	417	22371	1.51594	1	0.670469	67.3973
UP_TISSUE	Hypothalamus	19	2.72597	0.0911367	FBRSL1, AVP, RRBP1, PLD4, RADIL, ADORA1, MBD1, KCNK2, GPR179, DDX27, CD38, METTL13, H13, HAS1, TYW1, ACOT11, TCF3, ZFHX3, CRYM	637	449	22371	1.48612	1	0.659265	68.7972

## Sheet: 3wks_down_TISSUE
Category	Term	Count	%	PValue	Genes	List Total	Pop Hits	Pop Total	Fold Enrichment	Bonferroni	Benjamini	FDR
UP_TISSUE	Testis	469	46.9	4.32527e-159	D7ERTD443E, SGMS2, AIF1, 4921504E06RIK, 4930463O16RIK, 1700007B14RIK, VPS50, AMOTL1, USP50, 4932411N23RIK, 4930584F24RIK, 4930402K13RIK, BCL2L14, 4930578I06RIK, 1700001J03RIK, SPAG6, SPAG4, 1700020L24RIK, UBL4B, 1700016D06RIK, SPATC1L, TPPP2, CCDC169, TRIML1, 1700013F07RIK, CLDN34B1, PFN3, DUSP13, VWA5B1, PPP1R42, SSXB6, PHYHIPL, GPD2, 4933432I09RIK, CCDC81, KLF17, ZSCAN2, PMIS2, CCDC150, TSGA10,…	735	4330	22371	3.29673	6.44465e-157	6.44465e-157	5.15911e-156
UP_TISSUE	Testicle	35	3.5	9.99276e-10	ZP3R, CCIN, TOPORSL, GM4907, 1700123K08RIK, 1700009N14RIK, BB014433, FAM122C, TRIML1, 4933421I07RIK, KIF2B, BEST1, CFAP58, PDE4A, BTG1-PS2, CCDC185, 4930596D02RIK, SSXB6, FAM209, ABCA14, 1700057G04RIK, PRSS54, TRIM80, GM14459, ADAM6A, GM6309, 4930433I11RIK, ACRV1, 4933402J07RIK, 1700003F12RIK, ZDHHC11, TXNDC8, 4930563D23RIK, SPATC1L, 1700006E09RIK	735	312	22371	3.41438	1.48892e-07	7.44461e-08	1.19192e-06
UP_TISSUE	Gonad	3	0.3	0.0263957	HDAC2, 4930451G09RIK, VASH2	735	8	22371	11.4138	0.981422	0.735152	27.3178
UP_TISSUE	Sperm	3	0.3	0.0485923	ZP3R, SPAM1, AKAP4	735	11	22371	8.30093	0.999402	0.843628	44.7972

## Sheet: 8wks_up_TISSUE
Category	Term	Count	%	PValue	Genes	List Total	Pop Hits	Pop Total	Fold Enrichment	Bonferroni	Benjamini	FDR
UP_TISSUE	Epidermis	7	0.673725	0.00131893	CCL22, KRT77, CTSD, INSC, FKBP10, ALOX8, PADI1	846	33	22371	5.60918	0.207279	0.207279	1.60651
UP_TISSUE	Adipose	10	0.962464	0.00344224	TNFRSF1B, LAMB2, F13A1, AGO1, DMRT2, SH2B2, ELAVL2, ADAMTS1, PCDH7, FAM129B	846	81	22371	3.2646	0.454951	0.261726	4.14307
UP_TISSUE	Retina	40	3.84986	0.0100832	ZFP385C, APOBEC3, WASF3, ATP1B2, TMEM179, KCNIP4, RTN2, APLP1, PDE6A, TMEM109, CRMP1, TMEM251, ALDH1A3, CAMK2D, TBC1D4, PCYT1B, TUBG2, AFAP1, RASA4, SLC4A3, GM9866, TUBB3, KLF7, VSTM2A, EIF2S3Y, EPB41, MSANTD1, OSBPL6, RIMBP2, ARPIN, SLC7A14, PROX1, GNAT2, RGS2, DOK7, BC049715, KCNH8, CP, ADGRL2, EPS8L1	846	699	22371	1.51321	0.831977	0.44819	11.6939
UP_TISSUE	Inner ear	20	1.92493	0.0111136	HSD17B11, ARSB, CPLX1, PCDH10, CNP, INSC, NBL1, STARD5, TMEM173, MPPE1, UNC5B, NAV1, GRIPAP1, DLX5, HEY2, ETL4, AOX4, SLC4A1, EPYC, RAMP1	846	282	22371	1.87541	0.860117	0.388436	12.8153
UP_TISSUE	Visual cortex	17	1.63619	0.0197553	FMNL1, CPLX1, PDPN, MECP2, CNP, KCNK13, CYB561, PAK6, PCSK2, TEX264, AES, CRMP1, DLX5, SLC18A3, CALN1, ALOX8, DNAJB5	846	239	22371	1.8809	0.970155	0.504579	21.7177
UP_TISSUE	Activated spleen	36	3.46487	0.0481531	E2F2, SNX8, TSPAN4, SYNGR1, F630111L10RIK, CCL22, IL12RB1, GALNT10, TMEM50A, IDH3G, PLOD2, GRIPAP1, BOK, P2RY2, SLC4A1, RAPGEF2, ING1, MAFF, SPNS2, EPB41, TNFRSF13C, TSPAN15, LHFP, COTL1, TECR, JUNB, NOTCH1, SERPINB6B, H2-EB1, BCL6B, IRF1, ADAMTS1, IRF4, GRAP2, CMTM3, LCP1	846	690	22371	1.37965	0.999831	0.764873	45.4252
UP_TISSUE	Neonatal brain	3	0.288739	0.0524402	PLD1, FLT1, PTPRN2	846	10	22371	7.93298	0.999924	0.741879	48.3662
UP_TISSUE	Cartilage	3	0.288739	0.0960895	COL23A1, CTSB, COL11A1	846	14	22371	5.66641	1	0.891667	71.0529

## Sheet: 8wks_down_TISSUE
Category	Term	Count	%	PValue	Genes	List Total	Pop Hits	Pop Total	Fold Enrichment	Bonferroni	Benjamini	FDR
UP_TISSUE	Testis	114	26.8235	3.05234e-18	4930505O20RIK, 4932414J04RIK, TRP53TG5, ADAM4, 1700009J07RIK, LRRC57, LMNTD1, LMNTD2, 1700012A03RIK, CIB2, GM10415, MAP2K7, CDH23, 4930402K13RIK, TUB, LRRIQ4, UBQLNL, SPATC1, ASB8, ALKBH3OS1, REC8, SIPA1L1, SPATA18, SNTG1, UBL4B, 4930451I11RIK, ASB4, SRXN1, TEX37, ACTL11, TPPP2, PFKFB3, TAF9B, PRR14L, 4930564C03RIK, CCDC91, 4933406M09RIK, BANF2, BB014433, PDILT, 4921507P07RIK, SPERT, PRR30, PHACT…	268	4330	22371	2.1977	3.41862e-16	3.41862e-16	3.46007e-15
UP_TISSUE	Fetal forelimb	2	0.470588	0.0468956	BCORL1, MAP2K7	268	4	22371	41.7369	0.99539	0.9321	41.9849
