# Supplementary material for: Disruption of male fertility-critical Dcaf17 dysregulates mouse testis transcriptome
Source: Sci Rep. 2022 Dec 12;12:21456. doi: 10.1038/s41598-022-25826-7 (PMC9744869; doi:10.1038/s41598-022-25826-7)
Supplement: Supplementary file 15 — Supplementary Table 6. [file 41598_2022_25826_MOESM15_ESM.xlsx]

## Sheet: 3weeks
DNA Repair Factors			All DEGs of 3 weeks
Ape1			18 common elements in "DEGs 3weeks" and "DNA Repair":						5 common elements in "3 weeks up" and "DNA Repair":					2 common elements in "DNA Repair" and "3 weeks down":
Apex2			Xab2						Xab2					Spo11
Lig3			Nthl1						Nthl1					Nbn
Mbd4			Pole						Pole
Mpg			Rad23a						Rad23a
Mutyh			Mus81						Mus81
Neil1			Pnkp
Neil2			Gtf2h4
Neil3			Apex2
Nthl1			Rad51
Ogg1			Parp1
Parg			H2afx
Parp1			Msh5
Parp2			Rad50
Pnkp			Chek2
Smug1			Ercc3
Tdg			Neil1
Ung			Nbn
Xrcc1			Spo11
Chaf1a
H2afx
Atr
6620401K05Rik
Chek1
Chek2
Hus1
Rad1
Rad17
Rad9
Rrm1
Rrm2
Rrm2b
Trp53
1810020C19Rik
AU016977
Mgmt
Mad2l2
pcna
Pola
Polb
Pold1
Pole
Polg
Polh
Poli
Polk
Poll
Polm
Poln
Polq
Pols
Rev1l
Rev3l
Exo1
Fen1
A730011L01Rik
Spo11
TrexI
Trex2
Fanca
Fance
Fancab
Fancc
Fancd2
Fancf
Fancg
Facni
Fancl
Fancm
Atm
Blm
Recql4
Wrn
Brca1
Brca2
Dmc1h
Eme1
Gen1
Mre11a
Mus81
Nbn
Rad21
Rad50
Rad51
Rad51c
Rad51l1
Rad51l3
Rad52
Rad54B
Rad54l
Shfdg1
Smc6l1
Xrcc2
Xrcc3
Mlh1
Mlh3
Msh2
Msh3
Msh4
Msh5
Msh6
MGC36491
Pms2
Dut
Nudt1
Rrm2b
Ercc8
Ddb1
Ddb2
ERCC6
Mms19l
Tff2
Xab2
Dclre1c
DNA-PK
Lig4
Prkdc
Sirt1
Xrcc4
Xrcc5
Xrcc6
Ccnh
Cdk7
Cetn2
Ercc1
Ercc2
Ercc3
Ercc4
Ercc5
Fbxl2
Gtf2h1
Gtf2h2
D5Ertd679e
Gtf2h4
D17Wsu155e
Lig1
Mt1
Rad23a
Rad23b
Rpa1
Rpa2
Rpa3
Xpa
Xpc
Aptx
Dclre1a
Dclre1b
Hel308
Rad52b
Recql
Recql5
Rpa2
Rad18
Ube2a
Ube2b
Ube2n
Ube2v2
Tdp1

## Sheet: 8weeks
DNA Repair Factors			10 common elements in "DEGs 8weeks" and "DNA Repair":						3 common elements in "8weeks up" and "DNA Repair":					1 common element in "DNA Repair" and "8weeks down":
Ape1			Rrm2b						Rrm2b					Mbd4
Apex2			Neil3						Neil3
Lig3			Apex2						Apex2
Mbd4			Xrcc4
Mpg			Nbn
Mutyh			Msh5
Neil1			Fancc
Neil2			Polh
Neil3			Xrcc6
Nthl1			Mbd4
Ogg1
Parg
Parp1
Parp2
Pnkp
Smug1
Tdg
Ung
Xrcc1
Chaf1a
H2afx
Atr
6620401K05Rik
Chek1
Chek2
Hus1
Rad1
Rad17
Rad9
Rrm1
Rrm2
Rrm2b
Trp53
1810020C19Rik
AU016977
Mgmt
Mad2l2
pcna
Pola
Polb
Pold1
Pole
Polg
Polh
Poli
Polk
Poll
Polm
Poln
Polq
Pols
Rev1l
Rev3l
Exo1
Fen1
A730011L01Rik
Spo11
TrexI
Trex2
Fanca
Fance
Fancab
Fancc
Fancd2
Fancf
Fancg
Facni
Fancl
Fancm
Atm
Blm
Recql4
Wrn
Brca1
Brca2
Dmc1h
Eme1
Gen1
Mre11a
Mus81
Nbn
Rad21
Rad50
Rad51
Rad51c
Rad51l1
Rad51l3
Rad52
Rad54B
Rad54l
Shfdg1
Smc6l1
Xrcc2
Xrcc3
Mlh1
Mlh3
Msh2
Msh3
Msh4
Msh5
Msh6
MGC36491
Pms2
Dut
Nudt1
Rrm2b
Ercc8
Ddb1
Ddb2
ERCC6
Mms19l
Tff2
Xab2
Dclre1c
DNA-PK
Lig4
Prkdc
Sirt1
Xrcc4
Xrcc5
Xrcc6
Ccnh
Cdk7
Cetn2
Ercc1
Ercc2
Ercc3
Ercc4
Ercc5
Fbxl2
Gtf2h1
Gtf2h2
D5Ertd679e
Gtf2h4
D17Wsu155e
Lig1
Mt1
Rad23a
Rad23b
Rpa1
Rpa2
Rpa3
Xpa
Xpc
Aptx
Dclre1a
Dclre1b
Hel308
Rad52b
Recql
Recql5
Rpa2
Rad18
Ube2a
Ube2b
Ube2n
Ube2v2
Tdp1
