# Supplementary material for: Disruption of male fertility-critical Dcaf17 dysregulates mouse testis transcriptome
Source: Sci Rep. 2022 Dec 12;12:21456. doi: 10.1038/s41598-022-25826-7 (PMC9744869; doi:10.1038/s41598-022-25826-7)
Supplement: Supplementary file 16 — Supplementary Table 7. [file 41598_2022_25826_MOESM16_ESM.xlsx]

## Sheet: RNFs
			Fold change Dcaf17vs WT
		Gene	3 weeks	8 weeks					Fold change Dcaf17vs WT
	1	Rnf1	-1.55	n/a				Gene	3 weeks	8 weeks
	2	Rnf4	n/a	-1.25			1	Rnf1	-1.55	0
	3	Rnf5	+1.43	n/a			2	Rnf4	0	-1.25
	4	Rnf25	-1.46	-1.23			3	Rnf5	1.43	0
	5	Rnf26	+1.43	n/a			4	Rnf25	-1.46	-1.23
	6	Rnf44	+1.57	-1.29			5	Rnf26	1.43	0
	7	Rnf103	n/a	n/a			6	Rnf44	1.57	-1.29
	8	Rnf115	+1.16	+1.22			7	Rnf115	1.16	1.22
	9	Rnf121	n/a	n/a			8	Rnf122	0	1.67
	10	Rnf122	n/a	167			9	Rnf133	-2.5	0
	11	Rnf133	-2.50	n/a			10	Rnf135	1.52	0
	12	Rnf135	+1.52	n/a			11	Rnf138	0	-1.28
	13	Rnf138	n/a	-1.28			12	Rnf138rt1	0	2.05
	14	Rnf138rt1	n/a	+2.05			13	Rnf141	1.29	0
	15	Rnf141	+1.29	n/a			14	Rnf144a	0	1.64
	16	Rnf144a	n/a	+1.64			15	Rnf146	-1.48	0
	17	Rnf146	-1.48	n/a			16	Rnf 18	-1.84	0
	18	Rnf 18	-1.84	n/a			17	Rnf151	-3.08	0
	19	Rnf151	-3.08	n/a			18	Rnf165	1.77	0
	20	Rnf165	+1.77	n/a			19	Rnf166	1.6	-1.26
	21	Rnf166	+1.60	-1.26			20	Rnf167	0	1.23
	22	Rnf167	n/a	+1.23			21	Rnf180	1.4	0
	23	Rnf180	+1.40	n/a			22	Rnf187	1.37	0
	24	Rnf187	+1.37	n/a			23	Rnf208	0	1.4
	25	Rnf208	n/a	+1.40.			24	Rnf214	0	1.37
	26	Rnf214	n/a	+1.37
		Supplementary Table 7: Fold change of Rnf genes in the Dcaf17 mutants vs WT in 3 weeks and 8 weeks old mice. n/a not listed in the data sets. Either not expressed or no fold change --> Dilek.
