# Supplementary material for: Disruption of male fertility-critical Dcaf17 dysregulates mouse testis transcriptome
Source: Sci Rep. 2022 Dec 12;12:21456. doi: 10.1038/s41598-022-25826-7 (PMC9744869; doi:10.1038/s41598-022-25826-7)
Supplement: Supplementary file 17 — Supplementary Table 8. [file 41598_2022_25826_MOESM17_ESM.xlsx]

## Sheet: Primers
	Gene	Forward Primer 5'--> 3'	Reverse Primer 5'--> 3'	Tm
1	Akap4	CTGGTTACACAGCCGCAGA	GCAGCACCCTTGGAATCTTTATC	60°C
2	Arl11	GGAGGATGTCTGCCCTAACC	ACTGAGCTCCTACCCTCTGTG	60°C
3	Cabyr	CTGCCCCAAATCCCCAGAAT	ACAGCATCAGCATTCTTTTAAGGT	60°C
4	Ccdc33	GGACACAGGACGGGAAGATTT	GCTGTTGACTAAGGGCTCGT	60°C
5	Cplx1	CAGGGTATAAGAGACAAGTATGGCA	GGGATAGCCTTCTTGGGTCG	60°C
6	Fstl3	GTGATGGGCTCCGAGGATT	CACTCCGTCGCAGGAATCTTT	60°C
7	Has1	CATGGTGCTGCTGTCACTCT	GCAACACGGGGACGTAGTTA	60°C
8	Hcn4	ACCGCATAGGCAAGAAGAACT	GGCTATGGCCACCGAAGTAG	60°C
9	Itgax	CGTGGAGAACTTTGATGCTTTGA	TGAGGGGTACAAGAAGGCAC	57°C
10	Mroh7	AGCAGCTTTGGTAGCGAACAT	GATCTCCATAGCCTGCCGTC	60°C
11	Sntg1	CTGAGTCGGCAGAACGCTT	GCTTCACACCAGCCCATGTA	60°C
12	Spata19	CAAGGGTGAACTCGGACATTG	CCCTTATGCTCCGAGAAGCC	60°C
13	Sstr3	GCCTCACTCATTGGTGAACGA	AGGAGCAGCCATTTTCTGGC	60°C
14	Theg	ATGTCTGAGGTTTCCCAAGTCT	GCGATCAGGAACGCACTTTT	60°C
15	BC048559	CTGTGTGTGCGGGCTAATTC	TTCATAGCGAGCCAGTGTGA	57°C
16	4930486L24Rik	GGAATGGGGCATGAAGGGAT	ACGATGGGGTATGTGGCAAG	60°C
17	4933417A18Rik	TGCTTCATTCCTACAGAAGCGA	TTTTTGGTCCACCTGGCAAC	60°C
18	LOC102636406	GTCATCAGCTCTCCAAGCCA	ATGGTAAGACTGGCGCATCG	60°C
19	LOC108167744	ACAGCTTGTGCTTCTAACCCA	CCAAGCCCCCTCCTATACAAC	60°C
20	Gm41257	GAGCCAGCCTCGGTTCTAAT	CAGGGCCAGGAGTCAAGTTC	60°C
